# Supplementary material for: Programmed cell revival from imminent cell death enhances tissue repair and regeneration
Source: EMBO J. 2025 Aug 21;44(19):5244–89. doi: 10.1038/s44318-025-00540-y (PMC12489119; doi:10.1038/s44318-025-00540-y)
Supplement: Supplementary file 3 — Dataset EV1 [file 44318_2025_540_MOESM3_ESM.xls]

## Sheet: Sheet1
Dataset EV 1: The excel sheets show the cluster genes (3, 1 , 2, 4), obtained from hierarchical clustering of transcriptome data

## Sheet: clust_3
00R_AC107638.2	cluster3
19.47525802-47711187.1	cluster3
2310031A07Rik	cluster3
4930442H23Rik	cluster3
4930507D05Rik	cluster3
4930535I16Rik	cluster3
4931403G20Rik	cluster3
6030445D17Rik	cluster3
9330161L09Rik	cluster3
A330069E16Rik	cluster3
A3galt2	cluster3
A730015C16Rik	cluster3
Abca8b	cluster3
Abcb6	cluster3
Abcg4	cluster3
Abl2	cluster3
Abtb2	cluster3
AC068006.4	cluster3
AC074336.1	cluster3
AC087062.10	cluster3
AC087062.8	cluster3
AC090443.3	cluster3
AC091274.3	cluster3
AC092855.1	cluster3
AC102096.3	cluster3
AC102198.1	cluster3
AC102860.3	cluster3
AC108773.2	cluster3
AC110574.2	cluster3
AC113029.6	cluster3
AC113285.6	cluster3
AC113299.3	cluster3
AC113474.3	cluster3
AC115818.1	cluster3
AC117663.2	cluster3
AC118620.3	cluster3
AC121996.1	cluster3
AC122037.6	cluster3
AC123613.3	cluster3
AC123813.2	cluster3
AC123848.4	cluster3
AC125115.2	cluster3
AC126042.1	cluster3
AC127419.2	cluster3
AC129014.2	cluster3
AC129188.1	cluster3
AC132148.3	cluster3
AC132584.3	cluster3
AC133195.2	cluster3
AC133499.1	cluster3
AC139063.1	cluster3
AC139636.2	cluster3
AC140190.2	cluster3
AC147266.4	cluster3
AC147474.2	cluster3
AC149085.3	cluster3
AC149085.5	cluster3
AC149086.3	cluster3
AC153570.2	cluster3
AC155287.2	cluster3
AC155937.2	cluster3
AC157561.6	cluster3
AC157931.3	cluster3
AC158114.3	cluster3
AC158162.4	cluster3
AC158898.4	cluster3
AC159092.3	cluster3
AC161807.4	cluster3
AC163389.1	cluster3
AC163442.5	cluster3
AC170749.1	cluster3
AC171271.1	cluster3
Ache	cluster3
Acmsd	cluster3
Acot12	cluster3
Acot2	cluster3
Acrbp	cluster3
Acta1	cluster3
Actl7a	cluster3
Actn3	cluster3
Acvr1c	cluster3
Adam18	cluster3
Adam1b	cluster3
Adam30	cluster3
Adam8	cluster3
Adamts1	cluster3
Adig	cluster3
Adm	cluster3
Adnp	cluster3
Adnp2	cluster3
Adora2a	cluster3
Adora2b	cluster3
Adrb2	cluster3
Adssl1	cluster3
Aldh1a2	cluster3
Aldh1l2	cluster3
Aldh8a1	cluster3
Alkbh3os1	cluster3
Alox15	cluster3
Alpk1	cluster3
Als2cr11	cluster3
Amh	cluster3
Amhr2	cluster3
Ampd1	cluster3
Amy1	cluster3
Angpt2	cluster3
Ankhd1	cluster3
Ankrd33b	cluster3
Ankrd35	cluster3
Ankrd53	cluster3
Ankrd7	cluster3
Aoc2	cluster3
Aoc3	cluster3
Apc2	cluster3
Apc-ps1	cluster3
Apoa1	cluster3
Apoe	cluster3
Apol6	cluster3
Apom	cluster3
Aqp7	cluster3
Aqp9	cluster3
Arc	cluster3
Arg1	cluster3
Arhgap33	cluster3
Arid3a	cluster3
Arid5a	cluster3
Arid5b	cluster3
Arl13b	cluster3
Arl4a	cluster3
Arl5b	cluster3
Arl5c	cluster3
Arl9	cluster3
Armc5	cluster3
Arrdc3	cluster3
Arrdc4	cluster3
Art5	cluster3
Asb16	cluster3
Asb17	cluster3
Asgr1	cluster3
Asic4	cluster3
Atad5	cluster3
Atcay	cluster3
Atcayos	cluster3
Atf3	cluster3
Atf5	cluster3
Atg12	cluster3
Atg14	cluster3
Atp5l	cluster3
Atp6v0c	cluster3
Atp6v1b2	cluster3
Atp6v1g2	cluster3
Auts2	cluster3
Avil	cluster3
Avl9	cluster3
Axin2	cluster3
B330016D10Rik	cluster3
B3gnt2	cluster3
B3gnt5	cluster3
B3gnt6	cluster3
B3gnt8	cluster3
Bach1	cluster3
Bag3	cluster3
Bambi	cluster3
Barx1	cluster3
Baz2b	cluster3
Bbc3	cluster3
Bche	cluster3
Bcl10	cluster3
Bcl2l11	cluster3
Bcl3	cluster3
Bcl6	cluster3
Bdkrb1	cluster3
Becn2	cluster3
Best2	cluster3
Best4-ps	cluster3
Bglap3	cluster3
Bhlha15	cluster3
Bhlhe40	cluster3
Bhlhe41	cluster3
Birc3	cluster3
Bmf	cluster3
Bmp2	cluster3
Bmp2k	cluster3
Bnc2	cluster3
Bnipl	cluster3
Bscl2	cluster3
Bsdc1	cluster3
Btbd18	cluster3
Btd	cluster3
Btg2	cluster3
Btg3	cluster3
C1ql4	cluster3
C1qtnf9	cluster3
C730034F03Rik	cluster3
CAAA01187608.3	cluster3
CAAA01194877.2	cluster3
Cabp1	cluster3
Cabp5	cluster3
Cacna1g	cluster3
Calca	cluster3
Calcrl	cluster3
Camk4	cluster3
Camsap3	cluster3
Capn3	cluster3
Capns2	cluster3
Car13	cluster3
Car14	cluster3
Car15	cluster3
Card9	cluster3
Carmil2	cluster3
Caskin1	cluster3
Casq1	cluster3
Catsperz	cluster3
Cbx4	cluster3
Cbx8	cluster3
Ccdc117	cluster3
Ccdc186	cluster3
Ccdc28b	cluster3
Ccdc63	cluster3
Ccdc79	cluster3
Ccin	cluster3
Cckar	cluster3
Ccl20	cluster3
Ccnd3-ps	cluster3
Ccng2	cluster3
Ccnl1	cluster3
Ccno	cluster3
Ccnt1	cluster3
Ccpg1	cluster3
Ccrl2	cluster3
Cd160	cluster3
Cd164l2	cluster3
Cd247	cluster3
Cd37	cluster3
Cd4	cluster3
Cd68	cluster3
Cd79a	cluster3
Cd80	cluster3
Cd83	cluster3
Cdc42ep4	cluster3
Cdk5r1	cluster3
Cdkn1a	cluster3
Cdkn1b	cluster3
Cdkn2aip	cluster3
Cdkn2d	cluster3
Cdo1	cluster3
Cdr2	cluster3
Cdsn	cluster3
Cebpa	cluster3
Cebpg	cluster3
Cecr2	cluster3
Cecr6	cluster3
Cel	cluster3
Cep120	cluster3
Cep85l	cluster3
Cers1	cluster3
Cfap73	cluster3
CH25-194I22.2	cluster3
Chac1	cluster3
Chad	cluster3
Chchd10	cluster3
Chd2	cluster3
Chd7	cluster3
Chil1	cluster3
Chka	cluster3
Chrm4	cluster3
Chsy3	cluster3
Ciart	cluster3
Cish	cluster3
Clcn2	cluster3
Cldn11	cluster3
Cldn15	cluster3
Cldn19	cluster3
Cldn4	cluster3
Cldn6	cluster3
Cldn7	cluster3
Clic3	cluster3
Clk1	cluster3
Cmbl	cluster3
Cmc4	cluster3
Cmya5	cluster3
Cnbd2	cluster3
Cnksr1	cluster3
Cnksr3	cluster3
Cnmd	cluster3
Cnnm2	cluster3
Cnot4	cluster3
Cnppd1	cluster3
Cntf	cluster3
Coch	cluster3
Col11a2	cluster3
Col23a1	cluster3
Col27a1	cluster3
Col4a4	cluster3
Col9a2	cluster3
Col9a3	cluster3
Cort	cluster3
Cox6a2	cluster3
Cox7a1	cluster3
Cpeb2	cluster3
Cpeb4	cluster3
Cplx1	cluster3
Cplx3	cluster3
Cpne9	cluster3
Crabp2	cluster3
Creb5	cluster3
Crebbp	cluster3
Crebrf	cluster3
Crem	cluster3
Cry2	cluster3
Crybb3	cluster3
Csf2	cluster3
Csf3	cluster3
Cspg5	cluster3
Csrnp1	cluster3
CT009708.2	cluster3
Ctdspl2	cluster3
Ctnna2	cluster3
Ctrb1	cluster3
Ctsk	cluster3
Cux2	cluster3
Cuzd1	cluster3
Cxcl1	cluster3
Cxcl10	cluster3
Cxcl2	cluster3
Cxcr4	cluster3
Cycs-ps2	cluster3
Cygb	cluster3
Cyp24a1	cluster3
Cyp26a1	cluster3
Cyp26b1	cluster3
Cyp27b1	cluster3
Cyp2c52-ps	cluster3
Cyp2c55	cluster3
Cyp2c65	cluster3
Cyp2t4	cluster3
Cyp4f40	cluster3
Cys1	cluster3
D130007C19Rik	cluster3
Dact3	cluster3
Dbil5	cluster3
Ddit3	cluster3
Ddit4	cluster3
Ddn	cluster3
Ddx26b	cluster3
Dedd2	cluster3
Dhrs13os	cluster3
Dio3	cluster3
Dlg2	cluster3
Dll3	cluster3
Dlx1	cluster3
Dmpk	cluster3
Dnah14	cluster3
Dnah2	cluster3
Dnajb1	cluster3
Dnajb13	cluster3
Dnajb4	cluster3
Dnajb5	cluster3
Dnajb9	cluster3
Dnajc22	cluster3
Dnali1	cluster3
Dnd1	cluster3
Dnmt3l-ps1	cluster3
Dock2	cluster3
Dok3	cluster3
Drc1	cluster3
Dsn1	cluster3
Duox2	cluster3
Dusp1	cluster3
Dusp10	cluster3
Dusp16	cluster3
Dusp8	cluster3
Dyrk4	cluster3
E2f2	cluster3
E2f3	cluster3
Ebf1	cluster3
Edil3	cluster3
Efcab9	cluster3
Efna1	cluster3
Efna2	cluster3
Efnb3	cluster3
Egr1	cluster3
Eif2ak3	cluster3
Eif4ebp3	cluster3
Elavl3	cluster3
Elf1	cluster3
Elf3	cluster3
Ell2	cluster3
Elmsan1	cluster3
Elovl3	cluster3
En2	cluster3
Enkur	cluster3
Ep300	cluster3
Epc1	cluster3
Epc2	cluster3
Epha1	cluster3
Ephx3	cluster3
Ephx4	cluster3
Eqtn	cluster3
Esam	cluster3
Etohd2	cluster3
Ets2	cluster3
Etv3	cluster3
Evpl	cluster3
Extl1	cluster3
F2rl3	cluster3
Fam101a	cluster3
Fam126b	cluster3
Fam160a1	cluster3
Fam163a	cluster3
Fam166a	cluster3
Fam179b	cluster3
Fam186b	cluster3
Fam19a3	cluster3
Fam214b	cluster3
Fam217a	cluster3
Fam221a	cluster3
Fam26e	cluster3
Fam46c	cluster3
Fam71a	cluster3
Fam71f2	cluster3
Fam98c	cluster3
Far1os	cluster3
Fas	cluster3
Fbxl22	cluster3
Fbxo30	cluster3
Fbxo33	cluster3
Fbxo34	cluster3
Fbxw9	cluster3
Fchsd2	cluster3
Fdx1l	cluster3
Fem1b	cluster3
Fem1c	cluster3
Fermt3	cluster3
Fes	cluster3
Fgf17	cluster3
Fgf18	cluster3
Fgf22	cluster3
Fgf9	cluster3
Fgfr4	cluster3
Fign	cluster3
Flcn	cluster3
Fndc8	cluster3
Fnip1	cluster3
Fnip2	cluster3
Fos	cluster3
Fosb	cluster3
Fosl2	cluster3
Foxa1	cluster3
Foxc2	cluster3
Foxd1	cluster3
Foxd2	cluster3
Foxd2os	cluster3
Foxj3	cluster3
Foxn3	cluster3
Foxo3	cluster3
Foxp2	cluster3
Foxp3	cluster3
Frat2	cluster3
Frmpd3	cluster3
Fscn2	cluster3
Fscn3	cluster3
Fstl3	cluster3
Fth-ps2	cluster3
Fxyd4	cluster3
Fzd5	cluster3
Gab1	cluster3
Gabarapl1	cluster3
Gabpb1	cluster3
Gabrr2	cluster3
Gadd45a	cluster3
Gal	cluster3
Gal3st1	cluster3
Gas2l3	cluster3
Gata4	cluster3
Gata6	cluster3
Gbx1	cluster3
Gch1	cluster3
Gcnt7	cluster3
Gdf9	cluster3
Gem	cluster3
GeneID	Cluster
Gfap	cluster3
Ggn	cluster3
Ghrl	cluster3
Gigyf1	cluster3
Gipc3	cluster3
Gipr	cluster3
Gjc2	cluster3
Gla	cluster3
Glcci1	cluster3
Glce	cluster3
Gli1	cluster3
Glt8d2	cluster3
Gm10130	cluster3
Gm10382	cluster3
Gm10434	cluster3
Gm10571	cluster3
Gm10800	cluster3
Gm10801	cluster3
Gm10814	cluster3
Gm16485	cluster3
Gm17275	cluster3
Gm17409	cluster3
Gm17450	cluster3
Gm17669	cluster3
Gm21596	cluster3
Gm22009	cluster3
Gm22063	cluster3
Gm22107	cluster3
Gm22224	cluster3
Gm22301	cluster3
Gm22314	cluster3
Gm22478	cluster3
Gm22596	cluster3
Gm22661	cluster3
Gm22748	cluster3
Gm22767	cluster3
Gm22770	cluster3
Gm22806	cluster3
Gm22888	cluster3
Gm23205	cluster3
Gm23222	cluster3
Gm23300	cluster3
Gm23442	cluster3
Gm23468	cluster3
Gm23753	cluster3
Gm23864	cluster3
Gm24139	cluster3
Gm24166	cluster3
Gm24224	cluster3
Gm24313	cluster3
Gm24500	cluster3
Gm24727	cluster3
Gm24762	cluster3
Gm24776	cluster3
Gm24837	cluster3
Gm25057	cluster3
Gm25076	cluster3
Gm25117	cluster3
Gm25193	cluster3
Gm25245	cluster3
Gm25328	cluster3
Gm25360	cluster3
Gm25361	cluster3
Gm25363	cluster3
Gm25492	cluster3
Gm25541	cluster3
Gm25579	cluster3
Gm25580	cluster3
Gm25588	cluster3
Gm25632	cluster3
Gm25821	cluster3
Gm25945	cluster3
Gm26165	cluster3
Gm26280	cluster3
Gm26287	cluster3
Gm26461	cluster3
Gm26464	cluster3
Gm26493	cluster3
Gm26516	cluster3
Gm26526	cluster3
Gm26541	cluster3
Gm26546	cluster3
Gm26551	cluster3
Gm26603	cluster3
Gm26606	cluster3
Gm26615	cluster3
Gm26623	cluster3
Gm26664	cluster3
Gm26706	cluster3
Gm26724	cluster3
Gm26749	cluster3
Gm26762	cluster3
Gm26767	cluster3
Gm26785	cluster3
Gm26799	cluster3
Gm26836	cluster3
Gm26841	cluster3
Gm26853	cluster3
Gm26890	cluster3
Gm26910	cluster3
Gm27415	cluster3
Gm27477	cluster3
Gm27861	cluster3
Gm27960	cluster3
Gm4221	cluster3
Gm6225	cluster3
Gm6634	cluster3
Gm7334	cluster3
Gm9821	cluster3
Gm9936	cluster3
Gmeb2	cluster3
Gna13	cluster3
Gnas	cluster3
Gng3	cluster3
Gnmt	cluster3
Gnrh1	cluster3
Gp1ba	cluster3
Gpcpd1	cluster3
Gpd1	cluster3
Gpr137c	cluster3
Gpr141	cluster3
Gpr150	cluster3
Gpr160	cluster3
Gpr174	cluster3
Gpr179	cluster3
Gpr182	cluster3
Gpr3	cluster3
Gpr61	cluster3
Gpr62	cluster3
Gpx3	cluster3
Gramd3	cluster3
Grb7	cluster3
Grhl2	cluster3
Grin3a	cluster3
Grin3b	cluster3
Grip2	cluster3
Grk1	cluster3
Gsdmc4	cluster3
Gtsf1	cluster3
Gzmm	cluster3
H2-K2	cluster3
H2-Pb	cluster3
H2-Q5	cluster3
H2-Q6	cluster3
H2-Q7	cluster3
Hal	cluster3
Hapln3	cluster3
Hba-ps4	cluster3
Hbp1	cluster3
Hcn4	cluster3
Hdac5	cluster3
Hdx	cluster3
Heca	cluster3
Helz2	cluster3
Herpud1	cluster3
Herpud2	cluster3
Hey1	cluster3
Hhatl	cluster3
Hhipl2	cluster3
Hic1	cluster3
Hic2	cluster3
Hinfp	cluster3
Hipk3	cluster3
Hist1h1a	cluster3
Hist1h1b	cluster3
Hist1h1d	cluster3
Hist1h1e	cluster3
Hist1h2ac	cluster3
Hist1h2bb	cluster3
Hist1h2be	cluster3
Hist1h2bk	cluster3
Hist1h2bm	cluster3
Hist1h2bp	cluster3
Hist1h3a	cluster3
Hist1h3c	cluster3
Hist1h3e	cluster3
Hist1h3i	cluster3
Hist1h4d	cluster3
Hist2h2be	cluster3
Hist3h2a	cluster3
Hist3h2ba	cluster3
Hivep1	cluster3
Hivep2	cluster3
Hk1os	cluster3
Hlf	cluster3
Hmgb1-ps6	cluster3
Hmgb1-rs16	cluster3
Hmgcr	cluster3
Homer1	cluster3
Hoxa10	cluster3
Hoxa5	cluster3
Hoxa9	cluster3
Hoxaas2	cluster3
Hoxb6	cluster3
Hoxb8	cluster3
Hoxb9	cluster3
Hoxc10	cluster3
Hoxc13	cluster3
Hoxc9	cluster3
Hpx	cluster3
Hrc	cluster3
Hsd11b2	cluster3
Hsd17b1	cluster3
Hsh2d	cluster3
Hspa1a	cluster3
Hspa1b	cluster3
Hspb9	cluster3
Hyal1	cluster3
Hyal3	cluster3
Icam1	cluster3
Icosl	cluster3
Id4	cluster3
Ier2	cluster3
Ier5	cluster3
Ifi203	cluster3
Ifi203-ps	cluster3
Ifi204	cluster3
Ifit2	cluster3
Ifnab	cluster3
Ifnlr1	cluster3
Ifnz	cluster3
Ifrd1	cluster3
Igha	cluster3
Il12rb2	cluster3
Il17f	cluster3
Il17rb	cluster3
Il33	cluster3
Il4ra	cluster3
Il9r	cluster3
Ing3	cluster3
Ing4	cluster3
Ino80d	cluster3
Ino80dos	cluster3
Insig1	cluster3
Ints6	cluster3
Ip6k2	cluster3
Irf1	cluster3
Irf4	cluster3
Irs2	cluster3
Irs4	cluster3
Irx3	cluster3
Islr2	cluster3
Ist1	cluster3
Itga2b	cluster3
Itgb1bp2	cluster3
Itgb4	cluster3
Itgb7	cluster3
Itgb8	cluster3
Itpkc	cluster3
Jmjd1c	cluster3
Jmy	cluster3
Jph3	cluster3
Jsrp1	cluster3
Jun	cluster3
Junb	cluster3
Kank1	cluster3
Kansl1	cluster3
Kansl1l	cluster3
Kat6b	cluster3
Kcnd1	cluster3
Kcnh7	cluster3
Kcnj14	cluster3
Kcnk4	cluster3
Kcnk5	cluster3
Kcnk7	cluster3
Kcnmb3	cluster3
Kcnrg	cluster3
Kctd19	cluster3
Kctd7	cluster3
Kdm3a	cluster3
Kdm6a	cluster3
Kdm6b	cluster3
Kdm6bos	cluster3
Kdm7a	cluster3
Kif26a	cluster3
Klb	cluster3
Klf10	cluster3
Klf11	cluster3
Klf3	cluster3
Klf4	cluster3
Klf5	cluster3
Klf6	cluster3
Klf7	cluster3
Klf9	cluster3
Klhdc7b	cluster3
Klhl11	cluster3
Klhl15	cluster3
Klhl24	cluster3
Klhl28	cluster3
Klhl33	cluster3
Klhl35	cluster3
Klhl40	cluster3
Kmo	cluster3
Kmt2a	cluster3
Kmt2c	cluster3
Kmt2e	cluster3
L3mbtl1	cluster3
Lag3	cluster3
Lamc2	cluster3
Lat	cluster3
Lbx2	cluster3
Lcat	cluster3
Lct	cluster3
Ldhd	cluster3
Ldlr	cluster3
Leap2	cluster3
Lefty1	cluster3
Lgals4	cluster3
Lgr5	cluster3
Lhx1	cluster3
Lhx4	cluster3
Lif	cluster3
Lime1	cluster3
Lin28b	cluster3
Lin52	cluster3
Lin54	cluster3
Lin7b	cluster3
Lipg	cluster3
Litaf	cluster3
Lix1	cluster3
Lmbr1l	cluster3
Lockd	cluster3
Lonrf1	cluster3
Lpin1	cluster3
Lpin2	cluster3
Lrif1	cluster3
Lrig2	cluster3
Lrig3	cluster3
Lrp2bp	cluster3
Lrp8os3	cluster3
Lrrc23	cluster3
Lrrc34	cluster3
Lrrc71	cluster3
Lrrn4cl	cluster3
Lsmem1	cluster3
Ltb4r1	cluster3
Ltb4r2	cluster3
Ly6g6c	cluster3
Lyl1	cluster3
Lysmd3	cluster3
Mafa	cluster3
Maff	cluster3
Mafk	cluster3
Mageb3	cluster3
Mal2	cluster3
Maml1	cluster3
Map1lc3b	cluster3
Map3k1	cluster3
Map3k2	cluster3
Map3k8	cluster3
Mapk8ip2	cluster3
Mapt	cluster3
Marveld2	cluster3
Mast1	cluster3
Matn4	cluster3
Mc1r	cluster3
Mc5r	cluster3
Mcmdc2	cluster3
Med26	cluster3
Med7	cluster3
Mei4	cluster3
Mettl21c	cluster3
Mettl7b	cluster3
Mex3b	cluster3
Mfhas1	cluster3
Mfrp	cluster3
Mfsd2b	cluster3
Mgea5	cluster3
Mid1ip1	cluster3
Miox	cluster3
Mir155hg	cluster3
Mir1898	cluster3
Mir1938	cluster3
Mir1957a	cluster3
Mir23a	cluster3
Mir27a	cluster3
Mir5125	cluster3
Mir5620	cluster3
Mir6386	cluster3
Mir6907	cluster3
Mir7030	cluster3
Mir7087	cluster3
Mir7-1	cluster3
Misp	cluster3
Mlf1	cluster3
Mmp25	cluster3
Mmrn2	cluster3
Mndal	cluster3
Mnt	cluster3
Mog	cluster3
Morc2b	cluster3
Mpeg1	cluster3
Mpp5	cluster3
Mreg	cluster3
Mroh2a	cluster3
Mrpl23-ps1	cluster3
Ms4a4d	cluster3
Msantd1	cluster3
Msl3l2	cluster3
Mslnl	cluster3
Msmo1	cluster3
Msr1	cluster3
Mss51	cluster3
Msx1	cluster3
Mt1	cluster3
Mt2	cluster3
Mtcp1	cluster3
Mtf1	cluster3
Mtmr11	cluster3
Mtus2	cluster3
Mustn1	cluster3
Mxd1	cluster3
Mxd4	cluster3
Mybpc2	cluster3
Mycn	cluster3
Myh3	cluster3
Myh7b	cluster3
Myl4	cluster3
Mylip	cluster3
Myo15b	cluster3
Myo1f	cluster3
N4bp2l1	cluster3
Naalad2	cluster3
Naga	cluster3
Nags	cluster3
Nanog	cluster3
Naprt	cluster3
Nat14	cluster3
Nat6	cluster3
Ncf2	cluster3
Nckap5	cluster3
Ndufa4l2	cluster3
Neil2	cluster3
Nek10	cluster3
Nek8	cluster3
Nfat5	cluster3
Nfe2	cluster3
Nfkbia	cluster3
Nfkbid	cluster3
Nfkbiz	cluster3
Ngb	cluster3
Nhs	cluster3
Nipal1	cluster3
Nlgn3	cluster3
Nlrp3	cluster3
Nnat	cluster3
Nostrin	cluster3
Notch1	cluster3
Notumos	cluster3
Nox1	cluster3
Noxo1	cluster3
Noxred1	cluster3
Npas2	cluster3
Npas3	cluster3
Npat	cluster3
Npb	cluster3
Npc1l1	cluster3
Npff	cluster3
Nphs1	cluster3
Nr1d1	cluster3
Nr1d2	cluster3
Nr4a1	cluster3
Nr4a2	cluster3
Nr4a3	cluster3
Nr5a2	cluster3
n-R5s183	cluster3
Nr6a1	cluster3
Nrip1	cluster3
Nrros	cluster3
Nupr1	cluster3
Nxt2	cluster3
Odf3	cluster3
Oit3	cluster3
Olfr1318	cluster3
Olfr1564	cluster3
Olfr461	cluster3
Olfr545	cluster3
Olfr856-ps1	cluster3
Olfr90	cluster3
Olfr91	cluster3
Omp	cluster3
Opn3	cluster3
Orc1	cluster3
Oser1	cluster3
Otop1	cluster3
Otos	cluster3
Otub2	cluster3
Otud1	cluster3
Otx1	cluster3
Ovol1	cluster3
Ovol3	cluster3
P2rx2	cluster3
P4ha3	cluster3
Pafah1b1-ps1	cluster3
Pank3	cluster3
Papolb	cluster3
Papolg	cluster3
Pappa2	cluster3
Parvg	cluster3
Patl2	cluster3
Pax3	cluster3
Pax9	cluster3
Pbx3	cluster3
Pcdhga11	cluster3
Pcdhgc5	cluster3
Pcf11	cluster3
Pdcd4	cluster3
Pde4b	cluster3
Pdgfb	cluster3
Pdzd2	cluster3
Pdzd3	cluster3
Pdzd7	cluster3
Pdzk1	cluster3
Peli1	cluster3
Per1	cluster3
Per2	cluster3
Phf2os1	cluster3
Phldb3	cluster3
Phlpp2	cluster3
Phyhd1	cluster3
Pik3ip1	cluster3
Pim1	cluster3
Pirb	cluster3
Pkd1l3	cluster3
Pla2g4c	cluster3
Pla2g4c-ps	cluster3
Pla2g4f	cluster3
Plag1	cluster3
Platr8	cluster3
Plcd4	cluster3
Plcxd1	cluster3
Pld6	cluster3
Plekhf2	cluster3
Plekhg6	cluster3
Plekhh3	cluster3
Plk3	cluster3
Plk-ps1	cluster3
Pllp	cluster3
Plppr3	cluster3
Plppr4	cluster3
Pmaip1	cluster3
Pnma1	cluster3
Pnp2	cluster3
Pnpla1	cluster3
Pnrc1	cluster3
Pogz	cluster3
Popdc2	cluster3
Popdc3	cluster3
Pou2f2	cluster3
Ppil6	cluster3
Ppm1d	cluster3
Ppm1k	cluster3
Ppp1r10	cluster3
Ppp1r15a	cluster3
Ppp1r15b	cluster3
Ppp1r3c	cluster3
Ppp1r3fos	cluster3
Prdm2	cluster3
Prickle1	cluster3
Prkx	cluster3
Proca1	cluster3
Prox1	cluster3
Prr19	cluster3
Prss12	cluster3
Prtn3	cluster3
Psd	cluster3
Psors1c2	cluster3
Pspn	cluster3
Ptafr	cluster3
Ptcra	cluster3
Ptgdr2	cluster3
Ptger1	cluster3
Ptk6	cluster3
Ptpn5	cluster3
Pvr	cluster3
Pycard	cluster3
Pycr1	cluster3
Qrich2	cluster3
Rab10os	cluster3
Rab20	cluster3
Rab33b	cluster3
Rab39b	cluster3
Rab9	cluster3
Rabgef1	cluster3
Rac3	cluster3
Rarb	cluster3
Rasd1	cluster3
Rasef	cluster3
Rasgef1a	cluster3
Rasgef1b	cluster3
Rasgrp4	cluster3
Rasl10a	cluster3
Rasl11b	cluster3
Rbbp6	cluster3
Rbm15	cluster3
Rbm48	cluster3
Rbm4b	cluster3
Rbpjl	cluster3
Rbpsuh-rs3	cluster3
Rc3h1	cluster3
Rcan1	cluster3
Rdh11	cluster3
Rdh12	cluster3
Rdh5	cluster3
Rec114	cluster3
Rec8	cluster3
Rel	cluster3
Relb	cluster3
Repin1	cluster3
Rest	cluster3
Retn	cluster3
Rgs20	cluster3
Rgs9bp	cluster3
Rhbdf2	cluster3
Rhd	cluster3
Rhebl1	cluster3
Rhob	cluster3
Rhof	cluster3
Rictor	cluster3
Rinl	cluster3
Rlbp1	cluster3
Rlf	cluster3
Rln1	cluster3
Rmnd5a	cluster3
Rmst	cluster3
Rnasek	cluster3
Rnd2	cluster3
Rnf165	cluster3
Rnf167	cluster3
Rnf185	cluster3
Rnf19a	cluster3
Rnf19b	cluster3
Rnf208	cluster3
Rnf223	cluster3
Rnf225	cluster3
Rnf39	cluster3
Rnf44	cluster3
Rnpc3	cluster3
Rny1	cluster3
Rny3	cluster3
Rora	cluster3
RP23-100B18.2	cluster3
RP23-100C5.11	cluster3
RP23-100C5.2	cluster3
RP23-101H1.15	cluster3
RP23-101H1.21	cluster3
RP23-101H1.5	cluster3
RP23-102B12.2	cluster3
RP23-103G18.5	cluster3
RP23-103G18.7	cluster3
RP23-103P11.2	cluster3
RP23-104H10.1	cluster3
RP23-105D19.1	cluster3
RP23-105E2.2	cluster3
RP23-106E9.1	cluster3
RP23-107J3.1	cluster3
RP23-109C16.3	cluster3
RP23-110A19.2	cluster3
RP23-110B5.3	cluster3
RP23-110B5.4	cluster3
RP23-111C21.6	cluster3
RP23-111F7.2	cluster3
RP23-111M12.2	cluster3
RP23-113B7.3	cluster3
RP23-113J20.1	cluster3
RP23-113M20.5	cluster3
RP23-114E15.12	cluster3
RP23-114E15.3	cluster3
RP23-114L12.1	cluster3
RP23-114P22.5	cluster3
RP23-115A18.3	cluster3
RP23-115O21.3	cluster3
RP23-116A10.3	cluster3
RP23-116B8.1	cluster3
RP23-116L23.2	cluster3
RP23-116N15.8	cluster3
RP23-117I19.3	cluster3
RP23-117L24.1	cluster3
RP23-118B13.3	cluster3
RP23-119M19.1	cluster3
RP23-11P24.3	cluster3
RP23-120A4.10	cluster3
RP23-120A4.2	cluster3
RP23-120K16.7	cluster3
RP23-120K5.1	cluster3
RP23-121E15.5	cluster3
RP23-121M22.10	cluster3
RP23-123L9.7	cluster3
RP23-124G7.3	cluster3
RP23-124L1.10	cluster3
RP23-125B4.3	cluster3
RP23-126F14.7	cluster3
RP23-127B8.7	cluster3
RP23-127E21.1	cluster3
RP23-128L22.2	cluster3
RP23-12I24.9	cluster3
RP23-132L14.7	cluster3
RP23-132N23.5	cluster3
RP23-134M7.2	cluster3
RP23-135A22.7	cluster3
RP23-136I1.2	cluster3
RP23-136K12.5	cluster3
RP23-137A20.1	cluster3
RP23-137A24.3	cluster3
RP23-137B10.3	cluster3
RP23-137C6.6	cluster3
RP23-138D5.1	cluster3
RP23-138J20.8	cluster3
RP23-139P14.16	cluster3
RP23-139P14.25	cluster3
RP23-13A13.6	cluster3
RP23-13A15.8	cluster3
RP23-141N19.2	cluster3
RP23-143A14.3	cluster3
RP23-143J5.6	cluster3
RP23-146P7.2	cluster3
RP23-148P12.5	cluster3
RP23-149C6.3	cluster3
RP23-149C6.5	cluster3
RP23-149D5.5	cluster3
RP23-14D20.1	cluster3
RP23-14N22.2	cluster3
RP23-14P23.8	cluster3
RP23-151L20.3	cluster3
RP23-152H17.2	cluster3
RP23-152P5.2	cluster3
RP23-153M14.5	cluster3
RP23-154K6.2	cluster3
RP23-154M2.2	cluster3
RP23-154M23.2	cluster3
RP23-154O12.1	cluster3
RP23-156C20.5	cluster3
RP23-156N21.2	cluster3
RP23-156O5.3	cluster3
RP23-157O10.6	cluster3
RP23-158A20.2	cluster3
RP23-158A20.7	cluster3
RP23-158E3.4	cluster3
RP23-158G17.1	cluster3
RP23-159H8.4	cluster3
RP23-15I21.9	cluster3
RP23-160G19.3	cluster3
RP23-162H6.1	cluster3
RP23-162P10.8	cluster3
RP23-167C5.1	cluster3
RP23-167L1.7	cluster3
RP23-169H13.2	cluster3
RP23-169H9.3	cluster3
RP23-16N14.5	cluster3
RP23-170A23.2	cluster3
RP23-171H16.3	cluster3
RP23-172P1.1	cluster3
RP23-173H19.3	cluster3
RP23-173M6.3	cluster3
RP23-173N16.4	cluster3
RP23-173N16.6	cluster3
RP23-176N9.5	cluster3
RP23-178C20.6	cluster3
RP23-17K9.21	cluster3
RP23-17N7.8	cluster3
RP23-180A14.1	cluster3
RP23-180A14.2	cluster3
RP23-180A14.5	cluster3
RP23-180B18.3	cluster3
RP23-180G16.1	cluster3
RP23-180L15.3	cluster3
RP23-180N22.1	cluster3
RP23-182M12.3	cluster3
RP23-182M12.4	cluster3
RP23-183D11.8	cluster3
RP23-184D18.8	cluster3
RP23-185G9.2	cluster3
RP23-186O3.11	cluster3
RP23-186O3.13	cluster3
RP23-187H12.5	cluster3
RP23-187M7.5	cluster3
RP23-187N1.1	cluster3
RP23-188H10.3	cluster3
RP23-188K3.3	cluster3
RP23-189L19.10	cluster3
RP23-18J12.4	cluster3
RP23-18K20.2	cluster3
RP23-191A19.1	cluster3
RP23-191L7.2	cluster3
RP23-198E14.7	cluster3
RP23-198E14.9	cluster3
RP23-199B2.4	cluster3
RP23-199B2.8	cluster3
RP23-19E7.4	cluster3
RP23-19H23.1	cluster3
RP23-19I2.7	cluster3
RP23-19L22.3	cluster3
RP23-19M11.4	cluster3
RP23-1K14.2	cluster3
RP23-201C9.2	cluster3
RP23-201C9.3	cluster3
RP23-201I4.11	cluster3
RP23-203H20.5	cluster3
RP23-203O7.3	cluster3
RP23-203P12.1	cluster3
RP23-204A8.2	cluster3
RP23-204P24.3	cluster3
RP23-206J17.2	cluster3
RP23-206M14.2	cluster3
RP23-209M8.7	cluster3
RP23-209M8.8	cluster3
RP23-20G7.2	cluster3
RP23-20K21.2	cluster3
RP23-20K24.5	cluster3
RP23-20K24.9	cluster3
RP23-210L24.2	cluster3
RP23-210M6.5	cluster3
RP23-211F21.6	cluster3
RP23-212I23.1	cluster3
RP23-212I23.3	cluster3
RP23-213P21.2	cluster3
RP23-214I13.2	cluster3
RP23-214L4.1	cluster3
RP23-214M22.9	cluster3
RP23-218K15.10	cluster3
RP23-218K15.7	cluster3
RP23-220D12.13	cluster3
RP23-220J15.5	cluster3
RP23-222G22.9	cluster3
RP23-222K15.29	cluster3
RP23-225M4.2	cluster3
RP23-228B2.3	cluster3
RP23-228F6.3	cluster3
RP23-230D17.2	cluster3
RP23-230F2.6	cluster3
RP23-231L15.4	cluster3
RP23-231M6.4	cluster3
RP23-234K24.5	cluster3
RP23-234N16.5	cluster3
RP23-235E15.5	cluster3
RP23-235I2.1	cluster3
RP23-239A11.1	cluster3
RP23-239E13.3	cluster3
RP23-239H14.1	cluster3
RP23-239O13.2	cluster3
RP23-23C4.4	cluster3
RP23-23C4.5	cluster3
RP23-23C9.4	cluster3
RP23-23P9.3	cluster3
RP23-23P9.5	cluster3
RP23-241K20.1	cluster3
RP23-242C19.5	cluster3
RP23-242K15.24	cluster3
RP23-243B24.1	cluster3
RP23-244C22.5	cluster3
RP23-244C22.6	cluster3
RP23-244J24.2	cluster3
RP23-244N6.7	cluster3
RP23-246L14.3	cluster3
RP23-250G8.9	cluster3
RP23-251N15.2	cluster3
RP23-252O5.3	cluster3
RP23-253N17.1	cluster3
RP23-255F14.4	cluster3
RP23-256J14.1	cluster3
RP23-256J14.2	cluster3
RP23-257E17.2	cluster3
RP23-258F15.5	cluster3
RP23-258N2.3	cluster3
RP23-259N17.1	cluster3
RP23-25N17.6	cluster3
RP23-261M19.4	cluster3
RP23-262K24.2	cluster3
RP23-264H19.2	cluster3
RP23-264J18.4	cluster3
RP23-265I19.2	cluster3
RP23-269E5.10	cluster3
RP23-269E5.9	cluster3
RP23-269N23.5	cluster3
RP23-26J4.2	cluster3
RP23-26P10.1	cluster3
RP23-26P21.2	cluster3
RP23-270P19.5	cluster3
RP23-271E15.5	cluster3
RP23-272F2.2	cluster3
RP23-273N4.4	cluster3
RP23-278C10.10	cluster3
RP23-27D5.2	cluster3
RP23-280F6.5	cluster3
RP23-280K4.1	cluster3
RP23-280L21.4	cluster3
RP23-280N22.3	cluster3
RP23-282N17.3	cluster3
RP23-283O7.2	cluster3
RP23-284P20.2	cluster3
RP23-285F4.2	cluster3
RP23-285H4.1	cluster3
RP23-285N19.4	cluster3
RP23-28A7.7	cluster3
RP23-28J6.1	cluster3
RP23-290L7.1	cluster3
RP23-291I12.1	cluster3
RP23-292A11.1	cluster3
RP23-292C5.7	cluster3
RP23-293B11.8	cluster3
RP23-293I3.6	cluster3
RP23-293K21.1	cluster3
RP23-293N23.3	cluster3
RP23-294B14.3	cluster3
RP23-294D8.2	cluster3
RP23-297J14.5	cluster3
RP23-298M23.8	cluster3
RP23-29H5.2	cluster3
RP23-29I5.2	cluster3
RP23-29K12.3	cluster3
RP23-29K12.5	cluster3
RP23-300J20.6	cluster3
RP23-301L9.6	cluster3
RP23-303A11.2	cluster3
RP23-304O9.1	cluster3
RP23-307B15.5	cluster3
RP23-307E15.3	cluster3
RP23-307F3.6	cluster3
RP23-307I19.5	cluster3
RP23-308M1.2	cluster3
RP23-310D3.2	cluster3
RP23-310J6.1	cluster3
RP23-314A12.1	cluster3
RP23-314A12.2	cluster3
RP23-315C11.9	cluster3
RP23-316M11.10	cluster3
RP23-316M14.9	cluster3
RP23-317B21.2	cluster3
RP23-317B21.3	cluster3
RP23-317F9.2	cluster3
RP23-318I19.1	cluster3
RP23-319B15.6	cluster3
RP23-321G17.10	cluster3
RP23-321G17.2	cluster3
RP23-321G17.8	cluster3
RP23-321G17.9	cluster3
RP23-321M16.1	cluster3
RP23-324E2.4	cluster3
RP23-325D10.4	cluster3
RP23-325E4.4	cluster3
RP23-325F17.4	cluster3
RP23-325M14.7	cluster3
RP23-325M7.4	cluster3
RP23-326H18.1	cluster3
RP23-326O2.2	cluster3
RP23-326P7.5	cluster3
RP23-32A8.1	cluster3
RP23-32A8.5	cluster3
RP23-32C12.4	cluster3
RP23-32C18.4	cluster3
RP23-32L21.4	cluster3
RP23-331D17.4	cluster3
RP23-331E12.9	cluster3
RP23-332K7.1	cluster3
RP23-333M1.4	cluster3
RP23-334A5.4	cluster3
RP23-336F4.4	cluster3
RP23-336I5.8	cluster3
RP23-336L12.3	cluster3
RP23-337O1.6	cluster3
RP23-337O1.7	cluster3
RP23-338G5.3	cluster3
RP23-338G5.4	cluster3
RP23-33L19.4	cluster3
RP23-340E10.1	cluster3
RP23-342J9.1	cluster3
RP23-342N3.3	cluster3
RP23-344D2.3	cluster3
RP23-344G11.4	cluster3
RP23-345H24.2	cluster3
RP23-346L20.2	cluster3
RP23-346L20.4	cluster3
RP23-348C6.1	cluster3
RP23-348C6.3	cluster3
RP23-349I9.6	cluster3
RP23-349I9.7	cluster3
RP23-349I9.8	cluster3
RP23-34E15.4	cluster3
RP23-34P11.1	cluster3
RP23-34P11.2	cluster3
RP23-350M23.6	cluster3
RP23-351A10.4	cluster3
RP23-351D19.4	cluster3
RP23-351K4.4	cluster3
RP23-353J21.2	cluster3
RP23-353L10.2	cluster3
RP23-354F11.2	cluster3
RP23-355K21.4	cluster3
RP23-356H10.2	cluster3
RP23-358I19.1	cluster3
RP23-358M4.4	cluster3
RP23-359B23.7	cluster3
RP23-359K10.6	cluster3
RP23-359M9.5	cluster3
RP23-359M9.7	cluster3
RP23-35E16.1	cluster3
RP23-35F19.4	cluster3
RP23-360J20.5	cluster3
RP23-360N1.4	cluster3
RP23-360O1.2	cluster3
RP23-362F15.1	cluster3
RP23-362N19.1	cluster3
RP23-363M4.2	cluster3
RP23-365D10.3	cluster3
RP23-366I10.5	cluster3
RP23-366I14.2	cluster3
RP23-368M21.4	cluster3
RP23-369O21.1	cluster3
RP23-369P2.1	cluster3
RP23-36D15.4	cluster3
RP23-36D15.6	cluster3
RP23-36H10.3	cluster3
RP23-36K2.5	cluster3
RP23-36P21.3	cluster3
RP23-36P21.6	cluster3
RP23-36P21.7	cluster3
RP23-370H21.5	cluster3
RP23-370O17.1	cluster3
RP23-371A16.2	cluster3
RP23-371A16.3	cluster3
RP23-371A16.4	cluster3
RP23-372H6.5	cluster3
RP23-372I17.5	cluster3
RP23-373N8.8	cluster3
RP23-375F6.4	cluster3
RP23-375I1.2	cluster3
RP23-375N21.2	cluster3
RP23-377G8.4	cluster3
RP23-377G8.5	cluster3
RP23-377I11.1	cluster3
RP23-379C1.4	cluster3
RP23-379F6.3	cluster3
RP23-379H6.2	cluster3
RP23-379H6.3	cluster3
RP23-379H6.8	cluster3
RP23-37J21.5	cluster3
RP23-37L2.3	cluster3
RP23-380I13.1	cluster3
RP23-380L19.3	cluster3
RP23-381B19.7	cluster3
RP23-382I10.1	cluster3
RP23-382I10.2	cluster3
RP23-382O21.1	cluster3
RP23-383N15.1	cluster3
RP23-384C18.12	cluster3
RP23-386E10.4	cluster3
RP23-386K17.3	cluster3
RP23-389D15.1	cluster3
RP23-389J8.4	cluster3
RP23-389K5.2	cluster3
RP23-38B15.1	cluster3
RP23-38L11.1	cluster3
RP23-390D8.3	cluster3
RP23-390I1.2	cluster3
RP23-390M19.3	cluster3
RP23-391I11.9	cluster3
RP23-391P21.2	cluster3
RP23-391P21.5	cluster3
RP23-392K24.5	cluster3
RP23-392O2.2	cluster3
RP23-392O3.2	cluster3
RP23-393C3.4	cluster3
RP23-393F9.1	cluster3
RP23-395B13.2	cluster3
RP23-395P6.4	cluster3
RP23-396I19.1	cluster3
RP23-398F7.4	cluster3
RP23-399N18.7	cluster3
RP23-39F24.3	cluster3
RP23-3D20.1	cluster3
RP23-3J8.1	cluster3
RP23-3K10.3	cluster3
RP23-401G21.7	cluster3
RP23-402A24.3	cluster3
RP23-402N3.5	cluster3
RP23-403E18.2	cluster3
RP23-403G9.6	cluster3
RP23-403P24.5	cluster3
RP23-406B13.6	cluster3
RP23-406B13.9	cluster3
RP23-407B16.1	cluster3
RP23-407E2.31	cluster3
RP23-407E9.1	cluster3
RP23-407I6.4	cluster3
RP23-407I6.5	cluster3
RP23-410I12.2	cluster3
RP23-411M4.2	cluster3
RP23-412C22.2	cluster3
RP23-413D14.9	cluster3
RP23-414K1.12	cluster3
RP23-414K1.6	cluster3
RP23-414K1.8	cluster3
RP23-414P13.3	cluster3
RP23-414P13.5	cluster3
RP23-414P13.7	cluster3
RP23-415D19.16	cluster3
RP23-416E18.4	cluster3
RP23-416I23.9	cluster3
RP23-41I11.6	cluster3
RP23-41J14.4	cluster3
RP23-421B5.3	cluster3
RP23-424A21.5	cluster3
RP23-425A5.6	cluster3
RP23-426N4.8	cluster3
RP23-427I15.3	cluster3
RP23-427I15.4	cluster3
RP23-428N8.4	cluster3
RP23-429E19.5	cluster3
RP23-42C15.3	cluster3
RP23-430G15.6	cluster3
RP23-430N15.2	cluster3
RP23-430P1.1	cluster3
RP23-431M7.2	cluster3
RP23-431M7.4	cluster3
RP23-434H17.3	cluster3
RP23-434H17.5	cluster3
RP23-438P19.7	cluster3
RP23-440I21.3	cluster3
RP23-441J16.4	cluster3
RP23-442I7.3	cluster3
RP23-443G7.2	cluster3
RP23-443N7.2	cluster3
RP23-443N7.7	cluster3
RP23-444N1.5	cluster3
RP23-446B13.7	cluster3
RP23-446E21.4	cluster3
RP23-447N11.3	cluster3
RP23-447P16.3	cluster3
RP23-448A11.15	cluster3
RP23-450O11.3	cluster3
RP23-451A12.1	cluster3
RP23-451A6.4	cluster3
RP23-453A2.1	cluster3
RP23-453O8.7	cluster3
RP23-454K24.3	cluster3
RP23-454N21.4	cluster3
RP23-455C13.7	cluster3
RP23-455H16.2	cluster3
RP23-455J6.2	cluster3
RP23-456B9.18	cluster3
RP23-456B9.22	cluster3
RP23-456M3.1	cluster3
RP23-457C1.1	cluster3
RP23-459I1.3	cluster3
RP23-459I1.5	cluster3
RP23-45A13.2	cluster3
RP23-45G16.11	cluster3
RP23-45G4.1	cluster3
RP23-45G4.2	cluster3
RP23-45G4.3	cluster3
RP23-460F21.1	cluster3
RP23-461O23.2	cluster3
RP23-463H10.1	cluster3
RP23-464B2.3	cluster3
RP23-464N8.1	cluster3
RP23-465H23.2	cluster3
RP23-466K3.1	cluster3
RP23-468J10.1	cluster3
RP23-469D21.5	cluster3
RP23-46D6.4	cluster3
RP23-46D6.7	cluster3
RP23-46O18.1	cluster3
RP23-472F15.4	cluster3
RP23-472F15.5	cluster3
RP23-477N9.2	cluster3
RP23-478I18.1	cluster3
RP23-478N15.3	cluster3
RP23-47L13.5	cluster3
RP23-48A24.3	cluster3
RP23-49I18.5	cluster3
RP23-49O17.4	cluster3
RP23-4F16.10	cluster3
RP23-4F16.11	cluster3
RP23-4F16.14	cluster3
RP23-4F16.15	cluster3
RP23-50H13.5	cluster3
RP23-50L10.1	cluster3
RP23-51L15.5	cluster3
RP23-53N20.4	cluster3
RP23-54L16.2	cluster3
RP23-55A6.4	cluster3
RP23-56A14.10	cluster3
RP23-56A14.12	cluster3
RP23-56B4.1	cluster3
RP23-56D7.2	cluster3
RP23-57A17.2	cluster3
RP23-57L17.1	cluster3
RP23-57P23.2	cluster3
RP23-58B7.2	cluster3
RP23-58N8.6	cluster3
RP23-5K7.4	cluster3
RP23-60K23.12	cluster3
RP23-60K23.3	cluster3
RP23-60P23.9	cluster3
RP23-61I7.1	cluster3
RP23-63D8.4	cluster3
RP23-64D23.9	cluster3
RP23-67E6.6	cluster3
RP23-67F4.3	cluster3
RP23-67I3.5	cluster3
RP23-68E6.1	cluster3
RP23-71C23.4	cluster3
RP23-71G16.2	cluster3
RP23-71G16.3	cluster3
RP23-71J17.1	cluster3
RP23-72A21.2	cluster3
RP23-73F23.5	cluster3
RP23-74N13.1	cluster3
RP23-74N13.2	cluster3
RP23-74O12.6	cluster3
RP23-74O4.1	cluster3
RP23-76C13.6	cluster3
RP23-76P22.3	cluster3
RP23-77H12.1	cluster3
RP23-78C2.9	cluster3
RP23-79G18.1	cluster3
RP23-79H24.4	cluster3
RP23-79K5.3	cluster3
RP23-79O10.3	cluster3
RP23-79O10.8	cluster3
RP23-7E4.7	cluster3
RP23-7M16.1	cluster3
RP23-82I5.2	cluster3
RP23-83P5.5	cluster3
RP23-88C11.2	cluster3
RP23-89M15.2	cluster3
RP23-89P21.4	cluster3
RP23-89P21.6	cluster3
RP23-91C19.4	cluster3
RP23-92B18.4	cluster3
RP23-94B13.3	cluster3
RP23-98C9.5	cluster3
RP23-98C9.8	cluster3
RP23-98F14.2	cluster3
RP23-99A9.1	cluster3
RP23-9A5.3	cluster3
RP23-9F3.4	cluster3
RP23-9G13.6	cluster3
RP23-9K14.2	cluster3
RP23-9K14.3	cluster3
RP23-9O16.5	cluster3
RP23-9P6.2	cluster3
RP24-103E20.2	cluster3
RP24-103K4.2	cluster3
RP24-104I20.5	cluster3
RP24-108G5.1	cluster3
RP24-108G5.3	cluster3
RP24-113L10.2	cluster3
RP24-114E18.4	cluster3
RP24-117E16.9	cluster3
RP24-122E10.1	cluster3
RP24-123J3.1	cluster3
RP24-124B23.4	cluster3
RP24-124P9.3	cluster3
RP24-127H11.10	cluster3
RP24-131G14.5	cluster3
RP24-134G9.1	cluster3
RP24-137J17.2	cluster3
RP24-142A23.3	cluster3
RP24-142A23.4	cluster3
RP24-144C5.1	cluster3
RP24-144C5.2	cluster3
RP24-144G20.2	cluster3
RP24-144H23.5	cluster3
RP24-144M14.5	cluster3
RP24-145F3.1	cluster3
RP24-145F3.5	cluster3
RP24-145F3.8	cluster3
RP24-147N23.3	cluster3
RP24-150H14.3	cluster3
RP24-151H6.2	cluster3
RP24-153E5.1	cluster3
RP24-159I10.2	cluster3
RP24-162K15.3	cluster3
RP24-162O18.3	cluster3
RP24-162O23.1	cluster3
RP24-167K8.1	cluster3
RP24-167M10.4	cluster3
RP24-170A20.5	cluster3
RP24-172H24.1	cluster3
RP24-173K12.2	cluster3
RP24-174O2.8	cluster3
RP24-175C20.5	cluster3
RP24-179I4.2	cluster3
RP24-180B11.16	cluster3
RP24-183E22.2	cluster3
RP24-186A9.4	cluster3
RP24-188H2.6	cluster3
RP24-191C15.3	cluster3
RP24-191L21.3	cluster3
RP24-192J22.1	cluster3
RP24-194J12.3	cluster3
RP24-194N1.2	cluster3
RP24-194N4.2	cluster3
RP24-200D3.4	cluster3
RP24-201C14.5	cluster3
RP24-201C14.6	cluster3
RP24-207M20.2	cluster3
RP24-210N1.1	cluster3
RP24-213L12.1	cluster3
RP24-215A14.6	cluster3
RP24-215D6.1	cluster3
RP24-215D6.3	cluster3
RP24-220N1.3	cluster3
RP24-223I19.6	cluster3
RP24-225E14.3	cluster3
RP24-226A8.2	cluster3
RP24-226L18.2	cluster3
RP24-226N22.4	cluster3
RP24-232F23.1	cluster3
RP24-233B16.1	cluster3
RP24-234J3.2	cluster3
RP24-236O3.3	cluster3
RP24-238C11.4	cluster3
RP24-242F4.3	cluster3
RP24-242N1.2	cluster3
RP24-245O4.1	cluster3
RP24-246F6.2	cluster3
RP24-249N9.5	cluster3
RP24-257F22.2	cluster3
RP24-257F22.4	cluster3
RP24-257M14.3	cluster3
RP24-258K6.2	cluster3
RP24-258K6.6	cluster3
RP24-263E2.6	cluster3
RP24-264L21.1	cluster3
RP24-266K12.5	cluster3
RP24-267E6.2	cluster3
RP24-268L19.2	cluster3
RP24-270A10.4	cluster3
RP24-271M20.2	cluster3
RP24-271M20.3	cluster3
RP24-271M20.4	cluster3
RP24-273K21.3	cluster3
RP24-273K21.5	cluster3
RP24-274H19.3	cluster3
RP24-274H19.5	cluster3
RP24-277J22.3	cluster3
RP24-282C4.12	cluster3
RP24-282C4.14	cluster3
RP24-282C4.9	cluster3
RP24-286J21.4	cluster3
RP24-286N17.3	cluster3
RP24-288J3.1	cluster3
RP24-289J12.3	cluster3
RP24-291F2.3	cluster3
RP24-297C1.14	cluster3
RP24-297C1.9	cluster3
RP24-297D18.1	cluster3
RP24-298F19.5	cluster3
RP24-298N7.1	cluster3
RP24-300L5.1	cluster3
RP24-306F17.1	cluster3
RP24-309I5.3	cluster3
RP24-309L4.3	cluster3
RP24-310M4.2	cluster3
RP24-312H21.2	cluster3
RP24-315J23.1	cluster3
RP24-317F6.7	cluster3
RP24-317K15.1	cluster3
RP24-318I24.1	cluster3
RP24-320A12.3	cluster3
RP24-320A12.8	cluster3
RP24-321N12.1	cluster3
RP24-323G18.2	cluster3
RP24-323I23.2	cluster3
RP24-324L19.4	cluster3
RP24-326A21.2	cluster3
RP24-326K8.3	cluster3
RP24-326O2.1	cluster3
RP24-326P8.4	cluster3
RP24-327D15.11	cluster3
RP24-327I4.7	cluster3
RP24-327I4.8	cluster3
RP24-330A11.11	cluster3
RP24-335D17.2	cluster3
RP24-337I23.1	cluster3
RP24-339I11.4	cluster3
RP24-340J12.1	cluster3
RP24-340J19.1	cluster3
RP24-340N18.1	cluster3
RP24-341K21.12	cluster3
RP24-341K21.5	cluster3
RP24-341K21.6	cluster3
RP24-343A12.2	cluster3
RP24-343G19.1	cluster3
RP24-343G19.2	cluster3
RP24-343G19.3	cluster3
RP24-344D19.3	cluster3
RP24-344N22.5	cluster3
RP24-347B12.1	cluster3
RP24-352B14.2	cluster3
RP24-352J7.1	cluster3
RP24-353A8.1	cluster3
RP24-354K18.2	cluster3
RP24-357L20.1	cluster3
RP24-358K11.2	cluster3
RP24-359O2.7	cluster3
RP24-362C22.3	cluster3
RP24-363K20.7	cluster3
RP24-366H8.3	cluster3
RP24-371M10.1	cluster3
RP24-372I24.2	cluster3
RP24-372J15.1	cluster3
RP24-372J15.5	cluster3
RP24-372P19.2	cluster3
RP24-380G7.8	cluster3
RP24-392J24.3	cluster3
RP24-404P10.2	cluster3
RP24-404P10.7	cluster3
RP24-406N3.3	cluster3
RP24-408B13.1	cluster3
RP24-409D4.3	cluster3
RP24-409K22.3	cluster3
RP24-416M6.1	cluster3
RP24-417N13.2	cluster3
RP24-417N13.4	cluster3
RP24-417N21.2	cluster3
RP24-421E18.8	cluster3
RP24-421P3.7	cluster3
RP24-422I18.5	cluster3
RP24-422J16.3	cluster3
RP24-423F11.1	cluster3
RP24-423J19.3	cluster3
RP24-427A3.1	cluster3
RP24-427N13.10	cluster3
RP24-429G21.1	cluster3
RP24-432B3.3	cluster3
RP24-439I22.8	cluster3
RP24-439I22.9	cluster3
RP24-440G8.8	cluster3
RP24-441E22.1	cluster3
RP24-441G10.1	cluster3
RP24-443B5.1	cluster3
RP24-443D19.10	cluster3
RP24-448C16.2	cluster3
RP24-462E4.1	cluster3
RP24-463G23.1	cluster3
RP24-465G18.3	cluster3
RP24-467J24.1	cluster3
RP24-473A18.2	cluster3
RP24-481E4.1	cluster3
RP24-482A24.12	cluster3
RP24-488O12.5	cluster3
RP24-490A22.9	cluster3
RP24-491I24.2	cluster3
RP24-492C11.4	cluster3
RP24-496O17.10	cluster3
RP24-496O17.9	cluster3
RP24-503A2.6	cluster3
RP24-503L4.3	cluster3
RP24-503L4.4	cluster3
RP24-510K1.8	cluster3
RP24-510K2.2	cluster3
RP24-511F2.1	cluster3
RP24-511F2.2	cluster3
RP24-511F2.3	cluster3
RP24-511F2.4	cluster3
RP24-511H12.3	cluster3
RP24-512K3.7	cluster3
RP24-529I3.4	cluster3
RP24-535C14.4	cluster3
RP24-538B17.1	cluster3
RP24-541A5.1	cluster3
RP24-542M6.2	cluster3
RP24-545G7.8	cluster3
RP24-547N4.7	cluster3
RP24-555I16.2	cluster3
RP24-555M20.4	cluster3
RP24-565J5.2	cluster3
RP24-566B6.4	cluster3
RP24-576D1.3	cluster3
RP24-63G9.2	cluster3
RP24-64D24.2	cluster3
RP24-67F19.2	cluster3
RP24-67F19.7	cluster3
RP24-67N17.5	cluster3
RP24-68E20.2	cluster3
RP24-68E20.3	cluster3
RP24-68G17.2	cluster3
RP24-68G17.3	cluster3
RP24-72H18.2	cluster3
RP24-74O18.2	cluster3
RP24-75N14.3	cluster3
RP24-76F22.1	cluster3
RP24-77I7.2	cluster3
RP24-78M9.1	cluster3
RP24-78P21.1	cluster3
RP24-80F7.3	cluster3
RP24-83E15.3	cluster3
RP24-83P13.2	cluster3
RP24-85H21.5	cluster3
RP24-87I22.4	cluster3
RP24-87K15.4	cluster3
RP24-89C18.1	cluster3
RP24-89J20.1	cluster3
RP24-93F20.12	cluster3
RP24-93F20.4	cluster3
RP24-94N16.2	cluster3
RP24-97K3.3	cluster3
Rpl13-ps5	cluster3
Rpl17-ps3	cluster3
Rpl18a-ps1	cluster3
Rpl19-ps1	cluster3
Rpl21-ps10	cluster3
Rpl31-ps16	cluster3
Rpl31-ps6	cluster3
Rpl31-ps9	cluster3
Rpl36al	cluster3
Rpl39l	cluster3
Rpl3l	cluster3
Rpl7a-ps10	cluster3
Rpl7a-ps12	cluster3
Rpl7a-ps3	cluster3
Rps13-ps2	cluster3
Rps15a	cluster3
Rps15a-ps4	cluster3
Rps19-ps4	cluster3
[truncated: 327 more rows]

## Sheet: clust_1
1110020A21Rik	cluster1
1700022N22Rik	cluster1
2700016F22Rik	cluster1
2700046G09Rik	cluster1
4732491K20Rik	cluster1
4930505N22Rik	cluster1
4930518I15Rik	cluster1
4931409K22Rik	cluster1
5031415H12Rik	cluster1
5730596B20Rik	cluster1
A130006I12Rik	cluster1
A730071L15Rik	cluster1
A930002H24Rik	cluster1
AA543186	cluster1
Abcb1a	cluster1
Abcc4	cluster1
Abcc8	cluster1
Abcd2	cluster1
Abcg1	cluster1
Abhd1	cluster1
Abhd4	cluster1
Abtb1	cluster1
AC021667.1	cluster1
AC079042.1	cluster1
AC093451.2	cluster1
AC099599.1	cluster1
AC102225.2	cluster1
AC102296.1	cluster1
AC104921.1	cluster1
AC109227.1	cluster1
AC111124.2	cluster1
AC112984.2	cluster1
AC115697.2	cluster1
AC116151.2	cluster1
AC116718.1	cluster1
AC116863	cluster1
AC117550.1	cluster1
AC117574.2	cluster1
AC118601.3	cluster1
AC118698.3	cluster1
AC120413.2	cluster1
AC121564.2	cluster1
AC121576.1	cluster1
AC122232.2	cluster1
AC122248.2	cluster1
AC123686.3	cluster1
AC125065.1	cluster1
AC125458.2	cluster1
AC126410.3	cluster1
AC127677.1	cluster1
AC131803.2	cluster1
AC132837.2	cluster1
AC139064.2	cluster1
AC140364.2	cluster1
AC152398.1	cluster1
AC153919.1	cluster1
AC155163.6	cluster1
AC158782.3	cluster1
AC159257.6	cluster1
AC160526.2	cluster1
AC162689.1	cluster1
AC162893.3	cluster1
AC163329.3	cluster1
AC164703.3	cluster1
Acacb	cluster1
Acat2	cluster1
Acod1	cluster1
Acot11	cluster1
Acot6	cluster1
Acpp	cluster1
Acsl4	cluster1
Acvr2b	cluster1
Adam21	cluster1
Adamts15	cluster1
Adamts3	cluster1
Adamts6	cluster1
Adamts7	cluster1
Adap1	cluster1
Adck3	cluster1
Adck4	cluster1
Add2	cluster1
Adh7	cluster1
Adm2	cluster1
Adtrp	cluster1
Afap1l2	cluster1
Aff3	cluster1
Agap2	cluster1
Ago4	cluster1
Agrp	cluster1
Agtrap	cluster1
Airn	cluster1
Akap13	cluster1
Akap17b	cluster1
Akap2	cluster1
Akna	cluster1
Akr1c14	cluster1
Alas1	cluster1
Aldh1b1	cluster1
Aldh3a1	cluster1
Alox12b	cluster1
Alox8	cluster1
Aloxe3	cluster1
Alpk3	cluster1
Amer2	cluster1
Ampd3	cluster1
Amz1	cluster1
Angpt4	cluster1
Ankdd1a	cluster1
Ankef1	cluster1
Ankrd12	cluster1
Ankrd34b	cluster1
Ankrd37	cluster1
Ankrd42	cluster1
Ankrd44	cluster1
Anpep	cluster1
Apobr	cluster1
Apol7d	cluster1
Appbp2os	cluster1
Aqp11	cluster1
Aqp3	cluster1
Arfgef3	cluster1
Arhgap22	cluster1
Arhgap27	cluster1
Arhgap32	cluster1
Arhgap4	cluster1
Arhgap44	cluster1
Arhgef3	cluster1
Arhgef33	cluster1
Armc2	cluster1
Armcx1	cluster1
Armcx6	cluster1
Arsa	cluster1
Artn	cluster1
Asprv1	cluster1
Asxl3	cluster1
Atf7ip2	cluster1
Atp13a4	cluster1
Atp2a1	cluster1
Atp7a	cluster1
Atp8b1	cluster1
B3galt2	cluster1
B3galt4	cluster1
B3gnt3	cluster1
B3gnt7	cluster1
B4galnt3	cluster1
B4galt5	cluster1
B4galt7	cluster1
B930082K07Rik	cluster1
Baat	cluster1
Bach2	cluster1
Bach2os	cluster1
Bambi-ps1	cluster1
Batf3	cluster1
Bbs10	cluster1
Bcl2l15	cluster1
Bcl6b	cluster1
Bdh2	cluster1
Best3	cluster1
Bex2	cluster1
Bik	cluster1
Birc7	cluster1
Blnk	cluster1
Bloc1s3	cluster1
Bmp6	cluster1
Btn2a2	cluster1
Btnl9	cluster1
Bvht	cluster1
C1qtnf6	cluster1
C1qtnf7	cluster1
C2cd4c	cluster1
Cables1	cluster1
Cachd1	cluster1
Cacna1b	cluster1
Cacna1d	cluster1
Cacng4	cluster1
Calcoco1	cluster1
Camk1d	cluster1
Capg	cluster1
Capn11	cluster1
Car7	cluster1
Casc1	cluster1
Casp16-ps	cluster1
Casp4	cluster1
Casz1	cluster1
Cbarp	cluster1
Cbfa2t3	cluster1
Cbr1	cluster1
Cbr3	cluster1
Ccdc13	cluster1
Ccdc148	cluster1
Ccdc151	cluster1
Ccdc158	cluster1
Ccdc166	cluster1
Ccdc17	cluster1
Ccdc177	cluster1
Ccdc183	cluster1
Ccdc28a	cluster1
Ccdc57	cluster1
Ccdc68	cluster1
Ccdc87	cluster1
Ccdc88c	cluster1
Ccdc92b	cluster1
Ccdc96	cluster1
Cckbr	cluster1
Ccl2	cluster1
Ccl28	cluster1
Ccl7	cluster1
Ccr10	cluster1
Cd14	cluster1
Cd27	cluster1
Cd274	cluster1
Cd300lb	cluster1
Cd72	cluster1
Cdc42ep2	cluster1
Cdcp1	cluster1
Cdk15	cluster1
Cdk19	cluster1
Cds1	cluster1
Cdyl2	cluster1
Cebpd	cluster1
Celsr1	cluster1
Celsr2	cluster1
Cep295nl	cluster1
Cfap45	cluster1
Cfap58	cluster1
Cfap74	cluster1
Cftr	cluster1
Cgn	cluster1
CH25-11N3.1	cluster1
Ch25h	cluster1
Chd5	cluster1
Chml	cluster1
Chmp4c	cluster1
Chn1os3	cluster1
Chpf2	cluster1
Chrm1	cluster1
Chrm3	cluster1
Chst10	cluster1
Chst15	cluster1
Chst3	cluster1
Cilp	cluster1
Cilp2	cluster1
Clca2	cluster1
Clca3b	cluster1
Clcn5	cluster1
Clcn6	cluster1
Clhc1	cluster1
Clic5	cluster1
Clip4	cluster1
Clmn	cluster1
Cln3	cluster1
Cln5	cluster1
Cmtm8	cluster1
Cngb1	cluster1
Cnr1	cluster1
Cntfr	cluster1
Cobl	cluster1
Col17a1	cluster1
Col20a1	cluster1
Col5a3	cluster1
Comtd1	cluster1
Coro2a	cluster1
Cpeb1	cluster1
Cpm	cluster1
Cr2	cluster1
Crebl2	cluster1
Creg1	cluster1
Crhbp	cluster1
Crtam	cluster1
Cry1	cluster1
Crybg2	cluster1
Csf1r	cluster1
Cspg4	cluster1
Ctns	cluster1
Cxcl11	cluster1
Cxcl16	cluster1
Cxcl5	cluster1
Cxcr2	cluster1
Cybb	cluster1
Cyp26c1	cluster1
Cyp27a1	cluster1
Cyp3a13	cluster1
Cyp4v3	cluster1
Cyp51	cluster1
Cyth4	cluster1
Daam1	cluster1
Dact1	cluster1
Dact2	cluster1
Daglb	cluster1
Dapk1	cluster1
Dbp	cluster1
Dchs2	cluster1
Dclk2	cluster1
Dclre1c	cluster1
Dcn	cluster1
Dcst1	cluster1
Ddit4l	cluster1
Defb42	cluster1
Depdc7	cluster1
Dhcr24	cluster1
Dhcr7	cluster1
Diras1	cluster1
Diras2	cluster1
Dirc2	cluster1
Disc1	cluster1
Dlgap3	cluster1
Dlx3	cluster1
Dmrt2	cluster1
Dnaic2	cluster1
Dnajc28	cluster1
Dnase1l1	cluster1
Dnase2a	cluster1
Doc2b	cluster1
Dock10	cluster1
Dock3	cluster1
Dok7	cluster1
Dpcr1	cluster1
Dpp7	cluster1
Dppa5a	cluster1
Dpysl2	cluster1
Dsc2	cluster1
Dsg2	cluster1
Dtna	cluster1
Dtx4	cluster1
Duox1	cluster1
Dusp13	cluster1
Dusp18	cluster1
Dusp22	cluster1
Dusp3	cluster1
Dusp4	cluster1
Dynap	cluster1
Eaf2	cluster1
Ece2	cluster1
Ecel1	cluster1
Eda2r	cluster1
Edaradd	cluster1
Efcab12	cluster1
Efs	cluster1
Eid2	cluster1
Eid2b	cluster1
Eid3	cluster1
Elmo1	cluster1
En1	cluster1
Enho	cluster1
Enpp2	cluster1
Enpp5	cluster1
Enthd1	cluster1
Eomes	cluster1
Epb41l4b	cluster1
Epm2a	cluster1
Epn3	cluster1
Eppk1	cluster1
Erbb3	cluster1
Erich2	cluster1
Ermap	cluster1
Espnl	cluster1
Etaa1os	cluster1
Eya1	cluster1
F630040K05Rik	cluster1
F8a	cluster1
Fabp4	cluster1
Faddos	cluster1
Fam102a	cluster1
Fam109b	cluster1
Fam124a	cluster1
Fam161a	cluster1
Fam167a	cluster1
Fam171b	cluster1
Fam174b	cluster1
Fam179a	cluster1
Fam180a	cluster1
Fam184b	cluster1
Fam214a	cluster1
Fam219a	cluster1
Fam227a	cluster1
Fam43a	cluster1
Fam43b	cluster1
Fam46a	cluster1
Fam69c	cluster1
Fam76a	cluster1
Fam83b	cluster1
Fam83c	cluster1
Fam83g	cluster1
Fam83h	cluster1
Far2os1	cluster1
Fastkd5	cluster1
Fbxl16	cluster1
Fbxl2	cluster1
Fbxl21	cluster1
Fbxo41	cluster1
Fbxo48	cluster1
Fchsd1	cluster1
Fdft1	cluster1
Fdps	cluster1
Fetub	cluster1
Fgd4	cluster1
Fgd5	cluster1
Fgfbp1	cluster1
Fgfr1	cluster1
Fibcd1	cluster1
Fignl2	cluster1
Fli1	cluster1
Flt3	cluster1
Fndc7	cluster1
Foxh1	cluster1
Foxq1	cluster1
Foxs1	cluster1
Frrs1	cluster1
Fsd1l	cluster1
Fuca2	cluster1
Fut4	cluster1
Fyb	cluster1
Gabre	cluster1
Galm	cluster1
Galnt15	cluster1
Gapdhs	cluster1
Garem1	cluster1
Gareml	cluster1
Gas7	cluster1
Gbp2	cluster1
Gbp3	cluster1
Gbp4	cluster1
Gbp5	cluster1
Gbp6	cluster1
Gbp9	cluster1
Gck	cluster1
Gdap10	cluster1
Gdap1l1	cluster1
Gdf15	cluster1
Gdnf	cluster1
GeneID	Cluster
Gfpt2	cluster1
Gimap9	cluster1
Gjb2	cluster1
Glis1	cluster1
Glt28d2	cluster1
Gm10489	cluster1
Gm16386	cluster1
Gm16907	cluster1
Gm17518	cluster1
Gm20939	cluster1
Gm22935	cluster1
Gm23723	cluster1
Gm23833	cluster1
Gm23964	cluster1
Gm24366	cluster1
Gm25612	cluster1
Gm26407	cluster1
Gm26523	cluster1
Gm26534	cluster1
Gm26610	cluster1
Gm26641	cluster1
Gm26682	cluster1
Gm26711	cluster1
Gm26734	cluster1
Gm26772	cluster1
Gm26792	cluster1
Gm26809	cluster1
Gm26902	cluster1
Gm4262	cluster1
Gm4841	cluster1
Gm6297	cluster1
Gm6970	cluster1
Gm8251	cluster1
Gm9913	cluster1
Gm9922	cluster1
Gm9958	cluster1
Gna14	cluster1
Gng4	cluster1
Gnpda1	cluster1
Gnpnat1	cluster1
Gp5	cluster1
Gpr132	cluster1
Gpr137b	cluster1
Gpr137b-ps	cluster1
Gpr146	cluster1
Gpr153	cluster1
Gpr157	cluster1
Gpr35	cluster1
Gpr68	cluster1
Gpr88	cluster1
Gprc5b	cluster1
Gprc5c	cluster1
Gprin1	cluster1
Gramd2	cluster1
Grhl1	cluster1
Grip1os3	cluster1
GRp18	cluster1
Gspt2	cluster1
Gsta1	cluster1
Gsta4	cluster1
Gstm1	cluster1
Gucy2c	cluster1
Gxylt2	cluster1
Gzmb	cluster1
H2afy3	cluster1
H2-Q4	cluster1
H2-T10	cluster1
Hcar2	cluster1
Hddc3	cluster1
Heatr4	cluster1
Hectd2	cluster1
Hecw2	cluster1
Hhipl1	cluster1
Hid1	cluster1
Hipk2	cluster1
Hist1h2ab	cluster1
Hist1h4j	cluster1
Hist1h4k	cluster1
Hist4h4	cluster1
Hkdc1	cluster1
Hmcn2	cluster1
Hmgcs1	cluster1
Hmox1	cluster1
Hook1	cluster1
Hormad2	cluster1
Hoxa2	cluster1
Hoxa7	cluster1
Hoxb4	cluster1
Hrh1	cluster1
Hrk	cluster1
Hs1bp3	cluster1
Hs3st5	cluster1
Hsd17b11	cluster1
Hsd17b7	cluster1
Hspa2	cluster1
Hspb8	cluster1
Htatip2	cluster1
Htr1d	cluster1
Htr2a	cluster1
Htr2b	cluster1
Htr4	cluster1
Hvcn1	cluster1
Icam2	cluster1
Idi1	cluster1
Ido2	cluster1
Ifi205	cluster1
Ifi207	cluster1
Ifi209	cluster1
Ifit3	cluster1
Igf2r	cluster1
Igsf23	cluster1
Igsf3	cluster1
Igtp	cluster1
Iigp1	cluster1
Il13ra2	cluster1
Il1rn	cluster1
Il6	cluster1
Il6ra	cluster1
Il7	cluster1
Il7r	cluster1
Impact	cluster1
Ina	cluster1
Inpp4a	cluster1
Inpp5d	cluster1
Inpp5k	cluster1
Insig2	cluster1
Insl6	cluster1
Insm1	cluster1
Irak3	cluster1
Irf5	cluster1
Irf6	cluster1
Irf7	cluster1
Irgq	cluster1
Ism2	cluster1
Itga2	cluster1
Itga7	cluster1
Itga9	cluster1
Itgal	cluster1
Itgb2	cluster1
Itpripl2	cluster1
Jazf1	cluster1
Jph2	cluster1
Jph4	cluster1
Kbtbd11	cluster1
Kbtbd6	cluster1
Kcnb1	cluster1
Kcnh2	cluster1
Kcnj10	cluster1
Kcnk10	cluster1
Kcnq1ot1	cluster1
Kcnq4	cluster1
Kcnu1	cluster1
Kctd21	cluster1
Kdf1	cluster1
Kdm4d	cluster1
Kdr	cluster1
Kif17	cluster1
Kif21a	cluster1
Kif3c	cluster1
Kit	cluster1
Klf12	cluster1
Klf15	cluster1
Klf8	cluster1
Klhl29	cluster1
Klhl30	cluster1
Klhl36	cluster1
Klhl42	cluster1
Krt16	cluster1
Krt222	cluster1
Krt24	cluster1
L1cam	cluster1
L3mbtl3	cluster1
Lamc3	cluster1
Lancl3	cluster1
Layn	cluster1
Lce1f	cluster1
Lck	cluster1
Lcmt2	cluster1
Lcor	cluster1
Lcp1	cluster1
Letm2	cluster1
Lhfpl2	cluster1
Lhx2	cluster1
Lig4	cluster1
Lilr4b	cluster1
Lingo1	cluster1
Lingo4	cluster1
Liph	cluster1
Lmbrd2	cluster1
Lncpint	cluster1
Lonrf3	cluster1
Lpar3	cluster1
Lpar4	cluster1
Lrfn3	cluster1
Lrp3	cluster1
Lrrc10b	cluster1
Lrrc2	cluster1
Lrrc3	cluster1
Lrrc56	cluster1
Lrrc8d	cluster1
Lrtm2	cluster1
Lss	cluster1
Lvrn	cluster1
Lysmd1	cluster1
Lyst	cluster1
Magee2	cluster1
Magi2	cluster1
Magix	cluster1
Man1a	cluster1
Man2c1os	cluster1
Mansc1	cluster1
Map3k9	cluster1
Map7	cluster1
Map7d2	cluster1
Map9	cluster1
Mapk4	cluster1
Mapkapk3	cluster1
Mcf2l	cluster1
Mcidas	cluster1
Mep1a	cluster1
Mesp2	cluster1
Mettl20	cluster1
Mfap3l	cluster1
Mfsd11	cluster1
Mfsd6	cluster1
Mfsd7c	cluster1
Mfsd9	cluster1
Mgat4a	cluster1
Mgst1	cluster1
Mir6240	cluster1
Mlkl	cluster1
Mmp10	cluster1
Mmp24	cluster1
Mocos	cluster1
Mpp4	cluster1
Mrgpre	cluster1
Mro	cluster1
Mroh6	cluster1
Msc	cluster1
Msh5	cluster1
Msi1	cluster1
Mterf1a	cluster1
Mterf1b	cluster1
Mtmr7	cluster1
Mtss1	cluster1
Mtus1	cluster1
Mup-ps23	cluster1
Murc	cluster1
Mvd	cluster1
Mx1	cluster1
Myb	cluster1
Myo15	cluster1
Myom1	cluster1
Myom2	cluster1
Nanos3	cluster1
Nap1l3	cluster1
Napb	cluster1
Narf	cluster1
Nat2	cluster1
Nat8l	cluster1
Natd1	cluster1
Nbl1	cluster1
Nckap1l	cluster1
Ndnf	cluster1
Ndrg1	cluster1
Neat1	cluster1
Nectin1	cluster1
Nefh	cluster1
Nefm	cluster1
Nespas	cluster1
Neu1	cluster1
Neurl1a	cluster1
Neurl2	cluster1
Neurl3	cluster1
Nfatc4	cluster1
Ngef	cluster1
Ngf	cluster1
Ngfr	cluster1
Nhlrc1	cluster1
Nkapl	cluster1
Nkd2	cluster1
Nlrc3	cluster1
Nlrc5	cluster1
Nmi	cluster1
Nmrk2	cluster1
Nnt	cluster1
Nod2	cluster1
Nos1ap	cluster1
Nos2	cluster1
Nos3	cluster1
Notum	cluster1
Nov	cluster1
Npc1	cluster1
Nppb	cluster1
Npy5r	cluster1
Nqo1	cluster1
Nrcam	cluster1
Nrip3	cluster1
Nrp2	cluster1
Ntn1	cluster1
Nudt11	cluster1
Nudt16	cluster1
Nudt18	cluster1
Nup210l	cluster1
Nupr1l	cluster1
Nxph3	cluster1
Nyx	cluster1
Oas1b	cluster1
Oas3	cluster1
Oaz2-ps	cluster1
Obscn	cluster1
Olfm1	cluster1
Olfr1366	cluster1
Olfr1420	cluster1
Olfr55	cluster1
Optn	cluster1
Ormdl1	cluster1
Osbp2	cluster1
Osgin1	cluster1
Ostm1	cluster1
Otogl	cluster1
Oxld1	cluster1
P2rx5	cluster1
P2rx7	cluster1
Pak6	cluster1
Palm2	cluster1
Pamr1	cluster1
Pappa	cluster1
Paqr5	cluster1
Paqr9	cluster1
Parp10	cluster1
Parp14	cluster1
Parp9	cluster1
Pax5	cluster1
Pax6	cluster1
Pcdh1	cluster1
Pcdhb2	cluster1
Pcdhb21	cluster1
Pcdhb5	cluster1
Pcdhga3	cluster1
Pcdhgb5	cluster1
Pcdhgb7	cluster1
Pcdhgb8	cluster1
Pcdhgc4	cluster1
Pcyt2	cluster1
Pde5a	cluster1
Pde6g	cluster1
Pde8a	cluster1
Pde8b	cluster1
Pdgfra	cluster1
Pdlim4	cluster1
Pdp2	cluster1
Pdpr	cluster1
Pecam1	cluster1
Peg3	cluster1
Peli2	cluster1
Per3	cluster1
Pgbd5	cluster1
Pglyrp3	cluster1
Phactr1	cluster1
Phf24	cluster1
Phlda2	cluster1
Phtf1os	cluster1
Phyhipl	cluster1
Pianp	cluster1
Pik3r5	cluster1
Pik3r6	cluster1
Pip5k1b	cluster1
Pitx2	cluster1
Piwil2	cluster1
Pla1a	cluster1
Pla2g2e	cluster1
Plagl1	cluster1
Platr16	cluster1
Plcl1	cluster1
Plcl2	cluster1
Plcxd2	cluster1
Plek2	cluster1
Plekha4	cluster1
Plekha6	cluster1
Plekhg1	cluster1
Plekhs1	cluster1
Plet1	cluster1
Plk5	cluster1
Plvap	cluster1
Plxnd1	cluster1
Pm20d2	cluster1
Pmvk	cluster1
Pou3f3	cluster1
Pou4f1	cluster1
Pou6f1	cluster1
Ppargc1a	cluster1
Ppfia4	cluster1
Ppfibp2	cluster1
Ppm1j	cluster1
Ppp1r27	cluster1
Ppp1r3b	cluster1
Ppp1r3d	cluster1
Pqlc2	cluster1
Prdm1	cluster1
Prickle2	cluster1
Prickle3	cluster1
Prkaa2	cluster1
Prkch	cluster1
Prl2c2	cluster1
Prl2c3	cluster1
Prl2c5	cluster1
Prob1	cluster1
Procr	cluster1
Prph	cluster1
Prr15	cluster1
Prr5l	cluster1
Prr7	cluster1
Prrg4	cluster1
Prss50	cluster1
Prss56	cluster1
Psd3	cluster1
Psd4	cluster1
Psmb8	cluster1
Psmb9	cluster1
Ptchd1	cluster1
Ptger4	cluster1
Ptges	cluster1
Ptgir	cluster1
Pthlh	cluster1
Ptpn22	cluster1
Ptprj	cluster1
Ptprq	cluster1
Ptprr	cluster1
Pygo1	cluster1
Qpct	cluster1
Rab11fip4	cluster1
Rab15	cluster1
Rab32	cluster1
Rab43	cluster1
Rab7b	cluster1
Raet1d	cluster1
Ralgapa2	cluster1
Ralgds	cluster1
Rap1gap2	cluster1
Rapgef4	cluster1
Rapgef5	cluster1
Rasgrf2	cluster1
Rasip1	cluster1
Rassf9	cluster1
Rb1	cluster1
Rbm24	cluster1
Rbm43	cluster1
Rdh8	cluster1
Renbp	cluster1
Rgs9	cluster1
Rhobtb1	cluster1
Rhoq	cluster1
Rhov	cluster1
Rimbp3	cluster1
Rims2	cluster1
Rims3	cluster1
Rin2	cluster1
Ripply3	cluster1
Rn7sk	cluster1
Rnasel	cluster1
Rnf125	cluster1
Rnf144a	cluster1
Rnf182	cluster1
Rnf183	cluster1
Rnf207	cluster1
Rnf213	cluster1
RP23-100C7.6	cluster1
RP23-102H7.7	cluster1
RP23-103B18.8	cluster1
RP23-103E11.5	cluster1
RP23-105M20.1	cluster1
RP23-108F2.29	cluster1
RP23-111F7.1	cluster1
RP23-111H19.4	cluster1
RP23-111H19.6	cluster1
RP23-115A1.5	cluster1
RP23-115O3.19	cluster1
RP23-116M12.2	cluster1
RP23-117O11.4	cluster1
RP23-118M14.1	cluster1
RP23-11K8.3	cluster1
RP23-11P22.10	cluster1
RP23-120K5.8	cluster1
RP23-121M13.4	cluster1
RP23-121M22.6	cluster1
RP23-123D6.11	cluster1
RP23-123N23.3	cluster1
RP23-124L1.4	cluster1
RP23-124N16.2	cluster1
RP23-127O5.7	cluster1
RP23-128G10.1	cluster1
RP23-129D21.1	cluster1
RP23-129P10.1	cluster1
RP23-130K20.1	cluster1
RP23-130N20.4	cluster1
RP23-131B11.2	cluster1
RP23-131F7.4	cluster1
RP23-135F22.6	cluster1
RP23-135G19.1	cluster1
RP23-136C22.4	cluster1
RP23-137A24.6	cluster1
RP23-13C17.6	cluster1
RP23-142A14.3	cluster1
RP23-143D12.2	cluster1
RP23-143D12.4	cluster1
RP23-145A18.2	cluster1
RP23-146O20.1	cluster1
RP23-147K15.4	cluster1
RP23-147K5.3	cluster1
RP23-149A1.6	cluster1
RP23-149A5.4	cluster1
RP23-14P17.5	cluster1
RP23-151C5.1	cluster1
RP23-151I7.1	cluster1
RP23-151M22.6	cluster1
RP23-151N21.10	cluster1
RP23-151N21.11	cluster1
RP23-152O2.1	cluster1
RP23-152O2.3	cluster1
RP23-152O2.4	cluster1
RP23-154O12.2	cluster1
RP23-155D8.5	cluster1
RP23-156A3.2	cluster1
RP23-158C15.8	cluster1
RP23-158E1.3	cluster1
RP23-15F7.3	cluster1
RP23-15F7.4	cluster1
RP23-15O6.3	cluster1
RP23-160F12.2	cluster1
RP23-160G19.10	cluster1
RP23-162G11.1	cluster1
RP23-162K2.5	cluster1
RP23-162P10.7	cluster1
RP23-164N7.3	cluster1
RP23-164P21.3	cluster1
RP23-167G19.8	cluster1
RP23-168E14.10	cluster1
RP23-169H13.4	cluster1
RP23-169H13.6	cluster1
RP23-16B24.3	cluster1
RP23-16H24.2	cluster1
RP23-16H24.5	cluster1
RP23-16L19.5	cluster1
RP23-170I24.2	cluster1
RP23-170I24.7	cluster1
RP23-173C3.1	cluster1
RP23-173N16.3	cluster1
RP23-178F20.1	cluster1
RP23-179K11.8	cluster1
RP23-17C12.5	cluster1
RP23-17C12.6	cluster1
RP23-17J18.2	cluster1
RP23-17N7.5	cluster1
RP23-180L12.5	cluster1
RP23-181P23.4	cluster1
RP23-182F18.2	cluster1
RP23-182J19.2	cluster1
RP23-182N12.5	cluster1
RP23-186D15.6	cluster1
RP23-186D6.3	cluster1
RP23-187B11.13	cluster1
RP23-187B11.14	cluster1
RP23-187B11.7	cluster1
RP23-188D9.5	cluster1
RP23-189B9.2	cluster1
RP23-189N8.1	cluster1
RP23-18J12.1	cluster1
RP23-18M1.6	cluster1
RP23-192H2.4	cluster1
RP23-192P10.3	cluster1
RP23-193J20.5	cluster1
RP23-197N18.1	cluster1
RP23-198A16.1	cluster1
RP23-198F11.3	cluster1
RP23-198J15.1	cluster1
RP23-19E7.7	cluster1
RP23-201G13.1	cluster1
RP23-201L15.5	cluster1
RP23-202M11.2	cluster1
RP23-204E23.2	cluster1
RP23-204O17.4	cluster1
RP23-205I1.2	cluster1
RP23-206D14.7	cluster1
RP23-206J9.5	cluster1
RP23-207H18.2	cluster1
RP23-207N15.6	cluster1
RP23-207P21.2	cluster1
RP23-209B2.2	cluster1
RP23-209N19.4	cluster1
RP23-20I24.2	cluster1
RP23-20K24.10	cluster1
RP23-212H13.4	cluster1
RP23-214I20.3	cluster1
RP23-214M22.2	cluster1
RP23-216C6.2	cluster1
RP23-216C6.4	cluster1
RP23-216M21.4	cluster1
RP23-216P14.2	cluster1
RP23-217J11.1	cluster1
RP23-218A4.8	cluster1
RP23-218K15.3	cluster1
RP23-21G7.4	cluster1
RP23-220J15.3	cluster1
RP23-221F6.1	cluster1
RP23-222K15.27	cluster1
RP23-222K15.31	cluster1
RP23-223C17.3	cluster1
RP23-226H21.3	cluster1
RP23-226O20.3	cluster1
RP23-227N11.1	cluster1
RP23-228F6.9	cluster1
RP23-229N10.4	cluster1
RP23-22M2.1	cluster1
RP23-230C2.2	cluster1
RP23-233B9.7	cluster1
RP23-238I17.4	cluster1
RP23-23G3.3	cluster1
RP23-240E15.3	cluster1
RP23-243H19.1	cluster1
RP23-245B21.3	cluster1
RP23-246F18.8	cluster1
RP23-247H23.2	cluster1
RP23-248L4.8	cluster1
RP23-24M22.8	cluster1
RP23-250G8.13	cluster1
RP23-253F13.1	cluster1
RP23-256A5.3	cluster1
RP23-258C13.1	cluster1
RP23-259J8.5	cluster1
RP23-260J19.3	cluster1
RP23-263D5.5	cluster1
RP23-264D16.1	cluster1
RP23-266O23.1	cluster1
RP23-267O21.4	cluster1
RP23-268A12.1	cluster1
RP23-268K22.2	cluster1
RP23-268P13.5	cluster1
RP23-269B7.6	cluster1
RP23-269O24.5	cluster1
RP23-26N21.2	cluster1
RP23-271B15.4	cluster1
RP23-278O17.1	cluster1
RP23-27B23.7	cluster1
RP23-280I2.1	cluster1
RP23-280M4.5	cluster1
RP23-281E24.2	cluster1
RP23-282C23.7	cluster1
RP23-283N14.2	cluster1
RP23-284L12.1	cluster1
RP23-285N14.1	cluster1
RP23-286M3.5	cluster1
RP23-290E9.1	cluster1
RP23-292C5.8	cluster1
RP23-292C5.9	cluster1
RP23-292F17.2	cluster1
RP23-292F19.2	cluster1
RP23-293N22.1	cluster1
RP23-296I6.4	cluster1
RP23-298I7.2	cluster1
RP23-298M23.5	cluster1
RP23-298M23.7	cluster1
RP23-29H22.3	cluster1
RP23-29I5.4	cluster1
RP23-29I5.5	cluster1
RP23-301L9.3	cluster1
RP23-303C8.6	cluster1
RP23-306D20.11	cluster1
RP23-307I19.1	cluster1
RP23-309E16.2	cluster1
RP23-309I23.2	cluster1
RP23-30B1.1	cluster1
RP23-30C12.4	cluster1
RP23-310J6.2	cluster1
RP23-312H15.2	cluster1
RP23-313I4.3	cluster1
RP23-314N18.4	cluster1
RP23-315H12.7	cluster1
RP23-316C11.7	cluster1
RP23-316L10.3	cluster1
RP23-316M14.3	cluster1
RP23-320F19.2	cluster1
RP23-320N1.2	cluster1
RP23-320P13.1	cluster1
RP23-321A12.2	cluster1
RP23-322E20.8	cluster1
RP23-322E23.1	cluster1
RP23-326A12.1	cluster1
RP23-326E2.2	cluster1
RP23-326F22.4	cluster1
RP23-32C16.1	cluster1
RP23-32P19.4	cluster1
RP23-32P19.5	cluster1
RP23-32P22.2	cluster1
RP23-330D3.6	cluster1
RP23-331E5.8	cluster1
RP23-331P21.7	cluster1
RP23-332O12.8	cluster1
RP23-332P8.5	cluster1
RP23-333F8.1	cluster1
RP23-334M3.7	cluster1
RP23-335C3.10	cluster1
RP23-335G1.1	cluster1
RP23-336B1.1	cluster1
RP23-336I5.9	cluster1
RP23-336M16.3	cluster1
RP23-337M17.4	cluster1
RP23-337O1.3	cluster1
RP23-33N12.2	cluster1
RP23-33N15.2	cluster1
RP23-340E1.2	cluster1
RP23-342N3.1	cluster1
RP23-344H4.4	cluster1
RP23-344H4.9	cluster1
RP23-345F4.2	cluster1
RP23-345I5.10	cluster1
RP23-345J21.1	cluster1
RP23-345O17.7	cluster1
RP23-348K12.5	cluster1
RP23-349I9.5	cluster1
RP23-349P1.2	cluster1
RP23-350E1.1	cluster1
RP23-350E1.2	cluster1
RP23-350F7.3	cluster1
RP23-351C7.5	cluster1
RP23-353M5.2	cluster1
RP23-354I24.3	cluster1
RP23-354I24.7	cluster1
RP23-354L12.1	cluster1
RP23-355N5.6	cluster1
RP23-356D13.12	cluster1
RP23-356F21.2	cluster1
RP23-356I16.2	cluster1
RP23-356K2.5	cluster1
RP23-358K1.3	cluster1
RP23-359M9.3	cluster1
RP23-35A4.1	cluster1
RP23-35H8.2	cluster1
RP23-35I8.10	cluster1
RP23-35L3.1	cluster1
RP23-360A2.8	cluster1
RP23-361O12.3	cluster1
RP23-367G12.4	cluster1
RP23-367G12.5	cluster1
RP23-370A2.5	cluster1
RP23-370B22.3	cluster1
RP23-370B22.4	cluster1
RP23-372H6.7	cluster1
RP23-372N15.1	cluster1
RP23-373B5.3	cluster1
RP23-373B5.4	cluster1
RP23-374K9.4	cluster1
RP23-374K9.7	cluster1
RP23-376B1.1	cluster1
RP23-376O10.2	cluster1
RP23-37J21.9	cluster1
RP23-380B10.6	cluster1
RP23-383A10.9	cluster1
RP23-383F20.4	cluster1
RP23-383I7.4	cluster1
RP23-384D6.6	cluster1
RP23-385C21.6	cluster1
RP23-385N1.1	cluster1
RP23-386K20.4	cluster1
RP23-388I12.4	cluster1
RP23-38L11.3	cluster1
RP23-38L5.8	cluster1
RP23-391B20.2	cluster1
RP23-391P21.3	cluster1
RP23-393G10.4	cluster1
RP23-395H6.2	cluster1
RP23-396K22.3	cluster1
RP23-396K22.4	cluster1
RP23-398K14.4	cluster1
RP23-39I7.5	cluster1
RP23-3C4.2	cluster1
RP23-3M10.11	cluster1
RP23-3M10.5	cluster1
RP23-3N21.9	cluster1
RP23-402N3.3	cluster1
RP23-403P3.1	cluster1
RP23-404A6.3	cluster1
RP23-404J7.3	cluster1
RP23-404O10.2	cluster1
RP23-406N5.8	cluster1
RP23-407H16.1	cluster1
RP23-410B24.2	cluster1
RP23-410M21.2	cluster1
RP23-412D17.3	cluster1
RP23-413C19.5	cluster1
RP23-413D14.1	cluster1
RP23-413D8.2	cluster1
RP23-414P13.9	cluster1
RP23-415E17.1	cluster1
RP23-417P22.3	cluster1
RP23-419G21.6	cluster1
RP23-41I11.9	cluster1
RP23-421P23.7	cluster1
RP23-422H22.2	cluster1
RP23-423L11.7	cluster1
RP23-425F12.1	cluster1
RP23-428B12.2	cluster1
RP23-428G22.2	cluster1
RP23-428N8.5	cluster1
RP23-429E19.4	cluster1
RP23-431C5.1	cluster1
RP23-432N1.10	cluster1
RP23-432N1.7	cluster1
RP23-432N1.9	cluster1
RP23-435E15.3	cluster1
RP23-435E16.3	cluster1
RP23-436J19.2	cluster1
RP23-441I24.5	cluster1
RP23-441I8.7	cluster1
RP23-441I8.8	cluster1
RP23-441L19.1	cluster1
RP23-442I5.6	cluster1
RP23-442L7.4	cluster1
RP23-443N7.6	cluster1
RP23-445G17.1	cluster1
RP23-445K23.2	cluster1
RP23-445K23.4	cluster1
RP23-446G23.1	cluster1
RP23-446N16.6	cluster1
RP23-448G18.4	cluster1
RP23-449K22.2	cluster1
RP23-44A4.1	cluster1
RP23-450O11.4	cluster1
RP23-451E8.7	cluster1
RP23-453B15.7	cluster1
RP23-454P8.1	cluster1
RP23-456L15.3	cluster1
RP23-456M3.4	cluster1
RP23-459F14.1	cluster1
RP23-459M2.1	cluster1
RP23-45A13.4	cluster1
RP23-45G16.6	cluster1
RP23-45K23.2	cluster1
RP23-460I18.1	cluster1
RP23-464E7.4	cluster1
RP23-464J2.2	cluster1
RP23-464L12.4	cluster1
RP23-464P12.1	cluster1
RP23-465A17.7	cluster1
RP23-465M17.1	cluster1
RP23-466C15.4	cluster1
RP23-46B12.5	cluster1
RP23-46L17.5	cluster1
RP23-46L5.1	cluster1
RP23-474B13.1	cluster1
RP23-474B13.2	cluster1
RP23-474B13.3	cluster1
RP23-474B13.4	cluster1
RP23-477N9.1	cluster1
RP23-477N9.3	cluster1
RP23-477N9.6	cluster1
RP23-47A6.5	cluster1
RP23-47L13.1	cluster1
RP23-480D17.3	cluster1
RP23-480P21.3	cluster1
RP23-48H10.1	cluster1
RP23-49L8.4	cluster1
RP23-4H17.4	cluster1
RP23-52K8.2	cluster1
RP23-54G12.5	cluster1
RP23-55A6.5	cluster1
RP23-56B11.6	cluster1
RP23-56B11.9	cluster1
RP23-58L22.2	cluster1
RP23-5A19.1	cluster1
RP23-5H15.1	cluster1
RP23-5P19.4	cluster1
RP23-5P19.5	cluster1
RP23-5P19.9	cluster1
RP23-60H16.2	cluster1
RP23-60K23.10	cluster1
RP23-60K23.7	cluster1
RP23-60P23.7	cluster1
RP23-61A11.2	cluster1
RP23-61D6.4	cluster1
RP23-61D6.5	cluster1
RP23-61E5.2	cluster1
RP23-62I23.3	cluster1
RP23-63A19.1	cluster1
RP23-63A19.3	cluster1
RP23-64B8.3	cluster1
RP23-64E17.5	cluster1
RP23-65P17.3	cluster1
RP23-67H24.1	cluster1
RP23-68E4.2	cluster1
RP23-6A9.2	cluster1
RP23-6A9.3	cluster1
RP23-6C18.5	cluster1
RP23-6C18.6	cluster1
RP23-70F22.2	cluster1
RP23-70L9.7	cluster1
RP23-71I22.6	cluster1
RP23-75J13.3	cluster1
RP23-76J15.6	cluster1
RP23-76L21.3	cluster1
RP23-77O10.6	cluster1
RP23-78F1.8	cluster1
RP23-78F5.1	cluster1
RP23-78F6.3	cluster1
RP23-78M22.2	cluster1
RP23-79E13.6	cluster1
RP23-79F10.8	cluster1
RP23-7E4.9	cluster1
RP23-80G15.5	cluster1
RP23-80N7.1	cluster1
RP23-80O10.3	cluster1
RP23-82C19.2	cluster1
RP23-84B11.2	cluster1
RP23-84M17.5	cluster1
RP23-85B15.8	cluster1
RP23-85E24.3	cluster1
RP23-85E24.4	cluster1
RP23-86B3.1	cluster1
RP23-87L24.2	cluster1
RP23-91K11.3	cluster1
RP23-97B15.4	cluster1
RP23-97D14.7	cluster1
RP23-97D20.2	cluster1
RP23-97J2.2	cluster1
RP23-97O1.2	cluster1
RP23-99D11.4	cluster1
RP23-99I11.2	cluster1
RP23-99K2.5	cluster1
RP23-99P18.2	cluster1
RP23-9F3.1	cluster1
RP23-9F3.2	cluster1
RP24-100K9.4	cluster1
RP24-106M14.2	cluster1
RP24-107N14.1	cluster1
RP24-112H7.2	cluster1
RP24-113J17.1	cluster1
RP24-121L4.1	cluster1
RP24-122D14.3	cluster1
RP24-122I22.2	cluster1
RP24-124K4.5	cluster1
RP24-128P19.3	cluster1
RP24-137M22.5	cluster1
RP24-142B15.11	cluster1
RP24-142E6.4	cluster1
RP24-146I24.12	cluster1
RP24-147G7.3	cluster1
RP24-150F7.2	cluster1
RP24-151H6.3	cluster1
RP24-151H6.4	cluster1
RP24-151O6.1	cluster1
RP24-159L15.3	cluster1
RP24-160H16.10	cluster1
RP24-160J12.4	cluster1
RP24-163M14.1	cluster1
RP24-163M14.6	cluster1
RP24-170A20.2	cluster1
RP24-175C20.10	cluster1
RP24-175C20.19	cluster1
RP24-177A17.5	cluster1
RP24-178J22.3	cluster1
RP24-186G5.4	cluster1
RP24-191C23.5	cluster1
RP24-191L21.2	cluster1
RP24-191N24.2	cluster1
RP24-192I1.1	cluster1
RP24-192I21.4	cluster1
RP24-195M20.6	cluster1
RP24-201D17.2	cluster1
RP24-208F10.4	cluster1
RP24-211E15.2	cluster1
RP24-225K18.5	cluster1
RP24-227O16.3	cluster1
RP24-229D22.2	cluster1
RP24-233F22.1	cluster1
RP24-239E2.2	cluster1
RP24-239L16.4	cluster1
RP24-243A3.6	cluster1
RP24-252B21.2	cluster1
RP24-253I2.1	cluster1
RP24-257F22.3	cluster1
RP24-258K6.4	cluster1
RP24-259F16.2	cluster1
RP24-262G23.5	cluster1
RP24-264F17.2	cluster1
RP24-269A16.1	cluster1
RP24-270A10.2	cluster1
RP24-271M20.6	cluster1
RP24-273F21.2	cluster1
RP24-273G1.3	cluster1
RP24-275F18.1	cluster1
RP24-276C17.2	cluster1
RP24-276N20.3	cluster1
RP24-277E17.1	cluster1
RP24-278K24.4	cluster1
RP24-284M17.4	cluster1
RP24-285J23.2	cluster1
RP24-286J14.3	cluster1
RP24-286N17.2	cluster1
RP24-290D14.2	cluster1
RP24-294M17.2	cluster1
RP24-301O19.2	cluster1
RP24-306C18.9	cluster1
RP24-309H3.4	cluster1
RP24-311F12.5	cluster1
RP24-316D12.2	cluster1
RP24-316F13.7	cluster1
RP24-316P8.1	cluster1
RP24-317M4.1	cluster1
RP24-317M4.6	cluster1
RP24-318B11.1	cluster1
RP24-318I5.1	cluster1
RP24-324M11.1	cluster1
RP24-326A21.3	cluster1
RP24-334F11.4	cluster1
RP24-335I14.4	cluster1
RP24-337F7.1	cluster1
RP24-340J3.3	cluster1
RP24-340P22.5	cluster1
RP24-344N22.3	cluster1
RP24-346B15.3	cluster1
RP24-358M18.1	cluster1
RP24-358M18.2	cluster1
RP24-363O21.3	cluster1
RP24-363O21.4	cluster1
RP24-365B9.1	cluster1
RP24-365C2.2	cluster1
RP24-365N15.5	cluster1
RP24-372I24.4	cluster1
RP24-372J15.4	cluster1
RP24-373J20.5	cluster1
RP24-380C2.2	cluster1
RP24-380G7.1	cluster1
RP24-381E21.2	cluster1
RP24-388K7.1	cluster1
RP24-398G11.3	cluster1
RP24-399B3.5	cluster1
RP24-400M20.2	cluster1
RP24-401K1.3	cluster1
RP24-410G8.4	cluster1
RP24-427N13.6	cluster1
RP24-428H4.2	cluster1
RP24-439I22.3	cluster1
RP24-441E15.4	cluster1
RP24-443B5.5	cluster1
RP24-444L19.10	cluster1
RP24-446O20.4	cluster1
RP24-447D15.3	cluster1
RP24-447J10.1	cluster1
RP24-460O22.2	cluster1
RP24-470E5.2	cluster1
RP24-477O8.3	cluster1
RP24-482A24.11	cluster1
RP24-485J8.3	cluster1
RP24-485P18.3	cluster1
RP24-490D10.1	cluster1
RP24-492D11.5	cluster1
RP24-499C1.4	cluster1
RP24-499C1.5	cluster1
RP24-500I4.1	cluster1
RP24-500O1.1	cluster1
RP24-511A23.2	cluster1
RP24-535M24.3	cluster1
RP24-544J6.6	cluster1
RP24-547D11.3	cluster1
RP24-555P13.4	cluster1
RP24-562D16.4	cluster1
RP24-574N19.4	cluster1
RP24-64D24.3	cluster1
RP24-66I20.1	cluster1
RP24-67A10.1	cluster1
RP24-67N17.2	cluster1
RP24-69M4.6	cluster1
RP24-69M8.3	cluster1
RP24-70M22.1	cluster1
RP24-73K9.4	cluster1
RP24-76E2.4	cluster1
RP24-77O15.3	cluster1
RP24-78M9.2	cluster1
RP24-79F8.3	cluster1
RP24-82B23.5	cluster1
RP24-84O13.9	cluster1
RP24-85H21.6	cluster1
RP24-87A4.1	cluster1
RP24-88F2.3	cluster1
RP24-88J19.1	cluster1
RP24-89F9.4	cluster1
RP24-89F9.7	cluster1
RP24-92F8.3	cluster1
RP24-98A23.3	cluster1
RP24-98A23.5	cluster1
RP24-98O21.4	cluster1
RP24-98O21.6	cluster1
Rph3al	cluster1
Rpl28-ps3	cluster1
Rprm	cluster1
Rptoros	cluster1
Rragd	cluster1
Rsad2	cluster1
Rsf1os2	cluster1
Rslcan18	cluster1
Rsph9	cluster1
Rspo1	cluster1
Rtl6	cluster1
Runx2os1	cluster1
Runx2os2	cluster1
S100a3	cluster1
S1pr4	cluster1
Samd10	cluster1
Samd9l	cluster1
Saxo2	cluster1
Sc5d	cluster1
Scarna2	cluster1
Scd1	cluster1
Scd3	cluster1
Scd4	cluster1
Scin	cluster1
Scml2	cluster1
Scml4	cluster1
Scn3a	cluster1
Scn4a	cluster1
Sec16b	cluster1
Sel1l3	cluster1
Sema4f	cluster1
Sema6c	cluster1
Serinc5	cluster1
Serpina3n	cluster1
Serpinb1b	cluster1
Serpinb1c	cluster1
Serpinb8	cluster1
Serpinb9e	cluster1
Serpinb9g	cluster1
Sfmbt1	cluster1
Sfn	cluster1
Sgk3	cluster1
Sgsh	cluster1
Sgsm1	cluster1
Sh2d3c	cluster1
Sh2d5	cluster1
Sh3rf2	cluster1
Shank3	cluster1
Shbg	cluster1
Shc2	cluster1
She	cluster1
Sim2	cluster1
Sirpa	cluster1
Slain1	cluster1
Slc11a1	cluster1
Slc16a10	cluster1
Slc16a5	cluster1
Slc17a8	cluster1
Slc1a2	cluster1
Slc22a23	cluster1
Slc22a4	cluster1
Slc25a29	cluster1
Slc25a45	cluster1
Slc26a1	cluster1
Slc26a8	cluster1
Slc27a6	cluster1
Slc2a6	cluster1
Slc35f5	cluster1
Slc35g2	cluster1
Slc36a1	cluster1
Slc37a1	cluster1
Slc38a7	cluster1
Slc39a10	cluster1
Slc40a1	cluster1
Slc47a1	cluster1
Slc52a3	cluster1
Slc5a3	cluster1
Slc6a4	cluster1
Slc7a11	cluster1
Slc7a2	cluster1
Slc7a7	cluster1
Slc7a8	cluster1
Slc8a1	cluster1
Slc8a2	cluster1
Slc8b1	cluster1
Slco3a1	cluster1
Slco5a1	cluster1
Smcr8	cluster1
Smim24	cluster1
Smpd5	cluster1
Smtnl2	cluster1
Snap91	cluster1
Snca	cluster1
Snhg11	cluster1
Snx16	cluster1
Snx30	cluster1
Snx33	cluster1
Socs1	cluster1
Sox5os3	cluster1
Sp100	cluster1
Sp9	cluster1
Spata45	cluster1
Spatc1l	cluster1
Spdye4a	cluster1
Spdye4b	cluster1
Spint2	cluster1
Spns3	cluster1
Spsb2	cluster1
Sptb	cluster1
Sqle	cluster1
Srgap1	cluster1
Srxn1	cluster1
Sstr2	cluster1
Sstr3	cluster1
St3gal1	cluster1
St6galnac2	cluster1
Stac2	cluster1
Stard4	cluster1
Stat2	cluster1
Steap4	cluster1
Stmn4	cluster1
Strip2	cluster1
Styxl1	cluster1
Sult2b1	cluster1
Sult4a1	cluster1
Sv2c	cluster1
Sybu	cluster1
Syk	cluster1
Syn1	cluster1
Syn2	cluster1
Syne2	cluster1
Syngr3	cluster1
Synpo2	cluster1
Syt14	cluster1
Syt2	cluster1
Tacr2	cluster1
Tagap	cluster1
Tap1	cluster1
Tap2	cluster1
Tapbpl	cluster1
Tas1r3	cluster1
Tbc1d22bos	cluster1
Tbc1d30	cluster1
Tbc1d8	cluster1
Tbc1d9	cluster1
Tceal1	cluster1
Tcta	cluster1
Tctex1d4	cluster1
Tdrp	cluster1
Tec	cluster1
Tecta	cluster1
Terc	cluster1
Tex14	cluster1
Tex15	cluster1
Tex19.1	cluster1
Tfap2a	cluster1
Tfcp2l1	cluster1
Tgfb2	cluster1
Tgfbr3	cluster1
Tgm2	cluster1
Tigar	cluster1
Tk2	cluster1
Tlr3	cluster1
Tlr4	cluster1
Tm6sf1	cluster1
Tmc7	cluster1
Tmco4	cluster1
Tmco6	cluster1
Tmed8	cluster1
Tmeff1	cluster1
Tmem151b	cluster1
Tmem156	cluster1
Tmem158	cluster1
Tmem169	cluster1
Tmem170b	cluster1
Tmem180	cluster1
Tmem182	cluster1
Tmem203	cluster1
Tmem243	cluster1
Tmem55b	cluster1
Tmem71	cluster1
Tmem74	cluster1
Tmem74b	cluster1
Tmem88b	cluster1
Tmem8b	cluster1
Tmppe	cluster1
Tmprss11b	cluster1
Tmprss11f	cluster1
Tmtc2	cluster1
Tnfrsf19	cluster1
Tnfrsf26	cluster1
Tnfrsf8	cluster1
Tnfrsf9	cluster1
Tnip3	cluster1
Tnn	cluster1
Tnni3	cluster1
Tpp1	cluster1
Traf1	cluster1
Trdc	cluster1
Trhr2	cluster1
Trim12a	cluster1
Trim12c	cluster1
Trim17	cluster1
Trim21	cluster1
Trim30a	cluster1
Trim30d	cluster1
Trim34a	cluster1
Trim43c	cluster1
Trim68	cluster1
Trnp1	cluster1
Trp53i11	cluster1
Trp53inp1	cluster1
Trp53inp2	cluster1
Trpm2	cluster1
Tsga10ip	cluster1
Tspan13	cluster1
Tspan18	cluster1
Tspyl3	cluster1
Tspyl5	cluster1
Ttc30a2	cluster1
Ttc39aos1	cluster1
Ttc39c	cluster1
Ttc39d	cluster1
Ttc9	cluster1
Ttpa	cluster1
Ttyh1	cluster1
Tub	cluster1
Tubg2	cluster1
Tvp23bos	cluster1
Uap1l1	cluster1
Ubd	cluster1
Ugt8a	cluster1
Unc93b1	cluster1
Usp13	cluster1
Usp18	cluster1
Usp43	cluster1
Ust	cluster1
Vash1	cluster1
Vav3	cluster1
Vegfb	cluster1
Vgf	cluster1
Vil1	cluster1
Vpreb1	cluster1
Vsig10	cluster1
Vsir	cluster1
Vwa1	cluster1
Vwf	cluster1
Wbscr27	cluster1
Wdfy1	cluster1
Wdr27	cluster1
Wdr38	cluster1
Wdr62	cluster1
Wdr63	cluster1
Wdr66	cluster1
Wdr81	cluster1
Wdtc1	cluster1
Wfdc3	cluster1
Wfikkn2	cluster1
WI1-1981I9.5	cluster1
Wnk2	cluster1
Wnt11	cluster1
Wnt9a	cluster1
Xirp2	cluster1
Xkr4	cluster1
Xylt1	cluster1
Ypel1	cluster1
Ypel2	cluster1
Ypel3	cluster1
Zan	cluster1
Zbtb20	cluster1
Zbtb3	cluster1
Zbtb42	cluster1
Zc2hc1c	cluster1
Zcchc18	cluster1
Zdbf2	cluster1
Zdhhc14	cluster1
Zdhhc23	cluster1
Zdhhc24	cluster1
Zeb1	cluster1
Zfand2a	cluster1
Zfp114	cluster1
Zfp133-ps	cluster1
Zfp14	cluster1
Zfp185	cluster1
Zfp287	cluster1
Zfp3	cluster1
Zfp354b	cluster1
Zfp385b	cluster1
Zfp423	cluster1
Zfp429	cluster1
Zfp433	cluster1
Zfp442	cluster1
Zfp455	cluster1
Zfp456	cluster1
Zfp458	cluster1
Zfp459	cluster1
Zfp54	cluster1
Zfp551	cluster1
Zfp563	cluster1
Zfp575	cluster1
Zfp595	cluster1
Zfp605	cluster1
Zfp612	cluster1
Zfp618	cluster1
Zfp688	cluster1
Zfp697	cluster1
Zfp709	cluster1
Zfp758	cluster1
Zfp760	cluster1
Zfp775	cluster1
Zfp78	cluster1
Zfp820	cluster1
Zfp87	cluster1
Zfp874b	cluster1
Zfp935	cluster1
Zfp937	cluster1
Zfp941	cluster1
Zfp947	cluster1
Zfp953	cluster1
Zfp994	cluster1
Zfyve1	cluster1
Zhx2	cluster1
Zkscan4	cluster1
Zmiz1os1	cluster1
Zmym6	cluster1
Zmynd15	cluster1
Zscan18	cluster1
Zxdc	cluster1

## Sheet: clust_2
3110070M22Rik	cluster2
4930480K23Rik	cluster2
9330136K24Rik	cluster2
A430046D13Rik	cluster2
A930007I19Rik	cluster2
Aarsd1	cluster2
Abat	cluster2
Abca2	cluster2
Abca3	cluster2
Abca5	cluster2
Abca7	cluster2
Abcb8	cluster2
Abcb9	cluster2
Abcc10	cluster2
Abcc2	cluster2
Abcc3	cluster2
Abcc5	cluster2
Abcd1	cluster2
Abcf3	cluster2
Abhd3	cluster2
Ablim2	cluster2
Ablim3	cluster2
AC073599.2	cluster2
AC102469.1	cluster2
AC109152.2	cluster2
AC113069.6	cluster2
AC113279.4	cluster2
AC114558.6	cluster2
AC114651.2	cluster2
AC115631.4	cluster2
AC118022.3	cluster2
AC122037.2	cluster2
AC123699.2	cluster2
AC124347.2	cluster2
AC124566.2	cluster2
AC127252.5	cluster2
AC127333.1	cluster2
AC130680.12	cluster2
AC133902.3	cluster2
AC134339.2	cluster2
AC134570.1	cluster2
AC134581.2	cluster2
AC138368.1	cluster2
AC139846.1	cluster2
AC141883.1	cluster2
AC149090.1	cluster2
AC149603.1	cluster2
AC151602.15	cluster2
AC157555.1	cluster2
AC158782.2	cluster2
AC158782.7	cluster2
AC159257.5	cluster2
AC159266.3	cluster2
AC161342.2	cluster2
AC161510.2	cluster2
AC163442.1	cluster2
AC163703.7	cluster2
AC163993.2	cluster2
AC164557.1	cluster2
AC166328.1	cluster2
Acaa1b	cluster2
Acad10	cluster2
Acad11	cluster2
Acad12	cluster2
Accs	cluster2
Ackr4	cluster2
Acot4	cluster2
Acox3	cluster2
Acsf2	cluster2
Acsf3	cluster2
Acsm3	cluster2
Acss2	cluster2
Actr5	cluster2
Acy3	cluster2
Adal	cluster2
Adam22	cluster2
Adamtsl5	cluster2
Adat1	cluster2
Adck1	cluster2
Adck2	cluster2
Adck5	cluster2
Adcy4	cluster2
Adcy9	cluster2
Adgra1	cluster2
Adgrf2	cluster2
Adgrg1	cluster2
Adgrg3	cluster2
Adgrv1	cluster2
Afap1l1	cluster2
Afp	cluster2
Agbl2	cluster2
Ahi1	cluster2
Ahnak2	cluster2
Aipl1	cluster2
Ak1	cluster2
Akap5	cluster2
Akap6	cluster2
Akap7	cluster2
Akr1c13	cluster2
AL365322.1	cluster2
AL603984.2	cluster2
Alas2	cluster2
Aldh16a1	cluster2
Aldh1l1	cluster2
Aldh3b1	cluster2
Aldh4a1	cluster2
Aldh5a1	cluster2
Aldh6a1	cluster2
Aldoc	cluster2
Alkbh7	cluster2
Alox5	cluster2
Als2cl	cluster2
Amacr	cluster2
Amdhd1	cluster2
Amdhd2	cluster2
Amigo1	cluster2
Angptl6	cluster2
Ank2	cluster2
Ankle1	cluster2
Ankmy1	cluster2
Ankrd29	cluster2
Ankrd39	cluster2
Ankrd45	cluster2
Ankrd6	cluster2
Ankrd9	cluster2
Anks6	cluster2
Ano3	cluster2
Antxrl	cluster2
Aox1	cluster2
Ap1g2	cluster2
Ap5b1	cluster2
Ap5z1	cluster2
Apba1	cluster2
Apbb1	cluster2
Apeh	cluster2
Aph1b	cluster2
Aph1c	cluster2
Aplp1	cluster2
Apol10b	cluster2
Apol7a	cluster2
Apol9a	cluster2
Apol9b	cluster2
Apold1	cluster2
Apon	cluster2
Appl2	cluster2
Aqp5	cluster2
Arap1	cluster2
Arap3	cluster2
Arfgef2	cluster2
Arhgap18	cluster2
Arhgap26	cluster2
Arhgef16	cluster2
Arhgef18	cluster2
Arhgef37	cluster2
Arhgef6	cluster2
Arhgef9	cluster2
Armc9	cluster2
Arrb1	cluster2
Arsg	cluster2
Arvcf	cluster2
Arvcf	cluster2
As3mt	cluster2
Asah2	cluster2
Asap3	cluster2
Asb13	cluster2
Asic3	cluster2
Asphd2	cluster2
Aspm	cluster2
Atg10	cluster2
Atg9b	cluster2
Athl1	cluster2
Atm	cluster2
Atoh8	cluster2
Atp13a2	cluster2
Atp1a3	cluster2
Atp2a3	cluster2
Atp6v0a1	cluster2
Atp6v1c2	cluster2
Atp7b	cluster2
Atp8a2	cluster2
Atp8b5	cluster2
Atp9a	cluster2
AW011738	cluster2
Axdnd1	cluster2
B3galt6	cluster2
B930094E09Rik	cluster2
Baiap2l2	cluster2
Baiap3	cluster2
Bbs1	cluster2
Bbs12	cluster2
Bbs2	cluster2
Bbs7	cluster2
Bbs9	cluster2
BC003965	cluster2
Bc1	cluster2
Bcan	cluster2
Bcas3	cluster2
Bdh1	cluster2
Bex4	cluster2
Bfsp1	cluster2
Bhlhb9	cluster2
Bid	cluster2
Bloc1s5	cluster2
Bnip3	cluster2
Bola1	cluster2
Borcs5	cluster2
Bphl	cluster2
Brat1	cluster2
Brca2	cluster2
Brdt	cluster2
Brf2	cluster2
Brwd3	cluster2
Bsn	cluster2
Bspry	cluster2
Btbd11	cluster2
Btbd8	cluster2
C130060C02Rik	cluster2
C1rl	cluster2
C2cd5	cluster2
C4a	cluster2
Cabyr	cluster2
Cacnb1	cluster2
Cage1	cluster2
Calhm2	cluster2
Calr3	cluster2
Camkmt	cluster2
Cand2	cluster2
Capn5	cluster2
Car11	cluster2
Car5b	cluster2
Car8	cluster2
Car9	cluster2
Card6	cluster2
Carf	cluster2
Carmil3	cluster2
Casp12	cluster2
Casp7	cluster2
Catip	cluster2
Cbr4	cluster2
Cbs	cluster2
Cc2d1a	cluster2
Cc2d1b	cluster2
Cc2d2a	cluster2
Ccbe1	cluster2
Ccbl1	cluster2
Ccbl2	cluster2
Ccdc103	cluster2
Ccdc122	cluster2
Ccdc125	cluster2
Ccdc136	cluster2
Ccdc149	cluster2
Ccdc150	cluster2
Ccdc155	cluster2
Ccdc157	cluster2
Ccdc159	cluster2
Ccdc162	cluster2
Ccdc170	cluster2
Ccdc171	cluster2
Ccdc18	cluster2
Ccdc181	cluster2
Ccdc191	cluster2
Ccdc27	cluster2
Ccdc30	cluster2
Ccdc40	cluster2
Ccdc51	cluster2
Ccdc61	cluster2
Ccdc62	cluster2
Ccdc65	cluster2
Ccdc69	cluster2
Ccdc71	cluster2
Ccdc78	cluster2
Ccdc88b	cluster2
Ccdc89	cluster2
Ccdc90b	cluster2
Ccdc93	cluster2
Ccl5	cluster2
Ccpg1os	cluster2
Ccser1	cluster2
Cct6b	cluster2
Cd33	cluster2
Cd38	cluster2
Cd55	cluster2
Cd59a	cluster2
Cdh23	cluster2
Cdh5	cluster2
Cdkl2	cluster2
Cdkl3	cluster2
Ceacam16	cluster2
Cecr5	cluster2
Celf3	cluster2
Celf5	cluster2
Cemip	cluster2
Cenpo	cluster2
Cenpt	cluster2
Cep112	cluster2
Cep128	cluster2
Cep131	cluster2
Cep164	cluster2
Cep290	cluster2
Cep72	cluster2
Cep78	cluster2
Cep97	cluster2
Cercam	cluster2
Cers4	cluster2
Cfap52	cluster2
Cfap61	cluster2
Cfap77	cluster2
CH25-11N3.2	cluster2
Chgb	cluster2
Chic1	cluster2
Chid1	cluster2
Chn2	cluster2
Chrd	cluster2
Chrnb2	cluster2
Chst1	cluster2
Chtf18	cluster2
Ciita	cluster2
Ckmt1	cluster2
Clec2d	cluster2
Clec2l	cluster2
Clgn	cluster2
Clstn3	cluster2
Cml1	cluster2
Cmpk2	cluster2
Cnnm3	cluster2
Coa4	cluster2
Coa7	cluster2
Cog5	cluster2
Cog7	cluster2
Cog8	cluster2
Colec11	cluster2
Commd5	cluster2
Comp	cluster2
Coprs	cluster2
Coro7	cluster2
Cpeb3	cluster2
Cped1	cluster2
Cpne1	cluster2
Cpped1	cluster2
Cpsf4l	cluster2
Cpt1a	cluster2
Cpt1c	cluster2
Cpt2	cluster2
Cpxm1	cluster2
Cracr2a	cluster2
Cracr2b	cluster2
Cradd	cluster2
Crmp1	cluster2
Crocc	cluster2
Crot	cluster2
Cryl1	cluster2
Csad	cluster2
Csdc2	cluster2
Cst6	cluster2
Ctc1	cluster2
Ctif	cluster2
Ctsf	cluster2
Ctso	cluster2
Cul7	cluster2
Cul9	cluster2
Cutc	cluster2
Cxcr6	cluster2
Cxxc4	cluster2
Cxxc5	cluster2
Cyb561	cluster2
Cyb561a3	cluster2
Cyb5rl	cluster2
Cyfip2	cluster2
Cyp2d22	cluster2
Cyp39a1	cluster2
Cyp4f13	cluster2
Cyp4f17	cluster2
Cyp4f41-ps	cluster2
D2hgdh	cluster2
D3Ertd751e	cluster2
Dars2	cluster2
Dcaf17	cluster2
Dchs1	cluster2
Dcxr	cluster2
Ddb2	cluster2
Ddx11	cluster2
Ddx25	cluster2
Ddx58	cluster2
Ddx60	cluster2
Decr1	cluster2
Def6	cluster2
Dennd3	cluster2
Depdc1b	cluster2
Depdc5	cluster2
Des	cluster2
Dffb	cluster2
Dgka	cluster2
Dgkq	cluster2
Dhrs11	cluster2
Dhrs3	cluster2
Dhtkd1	cluster2
Dhx35	cluster2
Dhx58os	cluster2
Dis3l2	cluster2
Dixdc1	cluster2
Dlec1	cluster2
Dll4	cluster2
Dmrta2os	cluster2
Dmtn	cluster2
Dnaaf3	cluster2
Dnah7b	cluster2
Dnah7c	cluster2
Dnajb14	cluster2
Dnajc12	cluster2
Dnajc18	cluster2
Dnajc30	cluster2
Dnal1	cluster2
Dnm3	cluster2
Dnm3os	cluster2
Dok6	cluster2
Dolk	cluster2
Dpy19l3	cluster2
Dpysl5	cluster2
Draxin	cluster2
Drc3	cluster2
Dtd2	cluster2
Dtnbos	cluster2
Duoxa1	cluster2
Dus1l	cluster2
Dus2	cluster2
Dusp23	cluster2
Dync1i1	cluster2
Dync2h1	cluster2
Dync2li1	cluster2
Dynlt1c	cluster2
Dyrk1b	cluster2
Dysf	cluster2
Dzank1	cluster2
Dzip1	cluster2
Ebf4	cluster2
Echdc1	cluster2
Echdc3	cluster2
Eci3	cluster2
Efcab11	cluster2
Efcab8	cluster2
Efcc1	cluster2
Efhb	cluster2
Efhc1	cluster2
Efna3	cluster2
Efr3b	cluster2
Egf	cluster2
Ehd3	cluster2
Ehhadh	cluster2
Eldr	cluster2
Elmo3	cluster2
Elovl6	cluster2
Elp4	cluster2
Emc9	cluster2
Emilin1	cluster2
Eml6	cluster2
Emx2os	cluster2
Endov	cluster2
Engase	cluster2
Eno2	cluster2
Eno4	cluster2
Enox2	cluster2
Enthd2	cluster2
Entpd2	cluster2
Entpd6	cluster2
Epas1	cluster2
Epb41l5	cluster2
Epcam	cluster2
Ephb6	cluster2
Ephx1	cluster2
Epm2aip1	cluster2
Epor	cluster2
Eps8	cluster2
Eps8l1	cluster2
Eps8l2	cluster2
Erbb2	cluster2
Erich2os	cluster2
Ero1lb	cluster2
Esr1	cluster2
Esrp2	cluster2
Esrrb	cluster2
Etfrf1	cluster2
Etl4	cluster2
Etnppl	cluster2
Etv1	cluster2
Evi5l	cluster2
Exd1	cluster2
Exoc4	cluster2
Exoc7	cluster2
Exoc8	cluster2
F8	cluster2
Faah	cluster2
Faap100	cluster2
Fabp3	cluster2
Fadd	cluster2
Fah	cluster2
Fahd2a	cluster2
Fam110c	cluster2
Fam117a	cluster2
Fam122b	cluster2
Fam131a	cluster2
Fam13a	cluster2
Fam13c	cluster2
Fam161b	cluster2
Fam173a	cluster2
Fam173b	cluster2
Fam175a	cluster2
Fam184a	cluster2
Fam187b	cluster2
Fam188b	cluster2
Fam19a5	cluster2
Fam210a	cluster2
Fam212a	cluster2
Fam212b	cluster2
Fam213a	cluster2
Fam213b	cluster2
Fam217b	cluster2
Fam219b	cluster2
Fam228b	cluster2
Fam229b	cluster2
Fam35a	cluster2
Fam53b	cluster2
Fam57b	cluster2
Fam63b	cluster2
Fam65c	cluster2
Fam73a	cluster2
Fam89a	cluster2
Fanci	cluster2
Fbxl12os	cluster2
Fbxl18	cluster2
Fbxl20	cluster2
Fbxo10	cluster2
Fbxo15	cluster2
Fbxo16	cluster2
Fbxo18	cluster2
Fbxo2	cluster2
Fbxo36	cluster2
Fbxo43	cluster2
Fbxo47	cluster2
Fbxo6	cluster2
Fcho1	cluster2
Fem1a	cluster2
Fer1l6	cluster2
Fgf11	cluster2
Fhl4	cluster2
Fig4	cluster2
Figf	cluster2
Firre	cluster2
Fitm2	cluster2
Fkbp15	cluster2
Fkbp1b	cluster2
Fkbpl	cluster2
Fktn	cluster2
Flot1	cluster2
Flrt1	cluster2
Flt3l	cluster2
Fmo5	cluster2
Fmr1os	cluster2
Fndc9	cluster2
Foxa3	cluster2
Fpr1	cluster2
Fra10ac1	cluster2
Frat1	cluster2
Frmd5	cluster2
Frs3	cluster2
Frs3os	cluster2
Fry	cluster2
Frzb	cluster2
Fsbp	cluster2
Fsd1	cluster2
Fuk	cluster2
Fuom	cluster2
Fyco1	cluster2
Gale	cluster2
Galt	cluster2
Gan	cluster2
Ganc	cluster2
Gatb	cluster2
Gatsl2	cluster2
Gatsl3	cluster2
Gbas	cluster2
Gbp7	cluster2
Gca	cluster2
Gcnt1	cluster2
Gdap1	cluster2
Gdpgp1	cluster2
GeneID	Cluster
Gfm2	cluster2
Gfra1	cluster2
Ggnbp1	cluster2
Ggt1	cluster2
Gin1	cluster2
Gja4	cluster2
Gk	cluster2
Glb1l	cluster2
Gldc	cluster2
Glmn	cluster2
Glrb	cluster2
Gm10644	cluster2
Gm11110	cluster2
Gm17732	cluster2
Gm24195	cluster2
Gm25965	cluster2
Gm26347	cluster2
Gm26514	cluster2
Gm26582	cluster2
Gm26613	cluster2
Gm26637	cluster2
Gm26694	cluster2
Gm26773	cluster2
Gm26823	cluster2
Gm26856	cluster2
Gm2885	cluster2
Gm29163	cluster2
Gm35339	cluster2
Gm6020	cluster2
Gm9949	cluster2
Gm9987	cluster2
Gmcl1	cluster2
Gmppb	cluster2
Gnao1	cluster2
Gnaz	cluster2
Gng7	cluster2
Gng8	cluster2
Gpatch1	cluster2
Gpc2	cluster2
Gpd1l	cluster2
Gpld1	cluster2
Gpnmb	cluster2
Gpr162	cluster2
Gpr50	cluster2
Gprasp1	cluster2
Gprasp2	cluster2
Gprin2	cluster2
Gprin3	cluster2
Gramd1b	cluster2
Gramd1c	cluster2
Grem1	cluster2
Grhpr	cluster2
Grik5	cluster2
Grtp1	cluster2
Gsap	cluster2
Gsg2	cluster2
Gstk1	cluster2
Gstm4	cluster2
Gstm6	cluster2
Gstm7	cluster2
Gsto2	cluster2
Gstt1	cluster2
Gstt2	cluster2
Gstt3	cluster2
Gstz1	cluster2
Gtf3c1	cluster2
Gucy2g	cluster2
H2-DMa	cluster2
H2-DMb1	cluster2
H2-M10.2	cluster2
H60b	cluster2
Hacd4	cluster2
Hacl1	cluster2
Haghl	cluster2
Hap1	cluster2
Hapln4	cluster2
Hcfc2	cluster2
Hcn3	cluster2
Hdac11	cluster2
Hdc	cluster2
Hdhd3	cluster2
Heatr5b	cluster2
Hebp1	cluster2
Hectd3	cluster2
Hepacam2	cluster2
Herc6	cluster2
Hes6	cluster2
Hfe	cluster2
Hfm1	cluster2
Hibch	cluster2
Hint3	cluster2
Hlcs	cluster2
Hoga1	cluster2
Homez	cluster2
Hook3	cluster2
Hoxc12	cluster2
Hps1	cluster2
Hps6	cluster2
Hpse	cluster2
Hrct1	cluster2
Hscb	cluster2
Hsf2bp	cluster2
Hsf4	cluster2
Hsf5	cluster2
Hspa12a	cluster2
Hspa12b	cluster2
Htr6	cluster2
Htra3	cluster2
Hunk	cluster2
Hykk	cluster2
Ica1l	cluster2
Id2	cluster2
Ide	cluster2
Idh1	cluster2
Idnk	cluster2
Idua	cluster2
Ifi44	cluster2
Ifih1	cluster2
Ifit1	cluster2
Ifit1bl1	cluster2
Ifit3b	cluster2
Ift122	cluster2
Ift140	cluster2
Ift172	cluster2
Ift88	cluster2
Igdcc4	cluster2
Igsf10	cluster2
Igsf11	cluster2
Igsf9b	cluster2
Ikbkap	cluster2
Ikbke	cluster2
Ikbkg	cluster2
Il15	cluster2
Il17rd	cluster2
Il22ra1	cluster2
Il4	cluster2
Impg2	cluster2
Inadl	cluster2
Inca1	cluster2
Inpp5j	cluster2
Invs	cluster2
Iqcc	cluster2
Iqcg	cluster2
Iqck	cluster2
Irf2bp1	cluster2
Irgm1	cluster2
Irgm2	cluster2
Isg15	cluster2
Itgb3	cluster2
Itpka	cluster2
Itpr2	cluster2
Izumo4	cluster2
Jak3	cluster2
Jakmip2	cluster2
Jchain	cluster2
Jmjd4	cluster2
Jpx	cluster2
Jrk	cluster2
Kank4	cluster2
Katnal2	cluster2
Katnb1	cluster2
Kazald1	cluster2
Kcnab2	cluster2
Kcnc3	cluster2
Kcnh3	cluster2
Kcnip2	cluster2
Kcnip3	cluster2
Kcnip4	cluster2
Kcnj4	cluster2
Kcnn3	cluster2
Kctd14	cluster2
Kctd2	cluster2
Khk	cluster2
Kif1a	cluster2
Kif21b	cluster2
Kif24	cluster2
Kif27	cluster2
Kif5a	cluster2
Kif5c	cluster2
Kif6	cluster2
Kif9	cluster2
Kifap3	cluster2
Kifc2	cluster2
Kirrel3os	cluster2
Kiss1r	cluster2
Klc4	cluster2
Klhdc1	cluster2
Klhdc7a	cluster2
Klhdc8b	cluster2
Klhl10	cluster2
Klhl13	cluster2
Klhl26	cluster2
Klhl3	cluster2
Klhl32	cluster2
Klk10	cluster2
Kptn	cluster2
Krba1	cluster2
Krt13	cluster2
Krtcap3	cluster2
L3hypdh	cluster2
Lactb	cluster2
Lama4	cluster2
Larp6	cluster2
Lca5l	cluster2
Ldhb	cluster2
Lekr1	cluster2
Letmd1	cluster2
Lfng	cluster2
Lgi2	cluster2
Lgr6	cluster2
Lhfpl4	cluster2
Lig3	cluster2
Limch1	cluster2
Lims2	cluster2
Lin37	cluster2
Lipe	cluster2
Lipo1	cluster2
Lmbr1	cluster2
Lmf1	cluster2
Lmntd2	cluster2
Lmx1b	cluster2
Lncenc1	cluster2
Lpin3	cluster2
Lrba	cluster2
Lrfn1	cluster2
Lrguk	cluster2
Lrp8	cluster2
Lrrc19	cluster2
Lrrc29	cluster2
Lrrc32	cluster2
Lrrc46	cluster2
Lrrc61	cluster2
Lrrc75b	cluster2
Lrrd1	cluster2
Lrriq3	cluster2
Lrrn3	cluster2
Lrsam1	cluster2
Ltk	cluster2
Lurap1	cluster2
Ly6a	cluster2
Ly6c1	cluster2
Lynx1	cluster2
Lyplal1	cluster2
Lyrm9	cluster2
Lyz2	cluster2
Lzts1	cluster2
Mab21l3	cluster2
Madd	cluster2
Magee1	cluster2
Mak	cluster2
Mamdc2	cluster2
Manba	cluster2
Maneal	cluster2
Map1a	cluster2
Map2k6	cluster2
Map3k15	cluster2
Map4k1	cluster2
Mapk8ip1	cluster2
Mapre3	cluster2
Mblac1	cluster2
Mblac2	cluster2
Mbp	cluster2
Mcat	cluster2
Mccc1os	cluster2
Mcoln1	cluster2
Mctp2	cluster2
Mdfi	cluster2
Mdn1	cluster2
Med9os	cluster2
Megf10	cluster2
Meis3	cluster2
Mest	cluster2
Metrn	cluster2
Mettl18	cluster2
Mettl7a1	cluster2
Mfsd7a	cluster2
Mgarp	cluster2
Mgat3	cluster2
Mgat5	cluster2
Mgmt	cluster2
Mgst2	cluster2
Mib2	cluster2
Mir194-1	cluster2
Mir3079	cluster2
Mir6909	cluster2
Mir7052	cluster2
Mir99ahg	cluster2
Mitf	cluster2
Mkl2	cluster2
Mkx	cluster2
Mlh1	cluster2
Mlh3	cluster2
Mlxipl	cluster2
Mmaa	cluster2
Mmab	cluster2
Mmachc	cluster2
Mme	cluster2
Mmp28	cluster2
Mocs1	cluster2
Mocs3	cluster2
Mok	cluster2
Mov10	cluster2
Mpp2	cluster2
Mpp7	cluster2
Mpv17l	cluster2
Mr1	cluster2
Mrgprf	cluster2
Mrnip	cluster2
Mroh1	cluster2
Mroh3	cluster2
Mrvi1	cluster2
Mtfmt	cluster2
Mtg1	cluster2
Mtm1	cluster2
Mturn	cluster2
Mtx3	cluster2
Muc1	cluster2
Muc6	cluster2
Mul1	cluster2
Mut	cluster2
Mutyh	cluster2
Mvb12b	cluster2
Mvk	cluster2
Mx2	cluster2
Myh14	cluster2
Myl6b	cluster2
Mylk	cluster2
Myo5c	cluster2
Myo7a	cluster2
Mypopos	cluster2
Myrfl	cluster2
Mzf1	cluster2
Naa40	cluster2
Nagk	cluster2
Naglu	cluster2
Nap1l2	cluster2
Nap1l5	cluster2
Narfl	cluster2
Nat9	cluster2
Nav2	cluster2
Nbeal2	cluster2
Ncald	cluster2
Nceh1	cluster2
Ncmap	cluster2
Ndrg4	cluster2
Ndufaf3	cluster2
Nebl	cluster2
Neil1	cluster2
Nek3	cluster2
Neu3	cluster2
Neurl1b	cluster2
Nfatc2	cluster2
Nhsl2	cluster2
Nicn1	cluster2
Nim1k	cluster2
Nipal3	cluster2
Nipal4	cluster2
Nipsnap1	cluster2
Nlrx1	cluster2
Nme5	cluster2
Nmnat1	cluster2
Nmnat3	cluster2
Nol3	cluster2
Nol4l	cluster2
Nos1	cluster2
Notch3	cluster2
Notch4	cluster2
Nova2	cluster2
Nphs2	cluster2
Npl	cluster2
Npr1	cluster2
Nptx1	cluster2
Npy4r	cluster2
Nr1h3	cluster2
Nr1h4	cluster2
Nr1i3	cluster2
Nr3c2	cluster2
Nrap	cluster2
Nrg4	cluster2
Nrk	cluster2
Nsdhl	cluster2
Nsun3	cluster2
Nt5dc1	cluster2
Nt5e	cluster2
Ntf5	cluster2
Ntng2	cluster2
Nubpl	cluster2
Nudt12	cluster2
Nudt13	cluster2
Nudt22	cluster2
Nudt6	cluster2
Nudt7	cluster2
Nup210	cluster2
Nupl2	cluster2
Nxnl1	cluster2
Nxpe4	cluster2
Nyap1	cluster2
Nynrin	cluster2
Oas1a	cluster2
Oas1c	cluster2
Oas1g	cluster2
Oasl1	cluster2
Oasl2	cluster2
Ociad2	cluster2
Ogdh	cluster2
Ogdhl	cluster2
Ogfrl1	cluster2
Oip5	cluster2
Olfr1033	cluster2
Olfr1372-ps1	cluster2
Olfr920	cluster2
Oma1	cluster2
Ooep	cluster2
Oplah	cluster2
Orai1	cluster2
Oscar	cluster2
Oscp1	cluster2
Osr2	cluster2
Otoa	cluster2
Oxsm	cluster2
Oxtr	cluster2
P2rx4	cluster2
P2rx6	cluster2
P4htm	cluster2
Pabpc1l	cluster2
Pacsin1	cluster2
Pafah2	cluster2
Panx2	cluster2
Paox	cluster2
Papln	cluster2
Paqr7	cluster2
Parm1	cluster2
Parp3	cluster2
Parp4	cluster2
Pars2	cluster2
Pbld2	cluster2
Pbx4	cluster2
Pcdhb14	cluster2
Pcdhb16	cluster2
Pcdhb18	cluster2
Pcdhb19	cluster2
Pcdhb20	cluster2
Pcdhb22	cluster2
Pcdhb7	cluster2
Pcdhb9	cluster2
Pcdhga1	cluster2
Pcdhga2	cluster2
Pcdhga5	cluster2
Pcdhga6	cluster2
Pcdhga7	cluster2
Pcdhgb2	cluster2
Pced1a	cluster2
Pced1b	cluster2
Pctp	cluster2
Pcx	cluster2
Pcyox1l	cluster2
Pddc1	cluster2
Pdgfd	cluster2
Pdk1	cluster2
Pdk2	cluster2
Pdk4	cluster2
Pdxk-ps	cluster2
Peli3	cluster2
Pex10	cluster2
Pex11g	cluster2
Pex16	cluster2
Pex26	cluster2
Pex7	cluster2
Pfkfb1	cluster2
Pfkm	cluster2
Pgap1	cluster2
Pgbd1	cluster2
Pgpep1	cluster2
Phactr2	cluster2
Phf11c	cluster2
Phf11d	cluster2
Phf20-ps	cluster2
Phka2	cluster2
Phkb	cluster2
Phyhip	cluster2
Pigm	cluster2
Pign	cluster2
Pik3ap1	cluster2
Pik3c2b	cluster2
Pik3cd	cluster2
Pink1	cluster2
Pir	cluster2
Pisd-ps1	cluster2
Pisd-ps2	cluster2
Piwil4	cluster2
Pkn1	cluster2
Platr14	cluster2
Platr22	cluster2
Plb1	cluster2
Plce1	cluster2
Plcg2	cluster2
Plch1	cluster2
Plch2	cluster2
Plekha7	cluster2
Plekhn1	cluster2
Plin4	cluster2
Plp1	cluster2
Plpp6	cluster2
Pls1	cluster2
Plscr4	cluster2
Plxdc1	cluster2
Plxna4	cluster2
Pmel	cluster2
Pnkp	cluster2
Pnldc1	cluster2
Pnma2	cluster2
Pnmal2	cluster2
Pnpla3	cluster2
Pnpla6	cluster2
Poc1a	cluster2
Podn	cluster2
Podnl1	cluster2
Poli	cluster2
Poln	cluster2
Polrmt	cluster2
Pomgnt2	cluster2
Pomk	cluster2
Pop7	cluster2
Ppara	cluster2
Ppard	cluster2
Ppargc1b	cluster2
Ppcdc	cluster2
Ppcs	cluster2
Ppef2	cluster2
Ppfia3	cluster2
Ppm1e	cluster2
Ppm1h	cluster2
Ppox	cluster2
Ppp1r14c	cluster2
Ppp1r26	cluster2
Ppp1r32	cluster2
Ppp1r35	cluster2
Ppp1r3e	cluster2
Ppp1r9a	cluster2
Ppp4r1l-ps	cluster2
Ppp4r4	cluster2
Pqlc3	cluster2
Prdm15	cluster2
Prdm9	cluster2
Prelid2	cluster2
Prkar1b	cluster2
Prkcz	cluster2
Prkdc	cluster2
Prkg1	cluster2
Prokr2	cluster2
Prox2	cluster2
Prps1l1	cluster2
Prr12	cluster2
Prr9	cluster2
Prrg3	cluster2
Psmb11	cluster2
Pstpip1	cluster2
Ptch2	cluster2
Ptgr1	cluster2
Pth1r	cluster2
Ptpdc1	cluster2
Ptpn18	cluster2
Ptpn6	cluster2
Pxmp2	cluster2
Pxmp4	cluster2
Pxylp1	cluster2
Pyroxd2	cluster2
Rab27a	cluster2
Rab29	cluster2
Rab36	cluster2
Rab3d	cluster2
Rab3il1	cluster2
Rab40b	cluster2
Rab4b	cluster2
Rab6b	cluster2
Rab9b	cluster2
Rad1	cluster2
Rad9b	cluster2
Rai1	cluster2
Ralgps1	cluster2
Ramp2	cluster2
Ranbp17	cluster2
Rap1gap	cluster2
Rapgef3	cluster2
Rapgefl1	cluster2
Rarres1	cluster2
Rasl11a	cluster2
Rasl12	cluster2
Rassf2	cluster2
Rassf5	cluster2
Rbks	cluster2
Rbm11	cluster2
Rbm34	cluster2
Rdh1	cluster2
Rdh14	cluster2
Reck	cluster2
Recql5	cluster2
Reep1	cluster2
Rell2	cluster2
Reps2	cluster2
Rftn2	cluster2
Rgag4	cluster2
Rgs11	cluster2
Rgs4	cluster2
Rhbdd2	cluster2
Rhbdl2	cluster2
Rhbdl3	cluster2
Rho	cluster2
Rhpn1	cluster2
Ribc1	cluster2
Riiad1	cluster2
Rilp	cluster2
Rimkla	cluster2
Rin3	cluster2
Ripply1	cluster2
Rmdn1	cluster2
Rnase10	cluster2
Rnf113a1	cluster2
Rnf123	cluster2
Rnf135	cluster2
Rnf144b	cluster2
Rnf145	cluster2
Rnf151	cluster2
Rnf157	cluster2
Rnf169	cluster2
Rnf32	cluster2
Rnf43	cluster2
Rnft2	cluster2
Rnls	cluster2
Robo3	cluster2
Rom1	cluster2
Ropn1l	cluster2
Rorc	cluster2
RP23-100C7.2	cluster2
RP23-100M12.7	cluster2
RP23-101P2.6	cluster2
RP23-104G16.1	cluster2
RP23-107N10.3	cluster2
RP23-108F2.8	cluster2
RP23-108H23.2	cluster2
RP23-113M20.4	cluster2
RP23-114B10.4	cluster2
RP23-114B10.6	cluster2
RP23-114N1.5	cluster2
RP23-115O3.10	cluster2
RP23-118E21.11	cluster2
RP23-118E21.9	cluster2
RP23-119P9.3	cluster2
RP23-128C4.4	cluster2
RP23-128E8.3	cluster2
RP23-131A6.1	cluster2
RP23-132D7.2	cluster2
RP23-132J5.2	cluster2
RP23-134H19.3	cluster2
RP23-134H19.4	cluster2
RP23-136G1.3	cluster2
RP23-137F6.3	cluster2
RP23-13B8.9	cluster2
RP23-142A14.6	cluster2
RP23-144N15.11	cluster2
RP23-145F16.2	cluster2
RP23-145N17.1	cluster2
RP23-146N13.1	cluster2
RP23-147I23.2	cluster2
RP23-149D11.5	cluster2
RP23-14F5.9	cluster2
RP23-14J5.1	cluster2
RP23-153M14.8	cluster2
RP23-154G20.4	cluster2
RP23-154H8.1	cluster2
RP23-15M14.9	cluster2
RP23-160G19.7	cluster2
RP23-162H6.5	cluster2
RP23-168F21.4	cluster2
RP23-171F16.5	cluster2
RP23-172B16.4	cluster2
RP23-172B16.8	cluster2
RP23-174M4.3	cluster2
RP23-177J21.15	cluster2
RP23-177J21.2	cluster2
RP23-181J14.2	cluster2
RP23-181P23.1	cluster2
RP23-182F18.1	cluster2
RP23-183D11.6	cluster2
RP23-183L1.12	cluster2
RP23-184B11.2	cluster2
RP23-186B18.8	cluster2
RP23-186O3.5	cluster2
RP23-187N14.2	cluster2
RP23-188H3.3	cluster2
RP23-189B9.4	cluster2
RP23-189B9.5	cluster2
RP23-189N6.2	cluster2
RP23-191A12.5	cluster2
RP23-191E3.17	cluster2
RP23-191F22.7	cluster2
RP23-198D7.2	cluster2
RP23-198O15.6	cluster2
RP23-201I4.13	cluster2
RP23-201I4.7	cluster2
RP23-201I6.3	cluster2
RP23-204C16.9	cluster2
RP23-204L16.5	cluster2
RP23-204N19.8	cluster2
RP23-205D7.3	cluster2
RP23-207N15.7	cluster2
RP23-207N2.4	cluster2
RP23-207P16.1	cluster2
RP23-213H20.1	cluster2
RP23-214I6.4	cluster2
RP23-216B20.2	cluster2
RP23-218L17.2	cluster2
RP23-219P13.3	cluster2
RP23-220D12.11	cluster2
RP23-228H14.6	cluster2
RP23-228O9.1	cluster2
RP23-235I2.3	cluster2
RP23-238L7.1	cluster2
RP23-242K3.2	cluster2
RP23-242O9.4	cluster2
RP23-245B21.4	cluster2
RP23-245M18.4	cluster2
RP23-246L14.2	cluster2
RP23-247I20.1	cluster2
RP23-250G8.12	cluster2
RP23-253G12.8	cluster2
RP23-253G12.9	cluster2
RP23-255E6.3	cluster2
RP23-259J8.4	cluster2
RP23-25M3.6	cluster2
RP23-262C6.2	cluster2
RP23-264B6.1	cluster2
RP23-264F8.3	cluster2
RP23-265A5.4	cluster2
RP23-265O1.1	cluster2
RP23-267M9.2	cluster2
RP23-268C9.3	cluster2
RP23-269O24.6	cluster2
RP23-270L23.4	cluster2
RP23-271M19.1	cluster2
RP23-271M19.2	cluster2
RP23-272D10.3	cluster2
RP23-272D10.4	cluster2
RP23-272P17.6	cluster2
RP23-273D6.2	cluster2
RP23-273I12.1	cluster2
RP23-274I9.2	cluster2
RP23-275N2.7	cluster2
RP23-27D8.2	cluster2
RP23-281F13.4	cluster2
RP23-284J4.1	cluster2
RP23-285C21.7	cluster2
RP23-28C17.1	cluster2
RP23-291E6.6	cluster2
RP23-291I12.11	cluster2
RP23-291I12.5	cluster2
RP23-291I2.1	cluster2
RP23-296I6.7	cluster2
RP23-296I6.8	cluster2
RP23-298N23.3	cluster2
RP23-2C16.2	cluster2
RP23-2H9.2	cluster2
RP23-300H23.1	cluster2
RP23-302C16.4	cluster2
RP23-303F24.3	cluster2
RP23-306D4.1	cluster2
RP23-307B15.1	cluster2
RP23-311A21.2	cluster2
RP23-312H15.5	cluster2
RP23-314A15.5	cluster2
RP23-316L10.2	cluster2
RP23-317E13.4	cluster2
RP23-318O7.3	cluster2
RP23-31C10.2	cluster2
RP23-321M22.3	cluster2
RP23-322E20.6	cluster2
RP23-322E23.8	cluster2
RP23-322J11.2	cluster2
RP23-322J11.3	cluster2
RP23-322K15.2	cluster2
RP23-323L3.1	cluster2
RP23-323L8.5	cluster2
RP23-328F3.3	cluster2
RP23-328F4.3	cluster2
RP23-32P19.6	cluster2
RP23-32P22.1	cluster2
RP23-330D3.5	cluster2
RP23-330D3.7	cluster2
RP23-330D3.9	cluster2
RP23-333J6.4	cluster2
RP23-333M1.2	cluster2
RP23-337M7.12	cluster2
RP23-338C22.1	cluster2
RP23-342A15.2	cluster2
RP23-344G11.3	cluster2
RP23-345D6.8-1	cluster2
RP23-348A6.1	cluster2
RP23-349D13.3	cluster2
RP23-351O8.8	cluster2
RP23-354E8.1	cluster2
RP23-354F11.5	cluster2
RP23-356D13.9	cluster2
RP23-358B23.3	cluster2
RP23-359F12.1	cluster2
RP23-359F5.1	cluster2
RP23-362N19.4	cluster2
RP23-367H8.4	cluster2
RP23-36H21.3	cluster2
RP23-370J16.1	cluster2
RP23-372H6.11	cluster2
RP23-372N19.3	cluster2
RP23-377H12.4	cluster2
RP23-383F20.5	cluster2
RP23-383F20.6	cluster2
RP23-386L9.2	cluster2
RP23-38F20.2	cluster2
RP23-390N24.1	cluster2
RP23-392I3.14	cluster2
RP23-392K24.8	cluster2
RP23-393B19.1	cluster2
RP23-396C19.1	cluster2
RP23-396H16.2	cluster2
RP23-399J5.1	cluster2
RP23-3F1.6	cluster2
RP23-401G21.3	cluster2
RP23-402K12.2	cluster2
RP23-403O8.2	cluster2
RP23-405K7.2	cluster2
RP23-405O11.1	cluster2
RP23-408A1.3	cluster2
RP23-408A1.5	cluster2
RP23-408A1.8	cluster2
RP23-412C8.2	cluster2
RP23-413D14.5	cluster2
RP23-414K1.4	cluster2
RP23-415B4.3	cluster2
RP23-415C3.6	cluster2
RP23-418G1.1	cluster2
RP23-418L5.3	cluster2
RP23-419P16.7	cluster2
RP23-419P16.9	cluster2
RP23-422D12.3	cluster2
RP23-423B1.6	cluster2
RP23-423E20.7	cluster2
RP23-424C4.5	cluster2
RP23-425I8.2	cluster2
RP23-425N12.2	cluster2
RP23-428G22.6	cluster2
RP23-428I9.3	cluster2
RP23-42D10.5	cluster2
RP23-42N14.3	cluster2
RP23-430H1.2	cluster2
RP23-431J17.3	cluster2
RP23-432E14.2	cluster2
RP23-432E14.7	cluster2
RP23-432N1.6	cluster2
RP23-432O2.2	cluster2
RP23-438E13.2	cluster2
RP23-438P19.11	cluster2
RP23-440J24.2	cluster2
RP23-442M18.1	cluster2
RP23-442M18.3	cluster2
RP23-442M3.3	cluster2
RP23-445E16.1	cluster2
RP23-445E3.1	cluster2
RP23-445E3.2	cluster2
RP23-446P16.2	cluster2
RP23-447N11.5	cluster2
RP23-44E17.1	cluster2
RP23-44N5.6	cluster2
RP23-455E11.1	cluster2
RP23-457F4.2	cluster2
RP23-458G12.1	cluster2
RP23-459L15.2	cluster2
RP23-461P14.1	cluster2
RP23-464D14.5	cluster2
RP23-465O13.14	cluster2
RP23-466M3.1	cluster2
RP23-468P13.2	cluster2
RP23-470G3.2	cluster2
RP23-471B6.5	cluster2
RP23-478B14.1	cluster2
RP23-49C8.2	cluster2
RP23-49M18.5	cluster2
RP23-52N2.1	cluster2
RP23-53N20.5	cluster2
RP23-57A16.3	cluster2
RP23-58L22.7	cluster2
RP23-5P19.10	cluster2
RP23-63F23.3	cluster2
RP23-65G17.3	cluster2
RP23-67E6.2	cluster2
RP23-69J7.1	cluster2
RP23-71L2.6	cluster2
RP23-72M20.6	cluster2
RP23-74G1.5	cluster2
RP23-75F12.1	cluster2
RP23-79J15.4	cluster2
RP23-79J15.5	cluster2
RP23-7E4.2	cluster2
RP23-7M16.2	cluster2
RP23-82I13.4	cluster2
RP23-82I13.8	cluster2
RP23-83I13.10	cluster2
RP23-83N17.1	cluster2
RP23-84M17.2	cluster2
RP23-88A13.5	cluster2
RP23-89F9.3	cluster2
RP23-91M6.1	cluster2
RP23-92E8.1	cluster2
RP23-92G13.12	cluster2
RP23-94N18.4	cluster2
RP23-95L9.11	cluster2
RP23-95L9.3	cluster2
RP23-95L9.6	cluster2
RP24-106E17.1	cluster2
RP24-116I7.1	cluster2
RP24-120F8.4	cluster2
RP24-121I11.4	cluster2
RP24-126J17.4	cluster2
RP24-132L16.11	cluster2
RP24-133C15.1	cluster2
RP24-140D11.6	cluster2
RP24-140P18.1	cluster2
RP24-142E6.5	cluster2
RP24-146I24.3	cluster2
RP24-159C12.8	cluster2
RP24-163G22.4	cluster2
RP24-164P4.3	cluster2
RP24-168G14.1	cluster2
RP24-173G12.5	cluster2
RP24-173L14.2	cluster2
RP24-173L14.5	cluster2
RP24-175N4.1	cluster2
RP24-176F12.12	cluster2
RP24-177J9.4	cluster2
RP24-192I21.1	cluster2
RP24-194D17.4	cluster2
RP24-194N4.6	cluster2
RP24-210N1.3	cluster2
RP24-217M7.2	cluster2
RP24-219P17.1	cluster2
RP24-219P17.7	cluster2
RP24-220H23.2	cluster2
RP24-225A16.3	cluster2
RP24-225A21.3	cluster2
RP24-226L20.1	cluster2
RP24-230J14.10	cluster2
RP24-230J5.2	cluster2
RP24-245O20.1	cluster2
RP24-249A13.2	cluster2
RP24-252G15.5	cluster2
RP24-255F19.5	cluster2
RP24-259P13.2	cluster2
RP24-260F19.4	cluster2
RP24-263A16.1	cluster2
RP24-263E2.3	cluster2
RP24-263E2.7	cluster2
RP24-264B23.2	cluster2
RP24-266J20.3	cluster2
RP24-267K12.1	cluster2
RP24-271E12.5	cluster2
RP24-271G16.1	cluster2
RP24-274B19.1	cluster2
RP24-280G4.6	cluster2
RP24-281E22.3	cluster2
RP24-282D16.4	cluster2
RP24-287C2.2	cluster2
RP24-309H3.5	cluster2
RP24-315N18.1	cluster2
RP24-317F20.1	cluster2
RP24-323H7.7	cluster2
RP24-324L19.1	cluster2
RP24-324L19.2	cluster2
RP24-325P4.5	cluster2
RP24-328P2.5	cluster2
RP24-330M21.1	cluster2
RP24-338G10.1	cluster2
RP24-343A12.1	cluster2
RP24-347C6.4	cluster2
RP24-349N15.4	cluster2
RP24-354I16.2	cluster2
RP24-363O21.8	cluster2
RP24-374B14.4	cluster2
RP24-383P22.2	cluster2
RP24-390D14.9	cluster2
RP24-392D11.2	cluster2
RP24-406G8.1	cluster2
RP24-406I15.2	cluster2
RP24-406I15.4	cluster2
RP24-406I15.5	cluster2
RP24-414B1.1	cluster2
RP24-414E6.2	cluster2
RP24-421I12.1	cluster2
RP24-429G21.4	cluster2
RP24-429G21.5	cluster2
RP24-443B5.2	cluster2
RP24-443M8.1	cluster2
RP24-443M8.2	cluster2
RP24-445D7.1	cluster2
RP24-448C16.7	cluster2
RP24-450N10.3	cluster2
RP24-459P6.1	cluster2
RP24-464B16.1	cluster2
RP24-467O4.1	cluster2
RP24-470M22.10	cluster2
RP24-478I22.8	cluster2
RP24-492O4.8	cluster2
RP24-497L12.1	cluster2
RP24-499A8.3	cluster2
RP24-502H6.1	cluster2
RP24-545B2.2	cluster2
RP24-545B2.4	cluster2
RP24-547I3.2	cluster2
RP24-554B1.10	cluster2
RP24-573N21.3	cluster2
RP24-76E2.3	cluster2
RP24-77I21.3	cluster2
RP24-84D8.5	cluster2
RP24-84I4.2	cluster2
RP24-89G21.1	cluster2
RP24-89J3.4	cluster2
RP24-92J3.7	cluster2
RP24-94F12.6	cluster2
Rpap1	cluster2
Rpgr	cluster2
Rpgrip1l	cluster2
Rps19-ps3	cluster2
Rptor	cluster2
Rpusd1	cluster2
Rpusd2	cluster2
Rpusd3	cluster2
Rragb	cluster2
Rtn1	cluster2
Rtn4ip1	cluster2
Rtp4	cluster2
Rufy1	cluster2
Rufy4	cluster2
Rwdd3	cluster2
S100a7a	cluster2
Sag	cluster2
Samd12	cluster2
Sapcd2	cluster2
Sarm1	cluster2
Sass6	cluster2
Sat2	cluster2
Saysd1	cluster2
Sbk1	cluster2
Scand1	cluster2
Scaper	cluster2
Scel	cluster2
Scly	cluster2
Scn1a	cluster2
Scn1b	cluster2
Scn2a1	cluster2
Scnn1a	cluster2
Scrn1	cluster2
Scrn3	cluster2
Scube2	cluster2
Sdhaf1	cluster2
Sdr42e1	cluster2
Sec1	cluster2
Sec14l5	cluster2
Sec22a	cluster2
Sec31b	cluster2
Selenbp2	cluster2
Selp	cluster2
Sema3b	cluster2
Sema3g	cluster2
Sema4g	cluster2
Sema6b	cluster2
Senp7	cluster2
Senp8	cluster2
Sepp1	cluster2
Sergef	cluster2
Serinc2	cluster2
Serpina9	cluster2
Serpinb5	cluster2
Serpinb9d	cluster2
Serpini1	cluster2
Sesn3	cluster2
Sfi1	cluster2
Sfmbt2	cluster2
Sft2d2	cluster2
Sfxn4	cluster2
Sfxn5	cluster2
Sgip1	cluster2
Sgpp2	cluster2
Sgsm2	cluster2
Sgsm3	cluster2
Sh3bgrl2	cluster2
Sh3tc1	cluster2
Shc3	cluster2
Shpk	cluster2
Shprh	cluster2
Shq1	cluster2
Shroom1	cluster2
Shtn1	cluster2
Siae	cluster2
Sigirr	cluster2
Siglece	cluster2
Sirt6	cluster2
Skida1	cluster2
Slc12a1	cluster2
Slc12a8	cluster2
Slc13a5	cluster2
Slc15a1	cluster2
Slc16a13	cluster2
Slc16a2	cluster2
Slc17a5	cluster2
Slc17a7	cluster2
Slc22a17	cluster2
Slc25a1	cluster2
Slc25a16	cluster2
Slc25a2	cluster2
Slc25a23	cluster2
Slc25a27	cluster2
Slc25a35	cluster2
Slc25a40	cluster2
Slc25a42	cluster2
Slc26a6	cluster2
Slc27a1	cluster2
Slc27a4	cluster2
Slc2a8	cluster2
Slc2a9	cluster2
Slc35g3	cluster2
Slc36a4	cluster2
Slc37a2	cluster2
Slc38a3	cluster2
Slc38a6	cluster2
Slc38a9	cluster2
Slc39a2	cluster2
Slc41a3	cluster2
Slc46a3	cluster2
Slc4a11	cluster2
Slc4a3	cluster2
Slc4a8	cluster2
Slc52a2	cluster2
Slc5a8	cluster2
Slc7a4	cluster2
Slc8a3	cluster2
Slc9a2	cluster2
Slc9a8	cluster2
Slco4a1	cluster2
Slpi	cluster2
Slx1b	cluster2
Smarca1	cluster2
Smarcal1	cluster2
Smim1	cluster2
Smim10l2a	cluster2
Smim14	cluster2
Smim5	cluster2
Smug1	cluster2
Smyd3	cluster2
Snai1	cluster2
Snapc1	cluster2
Sned1	cluster2
Snn	cluster2
Snph	cluster2
Snrnp35	cluster2
Snx14	cluster2
Snx29	cluster2
Snx32	cluster2
Sord	cluster2
Sorl1	cluster2
Sort1	cluster2
Sp5	cluster2
Sp8	cluster2
Spaca6	cluster2
Spata24	cluster2
Spata2l	cluster2
Spatc1	cluster2
Spats1	cluster2
Spin2c	cluster2
Spink10	cluster2
Spink2	cluster2
Spint1	cluster2
Spock2	cluster2
Spr-ps1	cluster2
Sprr2e	cluster2
Spry3	cluster2
Sqrdl	cluster2
Srcin1	cluster2
Srgap3	cluster2
Srl	cluster2
Ssc4d	cluster2
Ssmem1	cluster2
St14	cluster2
Stab2	cluster2
Stag3	cluster2
Stambp	cluster2
Stap2	cluster2
Stard6	cluster2
Stard8	cluster2
Stard9	cluster2
Stat1	cluster2
Stat5a	cluster2
Steap3	cluster2
Stk36	cluster2
Stn1	cluster2
Stox1	cluster2
Stox2	cluster2
Stpg1	cluster2
Stx17	cluster2
Stx1b	cluster2
Stxbp2	cluster2
Sult6b1	cluster2
Suox	cluster2
Susd2	cluster2
Susd4	cluster2
Sv2a	cluster2
Svip	cluster2
Svop	cluster2
Sync	cluster2
Syne1	cluster2
Syngr1	cluster2
Synm	cluster2
Synrg	cluster2
Syt1	cluster2
Syt17	cluster2
Syt3	cluster2
Sytl4	cluster2
Szt2	cluster2
Tab1	cluster2
Taf1c	cluster2
Tatdn3	cluster2
Taz	cluster2
Tbc1d17	cluster2
Tbc1d2	cluster2
Tbc1d24	cluster2
Tbc1d32	cluster2
Tbc1d5	cluster2
Tbc1d9b	cluster2
Tbcc	cluster2
Tbkbp1	cluster2
Tcaf2	cluster2
Tcaim	cluster2
Tcea2	cluster2
Tcea3	cluster2
Tceal3	cluster2
Tceanc	cluster2
Tcf24	cluster2
Tcn2	cluster2
Tcp11l1	cluster2
Tcte2	cluster2
Tctn1	cluster2
Tctn2	cluster2
Tdrd5	cluster2
Tecpr1	cluster2
Tep1	cluster2
Tert	cluster2
Tfeb	cluster2
Thnsl2	cluster2
Thrb	cluster2
Tigd5	cluster2
Tldc1	cluster2
Tle2	cluster2
Tle6	cluster2
Tlr5	cluster2
Tlr6	cluster2
Tm7sf2	cluster2
Tmc4	cluster2
Tmem100	cluster2
Tmem102	cluster2
Tmem104	cluster2
Tmem106a	cluster2
Tmem106b	cluster2
Tmem116	cluster2
Tmem117	cluster2
Tmem120b	cluster2
Tmem121	cluster2
Tmem132b	cluster2
Tmem136	cluster2
Tmem141	cluster2
Tmem143	cluster2
Tmem147os	cluster2
Tmem175	cluster2
Tmem186	cluster2
Tmem191c	cluster2
Tmem204	cluster2
Tmem205	cluster2
Tmem220	cluster2
Tmem221	cluster2
Tmem229b	cluster2
Tmem231	cluster2
Tmem241	cluster2
Tmem246	cluster2
Tmem26	cluster2
Tmem260	cluster2
Tmem266	cluster2
Tmem45a	cluster2
Tmem53	cluster2
Tmem56	cluster2
Tmem8	cluster2
Tmod2	cluster2
Tmtc1	cluster2
Tnfaip8l1	cluster2
Tnfrsf11a	cluster2
Tnfrsf11b	cluster2
Tnfrsf18	cluster2
Tnfrsf23	cluster2
Tnfsf13os	cluster2
Tnk2os	cluster2
Top1mt	cluster2
Tor4a	cluster2
Tph2	cluster2
Tprn	cluster2
Tradd	cluster2
Tram1l1	cluster2
Trappc12	cluster2
Trcg1	cluster2
Tril	cluster2
Trim14	cluster2
Trim7	cluster2
Triqk	cluster2
Trmt12	cluster2
Trmu	cluster2
Tro	cluster2
Trp53bp1	cluster2
Trp53rkb	cluster2
Trpc5	cluster2
Trpm3	cluster2
Trpm4	cluster2
Trpm6	cluster2
Trpv4	cluster2
Trub2	cluster2
Tsen2	cluster2
Tshz3	cluster2
Tspan17	cluster2
Tspan33	cluster2
Tspyl4	cluster2
Tstd1	cluster2
Ttbk1	cluster2
Ttbk2	cluster2
Ttc12	cluster2
Ttc21b	cluster2
Ttc25	cluster2
Ttc28	cluster2
Ttc30a1	cluster2
Ttc30b	cluster2
Ttc38	cluster2
Ttc39a	cluster2
Ttc41	cluster2
Ttc7b	cluster2
Ttc8	cluster2
Ttll9	cluster2
Ttpal	cluster2
Tuba8	cluster2
Tubb4a	cluster2
Tubb4b-ps1	cluster2
Tubd1	cluster2
Tube1	cluster2
Tubgcp6	cluster2
Tvp23a	cluster2
Txk	cluster2
Tyk2	cluster2
Uba7	cluster2
Ube2l6	cluster2
Ubxn11	cluster2
Ufsp1	cluster2
Ugt1a7c	cluster2
Ulk2	cluster2
Ulk3	cluster2
Ulk4	cluster2
Unc13b	cluster2
Unc5a	cluster2
Uros	cluster2
Ush1g	cluster2
Usp11	cluster2
Usp17le	cluster2
Usp20	cluster2
Usp35	cluster2
Usp40	cluster2
Uvssa	cluster2
Vamp1	cluster2
Vax2	cluster2
Veph1	cluster2
Vipas39	cluster2
Vipr2	cluster2
Vmac	cluster2
Vmn2r1	cluster2
Vnn1	cluster2
Vps13b	cluster2
Vps13c	cluster2
Vps37d	cluster2
Vsig10l	cluster2
Vstm5	cluster2
Vwa2	cluster2
Vwa5a	cluster2
Vwa7	cluster2
Vwce	cluster2
Wdfy2	cluster2
Wdpcp	cluster2
Wdr17	cluster2
Wdr19	cluster2
Wdr25	cluster2
Wdr31	cluster2
Wdr34	cluster2
Wdr54	cluster2
Wdr5b	cluster2
Wdr60	cluster2
Wdr7	cluster2
Wdr93	cluster2
Wdsub1	cluster2
Wfs1	cluster2
Whrn	cluster2
WI1-1981I9.3	cluster2
WI1-817D1.2	cluster2
WI1-955B2.1	cluster2
Wipf3	cluster2
Wnk3	cluster2
Wnt4	cluster2
Wnt7a	cluster2
Xaf1	cluster2
[truncated: 101 more rows]

## Sheet: clust_4
1700015F17Rik	cluster4
2010300F17Rik	cluster4
4833407H14Rik	cluster4
4930426L09Rik	cluster4
9330132A10Rik	cluster4
9530027J09Rik	cluster4
9930111J21Rik2	cluster4
Abca1	cluster4
Abca9	cluster4
Abcb11	cluster4
Abi3bp	cluster4
AC074335.4	cluster4
AC084109.5	cluster4
AC087062.7	cluster4
AC098736.2	cluster4
AC102561.1	cluster4
AC111067.4	cluster4
AC115033.1	cluster4
AC115800.2	cluster4
AC116772.2	cluster4
AC124505.5	cluster4
AC126445.2	cluster4
AC134411.2	cluster4
AC141896.2	cluster4
AC148988.2	cluster4
AC155163.2	cluster4
AC155937.10	cluster4
AC158782.8	cluster4
AC161348.3	cluster4
AC162528.2	cluster4
AC163616.3	cluster4
AC171273.3	cluster4
AC171404.1	cluster4
Acan	cluster4
Acap1	cluster4
Ackr3	cluster4
Acsl6	cluster4
Actg2	cluster4
Actr3b	cluster4
Acvrl1	cluster4
Adam12	cluster4
Adam19	cluster4
Adam23	cluster4
Adam4	cluster4
Adamts12	cluster4
Adamts14	cluster4
Adamts16	cluster4
Adamts2	cluster4
Adamts5	cluster4
Adamts9	cluster4
Adamtsl3	cluster4
Adcy1	cluster4
Adcy5	cluster4
Adcyap1r1	cluster4
Adgrb2	cluster4
Adgrf4	cluster4
Adgrf5	cluster4
Adgrl3	cluster4
Adora1	cluster4
Adra1b	cluster4
Adra1d	cluster4
Adra2a	cluster4
AF357399	cluster4
Ager	cluster4
Ahrr	cluster4
Ak5	cluster4
Alcam	cluster4
Aldh1a1	cluster4
Aldh1a3	cluster4
Aldh1a7	cluster4
Alg3	cluster4
Alpl	cluster4
Als2cr12	cluster4
Amigo2	cluster4
Amigo3	cluster4
Amph	cluster4
Angptl2	cluster4
Ank1	cluster4
Ank3	cluster4
Ankrd23	cluster4
Ankrd49	cluster4
Ankrd55	cluster4
Ankrd61	cluster4
Ankrd66	cluster4
Anks1b	cluster4
Ano10	cluster4
Antxr1	cluster4
Aox3	cluster4
Apln	cluster4
Apoa2	cluster4
Apol8	cluster4
Aqp1	cluster4
Areg	cluster4
Arhgap31	cluster4
Arhgap45	cluster4
Arhgdib	cluster4
Arhgef10l	cluster4
Arsj	cluster4
Arv1	cluster4
Asb5	cluster4
Asrgl1	cluster4
Atp2b4	cluster4
Atp6v0a4	cluster4
Atp8b4	cluster4
Atxn1	cluster4
B3galt1	cluster4
Bace2	cluster4
Bcar3	cluster4
Bckdhb	cluster4
Bcl2	cluster4
Bdnf	cluster4
Begain	cluster4
Bend3	cluster4
Bicdl2	cluster4
Bloc1s6os	cluster4
Bmper	cluster4
Bmpr1b	cluster4
Boc	cluster4
Bora	cluster4
Bre	cluster4
Btc	cluster4
Bves	cluster4
C1s1	cluster4
C3	cluster4
C3ar1	cluster4
C4b	cluster4
C530050E15Rik	cluster4
Cacna1c	cluster4
Cacna1i	cluster4
Cacnb4	cluster4
Cadm1	cluster4
Cap2	cluster4
Car12	cluster4
Card10	cluster4
Casp14	cluster4
Cblb	cluster4
Cbln1	cluster4
Cbr2	cluster4
Ccdc106	cluster4
Ccdc112	cluster4
Ccdc141	cluster4
Ccdc24	cluster4
Ccdc38	cluster4
Ccdc80	cluster4
Ccl17	cluster4
Ccl9	cluster4
Ccnjl	cluster4
Cd248	cluster4
Cd3eap	cluster4
Cd74	cluster4
Cd93	cluster4
Cdc14a	cluster4
Cdc42ep3	cluster4
Cdh1	cluster4
Cdh10	cluster4
Cdh11	cluster4
Cdh26	cluster4
Cdh3	cluster4
Cdhr1	cluster4
Cdk10	cluster4
Cdk14	cluster4
Celf2	cluster4
Cep41	cluster4
Cers3	cluster4
Ces2e	cluster4
Ces2f	cluster4
Ces2g	cluster4
Cfh	cluster4
CH25-660D15.2	cluster4
Chrna2	cluster4
Chrnb1	cluster4
Chst12	cluster4
Chst7	cluster4
Ckb	cluster4
Clca3a1	cluster4
Clca3a2	cluster4
Clcn1	cluster4
Cldn1	cluster4
Clec3b	cluster4
Clmp	cluster4
Clybl	cluster4
Cmah	cluster4
Cmtr1	cluster4
Cnn1	cluster4
Cntln	cluster4
Col11a1	cluster4
Col12a1	cluster4
Col15a1	cluster4
Col16a1	cluster4
Col1a1	cluster4
Col28a1	cluster4
Col3a1	cluster4
Col4a5	cluster4
Col4a6	cluster4
Col5a1	cluster4
Col6a1	cluster4
Col6a2	cluster4
Col6a3	cluster4
Col8a1	cluster4
Col8a2	cluster4
Colec12	cluster4
Coq9	cluster4
Coro6	cluster4
Cpa6	cluster4
Cplx2	cluster4
Cpne8	cluster4
Cpq	cluster4
Crabp1	cluster4
Crb2	cluster4
Creb3l1	cluster4
Crip1	cluster4
Crispld2	cluster4
Crlf1	cluster4
Cryba4	cluster4
Csgalnact1	cluster4
Ctgf	cluster4
Cth	cluster4
Ctnnd2	cluster4
Ctrl	cluster4
Ctsw	cluster4
Cxcl15	cluster4
Cyb5d2	cluster4
Cyp1a1	cluster4
Cyp2s1	cluster4
Cyp3a25	cluster4
D630044L22Rik	cluster4
Daam2	cluster4
Dab2	cluster4
Dagla	cluster4
Dcp1b	cluster4
Ddx4	cluster4
Dennd2d	cluster4
Deptor	cluster4
Dfna5	cluster4
Dgkh	cluster4
Dhrs9	cluster4
Dkk2	cluster4
Dkk3	cluster4
Dlc1	cluster4
Dlgap1	cluster4
Dlk2	cluster4
Dnah10	cluster4
Dnase1	cluster4
Dnhd1	cluster4
Doc2g	cluster4
Dock1	cluster4
Dock4	cluster4
Dock8	cluster4
Dok2	cluster4
Dpt	cluster4
Dscam	cluster4
Dtd1	cluster4
Dus4l	cluster4
Dusp2	cluster4
Dusp5	cluster4
Dym	cluster4
Dzip3	cluster4
E2f5	cluster4
Ecm2	cluster4
Ecscr	cluster4
Edn1	cluster4
Eepd1	cluster4
Efcab5	cluster4
Efemp1	cluster4
Egfros	cluster4
Egr3	cluster4
Eml5	cluster4
Eno1b	cluster4
Eno3	cluster4
Enox1	cluster4
Enpp1	cluster4
Epha3	cluster4
Epha7	cluster4
Ephb2	cluster4
Ephx2	cluster4
Epsti1	cluster4
Ereg	cluster4
Errfi1	cluster4
Etv5	cluster4
Eva1c	cluster4
Evi2a	cluster4
Eya4	cluster4
F13a1	cluster4
F2rl1	cluster4
F2rl2	cluster4
Fabp7	cluster4
Fam120c	cluster4
Fam131c	cluster4
Fam132b	cluster4
Fam150a	cluster4
Fam169a	cluster4
Fam185a	cluster4
Fam198b	cluster4
Fam19a2	cluster4
Fam46b	cluster4
Fam65b	cluster4
Fam73b	cluster4
Fam83e	cluster4
Fam84a	cluster4
Fancf	cluster4
Fat2	cluster4
Fat4	cluster4
Fblim1	cluster4
Fbln5	cluster4
Fbln7	cluster4
Fbn2	cluster4
Fbxl17	cluster4
Fbxo31	cluster4
Fgd3	cluster4
Fgf1	cluster4
Fgf13	cluster4
Fgf2	cluster4
Fhdc1	cluster4
Fhl1	cluster4
Fhl2	cluster4
Fjx1	cluster4
Fkbp11	cluster4
Flrt2	cluster4
Flrt3	cluster4
Flt1	cluster4
Fmn1	cluster4
Fmnl1	cluster4
Fmod	cluster4
Fndc1	cluster4
Foxf1	cluster4
Foxj1	cluster4
Foxn1	cluster4
Foxo6	cluster4
Fras1	cluster4
Frmd4b	cluster4
Frmpd1	cluster4
Fsip1	cluster4
Fst	cluster4
Fstl4	cluster4
Fzd4	cluster4
Fzd9	cluster4
Gad2	cluster4
Galnt18	cluster4
Gcnt4	cluster4
Gda	cluster4
Gdpd5	cluster4
Gemin8	cluster4
Gfi1	cluster4
Gfod1	cluster4
Ggct	cluster4
Ghr	cluster4
Gjb3	cluster4
Gjb5	cluster4
Gli2	cluster4
Glrp1	cluster4
Glt1d1	cluster4
Gm10478	cluster4
Gm10689	cluster4
Gm16755	cluster4
Gm17315	cluster4
Gm17606	cluster4
Gm22121	cluster4
Gm22204	cluster4
Gm22208	cluster4
Gm22270	cluster4
Gm22362	cluster4
Gm22571	cluster4
Gm22637	cluster4
Gm22753	cluster4
Gm22771	cluster4
Gm22858	cluster4
Gm22980	cluster4
Gm23136	cluster4
Gm23245	cluster4
Gm23301	cluster4
Gm23547	cluster4
Gm23639	cluster4
Gm23851	cluster4
Gm23969	cluster4
Gm24119	cluster4
Gm24494	cluster4
Gm26180	cluster4
Gm26202	cluster4
Gm26387	cluster4
Gm26394	cluster4
Gm26397	cluster4
Gm26448	cluster4
Gm26515	cluster4
Gm26518	cluster4
Gm26668	cluster4
Gm26798	cluster4
Gm26816	cluster4
Gm26824	cluster4
Gm26888	cluster4
Gm27326	cluster4
Gm27343	cluster4
Gm3550	cluster4
Gm5160	cluster4
Gm5453	cluster4
Gm6091	cluster4
Gm6457	cluster4
Gmpr	cluster4
Gnat2	cluster4
Gnb1l	cluster4
Gpc3	cluster4
Gpc6	cluster4
Gpm6a	cluster4
Gpm6b	cluster4
Gpr135	cluster4
Gpr155	cluster4
Gpr156	cluster4
Gpr39	cluster4
Grb10	cluster4
Grem2	cluster4
Gria3	cluster4
Grip1	cluster4
Gsg1	cluster4
Gucy1b2	cluster4
Gulp1	cluster4
Gzme	cluster4
H19	cluster4
H2-M5	cluster4
Has2	cluster4
Has3	cluster4
Hbegf	cluster4
Hck	cluster4
Hcn1	cluster4
Hdac8	cluster4
Hecw1	cluster4
Heg1	cluster4
Herc3	cluster4
Hey2	cluster4
Hgh1	cluster4
Hhat	cluster4
Hif3a	cluster4
Hils1	cluster4
Hip1	cluster4
Hipk4	cluster4
Hist1h2bh	cluster4
Hist2h3c2	cluster4
Hivep3	cluster4
Hmga1-rs1	cluster4
Hmgb1-ps2	cluster4
Hotairm1	cluster4
Hpdl	cluster4
Hpgds	cluster4
Hs3st1	cluster4
Hs3st3a1	cluster4
Hspbap1	cluster4
Htr1b	cluster4
Ier5l	cluster4
Ifi27l2b	cluster4
Igf1	cluster4
Igf1os	cluster4
Igfbp2	cluster4
Igfbp4	cluster4
Igip	cluster4
Iglon5	cluster4
Igsf6	cluster4
Igsf9	cluster4
Ikzf2	cluster4
Ikzf4	cluster4
Il15ra	cluster4
Il16	cluster4
Il18rap	cluster4
Il1a	cluster4
Il1r1	cluster4
Il1rl1	cluster4
Il20rb	cluster4
Il34	cluster4
Ilk	cluster4
Immp2l	cluster4
Inhba	cluster4
Inhbb	cluster4
Inpp4b	cluster4
Iqgap2	cluster4
Irak2	cluster4
Ism1	cluster4
Itga1	cluster4
Itga11	cluster4
Itga6	cluster4
Itih2	cluster4
Itih3	cluster4
Itih5	cluster4
Itpa-ps2	cluster4
Itpr1	cluster4
Ivl	cluster4
Jade2	cluster4
Jag1	cluster4
Jam2	cluster4
Kalrn	cluster4
Kcna4	cluster4
Kcnab1	cluster4
Kcnab3	cluster4
Kcnab3os	cluster4
Kcnf1	cluster4
Kcnh1	cluster4
Kcnk13	cluster4
Kcnk2	cluster4
Kcnq1	cluster4
Kcnq5	cluster4
Kcnt2	cluster4
Kctd15	cluster4
Kdm5b	cluster4
Kdm8	cluster4
Kif26b	cluster4
Kirrel3	cluster4
Klc3	cluster4
Klf2	cluster4
Klhdc8a	cluster4
Klhl1	cluster4
Klk8	cluster4
Klk9	cluster4
Klra4	cluster4
Klra6	cluster4
Kri1	cluster4
Krt18	cluster4
Krt79	cluster4
Krt8	cluster4
Lad1	cluster4
Lama1	cluster4
Lama2	cluster4
Lamb1	cluster4
Lamb3	cluster4
Lbp	cluster4
Lce1h	cluster4
Lcn2	cluster4
Ldb3	cluster4
Ldlrad4	cluster4
Lef1	cluster4
Lemd1	cluster4
Lgals2	cluster4
Lhx9	cluster4
Lingo3	cluster4
Lipt1	cluster4
Lipt2	cluster4
Lman1l	cluster4
Lmo4	cluster4
Lmo7	cluster4
Lmod1	cluster4
Lor	cluster4
Lox	cluster4
Loxl3	cluster4
Lpar6	cluster4
Lpp	cluster4
Lrch2	cluster4
Lrch4-sap25	cluster4
Lrp2	cluster4
Lrrc15	cluster4
Lrrc39	cluster4
Lrrc4	cluster4
Lrrc4c	cluster4
Lrrk1	cluster4
Lsp1	cluster4
Ltbp2	cluster4
Ly75	cluster4
Ly9	cluster4
Lypd1	cluster4
Lypd6	cluster4
M1ap	cluster4
Macc1	cluster4
Maf	cluster4
Maml3	cluster4
Mamld1	cluster4
Mansc4	cluster4
Map2	cluster4
Map3k7cl	cluster4
Map6d1	cluster4
Mars2	cluster4
Masp1	cluster4
Matn3	cluster4
Mcam	cluster4
Mccc1	cluster4
Mccc2	cluster4
Mcee	cluster4
Mchr1	cluster4
Mcpt8	cluster4
Mdk	cluster4
Me3	cluster4
Mecom	cluster4
Mecr	cluster4
Medag	cluster4
Megf6	cluster4
Meis1	cluster4
Mertk	cluster4
Mettl17	cluster4
Mettl8	cluster4
Mfap2	cluster4
Mfsd2a	cluster4
Mgll	cluster4
Mgp	cluster4
Miip	cluster4
Mir421	cluster4
Mir6991	cluster4
Mir704	cluster4
Mir7089	cluster4
Mir7688	cluster4
Mir8094	cluster4
Mirt1	cluster4
Mlc1	cluster4
Mmd	cluster4
Mmp13	cluster4
Mmp16	cluster4
Mmp17	cluster4
Mmp19	cluster4
Mmp3	cluster4
Mn1	cluster4
Mogat2	cluster4
Mos	cluster4
Moxd1	cluster4
Mpped2	cluster4
Mrc1	cluster4
Mrpl48-ps	cluster4
Msi2	cluster4
Msln	cluster4
Mtl5	cluster4
Mtmr10	cluster4
mt-Tc	cluster4
Myl7	cluster4
Myl9	cluster4
Mylk2	cluster4
Myo1g	cluster4
Myo5b	cluster4
Naaladl1	cluster4
Naaladl2	cluster4
Nacc2	cluster4
Nars2	cluster4
Nav1	cluster4
Nbas	cluster4
Nbea	cluster4
Ncam1	cluster4
Nckap5l	cluster4
Nckap5los	cluster4
Ndst3	cluster4
Neb	cluster4
Necab2	cluster4
Nell2	cluster4
Nexn	cluster4
Nfia	cluster4
Nfil3	cluster4
Ngly1	cluster4
Nid2	cluster4
Nkain2	cluster4
Nkain3	cluster4
Nlrp2	cluster4
Nmnat2	cluster4
Nog	cluster4
Nol10	cluster4
Nol4	cluster4
Npas4	cluster4
Npm2	cluster4
Npm3-ps1	cluster4
Npnt	cluster4
Npr3	cluster4
Npy1r	cluster4
Nrep	cluster4
Nrg2	cluster4
Nrip2	cluster4
Ntn4	cluster4
Ntrk1	cluster4
Ntrk3	cluster4
Nts	cluster4
Nuak1	cluster4
Nutm1	cluster4
Oacyl	cluster4
Ogn	cluster4
Olfm2	cluster4
Olfml3	cluster4
Olfr456	cluster4
Olr1	cluster4
Opcml	cluster4
Ophn1	cluster4
Optc	cluster4
Osr1	cluster4
P2ry14	cluster4
P2ry2	cluster4
P3h2	cluster4
Padi2	cluster4
Padi3	cluster4
Palld	cluster4
Palm3	cluster4
Pard3b	cluster4
Parvb	cluster4
Pbp2	cluster4
Pcca	cluster4
Pcdh18	cluster4
Pcdh19	cluster4
Pcdh20	cluster4
Pcsk5	cluster4
Pde1a	cluster4
Pde4a	cluster4
Pde4d	cluster4
Pdgfrb	cluster4
Pdlim2	cluster4
Peg12	cluster4
Pfas	cluster4
Pgf	cluster4
Phex	cluster4
Phlda1	cluster4
Phlpp1	cluster4
Piezo2	cluster4
Pkd1l1	cluster4
Pkhd1l1	cluster4
Pknox2	cluster4
Pla2g7	cluster4
Plau	cluster4
Plcb1	cluster4
Plcb4	cluster4
Plek	cluster4
Plekhg2	cluster4
Plekhg4	cluster4
Plpp3	cluster4
Pltp	cluster4
Plxdc2	cluster4
Plxna2	cluster4
Plxna3	cluster4
Polr2l	cluster4
Polr3e	cluster4
Porcn	cluster4
Postn	cluster4
Ppl	cluster4
Ppp2r2b	cluster4
Prdm16	cluster4
Prdm6	cluster4
Prelp	cluster4
Prex2	cluster4
Prkg2	cluster4
Prl3d2	cluster4
Prokr1	cluster4
Proz	cluster4
Prr22	cluster4
Prr5	cluster4
Prrx2	cluster4
Prss22	cluster4
Prss23os	cluster4
Prss27	cluster4
Prss53	cluster4
Prune2	cluster4
Prx	cluster4
Psen2	cluster4
Psg17	cluster4
Ptchd4	cluster4
Ptges3l	cluster4
Ptgs1	cluster4
Ptgs2	cluster4
Ptgs2os	cluster4
Ptn	cluster4
Ptprb	cluster4
Ptprd	cluster4
Ptprg	cluster4
Ptprn	cluster4
Ptprv	cluster4
Ptprz1	cluster4
Pus7l	cluster4
Qrfp	cluster4
R3hdml	cluster4
Rab3b	cluster4
Rabgap1l	cluster4
Rad51b	cluster4
Ralgps2	cluster4
Ramp1	cluster4
Ramp3	cluster4
Rars2	cluster4
Rasa4	cluster4
Rasgrp3	cluster4
Rassf6	cluster4
Rbfox1	cluster4
Rbm20	cluster4
Rbm47	cluster4
Rbms3	cluster4
Rbp1	cluster4
Rcan2	cluster4
Rdm1	cluster4
Reep6	cluster4
Rem2	cluster4
Rep15	cluster4
Rerg	cluster4
Ret	cluster4
Rftn1	cluster4
Rgs16	cluster4
Rgs17	cluster4
Rgs2	cluster4
Rgs7	cluster4
Rhag	cluster4
Rhbdl1	cluster4
Rhoj	cluster4
Rnf112	cluster4
Rnf150	cluster4
Rnu73b	cluster4
Robo2	cluster4
Rogdi	cluster4
Ror1	cluster4
Rorb	cluster4
RP23-100A10.4	cluster4
RP23-102L5.1	cluster4
RP23-103C13.1	cluster4
RP23-103C13.2	cluster4
RP23-103C13.5	cluster4
RP23-103L13.9	cluster4
RP23-105M23.5	cluster4
RP23-106G24.2	cluster4
RP23-107N10.5	cluster4
RP23-109A22.2	cluster4
RP23-10D15.2	cluster4
RP23-10F17.4	cluster4
RP23-110K5.2	cluster4
RP23-112A11.3	cluster4
RP23-114E15.18	cluster4
RP23-114N1.8	cluster4
RP23-11B13.4	cluster4
RP23-120K16.6	cluster4
RP23-121J14.4	cluster4
RP23-121N17.2	cluster4
RP23-128L22.3	cluster4
RP23-130D15.6	cluster4
RP23-132N23.1	cluster4
RP23-133P6.2	cluster4
RP23-134L4.2	cluster4
RP23-137F6.5	cluster4
RP23-137J12.1	cluster4
RP23-13H15.3	cluster4
RP23-142A14.9	cluster4
RP23-143B14.1	cluster4
RP23-143J24.4	cluster4
RP23-149E24.9	cluster4
RP23-149L10.1	cluster4
RP23-149P4.6	cluster4
RP23-151L20.5	cluster4
RP23-151N17.1	cluster4
RP23-153F8.13	cluster4
RP23-153G17.2	cluster4
RP23-153P23.2	cluster4
RP23-157J4.3	cluster4
RP23-157O3.6	cluster4
RP23-15K13.2	cluster4
RP23-160A1.1	cluster4
RP23-160G19.9	cluster4
RP23-169C19.1	cluster4
RP23-169M4.4	cluster4
RP23-16I21.1	cluster4
RP23-170L19.1	cluster4
RP23-171J18.1	cluster4
RP23-172G14.1	cluster4
RP23-173E15.2	cluster4
RP23-174C24.1	cluster4
RP23-174M4.2	cluster4
RP23-175I24.3	cluster4
RP23-179D3.2	cluster4
RP23-17N7.3	cluster4
RP23-180B18.5	cluster4
RP23-180C14.3	cluster4
RP23-181A16.2	cluster4
RP23-181C16.4	cluster4
RP23-182H15.3	cluster4
RP23-183O12.1	cluster4
RP23-184A3.2	cluster4
RP23-184D18.7	cluster4
RP23-184H3.5	cluster4
RP23-187B11.16	cluster4
RP23-187K3.1	cluster4
RP23-189G24.2	cluster4
RP23-190H11.4	cluster4
RP23-192C13.1	cluster4
RP23-192D21.1	cluster4
RP23-19L12.11	cluster4
RP23-19L20.5	cluster4
RP23-200M5.7	cluster4
RP23-200M5.8	cluster4
RP23-201I6.5	cluster4
RP23-203A12.2	cluster4
RP23-203H20.2	cluster4
RP23-204M3.3	cluster4
RP23-206I14.2	cluster4
RP23-208J6.1	cluster4
RP23-20A5.2	cluster4
RP23-20E10.5	cluster4
RP23-20L3.1	cluster4
RP23-20M18.11	cluster4
RP23-210L10.2	cluster4
RP23-211O3.4	cluster4
RP23-213G18.5	cluster4
RP23-214L4.2	cluster4
RP23-217J21.1	cluster4
RP23-217K18.2	cluster4
RP23-21C14.1	cluster4
RP23-220N17.6	cluster4
RP23-221M24.4	cluster4
RP23-223A11.4	cluster4
RP23-223J11.1	cluster4
RP23-223M20.2	cluster4
RP23-223N19.2	cluster4
RP23-228B2.5	cluster4
RP23-229O18.1	cluster4
RP23-22E18.3	cluster4
RP23-230A14.1	cluster4
RP23-230I5.2	cluster4
RP23-233O17.8	cluster4
RP23-235E15.6	cluster4
RP23-240F13.4	cluster4
RP23-241J7.2	cluster4
RP23-243H19.2	cluster4
RP23-249P4.1	cluster4
RP23-251I6.1	cluster4
RP23-252K7.5	cluster4
RP23-264P3.3	cluster4
RP23-267D10.1	cluster4
RP23-269O24.7	cluster4
RP23-274G21.6	cluster4
RP23-275G21.1	cluster4
RP23-275P21.3	cluster4
RP23-280C13.3	cluster4
RP23-282N17.2	cluster4
RP23-284G10.5	cluster4
RP23-284K1.5	cluster4
RP23-289P8.1	cluster4
RP23-28F1.1	cluster4
RP23-291K4.3	cluster4
RP23-291L24.2	cluster4
RP23-292F17.4	cluster4
RP23-293B11.6	cluster4
RP23-293I3.3	cluster4
RP23-293I7.1	cluster4
RP23-296E17.4	cluster4
RP23-296K20.1	cluster4
RP23-297M4.4	cluster4
RP23-298C3.11	cluster4
RP23-304I24.1	cluster4
RP23-304L22.1	cluster4
RP23-306D20.5	cluster4
RP23-30B3.2	cluster4
RP23-313J14.6	cluster4
RP23-314O1.1	cluster4
RP23-316M14.6	cluster4
RP23-318B18.1	cluster4
RP23-318O7.2	cluster4
RP23-321C24.4	cluster4
RP23-325H23.3	cluster4
RP23-325M7.3	cluster4
RP23-329D23.8	cluster4
RP23-330B20.1	cluster4
RP23-331E5.10	cluster4
RP23-334M9.3	cluster4
RP23-336O18.1	cluster4
RP23-337F12.2	cluster4
RP23-338P12.2	cluster4
RP23-338P12.3	cluster4
RP23-340F21.1	cluster4
RP23-341H2.2	cluster4
RP23-344B24.1	cluster4
RP23-344B24.2	cluster4
RP23-344D21.3	cluster4
RP23-345L20.3	cluster4
RP23-346J11.1	cluster4
RP23-347B4.7	cluster4
RP23-347G20.2	cluster4
RP23-348E18.8	cluster4
RP23-349B4.5	cluster4
RP23-349K2.1	cluster4
RP23-349L18.2	cluster4
RP23-34E15.5	cluster4
RP23-34E20.3	cluster4
RP23-350F7.6	cluster4
RP23-353F16.6	cluster4
RP23-353J21.9	cluster4
RP23-353K7.9	cluster4
RP23-354A24.2	cluster4
RP23-354L15.1	cluster4
RP23-356K2.6	cluster4
RP23-358M7.2	cluster4
RP23-360N18.1	cluster4
RP23-363E22.1	cluster4
RP23-363H23.1	cluster4
RP23-366O14.1	cluster4
RP23-367G12.8	cluster4
RP23-370G8.1	cluster4
RP23-371B13.4	cluster4
RP23-372I17.3	cluster4
RP23-376G3.1	cluster4
RP23-378G22.3	cluster4
RP23-378L22.3	cluster4
RP23-37J21.6	cluster4
RP23-381K21.2	cluster4
RP23-383I7.3	cluster4
RP23-383P18.3	cluster4
RP23-386N10.5	cluster4
RP23-388I12.2	cluster4
RP23-388P2.5	cluster4
RP23-389N20.2	cluster4
RP23-38E20.14	cluster4
RP23-392C14.2	cluster4
RP23-392G15.3	cluster4
RP23-392K24.4	cluster4
RP23-393E10.2	cluster4
RP23-395E10.9	cluster4
RP23-397C5.4	cluster4
RP23-398D18.4	cluster4
RP23-399H5.13	cluster4
RP23-39H1.3	cluster4
RP23-39H12.3	cluster4
RP23-3F1.4	cluster4
RP23-3F1.8	cluster4
RP23-400O10.6	cluster4
RP23-401H23.2	cluster4
RP23-404C21.2	cluster4
RP23-404I18.1	cluster4
RP23-406B13.10	cluster4
RP23-407I6.2	cluster4
RP23-408I12.1	cluster4
RP23-409B11.1	cluster4
RP23-413D8.3	cluster4
RP23-418K7.1	cluster4
RP23-418O21.3	cluster4
RP23-419K14.11	cluster4
RP23-41J13.2	cluster4
RP23-421B1.2	cluster4
RP23-424A21.4	cluster4
RP23-424C7.5	cluster4
RP23-425N17.3	cluster4
RP23-426K20.1	cluster4
RP23-428L14.1	cluster4
RP23-42I13.3	cluster4
RP23-42K10.4	cluster4
RP23-430B14.2	cluster4
RP23-432O2.3	cluster4
RP23-433F5.1	cluster4
RP23-434H17.6	cluster4
RP23-438P19.12	cluster4
RP23-43M4.1	cluster4
RP23-440J15.7	cluster4
RP23-440J24.4	cluster4
RP23-444I6.3	cluster4
RP23-444K20.4	cluster4
RP23-445H7.1	cluster4
RP23-452C10.2	cluster4
RP23-453K8.1	cluster4
RP23-455J6.3	cluster4
RP23-455J6.5	cluster4
RP23-456B18.2	cluster4
RP23-456B9.24	cluster4
RP23-459H14.1	cluster4
RP23-45E20.1	cluster4
RP23-461O23.5	cluster4
RP23-461P7.1	cluster4
RP23-462D5.5	cluster4
RP23-468D17.1	cluster4
RP23-473N3.4	cluster4
RP23-4P23.2	cluster4
RP23-54E16.1	cluster4
RP23-55G19.3	cluster4
RP23-56B11.5	cluster4
RP23-57A16.1	cluster4
RP23-57I20.1	cluster4
RP23-59P17.1	cluster4
RP23-5O16.2	cluster4
RP23-60D3.4	cluster4
RP23-60E24.3	cluster4
RP23-61B8.2	cluster4
RP23-63F23.5	cluster4
RP23-65P13.2	cluster4
RP23-67I3.4	cluster4
RP23-68M8.2	cluster4
RP23-6I8.4	cluster4
RP23-70A15.2	cluster4
RP23-70K10.1	cluster4
RP23-74B12.2	cluster4
RP23-75E19.2	cluster4
RP23-76M13.4	cluster4
RP23-78H18.3	cluster4
RP23-79K5.4	cluster4
RP23-80A8.1	cluster4
RP23-81H23.3	cluster4
RP23-81P12.2	cluster4
RP23-85B15.7	cluster4
RP23-8J15.3	cluster4
RP23-91L18.3	cluster4
RP23-94E5.1	cluster4
RP23-94F17.1	cluster4
RP23-9A12.2	cluster4
RP24-100B13.5	cluster4
RP24-108N24.2	cluster4
RP24-111C16.1	cluster4
RP24-112H7.1	cluster4
RP24-118K20.1	cluster4
RP24-120F8.1	cluster4
RP24-127M20.11	cluster4
RP24-129J16.1	cluster4
RP24-143K11.1	cluster4
RP24-143K11.2	cluster4
RP24-147D14.5	cluster4
RP24-151H6.5	cluster4
RP24-151O6.2	cluster4
RP24-159C12.7	cluster4
RP24-167M10.2	cluster4
RP24-174D10.3	cluster4
RP24-176D22.1	cluster4
RP24-176P22.1	cluster4
RP24-179I4.3	cluster4
RP24-180M2.2	cluster4
RP24-183G19.4	cluster4
RP24-188M1.2	cluster4
RP24-189I2.5	cluster4
RP24-191C23.4	cluster4
RP24-196I12.2	cluster4
RP24-196M24.2	cluster4
RP24-199K4.3	cluster4
RP24-200D20.2	cluster4
RP24-220A15.1	cluster4
RP24-224M8.1	cluster4
RP24-225A21.2	cluster4
RP24-226D9.2	cluster4
RP24-228N8.1	cluster4
RP24-235B15.4	cluster4
RP24-238B3.2	cluster4
RP24-239E14.2	cluster4
RP24-240G4.2	cluster4
RP24-247N18.3	cluster4
RP24-248P14.5	cluster4
RP24-250M7.2	cluster4
RP24-252B21.3	cluster4
RP24-263P17.1	cluster4
RP24-269P21.1	cluster4
RP24-271F24.2	cluster4
RP24-282C4.4	cluster4
RP24-282D16.11	cluster4
RP24-285E3.2	cluster4
RP24-285E3.4	cluster4
RP24-286H7.4	cluster4
RP24-289M9.1	cluster4
RP24-316M20.4	cluster4
RP24-330H24.1	cluster4
RP24-330K6.1	cluster4
RP24-333I1.5	cluster4
RP24-338G10.2	cluster4
RP24-339I11.6	cluster4
RP24-340F12.1	cluster4
RP24-349N15.5	cluster4
RP24-359O2.3	cluster4
RP24-360F21.1	cluster4
RP24-362F17.1	cluster4
RP24-366D9.1	cluster4
RP24-366E11.2	cluster4
RP24-366J14.5	cluster4
RP24-366L10.4	cluster4
RP24-373G21.3	cluster4
RP24-374F22.1	cluster4
RP24-375H14.1	cluster4
RP24-376E16.15	cluster4
RP24-385A10.4	cluster4
RP24-388M1.4	cluster4
RP24-392H7.4	cluster4
RP24-393L8.1	cluster4
RP24-399H16.1	cluster4
RP24-405C17.2	cluster4
RP24-409F22.2	cluster4
RP24-417N21.5	cluster4
RP24-421H8.1	cluster4
RP24-421P3.9	cluster4
RP24-426M1.2	cluster4
RP24-429M15.2	cluster4
RP24-430H1.5	cluster4
RP24-441F24.2	cluster4
RP24-447J10.2	cluster4
RP24-465E5.1	cluster4
RP24-470E5.4	cluster4
RP24-487F9.4	cluster4
RP24-490H13.2	cluster4
RP24-494I18.3	cluster4
RP24-494I18.6	cluster4
RP24-500I24.4	cluster4
RP24-500I24.6	cluster4
RP24-503F11.3	cluster4
RP24-511E21.4	cluster4
RP24-511H12.4	cluster4
RP24-534N1.1	cluster4
RP24-541L1.3	cluster4
RP24-544J6.5	cluster4
RP24-548A15.1	cluster4
RP24-553B2.1	cluster4
RP24-576O9.2	cluster4
RP24-63B17.4	cluster4
RP24-64D24.6	cluster4
RP24-68E20.11	cluster4
RP24-73K7.4	cluster4
RP24-79I19.5	cluster4
RP24-80O2.1	cluster4
RP24-80O2.3	cluster4
RP24-81G10.3	cluster4
RP24-82B18.2	cluster4
RP24-84B10.1	cluster4
RP24-86D16.3	cluster4
RP24-86H7.3	cluster4
RP24-87C23.1	cluster4
RP24-88J19.2	cluster4
RP24-91G8.7	cluster4
RP24-92J3.4	cluster4
RP24-92K17.3	cluster4
RP24-97D20.2	cluster4
Rpl17-ps5	cluster4
Rpl31-ps10	cluster4
Rpl5-ps2	cluster4
Rpl9-ps8	cluster4
Rpp38	cluster4
Rpp40	cluster4
Rps6ka2	cluster4
Rps6kl1	cluster4
Rrh	cluster4
Rsph10b	cluster4
Rspo2	cluster4
Rsrc1	cluster4
Rtkn2	cluster4
Rtn4rl1	cluster4
Ryr1	cluster4
Ryr3	cluster4
S1pr1	cluster4
S1pr3	cluster4
Saa3	cluster4
Samd11	cluster4
Samd5	cluster4
Sardh	cluster4
Satb1	cluster4
Scn5a	cluster4
Scube3	cluster4
Scx	cluster4
Sema3a	cluster4
Sema3c	cluster4
Sema3d	cluster4
Sema5a	cluster4
Sema6d	cluster4
Sema7a	cluster4
Serpina11	cluster4
Serpinb2	cluster4
Sfrp4	cluster4
Sgca	cluster4
Sgms1	cluster4
Sh2d1b1	cluster4
Sh3bp5	cluster4
Sh3kbp1	cluster4
Sh3rf3	cluster4
Shank2	cluster4
Siglecg	cluster4
Sil1	cluster4
Skap1	cluster4
Sla	cluster4
Slc14a1	cluster4
Slc15a3	cluster4
Slc16a3	cluster4
Slc1a3	cluster4
Slc1a6	cluster4
Slc20a2	cluster4
Slc24a3	cluster4
Slc24a5	cluster4
Slc29a2	cluster4
Slc2a13	cluster4
Slc2a5	cluster4
Slc35f2	cluster4
Slc39a11	cluster4
Slc45a3	cluster4
Slc4a4	cluster4
Slc7a3	cluster4
Slc9a3	cluster4
Slc9a9	cluster4
Slco1a5	cluster4
Slco2a1	cluster4
Slit2	cluster4
Slit3	cluster4
Slitrk5	cluster4
Smim3	cluster4
Smoc2	cluster4
Smpd3	cluster4
Smyd1	cluster4
Snai3	cluster4
Sncaip	cluster4
Snhg4	cluster4
Snora20	cluster4
Snora21	cluster4
Snora41	cluster4
Snora69	cluster4
Snora78	cluster4
Snord11	cluster4
Snord15a	cluster4
Snord35a	cluster4
Snord43	cluster4
Snord49a	cluster4
Snord53	cluster4
Snord58b	cluster4
Snord59a	cluster4
Snord65	cluster4
Snord70	cluster4
Snord71	cluster4
Snord72	cluster4
Snord73a	cluster4
Snord87	cluster4
Snord91a	cluster4
Snord93	cluster4
Sntb1	cluster4
Sobp	cluster4
Sod3	cluster4
Sorbs1	cluster4
Sorcs1	cluster4
Sorcs2	cluster4
Sox11	cluster4
Sox5	cluster4
Sox8	cluster4
Sp3os	cluster4
Spata9	cluster4
Speer3	cluster4
Sphk1	cluster4
Spn	cluster4
Spns2	cluster4
Spp1	cluster4
Sprr2a3	cluster4
Sprr2h	cluster4
Sprr2k	cluster4
Spry1	cluster4
Spry2	cluster4
Spry4	cluster4
Spryd4	cluster4
Spta1	cluster4
Srf	cluster4
Ssc5d	cluster4
St3gal3	cluster4
St6galnac3	cluster4
St8sia6	cluster4
Stk32a	cluster4
Stk39	cluster4
Stxbp4	cluster4
Stxbp6	cluster4
Sulf1	cluster4
Supt3	cluster4
Svep1	cluster4
Syne4	cluster4
Synj2	cluster4
Synpo	cluster4
Synpr	cluster4
Syt12	cluster4
Syt13	cluster4
Syt7	cluster4
Syt9	cluster4
Sytl5	cluster4
T2	cluster4
Taf7l	cluster4
Tagln	cluster4
Tango6	cluster4
Tbxas1	cluster4
Tefm	cluster4
Telo2	cluster4
Tenm3	cluster4
Tenm4	cluster4
Tesc	cluster4
Tfpi2	cluster4
Tg	cluster4
Tgfb1i1	cluster4
Tgm4	cluster4
Thada	cluster4
Thbd	cluster4
Thbs2	cluster4
Thbs3	cluster4
Thsd4	cluster4
Tiam2	cluster4
Tigit	cluster4
Tll1	cluster4
Tln2	cluster4
Tm4sf1	cluster4
Tm4sf4	cluster4
Tma16	cluster4
Tmcc3	cluster4
Tmcc3os	cluster4
Tmem119	cluster4
Tmem150b	cluster4
Tmem171	cluster4
Tmem190	cluster4
Tmem200a	cluster4
Tmem202	cluster4
Tmem44	cluster4
Tmem47	cluster4
Tnc	cluster4
Tnfrsf21	cluster4
Tnfrsf4	cluster4
Tnfsf11	cluster4
Tnfsf13b	cluster4
Tnik	cluster4
Tnnt2	cluster4
Tnnt3	cluster4
Tns1	cluster4
Tomm20	cluster4
Tomt	cluster4
Tox	cluster4
Tpd52l1	cluster4
Tpk1	cluster4
Trabd2b	cluster4
Trac	cluster4
Traf5	cluster4
Trappc9	cluster4
Trdmt1	cluster4
Trib2	cluster4
Trim65	cluster4
Trim66	cluster4
Trmt61a	cluster4
Trp53rka	cluster4
Trpc5os	cluster4
Trpm1	cluster4
Tshb	cluster4
Tspan11	cluster4
Tspan2	cluster4
Tspan8	cluster4
Ttc7	cluster4
Ttll11	cluster4
Ttll3	cluster4
Ubash3b	cluster4
Ube2cbp	cluster4
Ube2v2	cluster4
Uchl4	cluster4
Ucma	cluster4
Unc13a	cluster4
Unc13c	cluster4
Unc5c	cluster4
Uox	cluster4
Upk1b	cluster4
Upk3b	cluster4
Upp1	cluster4
Vcan	cluster4
Vdr	cluster4
Vgll2	cluster4
Vgll3	cluster4
Vill	cluster4
Vmn1r43	cluster4
Vnn3	cluster4
Vwa8	cluster4
Wbscr17	cluster4
Wif1	cluster4
Wisp2	cluster4
Wnt10b	cluster4
Wnt2	cluster4
Wnt5a	cluster4
Wnt5b	cluster4
Wt1os	cluster4
Wwox	cluster4
Ydjc	cluster4
Ywhaq-ps2	cluster4
Zbtb25	cluster4
Zcchc24	cluster4
Zfp296	cluster4
Zfp335os	cluster4
Zfp503	cluster4
Zfp521	cluster4
Zfp566	cluster4
Zfp593	cluster4
Zfp599	cluster4
Zfpm2	cluster4
