# Supplementary material for: Programmed cell revival from imminent cell death enhances tissue repair and regeneration
Source: EMBO J. 2025 Aug 21;44(19):5244–89. doi: 10.1038/s44318-025-00540-y (PMC12489119; doi:10.1038/s44318-025-00540-y)
Supplement: Supplementary file 4 — Dataset EV2 [file 44318_2025_540_MOESM4_ESM.xls]

## Sheet: Sheet1
Dataset EV 2: The excel sheets show the metascape analysis data with cluster genes (3, 1 , 2).

## Sheet: Metascape_clust 3
GroupID	Category	Term	Description	LogP	Log(q-value)	InTerm_InList	Genes	Symbols
1_Summary	GO Biological Processes	GO:0061061	muscle structure development	-11.5797	-7.33992	87/704	11459,11474,11535,11555,11910,12156,12224,12227,12335,12372,12803,13198,13400,13653,13831,14180,14234,14281,14463,14465,14605,15184,15213,15357,15370,15945,15982,16190,16373,16878,17130,17131,17133,17341,17691,17701,18128,18505,18569,18591,19130,19712,19883,20474,20482,21385,21386,21952,22138,22339,22408,26556,50874,53376,54631,54720,56312,56702,64082,68662,68760,71371,72330,74182,78977,79362,937…	Acta1,Actn3,Adm,Adrb2,Atf3,Bmp2,Klf5,Btg2,Capn3,Casq1,Cntf,Ddit3,Dmpk,Egr1,Epc1,Fgf9,Foxc2,Fos,Gata4,Gata6,Tsc22d3,Hdac5,Hey1,Hmgcr,Nr4a1,Cxcl10,Ifrd1,Il4ra,Irx3,Lif,Smad6,Smad7,Maff,Bhlha15,Sik1,Msx1,Notch1,Pax3,Pdcd4,Pdgfb,Prox1,Rest,Rora,Six4,Skil,Tbx2,Tbx3,Tnni1,Ttn,Vegfa,Wnt1,Homer1,Tmod4,Usp2,Nphs1,Rcan1,Nupr1,H1f5,Popdc2,Scgb3a1,Synpo2l,Arid5b,Klhl40,Gpcpd1,Popdc3,Bhlhe41,Sirt1,Hinfp,Maml1…
1_Member	GO Biological Processes	GO:0061061	muscle structure development	-11.5797	-7.33992	87/704	11459,11474,11535,11555,11910,12156,12224,12227,12335,12372,12803,13198,13400,13653,13831,14180,14234,14281,14463,14465,14605,15184,15213,15357,15370,15945,15982,16190,16373,16878,17130,17131,17133,17341,17691,17701,18128,18505,18569,18591,19130,19712,19883,20474,20482,21385,21386,21952,22138,22339,22408,26556,50874,53376,54631,54720,56312,56702,64082,68662,68760,71371,72330,74182,78977,79362,937…	Acta1,Actn3,Adm,Adrb2,Atf3,Bmp2,Klf5,Btg2,Capn3,Casq1,Cntf,Ddit3,Dmpk,Egr1,Epc1,Fgf9,Foxc2,Fos,Gata4,Gata6,Tsc22d3,Hdac5,Hey1,Hmgcr,Nr4a1,Cxcl10,Ifrd1,Il4ra,Irx3,Lif,Smad6,Smad7,Maff,Bhlha15,Sik1,Msx1,Notch1,Pax3,Pdcd4,Pdgfb,Prox1,Rest,Rora,Six4,Skil,Tbx2,Tbx3,Tnni1,Ttn,Vegfa,Wnt1,Homer1,Tmod4,Usp2,Nphs1,Rcan1,Nupr1,H1f5,Popdc2,Scgb3a1,Synpo2l,Arid5b,Klhl40,Gpcpd1,Popdc3,Bhlhe41,Sirt1,Hinfp,Maml1…
1_Member	GO Biological Processes	GO:0007517	muscle organ development	-9.9662	-6.2515	53/360	11459,11474,11555,11910,12156,12224,12227,12335,12803,13653,14234,14281,14463,14605,15184,15213,15357,15370,16878,17131,17133,17701,18128,18505,19130,20474,20482,21952,22138,26556,53376,54631,54720,56312,56702,64082,71371,72330,74182,78977,93759,114142,217082,225888,231602,232174,237611,244059,320790,328572,353187,433294,434246	Acta1,Actn3,Adrb2,Atf3,Bmp2,Klf5,Btg2,Capn3,Cntf,Egr1,Foxc2,Fos,Gata4,Tsc22d3,Hdac5,Hey1,Hmgcr,Nr4a1,Lif,Smad7,Maff,Msx1,Notch1,Pax3,Prox1,Six4,Skil,Tnni1,Ttn,Homer1,Usp2,Nphs1,Rcan1,Nupr1,H1f5,Popdc2,Arid5b,Klhl40,Gpcpd1,Popdc3,Sirt1,Foxp2,Hlf,Kmt5b,P2rx2,Cyp26b1,Stac3,Chd2,Chd7,Ep300,Nr1d2,Mettl21c,Trim72
1_Member	GO Biological Processes	GO:0007519	skeletal muscle tissue development	-9.22682	-5.76522	36/202	11459,11474,11555,11910,12224,12227,12335,13653,14281,14463,14605,15184,15357,15370,17133,18128,18505,20474,20482,26556,53376,54631,54720,56312,64082,72330,74182,78977,114142,217082,231602,232174,237611,328572,353187,433294	Acta1,Actn3,Adrb2,Atf3,Klf5,Btg2,Capn3,Egr1,Fos,Gata4,Tsc22d3,Hdac5,Hmgcr,Nr4a1,Maff,Notch1,Pax3,Six4,Skil,Homer1,Usp2,Nphs1,Rcan1,Nupr1,Popdc2,Klhl40,Gpcpd1,Popdc3,Foxp2,Hlf,P2rx2,Cyp26b1,Stac3,Ep300,Nr1d2,Mettl21c
1_Member	GO Biological Processes	GO:0060537	muscle tissue development	-8.94411	-5.60745	62/486	11459,11474,11555,11910,12156,12224,12227,12335,13653,14180,14234,14281,14463,14465,14605,14632,15184,15213,15357,15370,15982,16373,17131,17133,17691,18128,18505,18712,19130,19378,20474,20482,21385,21386,21952,22138,22339,22682,26556,53376,54631,54720,56312,64082,72330,74182,78977,93759,99929,103806,114142,216805,216850,217082,218772,231602,232174,237611,320790,328572,353187,433294	Acta1,Actn3,Adrb2,Atf3,Bmp2,Klf5,Btg2,Capn3,Egr1,Fgf9,Foxc2,Fos,Gata4,Gata6,Tsc22d3,Gli1,Hdac5,Hey1,Hmgcr,Nr4a1,Ifrd1,Irx3,Smad7,Maff,Sik1,Notch1,Pax3,Pim1,Prox1,Aldh1a2,Six4,Skil,Tbx2,Tbx3,Tnni1,Ttn,Vegfa,Zfand5,Homer1,Usp2,Nphs1,Rcan1,Nupr1,Popdc2,Klhl40,Gpcpd1,Popdc3,Sirt1,Tiparp,Maml1,Foxp2,Flcn,Kdm6b,Hlf,Rarb,P2rx2,Cyp26b1,Stac3,Chd7,Ep300,Nr1d2,Mettl21c
1_Member	GO Biological Processes	GO:0060538	skeletal muscle organ development	-8.57795	-5.35884	36/213	11459,11474,11555,11910,12224,12227,12335,13653,14281,14463,14605,15184,15357,15370,17133,18128,18505,20474,20482,26556,53376,54631,54720,56312,64082,72330,74182,78977,114142,217082,231602,232174,237611,328572,353187,433294	Acta1,Actn3,Adrb2,Atf3,Klf5,Btg2,Capn3,Egr1,Fos,Gata4,Tsc22d3,Hdac5,Hmgcr,Nr4a1,Maff,Notch1,Pax3,Six4,Skil,Homer1,Usp2,Nphs1,Rcan1,Nupr1,Popdc2,Klhl40,Gpcpd1,Popdc3,Foxp2,Hlf,P2rx2,Cyp26b1,Stac3,Ep300,Nr1d2,Mettl21c
1_Member	GO Biological Processes	GO:0014706	striated muscle tissue development	-8.55719	-5.35884	59/462	11459,11474,11555,11910,12156,12224,12227,12335,13653,14180,14234,14281,14463,14465,14605,14632,15184,15213,15357,15370,15982,16373,17131,17133,17691,18128,18505,18712,19130,19378,20474,20482,21385,21386,21952,22138,22339,26556,53376,54631,54720,56312,64082,72330,74182,78977,93759,103806,114142,216850,217082,218772,231602,232174,237611,320790,328572,353187,433294	Acta1,Actn3,Adrb2,Atf3,Bmp2,Klf5,Btg2,Capn3,Egr1,Fgf9,Foxc2,Fos,Gata4,Gata6,Tsc22d3,Gli1,Hdac5,Hey1,Hmgcr,Nr4a1,Ifrd1,Irx3,Smad7,Maff,Sik1,Notch1,Pax3,Pim1,Prox1,Aldh1a2,Six4,Skil,Tbx2,Tbx3,Tnni1,Ttn,Vegfa,Homer1,Usp2,Nphs1,Rcan1,Nupr1,Popdc2,Klhl40,Gpcpd1,Popdc3,Sirt1,Maml1,Foxp2,Kdm6b,Hlf,Rarb,P2rx2,Cyp26b1,Stac3,Chd7,Ep300,Nr1d2,Mettl21c
1_Member	GO Biological Processes	GO:0042692	muscle cell differentiation	-7.80729	-4.76991	54/425	11459,11474,11535,12156,12224,12335,12372,13400,13831,14180,14463,14465,15184,15213,15945,15982,16190,16373,17130,17341,17691,17701,18128,18505,18569,18591,19130,19883,20474,21385,21386,22138,22339,22408,26556,50874,54631,54720,64082,68662,68760,72330,78977,79362,93759,103806,214292,215001,216850,218772,231602,232174,237611,434246	Acta1,Actn3,Adm,Bmp2,Klf5,Capn3,Casq1,Dmpk,Epc1,Fgf9,Gata4,Gata6,Hdac5,Hey1,Cxcl10,Ifrd1,Il4ra,Irx3,Smad6,Bhlha15,Sik1,Msx1,Notch1,Pax3,Pdcd4,Pdgfb,Prox1,Rora,Six4,Tbx2,Tbx3,Ttn,Vegfa,Wnt1,Homer1,Tmod4,Nphs1,Rcan1,Popdc2,Scgb3a1,Synpo2l,Klhl40,Popdc3,Bhlhe41,Sirt1,Maml1,Syna,Wfikkn1,Kdm6b,Rarb,P2rx2,Cyp26b1,Stac3,Trim72
1_Member	GO Biological Processes	GO:0051146	striated muscle cell differentiation	-7.47466	-4.51367	44/320	11459,11474,12156,12224,12335,12372,13400,13831,14463,14465,15184,15945,16190,16373,17341,17691,17701,18128,18505,19130,20474,21386,22138,22339,22408,26556,50874,54631,54720,64082,68662,68760,72330,78977,79362,93759,103806,214292,216850,218772,231602,232174,237611,434246	Acta1,Actn3,Bmp2,Klf5,Capn3,Casq1,Dmpk,Epc1,Gata4,Gata6,Hdac5,Cxcl10,Il4ra,Irx3,Bhlha15,Sik1,Msx1,Notch1,Pax3,Prox1,Six4,Tbx3,Ttn,Vegfa,Wnt1,Homer1,Tmod4,Nphs1,Rcan1,Popdc2,Scgb3a1,Synpo2l,Klhl40,Popdc3,Bhlhe41,Sirt1,Maml1,Syna,Kdm6b,Rarb,P2rx2,Cyp26b1,Stac3,Trim72
1_Member	GO Biological Processes	GO:0014902	myotube differentiation	-6.41452	-3.70625	24/134	11459,11474,12224,13400,15184,15945,16190,17341,17691,18128,20474,22408,26556,54631,54720,68662,72330,79362,103806,214292,231602,232174,237611,434246	Acta1,Actn3,Klf5,Dmpk,Hdac5,Cxcl10,Il4ra,Bhlha15,Sik1,Notch1,Six4,Wnt1,Homer1,Nphs1,Rcan1,Scgb3a1,Klhl40,Bhlhe41,Maml1,Syna,P2rx2,Cyp26b1,Stac3,Trim72
1_Member	GO Biological Processes	GO:0035914	skeletal muscle cell differentiation	-5.11564	-2.76479	17/89	11910,12224,12227,12335,13653,14281,14463,15370,17133,18128,18505,20474,56312,72330,217082,232174,353187	Atf3,Klf5,Btg2,Capn3,Egr1,Fos,Gata4,Nr4a1,Maff,Notch1,Pax3,Six4,Nupr1,Klhl40,Hlf,Cyp26b1,Nr1d2
1_Member	GO Biological Processes	GO:0055001	muscle cell development	-3.26643	-1.48607	25/218	11459,11474,11535,12335,12372,14463,15184,17130,18128,19130,20474,21386,22138,22339,26556,50874,54720,64082,68760,72330,93759,103806,215001,231602,237611	Acta1,Actn3,Adm,Capn3,Casq1,Gata4,Hdac5,Smad6,Notch1,Prox1,Six4,Tbx3,Ttn,Vegfa,Homer1,Tmod4,Rcan1,Popdc2,Synpo2l,Klhl40,Sirt1,Maml1,Wfikkn1,P2rx2,Stac3
2_Summary	GO Biological Processes	GO:0045596	negative regulation of cell differentiation	-10.9535	-7.01482	87/723	12006,12053,12156,12310,12335,12395,12569,12803,13198,13389,13390,13636,13643,14102,14180,15184,15213,15375,15402,15405,15416,15904,15945,15982,16190,16362,16373,16768,16835,17130,17131,17341,17701,18035,18109,18128,18569,18591,19712,19883,20351,20371,20474,20482,20562,21386,21389,22057,22164,22339,22408,22695,27140,54720,56484,57259,63953,68010,71950,73121,73389,79362,83554,93759,94088,106042,10…	Axin2,Bcl6,Bmp2,Calca,Capn3,Runx1t1,Cdk5r1,Cntf,Ddit3,Dll3,Dlx1,Efna1,Efnb3,Fas,Fgf9,Hdac5,Hey1,Foxa1,Hoxa5,Hoxa9,Hoxb8,Id4,Cxcl10,Ifrd1,Il4ra,Irf1,Irx3,Lag3,Ldlr,Smad6,Smad7,Bhlha15,Msx1,Nfkbia,Mycn,Notch1,Pdcd4,Pdgfb,Rest,Rora,Sema4a,Foxp3,Six4,Skil,Slit1,Tbx3,Tbx6,Tob1,Tnfsf4,Vegfa,Wnt1,Zfp36,Tlx3,Rcan1,Foxo3,Tob2,Dusp10,Bambi,Nanog,Rflna,Hbp1,Bhlhe41,Fstl3,Sirt1,Trim6,Prickle1,Kank1,Atf5,Trib…
2_Member	GO Biological Processes	GO:0045596	negative regulation of cell differentiation	-10.9535	-7.01482	87/723	12006,12053,12156,12310,12335,12395,12569,12803,13198,13389,13390,13636,13643,14102,14180,15184,15213,15375,15402,15405,15416,15904,15945,15982,16190,16362,16373,16768,16835,17130,17131,17341,17701,18035,18109,18128,18569,18591,19712,19883,20351,20371,20474,20482,20562,21386,21389,22057,22164,22339,22408,22695,27140,54720,56484,57259,63953,68010,71950,73121,73389,79362,83554,93759,94088,106042,10…	Axin2,Bcl6,Bmp2,Calca,Capn3,Runx1t1,Cdk5r1,Cntf,Ddit3,Dll3,Dlx1,Efna1,Efnb3,Fas,Fgf9,Hdac5,Hey1,Foxa1,Hoxa5,Hoxa9,Hoxb8,Id4,Cxcl10,Ifrd1,Il4ra,Irf1,Irx3,Lag3,Ldlr,Smad6,Smad7,Bhlha15,Msx1,Nfkbia,Mycn,Notch1,Pdcd4,Pdgfb,Rest,Rora,Sema4a,Foxp3,Six4,Skil,Slit1,Tbx3,Tbx6,Tob1,Tnfsf4,Vegfa,Wnt1,Zfp36,Tlx3,Rcan1,Foxo3,Tob2,Dusp10,Bambi,Nanog,Rflna,Hbp1,Bhlhe41,Fstl3,Sirt1,Trim6,Prickle1,Kank1,Atf5,Trib…
3_Summary	GO Biological Processes	GO:0006954	inflammatory response	-9.79572	-6.2515	85/736	11501,11540,11541,11555,11687,11754,11806,11816,12053,12061,12156,12310,12326,12514,12606,12654,12702,13710,14419,14825,15184,15586,15894,15945,16190,16797,16835,16995,18035,18128,18569,18626,18816,19204,19216,19696,19698,19883,20274,20297,20310,20317,20339,20371,21390,21929,21930,22164,22695,24088,50905,52065,53603,54199,54473,54598,56312,56715,57260,58203,58991,63953,66824,67581,70450,70481,771…	Adam8,Adora2a,Adora2b,Adrb2,Alox15,Aoc3,Apoa1,Apoe,Bcl6,Bdkrb1,Bmp2,Calca,Camk4,Cd68,Cebpa,Chil1,Socs3,Elf3,Gal,Cxcl1,Hdac5,Hyal1,Icam1,Cxcl10,Il4ra,Lat,Ldlr,Ltb4r1,Nfkbia,Notch1,Pdcd4,Per1,Serpinf2,Ptafr,Ptger1,Rel,Relb,Rora,Scn9a,Ccl20,Cxcl2,Serpinf1,Sele,Foxp3,Tbxa2r,Tnfaip3,Tnfaip6,Tnfsf4,Zfp36,Tlr2,Il17rb,Mfhas1,Tslp,Ccrl2,Tollip,Calcrl,Nupr1,Rabgef1,Ltb4r2,Zbp1,Ghrl,Dusp10,Pycard,Tbc1d23,Un…
3_Member	GO Biological Processes	GO:0006954	inflammatory response	-9.79572	-6.2515	85/736	11501,11540,11541,11555,11687,11754,11806,11816,12053,12061,12156,12310,12326,12514,12606,12654,12702,13710,14419,14825,15184,15586,15894,15945,16190,16797,16835,16995,18035,18128,18569,18626,18816,19204,19216,19696,19698,19883,20274,20297,20310,20317,20339,20371,21390,21929,21930,22164,22695,24088,50905,52065,53603,54199,54473,54598,56312,56715,57260,58203,58991,63953,66824,67581,70450,70481,771…	Adam8,Adora2a,Adora2b,Adrb2,Alox15,Aoc3,Apoa1,Apoe,Bcl6,Bdkrb1,Bmp2,Calca,Camk4,Cd68,Cebpa,Chil1,Socs3,Elf3,Gal,Cxcl1,Hdac5,Hyal1,Icam1,Cxcl10,Il4ra,Lat,Ldlr,Ltb4r1,Nfkbia,Notch1,Pdcd4,Per1,Serpinf2,Ptafr,Ptger1,Rel,Relb,Rora,Scn9a,Ccl20,Cxcl2,Serpinf1,Sele,Foxp3,Tbxa2r,Tnfaip3,Tnfaip6,Tnfsf4,Zfp36,Tlr2,Il17rb,Mfhas1,Tslp,Ccrl2,Tollip,Calcrl,Nupr1,Rabgef1,Ltb4r2,Zbp1,Ghrl,Dusp10,Pycard,Tbc1d23,Un…
3_Member	GO Biological Processes	GO:0031347	regulation of defense response	-6.2506	-3.62608	64/600	11501,11540,11541,11555,11687,11754,11806,11816,11846,12053,12493,12606,12702,12810,14825,15458,15950,15951,16362,16768,16835,17916,18035,18143,18569,19883,20317,20371,20375,20707,21906,21929,21930,22164,22695,24088,50905,52065,52118,53603,54215,54598,56312,56715,58203,58991,63953,66824,67581,67917,77125,78757,80859,94088,100561,216799,217166,240873,242700,263876,329731,332579,353187,100040462	Adam8,Adora2a,Adora2b,Adrb2,Alox15,Aoc3,Apoa1,Apoe,Arg1,Bcl6,Cd37,Cebpa,Socs3,Coch,Cxcl1,Hpx,Ifi203,Ifi204,Irf1,Lag3,Ldlr,Myo1f,Nfkbia,Npas2,Pdcd4,Rora,Serpinf1,Foxp3,Spi1,Serpinb9c,Otop1,Tnfaip3,Tnfaip6,Tnfsf4,Zfp36,Tlr2,Il17rb,Mfhas1,Pvr,Tslp,Cd160,Calcrl,Nupr1,Rabgef1,Zbp1,Ghrl,Dusp10,Pycard,Tbc1d23,Zcchc3,Il33,Rictor,Nfkbiz,Trim6,Slc15a4,Nlrp3,Nr1d1,Tnfsf18,Ifnlr1,Spata2,Tafa3,Card9,Nr1d2,Mnd…
3_Member	GO Biological Processes	GO:0050727	regulation of inflammatory response	-5.82142	-3.31249	42/342	11501,11540,11541,11555,11687,11754,11806,11816,12053,12606,12702,16835,18035,18569,19883,20317,20371,21929,21930,22164,22695,24088,50905,52065,53603,54598,56312,56715,58203,58991,63953,66824,67581,77125,78757,80859,216799,217166,240873,263876,329731,353187	Adam8,Adora2a,Adora2b,Adrb2,Alox15,Aoc3,Apoa1,Apoe,Bcl6,Cebpa,Socs3,Ldlr,Nfkbia,Pdcd4,Rora,Serpinf1,Foxp3,Tnfaip3,Tnfaip6,Tnfsf4,Zfp36,Tlr2,Il17rb,Mfhas1,Tslp,Calcrl,Nupr1,Rabgef1,Zbp1,Ghrl,Dusp10,Pycard,Tbc1d23,Il33,Rictor,Nfkbiz,Nlrp3,Nr1d1,Tnfsf18,Spata2,Tafa3,Nr1d2
3_Member	GO Biological Processes	GO:0050728	negative regulation of inflammatory response	-4.32274	-2.20357	21/143	11540,11555,11806,11816,12702,16835,19883,20317,20371,21929,21930,22695,52065,54598,56715,58991,63953,216799,217166,329731,353187	Adora2a,Adrb2,Apoa1,Apoe,Socs3,Ldlr,Rora,Serpinf1,Foxp3,Tnfaip3,Tnfaip6,Zfp36,Mfhas1,Calcrl,Rabgef1,Ghrl,Dusp10,Nlrp3,Nr1d1,Tafa3,Nr1d2
3_Member	GO Biological Processes	GO:0032102	negative regulation of response to external stimulus	-3.86832	-1.85388	41/399	11540,11555,11601,11806,11816,11846,12386,12702,14723,15357,15951,16835,18128,18591,18816,19252,19883,20317,20351,20371,20562,20707,21906,21929,21930,22695,52065,54598,54615,56715,58991,63953,211770,216799,217166,242443,242653,245537,269473,329731,353187	Adora2a,Adrb2,Angpt2,Apoa1,Apoe,Arg1,Ctnna2,Socs3,Gp1ba,Hmgcr,Ifi204,Ldlr,Notch1,Pdgfb,Serpinf2,Dusp1,Rora,Serpinf1,Sema4a,Foxp3,Slit1,Serpinb9c,Otop1,Tnfaip3,Tnfaip6,Zfp36,Mfhas1,Calcrl,Npff,Rabgef1,Ghrl,Dusp10,Trib1,Nlrp3,Nr1d1,Grin3a,Cldn19,Nlgn3,Lrig2,Tafa3,Nr1d2
3_Member	GO Biological Processes	GO:0031348	negative regulation of defense response	-2.77186	-1.18766	25/236	11540,11555,11806,11816,11846,12702,15951,16835,19883,20317,20371,20707,21906,21929,21930,22695,52065,54598,56715,58991,63953,216799,217166,329731,353187	Adora2a,Adrb2,Apoa1,Apoe,Arg1,Socs3,Ifi204,Ldlr,Rora,Serpinf1,Foxp3,Serpinb9c,Otop1,Tnfaip3,Tnfaip6,Zfp36,Mfhas1,Calcrl,Rabgef1,Ghrl,Dusp10,Nlrp3,Nr1d1,Tafa3,Nr1d2
4_Summary	GO Biological Processes	GO:0010942	positive regulation of cell death	-9.79228	-6.2515	81/687	11501,11535,11540,11555,11816,11846,11852,11910,12006,12042,12053,12125,12156,12569,12575,12576,13197,13198,13557,13653,13666,14102,14281,14419,14465,14825,15357,15370,15375,15402,15958,16362,16476,17691,17701,17762,17872,17970,18109,18124,18128,18569,19252,19259,19378,19712,20438,20482,26401,28019,51795,54215,56312,56338,56353,56484,57748,58203,58801,66473,66824,67379,71777,74400,74747,76500,839…	Adam8,Adm,Adora2a,Adrb2,Apoe,Arg1,Rhob,Atf3,Axin2,Bcl10,Bcl6,Bcl2l11,Bmp2,Cdk5r1,Cdkn1a,Cdkn1b,Gadd45a,Ddit3,E2f3,Egr1,Eif2ak3,Fas,Fos,Gal,Gata6,Cxcl1,Hmgcr,Nr4a1,Foxa1,Hoxa5,Ifit2,Irf1,Jun,Sik1,Msx1,Mapt,Ppp1r15a,Ncf2,Mycn,Nr4a3,Notch1,Pdcd4,Dusp1,Ptpn5,Aldh1a2,Rest,Siah1b,Skil,Map3k1,Ing4,Srpx,Cd160,Nupr1,Txnip,Rybp,Foxo3,Jmy,Zbp1,Pmaip1,Ctrb1,Pycard,Dedd2,Ing3,Zfp819,Ddit4,Ip6k2,Trps1,Sirt1,Km…
4_Member	GO Biological Processes	GO:0010942	positive regulation of cell death	-9.79228	-6.2515	81/687	11501,11535,11540,11555,11816,11846,11852,11910,12006,12042,12053,12125,12156,12569,12575,12576,13197,13198,13557,13653,13666,14102,14281,14419,14465,14825,15357,15370,15375,15402,15958,16362,16476,17691,17701,17762,17872,17970,18109,18124,18128,18569,19252,19259,19378,19712,20438,20482,26401,28019,51795,54215,56312,56338,56353,56484,57748,58203,58801,66473,66824,67379,71777,74400,74747,76500,839…	Adam8,Adm,Adora2a,Adrb2,Apoe,Arg1,Rhob,Atf3,Axin2,Bcl10,Bcl6,Bcl2l11,Bmp2,Cdk5r1,Cdkn1a,Cdkn1b,Gadd45a,Ddit3,E2f3,Egr1,Eif2ak3,Fas,Fos,Gal,Gata6,Cxcl1,Hmgcr,Nr4a1,Foxa1,Hoxa5,Ifit2,Irf1,Jun,Sik1,Msx1,Mapt,Ppp1r15a,Ncf2,Mycn,Nr4a3,Notch1,Pdcd4,Dusp1,Ptpn5,Aldh1a2,Rest,Siah1b,Skil,Map3k1,Ing4,Srpx,Cd160,Nupr1,Txnip,Rybp,Foxo3,Jmy,Zbp1,Pmaip1,Ctrb1,Pycard,Dedd2,Ing3,Zfp819,Ddit4,Ip6k2,Trps1,Sirt1,Km…
4_Member	GO Biological Processes	GO:0043068	positive regulation of programmed cell death	-7.89777	-4.80415	70/615	11501,11535,11540,11555,11846,11852,11910,12042,12053,12125,12156,12569,12575,13197,13198,13557,13653,13666,14102,14419,14465,14825,15357,15370,15375,15402,15958,16476,17691,17701,17872,17970,18124,18128,18569,19252,19378,19712,20438,20482,26401,28019,51795,54215,56312,56338,56353,56484,57748,58203,58801,66473,66824,67379,71777,74400,76500,83925,93759,98267,170770,171543,194655,216742,216805,2187…	Adam8,Adm,Adora2a,Adrb2,Arg1,Rhob,Atf3,Bcl10,Bcl6,Bcl2l11,Bmp2,Cdk5r1,Cdkn1a,Gadd45a,Ddit3,E2f3,Egr1,Eif2ak3,Fas,Gal,Gata6,Cxcl1,Hmgcr,Nr4a1,Foxa1,Hoxa5,Ifit2,Jun,Sik1,Msx1,Ppp1r15a,Ncf2,Nr4a3,Notch1,Pdcd4,Dusp1,Aldh1a2,Rest,Siah1b,Skil,Map3k1,Ing4,Srpx,Cd160,Nupr1,Txnip,Rybp,Foxo3,Jmy,Zbp1,Pmaip1,Ctrb1,Pycard,Dedd2,Ing3,Zfp819,Ip6k2,Trps1,Sirt1,Stk17b,Bbc3,Bmf,Klf11,Fnip1,Flcn,Rarb,Nox1,Nfkbid,A…
4_Member	GO Biological Processes	GO:0043065	positive regulation of apoptotic process	-7.26224	-4.4027	67/600	11501,11535,11540,11555,11852,11910,12042,12053,12125,12156,12569,13197,13198,13557,13653,13666,14102,14419,14465,15357,15370,15375,15402,15958,16476,17691,17701,17872,17970,18124,18128,18569,19252,19378,19712,20438,20482,26401,28019,51795,54215,56312,56338,56353,56484,57748,58203,58801,66473,66824,67379,71777,74400,76500,83925,93759,98267,170770,171543,194655,216742,216805,218772,237038,243910,2…	Adam8,Adm,Adora2a,Adrb2,Rhob,Atf3,Bcl10,Bcl6,Bcl2l11,Bmp2,Cdk5r1,Gadd45a,Ddit3,E2f3,Egr1,Eif2ak3,Fas,Gal,Gata6,Hmgcr,Nr4a1,Foxa1,Hoxa5,Ifit2,Jun,Sik1,Msx1,Ppp1r15a,Ncf2,Nr4a3,Notch1,Pdcd4,Dusp1,Aldh1a2,Rest,Siah1b,Skil,Map3k1,Ing4,Srpx,Cd160,Nupr1,Txnip,Rybp,Foxo3,Jmy,Zbp1,Pmaip1,Ctrb1,Pycard,Dedd2,Ing3,Zfp819,Ip6k2,Trps1,Sirt1,Stk17b,Bbc3,Bmf,Klf11,Fnip1,Flcn,Rarb,Nox1,Nfkbid,Acvr1c,Mndal
4_Member	GO Biological Processes	GO:0008285	negative regulation of cell population proliferation	-6.37591	-3.69247	77/765	11535,11540,11541,11816,11846,12006,12038,12053,12156,12227,12228,12493,12519,12575,12576,12581,12606,13115,13557,13590,14102,14367,14419,14465,14674,14714,14764,16362,16476,16600,16601,16840,16878,17130,17131,17701,17872,18022,18128,18426,18569,18627,19130,19252,19378,19712,20317,20371,21386,21815,21929,22057,22368,24088,27049,28019,51795,56312,57259,58801,58991,63953,67245,77125,107503,171388,1…	Adm,Adora2a,Adora2b,Apoe,Arg1,Axin2,Bche,Bcl6,Bmp2,Btg2,Btg3,Cd37,Cd80,Cdkn1a,Cdkn1b,Cdkn2d,Cebpa,Cyp27b1,E2f3,Lefty1,Fas,Fzd5,Gal,Gata6,Gna13,Gnrh1,Ptgdr2,Irf1,Jun,Klf4,Klf9,Cnmd,Lif,Smad6,Smad7,Msx1,Ppp1r15a,Nfe2,Notch1,Ovol1,Pdcd4,Per2,Prox1,Dusp1,Aldh1a2,Rest,Serpinf1,Foxp3,Tbx3,Tgif1,Tnfaip3,Tob1,Trpv2,Tlr2,Etv3,Ing4,Srpx,Nupr1,Tob2,Pmaip1,Ghrl,Dusp10,Peli1,Il33,Atf5,Bnipl,Klf11,Trib1,Kmt2a,…
5_Summary	GO Biological Processes	GO:0009952	anterior/posterior pattern specification	-9.11089	-5.71624	39/233	11838,12006,12022,12156,12227,13082,13198,13389,13590,14234,14367,14463,15213,15395,15402,15405,15414,15416,15417,15422,15427,16869,17701,18128,18423,18505,19378,20893,21386,21389,22138,22289,22408,23872,79362,194908,209448,214162,328572,13390,14186,14632,15229,15375,16373,17130,20460,21375,21385,21815,23805,68146,71233,71950,140859,212712,232174,240057,269275,381738,11535,12606,12702,12981,13636…	Arc,Axin2,Barx1,Bmp2,Btg2,Cyp26a1,Ddit3,Dll3,Lefty1,Foxc2,Fzd5,Gata4,Hey1,Hoxa10,Hoxa5,Hoxa9,Hoxb6,Hoxb8,Hoxb9,Hoxc13,Hoxc9,Lhx1,Msx1,Notch1,Otx1,Pax3,Aldh1a2,Bhlhe40,Tbx3,Tbx6,Ttn,Kdm6a,Wnt1,Ets2,Bhlhe41,Pld6,Hoxc10,Kmt2a,Ep300,Dlx1,Fgfr4,Gli1,Foxd1,Foxa1,Irx3,Smad6,Stil,Tbr1,Tbx2,Tgif1,Apc2,Arl13b,Enkur,Nanog,Nek8,Satb2,Cyp26b1,Syngap1,Acvr1c,Drc1,Adm,Cebpa,Socs3,Csf2,Efna1,En2,Fgf9,Gab1,Gnas,H…
5_Member	GO Biological Processes	GO:0009952	anterior/posterior pattern specification	-9.11089	-5.71624	39/233	11838,12006,12022,12156,12227,13082,13198,13389,13590,14234,14367,14463,15213,15395,15402,15405,15414,15416,15417,15422,15427,16869,17701,18128,18423,18505,19378,20893,21386,21389,22138,22289,22408,23872,79362,194908,209448,214162,328572	Arc,Axin2,Barx1,Bmp2,Btg2,Cyp26a1,Ddit3,Dll3,Lefty1,Foxc2,Fzd5,Gata4,Hey1,Hoxa10,Hoxa5,Hoxa9,Hoxb6,Hoxb8,Hoxb9,Hoxc13,Hoxc9,Lhx1,Msx1,Notch1,Otx1,Pax3,Aldh1a2,Bhlhe40,Tbx3,Tbx6,Ttn,Kdm6a,Wnt1,Ets2,Bhlhe41,Pld6,Hoxc10,Kmt2a,Ep300
5_Member	GO Biological Processes	GO:0007389	pattern specification process	-8.20012	-5.07431	60/484	11838,12006,12022,12156,12227,13082,13198,13389,13390,13590,14186,14234,14367,14463,14632,15213,15229,15375,15395,15402,15405,15414,15416,15417,15422,15427,16373,16869,17130,17701,18128,18423,18505,19378,20460,20893,21375,21385,21386,21389,21815,22138,22289,22408,23805,23872,68146,71233,71950,79362,140859,194908,209448,212712,214162,232174,240057,269275,328572,381738	Arc,Axin2,Barx1,Bmp2,Btg2,Cyp26a1,Ddit3,Dll3,Dlx1,Lefty1,Fgfr4,Foxc2,Fzd5,Gata4,Gli1,Hey1,Foxd1,Foxa1,Hoxa10,Hoxa5,Hoxa9,Hoxb6,Hoxb8,Hoxb9,Hoxc13,Hoxc9,Irx3,Lhx1,Smad6,Msx1,Notch1,Otx1,Pax3,Aldh1a2,Stil,Bhlhe40,Tbr1,Tbx2,Tbx3,Tbx6,Tgif1,Ttn,Kdm6a,Wnt1,Apc2,Ets2,Arl13b,Enkur,Nanog,Bhlhe41,Nek8,Pld6,Hoxc10,Satb2,Kmt2a,Cyp26b1,Syngap1,Acvr1c,Ep300,Drc1
5_Member	GO Biological Processes	GO:0003002	regionalization	-7.80554	-4.76991	50/379	11838,12006,12022,12156,12227,13082,13198,13389,13390,13590,14186,14234,14367,14463,14632,15213,15229,15375,15395,15402,15405,15414,15416,15417,15422,15427,16373,16869,17130,17701,18128,18423,18505,19378,20893,21375,21386,21389,21815,22138,22289,22408,23872,68146,79362,194908,209448,214162,232174,328572	Arc,Axin2,Barx1,Bmp2,Btg2,Cyp26a1,Ddit3,Dll3,Dlx1,Lefty1,Fgfr4,Foxc2,Fzd5,Gata4,Gli1,Hey1,Foxd1,Foxa1,Hoxa10,Hoxa5,Hoxa9,Hoxb6,Hoxb8,Hoxb9,Hoxc13,Hoxc9,Irx3,Lhx1,Smad6,Msx1,Notch1,Otx1,Pax3,Aldh1a2,Bhlhe40,Tbr1,Tbx3,Tbx6,Tgif1,Ttn,Kdm6a,Wnt1,Ets2,Arl13b,Bhlhe41,Pld6,Hoxc10,Kmt2a,Cyp26b1,Ep300
5_Member	GO Biological Processes	GO:0048568	embryonic organ development	-7.33828	-4.44867	61/523	11535,12606,12702,12981,13636,13799,14180,14234,14367,14388,14463,14632,14683,15213,15402,15405,15414,15416,15417,15427,15586,16477,16869,16878,17701,18022,18109,18124,18128,18423,18516,18591,19130,19378,19647,19712,20460,20474,21375,21385,21386,21389,21906,22289,22339,22408,67581,68146,78912,212712,213742,214162,214292,218772,226841,231070,243905,252973,320398,320790,100503041	Adm,Cebpa,Socs3,Csf2,Efna1,En2,Fgf9,Foxc2,Fzd5,Gab1,Gata4,Gli1,Gnas,Hey1,Hoxa5,Hoxa9,Hoxb6,Hoxb8,Hoxb9,Hoxc9,Hyal1,Junb,Lhx1,Lif,Msx1,Nfe2,Mycn,Nr4a3,Notch1,Otx1,Pbx3,Pdgfb,Prox1,Aldh1a2,Rbbp6,Rest,Stil,Six4,Tbr1,Tbx2,Tbx3,Tbx6,Otop1,Kdm6a,Vegfa,Wnt1,Tbc1d23,Arl13b,Sp2,Satb2,Xist,Kmt2a,Syna,Rarb,Vash2,Insig1,Zfp568,Grhl2,Lrig3,Chd7,Pdzd7
5_Member	GO Biological Processes	GO:0048598	embryonic morphogenesis	-5.9846	-3.44382	68/663	11352,11535,11806,12042,12125,12702,12904,13590,13636,14180,14234,14367,14463,14465,14632,14683,15395,15402,15405,15414,15416,15417,15427,15586,16373,16600,16869,17701,18109,18124,18128,18423,18505,19130,19252,19378,19712,20460,20474,21375,21385,21386,21389,21815,21906,21929,22034,22289,22408,23872,65100,68146,71950,106042,209448,212712,216850,218772,228839,231070,232174,233912,243905,252973,3203…	Abl2,Adm,Apoa1,Bcl10,Bcl2l11,Socs3,Crabp2,Lefty1,Efna1,Fgf9,Foxc2,Fzd5,Gata4,Gata6,Gli1,Gnas,Hoxa10,Hoxa5,Hoxa9,Hoxb6,Hoxb8,Hoxb9,Hoxc9,Hyal1,Irx3,Klf4,Lhx1,Msx1,Mycn,Nr4a3,Notch1,Otx1,Pax3,Prox1,Dusp1,Aldh1a2,Rest,Stil,Six4,Tbr1,Tbx2,Tbx3,Tbx6,Tgif1,Otop1,Tnfaip3,Traf6,Kdm6a,Wnt1,Ets2,Zic5,Arl13b,Nanog,Prickle1,Hoxc10,Satb2,Kdm6b,Rarb,Tgif2,Insig1,Cyp26b1,Armc5,Zfp568,Grhl2,Lrig3,Chd7,Cecr2,Pdzd7
5_Member	GO Biological Processes	GO:0001501	skeletal system development	-5.56446	-3.09556	58/550	11474,12006,12095,12156,12643,12815,13038,13389,13390,13666,14172,14180,14234,14683,15395,15402,15405,15414,15416,15417,15427,15586,16840,16869,17131,17701,18109,19338,20474,21386,22339,22408,22682,23850,55994,58991,66175,66711,67666,71371,71375,73121,83925,99929,209448,212712,214855,215001,215418,218772,231070,232174,252973,257630,320790,320910,328572,373864	Actn3,Axin2,Bglap3,Bmp2,Chad,Col11a2,Ctsk,Dll3,Dlx1,Eif2ak3,Fgf18,Fgf9,Foxc2,Gnas,Hoxa10,Hoxa5,Hoxa9,Hoxb6,Hoxb8,Hoxb9,Hoxc9,Hyal1,Cnmd,Lhx1,Smad7,Msx1,Mycn,Rab33b,Six4,Tbx3,Vegfa,Wnt1,Zfand5,Pappa2,Smad9,Ghrl,Mustn1,Sbds,Hapln3,Arid5b,Foxn3,Rflna,Trps1,Tiparp,Hoxc10,Satb2,Arid5a,Wfikkn1,Csrnp1,Rarb,Insig1,Cyp26b1,Grhl2,Il17f,Chd7,Itgb8,Ep300,Col27a1
5_Member	GO Biological Processes	GO:0048562	embryonic organ morphogenesis	-5.27377	-2.8511	40/335	13636,14180,14234,14367,14463,14632,14683,15402,15405,15414,15416,15417,15427,15586,16869,17701,18109,18124,18128,18423,19130,19378,19712,20460,20474,21375,21385,21386,21389,21906,22289,22408,68146,212712,218772,231070,252973,320398,320790,100503041	Efna1,Fgf9,Foxc2,Fzd5,Gata4,Gli1,Gnas,Hoxa5,Hoxa9,Hoxb6,Hoxb8,Hoxb9,Hoxc9,Hyal1,Lhx1,Msx1,Mycn,Nr4a3,Notch1,Otx1,Prox1,Aldh1a2,Rest,Stil,Six4,Tbr1,Tbx2,Tbx3,Tbx6,Otop1,Kdm6a,Wnt1,Arl13b,Satb2,Rarb,Insig1,Grhl2,Lrig3,Chd7,Pdzd7
5_Member	GO Biological Processes	GO:0048705	skeletal system morphogenesis	-5.08226	-2.76159	33/258	11474,12006,12643,12815,14172,14234,14683,15402,15405,15414,15416,15417,15427,15586,16869,17701,18109,19338,20474,22339,22682,23850,71371,71375,73121,99929,212712,215418,218772,231070,232174,252973,373864	Actn3,Axin2,Chad,Col11a2,Fgf18,Foxc2,Gnas,Hoxa5,Hoxa9,Hoxb6,Hoxb8,Hoxb9,Hoxc9,Hyal1,Lhx1,Msx1,Mycn,Rab33b,Six4,Vegfa,Zfand5,Pappa2,Arid5b,Foxn3,Rflna,Tiparp,Satb2,Csrnp1,Rarb,Insig1,Cyp26b1,Grhl2,Col27a1
5_Member	GO Biological Processes	GO:0048704	embryonic skeletal system morphogenesis	-2.47817	-1.0058	14/110	14234,14683,15402,15405,15414,15416,15417,15427,15586,16869,18109,20474,212712,252973	Foxc2,Gnas,Hoxa5,Hoxa9,Hoxb6,Hoxb8,Hoxb9,Hoxc9,Hyal1,Lhx1,Mycn,Six4,Satb2,Grhl2
5_Member	GO Biological Processes	GO:0048706	embryonic skeletal system development	-2.13639	-0.772954	16/145	13390,14180,14234,14683,15402,15405,15414,15416,15417,15427,15586,16869,18109,20474,212712,252973	Dlx1,Fgf9,Foxc2,Gnas,Hoxa5,Hoxa9,Hoxb6,Hoxb8,Hoxb9,Hoxc9,Hyal1,Lhx1,Mycn,Six4,Satb2,Grhl2
6_Summary	GO Biological Processes	GO:0009991	response to extracellular stimulus	-8.73074	-5.44523	53/389	11541,11555,11816,11889,11905,11910,12038,12042,12095,12425,12514,12575,12581,13081,13115,13198,13666,14102,14159,14281,15951,16476,16835,17341,17691,17762,18227,18712,21847,22227,22695,54615,54636,56484,57436,58801,58991,67443,67579,72027,93759,171530,171543,216742,216805,226413,226720,227731,230784,233046,269275,668303,100504663,16528,29810	Adora2b,Adrb2,Apoe,Asgr1,Serpinc1,Atf3,Bche,Bcl10,Bglap3,Cckar,Cd68,Cdkn1a,Cdkn2d,Cyp24a1,Cyp27b1,Ddit3,Eif2ak3,Fas,Fes,Fos,Ifi204,Jun,Ldlr,Bhlha15,Sik1,Mapt,Nr4a2,Pim1,Klf10,Ucp1,Zfp36,Npff,Wdr45,Foxo3,Gabarapl1,Pmaip1,Ghrl,Map1lc3b,Cpeb4,Slc39a4,Sirt1,Ucn2,Bmf,Fnip1,Flcn,Lct,Becn2,Slc25a25,Sesn2,Rasgrp4,Acvr1c,Kif26a,Atg14,Kcnk4,Bag3
6_Member	GO Biological Processes	GO:0009991	response to extracellular stimulus	-8.73074	-5.44523	53/389	11541,11555,11816,11889,11905,11910,12038,12042,12095,12425,12514,12575,12581,13081,13115,13198,13666,14102,14159,14281,15951,16476,16835,17341,17691,17762,18227,18712,21847,22227,22695,54615,54636,56484,57436,58801,58991,67443,67579,72027,93759,171530,171543,216742,216805,226413,226720,227731,230784,233046,269275,668303,100504663	Adora2b,Adrb2,Apoe,Asgr1,Serpinc1,Atf3,Bche,Bcl10,Bglap3,Cckar,Cd68,Cdkn1a,Cdkn2d,Cyp24a1,Cyp27b1,Ddit3,Eif2ak3,Fas,Fes,Fos,Ifi204,Jun,Ldlr,Bhlha15,Sik1,Mapt,Nr4a2,Pim1,Klf10,Ucp1,Zfp36,Npff,Wdr45,Foxo3,Gabarapl1,Pmaip1,Ghrl,Map1lc3b,Cpeb4,Slc39a4,Sirt1,Ucn2,Bmf,Fnip1,Flcn,Lct,Becn2,Slc25a25,Sesn2,Rasgrp4,Acvr1c,Kif26a,Atg14
6_Member	GO Biological Processes	GO:0031667	response to nutrient levels	-7.38522	-4.46769	47/356	11555,11816,11905,11910,12038,12042,12095,12425,12514,12575,12581,13081,13115,13198,13666,14102,14159,15951,16476,16835,17341,17691,17762,18712,21847,22227,22695,54615,54636,56484,57436,58801,58991,67443,67579,72027,93759,171530,171543,216742,216805,226413,226720,227731,230784,269275,100504663	Adrb2,Apoe,Serpinc1,Atf3,Bche,Bcl10,Bglap3,Cckar,Cd68,Cdkn1a,Cdkn2d,Cyp24a1,Cyp27b1,Ddit3,Eif2ak3,Fas,Fes,Ifi204,Jun,Ldlr,Bhlha15,Sik1,Mapt,Pim1,Klf10,Ucp1,Zfp36,Npff,Wdr45,Foxo3,Gabarapl1,Pmaip1,Ghrl,Map1lc3b,Cpeb4,Slc39a4,Sirt1,Ucn2,Bmf,Fnip1,Flcn,Lct,Becn2,Slc25a25,Sesn2,Acvr1c,Atg14
6_Member	GO Biological Processes	GO:0031668	cellular response to extracellular stimulus	-6.2341	-3.62608	33/229	11541,11889,11910,12514,12575,13115,13666,14102,14159,14281,15951,16476,17341,17691,18227,18712,21847,54636,56484,57436,58801,67443,67579,72027,93759,171530,171543,216742,216805,226720,230784,668303,100504663	Adora2b,Asgr1,Atf3,Cd68,Cdkn1a,Cyp27b1,Eif2ak3,Fas,Fes,Fos,Ifi204,Jun,Bhlha15,Sik1,Nr4a2,Pim1,Klf10,Wdr45,Foxo3,Gabarapl1,Pmaip1,Map1lc3b,Cpeb4,Slc39a4,Sirt1,Ucn2,Bmf,Fnip1,Flcn,Becn2,Sesn2,Kif26a,Atg14
6_Member	GO Biological Processes	GO:0031669	cellular response to nutrient levels	-5.2713	-2.8511	28/197	11910,12514,12575,13115,13666,14102,14159,15951,16476,17341,17691,18712,21847,54636,56484,57436,58801,67443,67579,72027,93759,171530,171543,216742,216805,226720,230784,100504663	Atf3,Cd68,Cdkn1a,Cyp27b1,Eif2ak3,Fas,Fes,Ifi204,Jun,Bhlha15,Sik1,Pim1,Klf10,Wdr45,Foxo3,Gabarapl1,Pmaip1,Map1lc3b,Cpeb4,Slc39a4,Sirt1,Ucn2,Bmf,Fnip1,Flcn,Becn2,Sesn2,Atg14
6_Member	GO Biological Processes	GO:0042594	response to starvation	-4.85244	-2.59946	26/185	11910,12425,12575,13198,13666,14102,15951,16476,17341,17691,21847,22695,54636,56484,57436,58801,67443,67579,72027,93759,171543,216742,216805,226720,230784,100504663	Atf3,Cckar,Cdkn1a,Ddit3,Eif2ak3,Fas,Ifi204,Jun,Bhlha15,Sik1,Klf10,Zfp36,Wdr45,Foxo3,Gabarapl1,Pmaip1,Map1lc3b,Cpeb4,Slc39a4,Sirt1,Bmf,Fnip1,Flcn,Becn2,Sesn2,Atg14
6_Member	GO Biological Processes	GO:0071496	cellular response to external stimulus	-4.69845	-2.48401	35/293	11541,11889,11910,12514,12575,13115,13666,14102,14159,14281,15951,16476,16528,17341,17691,18227,18712,21847,29810,54636,56484,57436,58801,67443,67579,72027,93759,171530,171543,216742,216805,226720,230784,668303,100504663	Adora2b,Asgr1,Atf3,Cd68,Cdkn1a,Cyp27b1,Eif2ak3,Fas,Fes,Fos,Ifi204,Jun,Kcnk4,Bhlha15,Sik1,Nr4a2,Pim1,Klf10,Bag3,Wdr45,Foxo3,Gabarapl1,Pmaip1,Map1lc3b,Cpeb4,Slc39a4,Sirt1,Ucn2,Bmf,Fnip1,Flcn,Becn2,Sesn2,Kif26a,Atg14
6_Member	GO Biological Processes	GO:0009267	cellular response to starvation	-4.35103	-2.22187	23/164	11910,12575,13666,14102,15951,16476,17341,17691,21847,54636,56484,57436,58801,67443,67579,72027,93759,171543,216742,216805,226720,230784,100504663	Atf3,Cdkn1a,Eif2ak3,Fas,Ifi204,Jun,Bhlha15,Sik1,Klf10,Wdr45,Foxo3,Gabarapl1,Pmaip1,Map1lc3b,Cpeb4,Slc39a4,Sirt1,Bmf,Fnip1,Flcn,Becn2,Sesn2,Atg14
6_Member	GO Biological Processes	GO:0042149	cellular response to glucose starvation	-2.84844	-1.22924	9/49	13666,15951,17341,17691,56484,58801,67579,230784,100504663	Eif2ak3,Ifi204,Bhlha15,Sik1,Foxo3,Pmaip1,Cpeb4,Sesn2,Atg14
7_Summary	GO Biological Processes	GO:0002521	leukocyte differentiation	-8.42726	-5.26669	73/634	11352,11501,12051,12053,12310,12326,12504,12518,12522,12606,12611,12981,12985,13637,13653,14102,14159,14281,14367,14683,15184,15951,15974,16190,16199,16362,16364,16476,16477,16768,16878,17095,17131,18733,18987,19152,19698,19883,20297,20351,20371,20375,21847,21929,22034,22164,22339,22408,24088,27362,57259,63953,74775,80859,83554,93759,94176,211770,216742,216799,224109,232174,233912,234695,240873,2…	Abl2,Adam8,Bcl3,Bcl6,Calca,Camk4,Cd4,Cd79a,Cd83,Cebpa,Cebpg,Csf2,Csf3,Efna2,Egr1,Fas,Fes,Fos,Fzd5,Gnas,Hdac5,Ifi204,Ifnab,Il4ra,Il9r,Irf1,Irf4,Jun,Junb,Lag3,Lif,Lyl1,Smad7,Pirb,Pou2f2,Prtn3,Relb,Rora,Ccl20,Sema4a,Foxp3,Spi1,Klf10,Tnfaip3,Traf6,Tnfsf4,Vegfa,Wnt1,Tlr2,Dnajb9,Tob2,Dusp10,Lmbr1l,Nfkbiz,Fstl3,Sirt1,Dock2,Trib1,Fnip1,Nlrp3,Nrros,Cyp26b1,Armc5,Carmil2,Tnfsf18,Nfkbid,Zfp608,Spib,Ifnz,Chd…
7_Member	GO Biological Processes	GO:0002521	leukocyte differentiation	-8.42726	-5.26669	73/634	11352,11501,12051,12053,12310,12326,12504,12518,12522,12606,12611,12981,12985,13637,13653,14102,14159,14281,14367,14683,15184,15951,15974,16190,16199,16362,16364,16476,16477,16768,16878,17095,17131,18733,18987,19152,19698,19883,20297,20351,20371,20375,21847,21929,22034,22164,22339,22408,24088,27362,57259,63953,74775,80859,83554,93759,94176,211770,216742,216799,224109,232174,233912,234695,240873,2…	Abl2,Adam8,Bcl3,Bcl6,Calca,Camk4,Cd4,Cd79a,Cd83,Cebpa,Cebpg,Csf2,Csf3,Efna2,Egr1,Fas,Fes,Fos,Fzd5,Gnas,Hdac5,Ifi204,Ifnab,Il4ra,Il9r,Irf1,Irf4,Jun,Junb,Lag3,Lif,Lyl1,Smad7,Pirb,Pou2f2,Prtn3,Relb,Rora,Ccl20,Sema4a,Foxp3,Spi1,Klf10,Tnfaip3,Traf6,Tnfsf4,Vegfa,Wnt1,Tlr2,Dnajb9,Tob2,Dusp10,Lmbr1l,Nfkbiz,Fstl3,Sirt1,Dock2,Trib1,Fnip1,Nlrp3,Nrros,Cyp26b1,Armc5,Carmil2,Tnfsf18,Nfkbid,Zfp608,Spib,Ifnz,Chd…
7_Member	GO Biological Processes	GO:1903131	mononuclear cell differentiation	-7.13723	-4.30802	58/493	11352,11501,12051,12053,12326,12504,12518,12522,12611,12981,13653,14102,14159,14367,15184,15951,15974,16190,16199,16362,16364,16476,16768,17095,17131,18733,18987,19152,19698,19883,20297,20351,20371,20375,21929,22034,22164,22339,22408,27362,63953,74775,80859,94176,216742,216799,232174,233912,234695,240873,243910,269023,272382,319146,320790,320910,328572,381305	Abl2,Adam8,Bcl3,Bcl6,Camk4,Cd4,Cd79a,Cd83,Cebpg,Csf2,Egr1,Fas,Fes,Fzd5,Hdac5,Ifi204,Ifnab,Il4ra,Il9r,Irf1,Irf4,Jun,Lag3,Lyl1,Smad7,Pirb,Pou2f2,Prtn3,Relb,Rora,Ccl20,Sema4a,Foxp3,Spi1,Tnfaip3,Traf6,Tnfsf4,Vegfa,Wnt1,Dnajb9,Dusp10,Lmbr1l,Nfkbiz,Dock2,Fnip1,Nlrp3,Cyp26b1,Armc5,Carmil2,Tnfsf18,Nfkbid,Zfp608,Spib,Ifnz,Chd7,Itgb8,Ep300,Rc3h1
7_Member	GO Biological Processes	GO:0042093	T-helper cell differentiation	-6.5655	-3.8309	17/71	12051,12053,16190,16362,16364,17131,19698,19883,20297,20351,20371,22164,80859,216799,240873,243910,381305	Bcl3,Bcl6,Il4ra,Irf1,Irf4,Smad7,Relb,Rora,Ccl20,Sema4a,Foxp3,Tnfsf4,Nfkbiz,Nlrp3,Tnfsf18,Nfkbid,Rc3h1
7_Member	GO Biological Processes	GO:0002294	CD4-positive, alpha-beta T cell differentiation involved in immune response	-6.4716	-3.75037	17/72	12051,12053,16190,16362,16364,17131,19698,19883,20297,20351,20371,22164,80859,216799,240873,243910,381305	Bcl3,Bcl6,Il4ra,Irf1,Irf4,Smad7,Relb,Rora,Ccl20,Sema4a,Foxp3,Tnfsf4,Nfkbiz,Nlrp3,Tnfsf18,Nfkbid,Rc3h1
7_Member	GO Biological Processes	GO:0002293	alpha-beta T cell differentiation involved in immune response	-6.37953	-3.69247	17/73	12051,12053,16190,16362,16364,17131,19698,19883,20297,20351,20371,22164,80859,216799,240873,243910,381305	Bcl3,Bcl6,Il4ra,Irf1,Irf4,Smad7,Relb,Rora,Ccl20,Sema4a,Foxp3,Tnfsf4,Nfkbiz,Nlrp3,Tnfsf18,Nfkbid,Rc3h1
7_Member	GO Biological Processes	GO:0072538	T-helper 17 type immune response	-6.29458	-3.64054	13/44	16364,17131,18128,19883,20297,20371,80859,214855,216799,240873,243910,332579,381305	Irf4,Smad7,Notch1,Rora,Ccl20,Foxp3,Nfkbiz,Arid5a,Nlrp3,Tnfsf18,Nfkbid,Card9,Rc3h1
7_Member	GO Biological Processes	GO:0002287	alpha-beta T cell activation involved in immune response	-6.28923	-3.64054	17/74	12051,12053,16190,16362,16364,17131,19698,19883,20297,20351,20371,22164,80859,216799,240873,243910,381305	Bcl3,Bcl6,Il4ra,Irf1,Irf4,Smad7,Relb,Rora,Ccl20,Sema4a,Foxp3,Tnfsf4,Nfkbiz,Nlrp3,Tnfsf18,Nfkbid,Rc3h1
7_Member	GO Biological Processes	GO:0043367	CD4-positive, alpha-beta T cell differentiation	-6.03373	-3.48418	19/94	12051,12053,12522,16190,16362,16364,17131,19698,19883,20297,20351,20371,22164,80859,216799,233912,240873,243910,381305	Bcl3,Bcl6,Cd83,Il4ra,Irf1,Irf4,Smad7,Relb,Rora,Ccl20,Sema4a,Foxp3,Tnfsf4,Nfkbiz,Nlrp3,Armc5,Tnfsf18,Nfkbid,Rc3h1
7_Member	GO Biological Processes	GO:0045622	regulation of T-helper cell differentiation	-5.93458	-3.41083	12/40	12053,16190,16362,17131,20297,20371,22164,80859,216799,240873,243910,381305	Bcl6,Il4ra,Irf1,Smad7,Ccl20,Foxp3,Tnfsf4,Nfkbiz,Nlrp3,Tnfsf18,Nfkbid,Rc3h1
7_Member	GO Biological Processes	GO:2000316	regulation of T-helper 17 type immune response	-5.81985	-3.31249	10/28	17131,20297,20371,80859,214855,216799,240873,243910,332579,381305	Smad7,Ccl20,Foxp3,Nfkbiz,Arid5a,Nlrp3,Tnfsf18,Nfkbid,Card9,Rc3h1
7_Member	GO Biological Processes	GO:0002292	T cell differentiation involved in immune response	-5.7818	-3.28241	17/80	12051,12053,16190,16362,16364,17131,19698,19883,20297,20351,20371,22164,80859,216799,240873,243910,381305	Bcl3,Bcl6,Il4ra,Irf1,Irf4,Smad7,Relb,Rora,Ccl20,Sema4a,Foxp3,Tnfsf4,Nfkbiz,Nlrp3,Tnfsf18,Nfkbid,Rc3h1
7_Member	GO Biological Processes	GO:0002366	leukocyte activation involved in immune response	-5.53225	-3.07065	40/327	11541,12051,12053,14159,15894,15974,16190,16362,16364,16797,17131,17916,18124,19204,19698,19883,20297,20351,20371,20375,21929,22164,50723,54215,56715,66824,69583,70450,74732,77125,80859,94176,100561,216799,225888,237877,240873,243910,319146,381305	Adora2b,Bcl3,Bcl6,Fes,Icam1,Ifnab,Il4ra,Irf1,Irf4,Lat,Smad7,Myo1f,Nr4a3,Ptafr,Relb,Rora,Ccl20,Sema4a,Foxp3,Spi1,Tnfaip3,Tnfsf4,Icosl,Cd160,Rabgef1,Pycard,Tnfsf13,Unc13d,Stx11,Il33,Nfkbiz,Dock2,Slc15a4,Nlrp3,Kmt5b,Atad5,Tnfsf18,Nfkbid,Ifnz,Rc3h1
7_Member	GO Biological Processes	GO:0002263	cell activation involved in immune response	-5.40158	-2.96117	40/331	11541,12051,12053,14159,15894,15974,16190,16362,16364,16797,17131,17916,18124,19204,19698,19883,20297,20351,20371,20375,21929,22164,50723,54215,56715,66824,69583,70450,74732,77125,80859,94176,100561,216799,225888,237877,240873,243910,319146,381305	Adora2b,Bcl3,Bcl6,Fes,Icam1,Ifnab,Il4ra,Irf1,Irf4,Lat,Smad7,Myo1f,Nr4a3,Ptafr,Relb,Rora,Ccl20,Sema4a,Foxp3,Spi1,Tnfaip3,Tnfsf4,Icosl,Cd160,Rabgef1,Pycard,Tnfsf13,Unc13d,Stx11,Il33,Nfkbiz,Dock2,Slc15a4,Nlrp3,Kmt5b,Atad5,Tnfsf18,Nfkbid,Ifnz,Rc3h1
7_Member	GO Biological Processes	GO:0030155	regulation of cell adhesion	-5.28708	-2.85351	74/776	11352,11501,11540,11555,11601,11687,11806,11846,12042,12053,12156,12310,12504,12519,12522,12767,13612,13636,13643,13835,14159,14234,14714,15586,15894,16190,16362,16600,16768,16878,17131,17916,18124,18128,18591,19204,19252,20339,20371,20375,20908,21929,22034,22164,22339,22408,29873,50723,53624,54215,54446,63953,64075,66824,67245,68750,69697,70450,72049,80859,81877,83554,107351,108101,108797,170758…	Abl2,Adam8,Adora2a,Adrb2,Angpt2,Alox15,Apoa1,Arg1,Bcl10,Bcl6,Bmp2,Calca,Cd4,Cd80,Cd83,Cxcr4,Edil3,Efna1,Efnb3,Epha1,Fes,Foxc2,Gnrh1,Hyal1,Icam1,Il4ra,Irf1,Klf4,Lag3,Lif,Smad7,Myo1f,Nr4a3,Notch1,Pdgfb,Ptafr,Dusp1,Sele,Foxp3,Spi1,Stx3,Tnfaip3,Traf6,Tnfsf4,Vegfa,Wnt1,Cspg5,Icosl,Cldn7,Cd160,Nfat5,Dusp10,Smoc1,Pycard,Peli1,Rreb1,Camsap3,Unc13d,Tnfrsf13c,Nfkbiz,Tnxb,Fstl3,Kank1,Fermt3,Mex3b,Rac3,Nlrp3…
7_Member	GO Biological Processes	GO:0002285	lymphocyte activation involved in immune response	-5.19076	-2.81132	30/221	12051,12053,15894,15974,16190,16362,16364,17131,19698,19883,20297,20351,20371,20375,21929,22164,50723,54215,69583,70450,74732,80859,100561,216799,225888,237877,240873,243910,319146,381305	Bcl3,Bcl6,Icam1,Ifnab,Il4ra,Irf1,Irf4,Smad7,Relb,Rora,Ccl20,Sema4a,Foxp3,Spi1,Tnfaip3,Tnfsf4,Icosl,Cd160,Tnfsf13,Unc13d,Stx11,Nfkbiz,Slc15a4,Nlrp3,Kmt5b,Atad5,Tnfsf18,Nfkbid,Ifnz,Rc3h1
7_Member	GO Biological Processes	GO:0022407	regulation of cell-cell adhesion	-5.19039	-2.81132	50/462	11352,11501,11540,11555,11687,11806,11846,12042,12053,12156,12504,12519,12522,13643,14714,15894,16190,16362,16600,16768,17131,18124,18128,19204,20339,20371,20375,21929,22034,22164,22339,22408,50723,54215,54446,63953,66824,67245,72049,80859,83554,108101,108797,216799,234695,240873,243910,269023,381305,386463	Abl2,Adam8,Adora2a,Adrb2,Alox15,Apoa1,Arg1,Bcl10,Bcl6,Bmp2,Cd4,Cd80,Cd83,Efnb3,Gnrh1,Icam1,Il4ra,Irf1,Klf4,Lag3,Smad7,Nr4a3,Notch1,Ptafr,Sele,Foxp3,Spi1,Tnfaip3,Traf6,Tnfsf4,Vegfa,Wnt1,Icosl,Cd160,Nfat5,Dusp10,Pycard,Peli1,Tnfrsf13c,Nfkbiz,Fstl3,Fermt3,Mex3b,Nlrp3,Carmil2,Tnfsf18,Nfkbid,Zfp608,Rc3h1,Cdsn
7_Member	GO Biological Processes	GO:0045623	negative regulation of T-helper cell differentiation	-5.18775	-2.81132	8/20	12053,16190,16362,17131,20371,22164,240873,381305	Bcl6,Il4ra,Irf1,Smad7,Foxp3,Tnfsf4,Tnfsf18,Rc3h1
7_Member	GO Biological Processes	GO:2000319	regulation of T-helper 17 cell differentiation	-5.18775	-2.81132	8/20	17131,20297,20371,80859,216799,240873,243910,381305	Smad7,Ccl20,Foxp3,Nfkbiz,Nlrp3,Tnfsf18,Nfkbid,Rc3h1
7_Member	GO Biological Processes	GO:0002286	T cell activation involved in immune response	-5.17948	-2.80896	21/126	12051,12053,15894,15974,16190,16362,16364,17131,19698,19883,20297,20351,20371,22164,74732,80859,216799,240873,243910,319146,381305	Bcl3,Bcl6,Icam1,Ifnab,Il4ra,Irf1,Irf4,Smad7,Relb,Rora,Ccl20,Sema4a,Foxp3,Tnfsf4,Stx11,Nfkbiz,Nlrp3,Tnfsf18,Nfkbid,Ifnz,Rc3h1
7_Member	GO Biological Processes	GO:0035710	CD4-positive, alpha-beta T cell activation	-5.13338	-2.76869	20/117	12051,12053,12522,16190,16362,16364,17131,19698,19883,20297,20351,20371,22164,54215,80859,216799,233912,240873,243910,381305	Bcl3,Bcl6,Cd83,Il4ra,Irf1,Irf4,Smad7,Relb,Rora,Ccl20,Sema4a,Foxp3,Tnfsf4,Cd160,Nfkbiz,Nlrp3,Armc5,Tnfsf18,Nfkbid,Rc3h1
7_Member	GO Biological Processes	GO:0002250	adaptive immune response	-5.11245	-2.76479	62/622	11687,11846,12042,12051,12053,12326,12503,12504,12518,14102,14367,15018,15458,15894,15974,16190,16199,16362,16364,16768,16797,16904,17131,18128,18733,18987,19698,19883,20297,20351,20371,21929,22034,22164,22339,50723,52118,54215,63953,66824,69583,70450,72049,72699,74732,75234,77125,80859,93759,100561,110557,214855,216799,225888,237877,238447,240873,243910,257630,319146,332579,381305	Alox15,Arg1,Bcl10,Bcl3,Bcl6,Camk4,Cd247,Cd4,Cd79a,Fas,Fzd5,H2-Q7,Hpx,Icam1,Ifnab,Il4ra,Il9r,Irf1,Irf4,Lag3,Lat,Gzmm,Smad7,Notch1,Pirb,Pou2f2,Relb,Rora,Ccl20,Sema4a,Foxp3,Tnfaip3,Traf6,Tnfsf4,Vegfa,Icosl,Pvr,Cd160,Dusp10,Pycard,Tnfsf13,Unc13d,Tnfrsf13c,Lime1,Stx11,Rnf19b,Il33,Nfkbiz,Sirt1,Slc15a4,H2-Q6,Arid5a,Nlrp3,Kmt5b,Atad5,Igha,Tnfsf18,Nfkbid,Il17f,Ifnz,Card9,Rc3h1
7_Member	GO Biological Processes	GO:0043370	regulation of CD4-positive, alpha-beta T cell differentiation	-5.09798	-2.76159	13/55	12053,12522,16190,16362,17131,20297,20371,22164,80859,216799,240873,243910,381305	Bcl6,Cd83,Il4ra,Irf1,Smad7,Ccl20,Foxp3,Tnfsf4,Nfkbiz,Nlrp3,Tnfsf18,Nfkbid,Rc3h1
7_Member	GO Biological Processes	GO:0072539	T-helper 17 cell differentiation	-5.08297	-2.76159	10/33	16364,17131,19883,20297,20371,80859,216799,240873,243910,381305	Irf4,Smad7,Rora,Ccl20,Foxp3,Nfkbiz,Nlrp3,Tnfsf18,Nfkbid,Rc3h1
7_Member	GO Biological Processes	GO:0050866	negative regulation of cell activation	-4.99555	-2.69532	30/226	11540,11555,11816,11846,12053,12493,12519,14102,14419,14714,16190,16362,16768,16835,17131,18591,20371,20375,21929,22164,56715,67245,114886,217166,240873,243910,269023,329731,381305,100040462	Adora2a,Adrb2,Apoe,Arg1,Bcl6,Cd37,Cd80,Fas,Gal,Gnrh1,Il4ra,Irf1,Lag3,Ldlr,Smad7,Pdgfb,Foxp3,Spi1,Tnfaip3,Tnfsf4,Rabgef1,Peli1,Cygb,Nr1d1,Tnfsf18,Nfkbid,Zfp608,Tafa3,Rc3h1,Mndal
7_Member	GO Biological Processes	GO:0030098	lymphocyte differentiation	-4.96924	-2.67888	48/445	11352,11501,12051,12053,12504,12518,12522,12611,13653,14102,14367,15184,15974,16190,16199,16362,16364,16768,17095,17131,18987,19698,19883,20297,20351,20371,20375,21929,22164,22408,27362,63953,74775,80859,94176,216742,216799,232174,233912,234695,240873,243910,269023,272382,319146,320790,328572,381305	Abl2,Adam8,Bcl3,Bcl6,Cd4,Cd79a,Cd83,Cebpg,Egr1,Fas,Fzd5,Hdac5,Ifnab,Il4ra,Il9r,Irf1,Irf4,Lag3,Lyl1,Smad7,Pou2f2,Relb,Rora,Ccl20,Sema4a,Foxp3,Spi1,Tnfaip3,Tnfsf4,Wnt1,Dnajb9,Dusp10,Lmbr1l,Nfkbiz,Dock2,Fnip1,Nlrp3,Cyp26b1,Armc5,Carmil2,Tnfsf18,Nfkbid,Zfp608,Spib,Ifnz,Chd7,Ep300,Rc3h1
7_Member	GO Biological Processes	GO:0022408	negative regulation of cell-cell adhesion	-4.8983	-2.63073	28/206	11352,11501,11540,11555,11806,11846,12053,12156,12519,14714,16190,16362,16600,16768,17131,18128,20371,20375,21929,22164,22339,22408,67245,240873,243910,269023,381305,386463	Abl2,Adam8,Adora2a,Adrb2,Apoa1,Arg1,Bcl6,Bmp2,Cd80,Gnrh1,Il4ra,Irf1,Klf4,Lag3,Smad7,Notch1,Foxp3,Spi1,Tnfaip3,Tnfsf4,Vegfa,Wnt1,Peli1,Tnfsf18,Nfkbid,Zfp608,Rc3h1,Cdsn
7_Member	GO Biological Processes	GO:0042110	T cell activation	-4.73162	-2.5089	55/546	11352,11501,11540,11846,12042,12051,12053,12504,12519,12522,12767,13643,13653,14102,14367,14714,15894,15974,16190,16362,16364,16768,16797,17131,19698,19883,20297,20351,20371,20375,22034,22164,22408,50723,54215,58206,63953,66824,67245,72049,74732,74775,80859,94176,209488,216799,232174,233912,234695,240873,243910,269023,319146,320790,381305	Abl2,Adam8,Adora2a,Arg1,Bcl10,Bcl3,Bcl6,Cd4,Cd80,Cd83,Cxcr4,Efnb3,Egr1,Fas,Fzd5,Gnrh1,Icam1,Ifnab,Il4ra,Irf1,Irf4,Lag3,Lat,Smad7,Relb,Rora,Ccl20,Sema4a,Foxp3,Spi1,Traf6,Tnfsf4,Wnt1,Icosl,Cd160,Zbtb32,Dusp10,Pycard,Peli1,Tnfrsf13c,Stx11,Lmbr1l,Nfkbiz,Dock2,Hsh2d,Nlrp3,Cyp26b1,Armc5,Carmil2,Tnfsf18,Nfkbid,Zfp608,Ifnz,Chd7,Rc3h1
7_Member	GO Biological Processes	GO:0043371	negative regulation of CD4-positive, alpha-beta T cell differentiation	-4.50877	-2.3372	8/24	12053,16190,16362,17131,20371,22164,240873,381305	Bcl6,Il4ra,Irf1,Smad7,Foxp3,Tnfsf4,Tnfsf18,Rc3h1
7_Member	GO Biological Processes	GO:0030217	T cell differentiation	-4.42117	-2.26778	35/302	11352,11501,12051,12053,12504,12522,13653,14102,14367,16190,16362,16364,16768,17131,19698,19883,20297,20351,20371,20375,22164,22408,63953,74775,80859,94176,216799,232174,233912,234695,240873,243910,269023,320790,381305	Abl2,Adam8,Bcl3,Bcl6,Cd4,Cd83,Egr1,Fas,Fzd5,Il4ra,Irf1,Irf4,Lag3,Smad7,Relb,Rora,Ccl20,Sema4a,Foxp3,Spi1,Tnfsf4,Wnt1,Dusp10,Lmbr1l,Nfkbiz,Dock2,Nlrp3,Cyp26b1,Armc5,Carmil2,Tnfsf18,Nfkbid,Zfp608,Chd7,Rc3h1
7_Member	GO Biological Processes	GO:2000514	regulation of CD4-positive, alpha-beta T cell activation	-4.40992	-2.26708	14/72	12053,12522,16190,16362,17131,20297,20371,22164,54215,80859,216799,240873,243910,381305	Bcl6,Cd83,Il4ra,Irf1,Smad7,Ccl20,Foxp3,Tnfsf4,Cd160,Nfkbiz,Nlrp3,Tnfsf18,Nfkbid,Rc3h1
7_Member	GO Biological Processes	GO:0046632	alpha-beta T cell differentiation	-4.34253	-2.21672	20/132	11352,12051,12053,12522,16190,16362,16364,17131,19698,19883,20297,20351,20371,22164,80859,216799,233912,240873,243910,381305	Abl2,Bcl3,Bcl6,Cd83,Il4ra,Irf1,Irf4,Smad7,Relb,Rora,Ccl20,Sema4a,Foxp3,Tnfsf4,Nfkbiz,Nlrp3,Armc5,Tnfsf18,Nfkbid,Rc3h1
7_Member	GO Biological Processes	GO:0046631	alpha-beta T cell activation	-4.23242	-2.12815	24/178	11352,11540,12051,12053,12519,12522,16190,16362,16364,17131,19698,19883,20297,20351,20371,22164,54215,80859,94176,216799,233912,240873,243910,381305	Abl2,Adora2a,Bcl3,Bcl6,Cd80,Cd83,Il4ra,Irf1,Irf4,Smad7,Relb,Rora,Ccl20,Sema4a,Foxp3,Tnfsf4,Cd160,Nfkbiz,Dock2,Nlrp3,Armc5,Tnfsf18,Nfkbid,Rc3h1
7_Member	GO Biological Processes	GO:0045785	positive regulation of cell adhesion	-4.21892	-2.12218	48/476	11501,11687,11806,12042,12053,12310,12504,12519,12522,13612,13643,13835,14234,15586,15894,16190,16362,16878,17131,18124,18591,19204,20339,20371,20908,22034,22164,22339,29873,50723,54215,54446,63953,64075,66824,68750,70450,72049,80859,81877,83554,108797,170758,216799,216805,234695,240873,243910	Adam8,Alox15,Apoa1,Bcl10,Bcl6,Calca,Cd4,Cd80,Cd83,Edil3,Efnb3,Epha1,Foxc2,Hyal1,Icam1,Il4ra,Irf1,Lif,Smad7,Nr4a3,Pdgfb,Ptafr,Sele,Foxp3,Stx3,Traf6,Tnfsf4,Vegfa,Cspg5,Icosl,Cd160,Nfat5,Dusp10,Smoc1,Pycard,Rreb1,Unc13d,Tnfrsf13c,Nfkbiz,Tnxb,Fstl3,Mex3b,Rac3,Nlrp3,Flcn,Carmil2,Tnfsf18,Nfkbid
7_Member	GO Biological Processes	GO:0002695	negative regulation of leukocyte activation	-4.14894	-2.07056	26/203	11540,11846,12053,12493,12519,14102,14419,14714,16190,16362,16768,16835,17131,20371,20375,21929,22164,56715,67245,217166,240873,243910,269023,329731,381305,100040462	Adora2a,Arg1,Bcl6,Cd37,Cd80,Fas,Gal,Gnrh1,Il4ra,Irf1,Lag3,Ldlr,Smad7,Foxp3,Spi1,Tnfaip3,Tnfsf4,Rabgef1,Peli1,Nr1d1,Tnfsf18,Nfkbid,Zfp608,Tafa3,Rc3h1,Mndal
7_Member	GO Biological Processes	GO:0007159	leukocyte cell-cell adhesion	-4.06259	-1.99603	40/378	11501,11540,11846,12042,12053,12310,12504,12519,12522,13643,14714,15894,16190,16362,16421,16600,16768,17131,18124,19204,20339,20345,20371,22034,22164,50723,54215,54446,63953,66824,67245,72049,80859,108101,216799,234695,240873,243910,269023,381305	Adam8,Adora2a,Arg1,Bcl10,Bcl6,Calca,Cd4,Cd80,Cd83,Efnb3,Gnrh1,Icam1,Il4ra,Irf1,Itgb7,Klf4,Lag3,Smad7,Nr4a3,Ptafr,Sele,Selplg,Foxp3,Traf6,Tnfsf4,Icosl,Cd160,Nfat5,Dusp10,Pycard,Peli1,Tnfrsf13c,Nfkbiz,Fermt3,Nlrp3,Carmil2,Tnfsf18,Nfkbid,Zfp608,Rc3h1
7_Member	GO Biological Processes	GO:0046639	negative regulation of alpha-beta T cell differentiation	-3.9699	-1.92881	8/28	12053,16190,16362,17131,20371,22164,240873,381305	Bcl6,Il4ra,Irf1,Smad7,Foxp3,Tnfsf4,Tnfsf18,Rc3h1
7_Member	GO Biological Processes	GO:0045581	negative regulation of T cell differentiation	-3.9313	-1.89567	11/52	12053,16190,16362,16768,17131,20371,22164,240873,243910,269023,381305	Bcl6,Il4ra,Irf1,Lag3,Smad7,Foxp3,Tnfsf4,Tnfsf18,Nfkbid,Zfp608,Rc3h1
7_Member	GO Biological Processes	GO:0002460	adaptive immune response based on somatic recombination of immune receptors built from immunoglobulin superfamily domains	-3.79748	-1.79719	47/482	11846,12042,12051,12053,12504,14102,14367,15018,15458,15894,16190,16199,16362,16364,16904,17131,18128,18733,18987,19698,19883,20297,20351,20371,21929,22034,22164,22339,50723,52118,69583,70450,72049,74732,77125,80859,100561,110557,214855,216799,225888,237877,238447,240873,243910,332579,381305	Arg1,Bcl10,Bcl3,Bcl6,Cd4,Fas,Fzd5,H2-Q7,Hpx,Icam1,Il4ra,Il9r,Irf1,Irf4,Gzmm,Smad7,Notch1,Pirb,Pou2f2,Relb,Rora,Ccl20,Sema4a,Foxp3,Tnfaip3,Traf6,Tnfsf4,Vegfa,Icosl,Pvr,Tnfsf13,Unc13d,Tnfrsf13c,Stx11,Il33,Nfkbiz,Slc15a4,H2-Q6,Arid5a,Nlrp3,Kmt5b,Atad5,Igha,Tnfsf18,Nfkbid,Card9,Rc3h1
7_Member	GO Biological Processes	GO:1903037	regulation of leukocyte cell-cell adhesion	-3.77381	-1.78777	36/338	11501,11540,11846,12042,12053,12504,12519,12522,13643,14714,15894,16190,16362,16600,16768,17131,18124,19204,20339,20371,22034,22164,50723,54215,54446,63953,66824,67245,72049,80859,216799,234695,240873,243910,269023,381305	Adam8,Adora2a,Arg1,Bcl10,Bcl6,Cd4,Cd80,Cd83,Efnb3,Gnrh1,Icam1,Il4ra,Irf1,Klf4,Lag3,Smad7,Nr4a3,Ptafr,Sele,Foxp3,Traf6,Tnfsf4,Icosl,Cd160,Nfat5,Dusp10,Pycard,Peli1,Tnfrsf13c,Nfkbiz,Nlrp3,Carmil2,Tnfsf18,Nfkbid,Zfp608,Rc3h1
7_Member	GO Biological Processes	GO:0046637	regulation of alpha-beta T cell differentiation	-3.55013	-1.63672	13/76	12053,12522,16190,16362,17131,20297,20371,22164,80859,216799,240873,243910,381305	Bcl6,Cd83,Il4ra,Irf1,Smad7,Ccl20,Foxp3,Tnfsf4,Nfkbiz,Nlrp3,Tnfsf18,Nfkbid,Rc3h1
7_Member	GO Biological Processes	GO:2000516	positive regulation of CD4-positive, alpha-beta T cell activation	-3.52776	-1.62796	9/40	12522,16190,16362,20371,22164,54215,80859,216799,243910	Cd83,Il4ra,Irf1,Foxp3,Tnfsf4,Cd160,Nfkbiz,Nlrp3,Nfkbid
7_Member	GO Biological Processes	GO:0043372	positive regulation of CD4-positive, alpha-beta T cell differentiation	-3.52726	-1.62796	8/32	12522,16190,16362,20371,22164,80859,216799,243910	Cd83,Il4ra,Irf1,Foxp3,Tnfsf4,Nfkbiz,Nlrp3,Nfkbid
7_Member	GO Biological Processes	GO:2000515	negative regulation of CD4-positive, alpha-beta T cell activation	-3.52726	-1.62796	8/32	12053,16190,16362,17131,20371,22164,240873,381305	Bcl6,Il4ra,Irf1,Smad7,Foxp3,Tnfsf4,Tnfsf18,Rc3h1
7_Member	GO Biological Processes	GO:0007162	negative regulation of cell adhesion	-3.50633	-1.62325	33/310	11352,11501,11540,11555,11601,11806,11846,12053,12156,12519,14714,16190,16362,16600,16768,17131,17916,18128,19252,20371,20375,21929,22164,22339,22408,53624,67245,107351,240873,243910,269023,381305,386463	Abl2,Adam8,Adora2a,Adrb2,Angpt2,Apoa1,Arg1,Bcl6,Bmp2,Cd80,Gnrh1,Il4ra,Irf1,Klf4,Lag3,Smad7,Myo1f,Notch1,Dusp1,Foxp3,Spi1,Tnfaip3,Tnfsf4,Vegfa,Wnt1,Cldn7,Peli1,Kank1,Tnfsf18,Nfkbid,Zfp608,Rc3h1,Cdsn
7_Member	GO Biological Processes	GO:0002820	negative regulation of adaptive immune response	-3.42129	-1.56846	11/59	11687,11846,12053,16190,17131,20371,22164,54215,77125,240873,381305	Alox15,Arg1,Bcl6,Il4ra,Smad7,Foxp3,Tnfsf4,Cd160,Il33,Tnfsf18,Rc3h1
7_Member	GO Biological Processes	GO:0050865	regulation of cell activation	-3.3097	-1.50611	66/777	11501,11540,11541,11555,11816,11846,12042,12053,12335,12493,12504,12519,12522,12575,12606,13643,14102,14159,14419,14714,16190,16362,16768,16797,16835,17131,18124,18591,19204,19883,20297,20371,20375,21929,22034,22164,50723,52065,53603,54215,56715,63953,66824,67245,69583,70450,72049,77125,80859,100561,114886,216799,217166,225888,230787,232174,234695,237877,238447,240873,243910,269023,329731,381305,…	Adam8,Adora2a,Adora2b,Adrb2,Apoe,Arg1,Bcl10,Bcl6,Capn3,Cd37,Cd4,Cd80,Cd83,Cdkn1a,Cebpa,Efnb3,Fas,Fes,Gal,Gnrh1,Il4ra,Irf1,Lag3,Lat,Ldlr,Smad7,Nr4a3,Pdgfb,Ptafr,Rora,Ccl20,Foxp3,Spi1,Tnfaip3,Traf6,Tnfsf4,Icosl,Mfhas1,Tslp,Cd160,Rabgef1,Dusp10,Pycard,Peli1,Tnfsf13,Unc13d,Tnfrsf13c,Il33,Nfkbiz,Slc15a4,Cygb,Nlrp3,Nr1d1,Kmt5b,Themis2,Cyp26b1,Carmil2,Atad5,Igha,Tnfsf18,Nfkbid,Zfp608,Tafa3,Rc3h1,Irs2,Mn…
7_Member	GO Biological Processes	GO:0045620	negative regulation of lymphocyte differentiation	-3.29141	-1.50191	11/61	12053,16190,16362,16768,17131,20371,22164,240873,243910,269023,381305	Bcl6,Il4ra,Irf1,Lag3,Smad7,Foxp3,Tnfsf4,Tnfsf18,Nfkbid,Zfp608,Rc3h1
7_Member	GO Biological Processes	GO:0046636	negative regulation of alpha-beta T cell activation	-3.27904	-1.49566	9/43	11540,12053,16190,16362,17131,20371,22164,240873,381305	Adora2a,Bcl6,Il4ra,Irf1,Smad7,Foxp3,Tnfsf4,Tnfsf18,Rc3h1
7_Member	GO Biological Processes	GO:0046634	regulation of alpha-beta T cell activation	-3.21396	-1.46417	16/114	11540,12053,12519,12522,16190,16362,17131,20297,20371,22164,54215,80859,216799,240873,243910,381305	Adora2a,Bcl6,Cd80,Cd83,Il4ra,Irf1,Smad7,Ccl20,Foxp3,Tnfsf4,Cd160,Nfkbiz,Nlrp3,Tnfsf18,Nfkbid,Rc3h1
7_Member	GO Biological Processes	GO:0045624	positive regulation of T-helper cell differentiation	-2.98088	-1.30934	6/22	16190,16362,22164,80859,216799,243910	Il4ra,Irf1,Tnfsf4,Nfkbiz,Nlrp3,Nfkbid
7_Member	GO Biological Processes	GO:0022409	positive regulation of cell-cell adhesion	-2.96842	-1.30731	30/293	11501,11687,12042,12053,12504,12519,12522,13643,15894,16190,16362,17131,18124,19204,20339,20371,22034,22164,50723,54215,54446,63953,66824,72049,80859,83554,108797,216799,234695,243910	Adam8,Alox15,Bcl10,Bcl6,Cd4,Cd80,Cd83,Efnb3,Icam1,Il4ra,Irf1,Smad7,Nr4a3,Ptafr,Sele,Foxp3,Traf6,Tnfsf4,Icosl,Cd160,Nfat5,Dusp10,Pycard,Tnfrsf13c,Nfkbiz,Fstl3,Mex3b,Nlrp3,Carmil2,Nfkbid
7_Member	GO Biological Processes	GO:1902106	negative regulation of leukocyte differentiation	-2.95961	-1.30176	15/109	12053,12310,16190,16362,16768,17131,20371,22164,57259,83554,211770,240873,243910,269023,381305	Bcl6,Calca,Il4ra,Irf1,Lag3,Smad7,Foxp3,Tnfsf4,Tob2,Fstl3,Trib1,Tnfsf18,Nfkbid,Zfp608,Rc3h1
7_Member	GO Biological Processes	GO:1903038	negative regulation of leukocyte cell-cell adhesion	-2.89963	-1.26086	18/145	11501,11540,11846,12053,12519,14714,16190,16362,16600,16768,17131,20371,22164,67245,240873,243910,269023,381305	Adam8,Adora2a,Arg1,Bcl6,Cd80,Gnrh1,Il4ra,Irf1,Klf4,Lag3,Smad7,Foxp3,Tnfsf4,Peli1,Tnfsf18,Nfkbid,Zfp608,Rc3h1
7_Member	GO Biological Processes	GO:1903707	negative regulation of hemopoiesis	-2.87805	-1.24867	15/111	12053,12310,16190,16362,16768,17131,20371,22164,57259,83554,211770,240873,243910,269023,381305	Bcl6,Calca,Il4ra,Irf1,Lag3,Smad7,Foxp3,Tnfsf4,Tob2,Fstl3,Trib1,Tnfsf18,Nfkbid,Zfp608,Rc3h1
7_Member	GO Biological Processes	GO:1903039	positive regulation of leukocyte cell-cell adhesion	-2.87053	-1.24357	26/245	11501,12042,12053,12504,12519,12522,13643,15894,16190,16362,18124,19204,20339,20371,22034,22164,50723,54215,54446,63953,66824,72049,80859,216799,234695,243910	Adam8,Bcl10,Bcl6,Cd4,Cd80,Cd83,Efnb3,Icam1,Il4ra,Irf1,Nr4a3,Ptafr,Sele,Foxp3,Traf6,Tnfsf4,Icosl,Cd160,Nfat5,Dusp10,Pycard,Tnfrsf13c,Nfkbiz,Nlrp3,Carmil2,Nfkbid
7_Member	GO Biological Processes	GO:0051250	negative regulation of lymphocyte activation	-2.83404	-1.22192	20/171	11540,11846,12053,12519,14102,14419,14714,16190,16362,16768,17131,20371,21929,22164,67245,240873,243910,269023,381305,100040462	Adora2a,Arg1,Bcl6,Cd80,Fas,Gal,Gnrh1,Il4ra,Irf1,Lag3,Smad7,Foxp3,Tnfaip3,Tnfsf4,Peli1,Tnfsf18,Nfkbid,Zfp608,Rc3h1,Mndal
7_Member	GO Biological Processes	GO:0002683	negative regulation of immune system process	-2.83223	-1.22192	42/463	11540,11687,11806,11846,12053,12310,12493,12514,12519,13709,14102,14419,14605,14714,15951,16190,16362,16768,16835,17131,19252,20371,20375,20707,21906,21929,22164,54215,56715,57259,63953,67245,77125,83554,211770,217166,240873,243910,269023,329731,381305,100040462	Adora2a,Alox15,Apoa1,Arg1,Bcl6,Calca,Cd37,Cd68,Cd80,Elf1,Fas,Gal,Tsc22d3,Gnrh1,Ifi204,Il4ra,Irf1,Lag3,Ldlr,Smad7,Dusp1,Foxp3,Spi1,Serpinb9c,Otop1,Tnfaip3,Tnfsf4,Cd160,Rabgef1,Tob2,Dusp10,Peli1,Il33,Fstl3,Trib1,Nr1d1,Tnfsf18,Nfkbid,Zfp608,Tafa3,Rc3h1,Mndal
7_Member	GO Biological Processes	GO:0050863	regulation of T cell activation	-2.68851	-1.13539	33/346	11501,11540,11846,12042,12053,12504,12519,12522,13643,14714,16190,16362,16768,16797,17131,20297,20371,22034,22164,50723,54215,63953,66824,67245,72049,80859,216799,232174,234695,240873,243910,269023,381305	Adam8,Adora2a,Arg1,Bcl10,Bcl6,Cd4,Cd80,Cd83,Efnb3,Gnrh1,Il4ra,Irf1,Lag3,Lat,Smad7,Ccl20,Foxp3,Traf6,Tnfsf4,Icosl,Cd160,Dusp10,Pycard,Peli1,Tnfrsf13c,Nfkbiz,Nlrp3,Cyp26b1,Carmil2,Tnfsf18,Nfkbid,Zfp608,Rc3h1
7_Member	GO Biological Processes	GO:2000320	negative regulation of T-helper 17 cell differentiation	-2.62903	-1.09343	4/11	17131,20371,240873,381305	Smad7,Foxp3,Tnfsf18,Rc3h1
7_Member	GO Biological Processes	GO:0002698	negative regulation of immune effector process	-2.60217	-1.07356	16/130	11806,11846,12053,16190,16362,17131,20371,20375,20707,21929,22164,56715,63953,77125,240873,381305	Apoa1,Arg1,Bcl6,Il4ra,Irf1,Smad7,Foxp3,Spi1,Serpinb9c,Tnfaip3,Tnfsf4,Rabgef1,Dusp10,Il33,Tnfsf18,Rc3h1
7_Member	GO Biological Processes	GO:0050868	negative regulation of T cell activation	-2.56818	-1.05353	16/131	11540,11846,12053,12519,14714,16190,16362,16768,17131,20371,22164,67245,240873,243910,269023,381305	Adora2a,Arg1,Bcl6,Cd80,Gnrh1,Il4ra,Irf1,Lag3,Smad7,Foxp3,Tnfsf4,Peli1,Tnfsf18,Nfkbid,Zfp608,Rc3h1
7_Member	GO Biological Processes	GO:0045580	regulation of T cell differentiation	-2.55402	-1.04639	19/168	11501,12053,12522,16190,16362,16768,17131,20297,20371,22164,63953,80859,216799,232174,234695,240873,243910,269023,381305	Adam8,Bcl6,Cd83,Il4ra,Irf1,Lag3,Smad7,Ccl20,Foxp3,Tnfsf4,Dusp10,Nfkbiz,Nlrp3,Cyp26b1,Carmil2,Tnfsf18,Nfkbid,Zfp608,Rc3h1
7_Member	GO Biological Processes	GO:0002823	negative regulation of adaptive immune response based on somatic recombination of immune receptors built from immunoglobulin superfamily domains	-2.54402	-1.03987	9/54	11846,12053,16190,17131,20371,22164,77125,240873,381305	Arg1,Bcl6,Il4ra,Smad7,Foxp3,Tnfsf4,Il33,Tnfsf18,Rc3h1
7_Member	GO Biological Processes	GO:2000317	negative regulation of T-helper 17 type immune response	-2.47249	-1.0058	4/12	17131,20371,240873,381305	Smad7,Foxp3,Tnfsf18,Rc3h1
7_Member	GO Biological Processes	GO:0046635	positive regulation of alpha-beta T cell activation	-2.1371	-0.772954	10/73	12519,12522,16190,16362,20371,22164,54215,80859,216799,243910	Cd80,Cd83,Il4ra,Irf1,Foxp3,Tnfsf4,Cd160,Nfkbiz,Nlrp3,Nfkbid
7_Member	GO Biological Processes	GO:0046651	lymphocyte proliferation	-2.05766	-0.727808	30/338	11846,12053,12504,12518,12519,12575,12767,14419,14714,15974,16199,16362,20371,22034,22164,50723,58206,66824,67245,72049,74775,94176,233912,234695,237877,240873,319146,381305,384783,100040462	Arg1,Bcl6,Cd4,Cd79a,Cd80,Cdkn1a,Cxcr4,Gal,Gnrh1,Ifnab,Il9r,Irf1,Foxp3,Traf6,Tnfsf4,Icosl,Zbtb32,Pycard,Peli1,Tnfrsf13c,Lmbr1l,Dock2,Armc5,Carmil2,Atad5,Tnfsf18,Ifnz,Rc3h1,Irs2,Mndal
7_Member	GO Biological Processes	GO:0046638	positive regulation of alpha-beta T cell differentiation	-2.05269	-0.727808	8/53	12522,16190,16362,20371,22164,80859,216799,243910	Cd83,Il4ra,Irf1,Foxp3,Tnfsf4,Nfkbiz,Nlrp3,Nfkbid
7_Member	GO Biological Processes	GO:0045619	regulation of lymphocyte differentiation	-2.01368	-0.700268	20/202	11501,12053,12522,14102,16190,16362,16768,17131,20297,20371,22164,63953,80859,216799,232174,234695,240873,243910,269023,381305	Adam8,Bcl6,Cd83,Fas,Il4ra,Irf1,Lag3,Smad7,Ccl20,Foxp3,Tnfsf4,Dusp10,Nfkbiz,Nlrp3,Cyp26b1,Carmil2,Tnfsf18,Nfkbid,Zfp608,Rc3h1
8_Summary	GO Biological Processes	GO:0045444	fat cell differentiation	-7.6834	-4.6741	39/261	11555,11861,12156,12224,12395,12606,13198,13666,14245,14705,15370,15904,16600,17130,18124,18227,18627,18712,19883,22227,22339,22408,22695,57264,63856,63953,68750,71371,93759,107503,216805,217166,228775,231070,231991,239659,246747,328572,329003	Adrb2,Arl4a,Bmp2,Klf5,Runx1t1,Cebpa,Ddit3,Eif2ak3,Lpin1,Bscl2,Nr4a1,Id4,Klf4,Smad6,Nr4a3,Nr4a2,Per2,Pim1,Rora,Ucp1,Vegfa,Wnt1,Zfp36,Retn,Taf8,Dusp10,Rreb1,Arid5b,Sirt1,Atf5,Flcn,Nr1d1,Trib3,Insig1,Creb5,C1ql4,Adig,Ep300,Zfp516
8_Member	GO Biological Processes	GO:0045444	fat cell differentiation	-7.6834	-4.6741	39/261	11555,11861,12156,12224,12395,12606,13198,13666,14245,14705,15370,15904,16600,17130,18124,18227,18627,18712,19883,22227,22339,22408,22695,57264,63856,63953,68750,71371,93759,107503,216805,217166,228775,231070,231991,239659,246747,328572,329003	Adrb2,Arl4a,Bmp2,Klf5,Runx1t1,Cebpa,Ddit3,Eif2ak3,Lpin1,Bscl2,Nr4a1,Id4,Klf4,Smad6,Nr4a3,Nr4a2,Per2,Pim1,Rora,Ucp1,Vegfa,Wnt1,Zfp36,Retn,Taf8,Dusp10,Rreb1,Arid5b,Sirt1,Atf5,Flcn,Nr1d1,Trib3,Insig1,Creb5,C1ql4,Adig,Ep300,Zfp516
8_Member	GO Biological Processes	GO:0045598	regulation of fat cell differentiation	-4.53585	-2.353	22/149	12156,12224,12395,12606,13198,14245,15904,18712,19883,22339,22408,22695,63856,63953,68750,93759,216805,217166,228775,231070,239659,246747	Bmp2,Klf5,Runx1t1,Cebpa,Ddit3,Lpin1,Id4,Pim1,Rora,Vegfa,Wnt1,Zfp36,Taf8,Dusp10,Rreb1,Sirt1,Flcn,Nr1d1,Trib3,Insig1,C1ql4,Adig
8_Member	GO Biological Processes	GO:0045599	negative regulation of fat cell differentiation	-3.48866	-1.61252	11/58	12395,13198,15904,19883,22339,22408,93759,216805,228775,231070,239659	Runx1t1,Ddit3,Id4,Rora,Vegfa,Wnt1,Sirt1,Flcn,Trib3,Insig1,C1ql4
8_Member	GO Biological Processes	GO:0050873	brown fat cell differentiation	-3.42129	-1.56846	11/59	11555,11861,12606,18712,22227,63953,68750,93759,216805,246747,329003	Adrb2,Arl4a,Cebpa,Pim1,Ucp1,Dusp10,Rreb1,Sirt1,Flcn,Adig,Zfp516
8_Member	GO Biological Processes	GO:0090335	regulation of brown fat cell differentiation	-2.02183	-0.706875	5/24	18712,63953,68750,93759,216805	Pim1,Dusp10,Rreb1,Sirt1,Flcn
9_Summary	GO Biological Processes	GO:0048511	rhythmic process	-7.63949	-4.65501	43/305	11504,11540,11705,12569,12854,12914,12916,12953,12981,13653,14102,14566,15904,16601,17691,18143,18626,18627,19130,19698,19883,20439,20893,21685,21847,53376,56484,57264,58991,66704,74165,79362,93759,107503,214162,217082,217166,229599,242443,245537,268903,328572,353187	Adamts1,Adora2a,Amh,Cdk5r1,Cort,Crebbp,Crem,Cry2,Csf2,Egr1,Fas,Gdf9,Id4,Klf9,Sik1,Npas2,Per1,Per2,Prox1,Relb,Rora,Siah2,Bhlhe40,Tef,Klf10,Usp2,Foxo3,Retn,Ghrl,Rbm4b,Fbxl22,Bhlhe41,Sirt1,Atf5,Kmt2a,Hlf,Nr1d1,Ciart,Grin3a,Nlgn3,Nrip1,Ep300,Nr1d2
9_Member	GO Biological Processes	GO:0048511	rhythmic process	-7.63949	-4.65501	43/305	11504,11540,11705,12569,12854,12914,12916,12953,12981,13653,14102,14566,15904,16601,17691,18143,18626,18627,19130,19698,19883,20439,20893,21685,21847,53376,56484,57264,58991,66704,74165,79362,93759,107503,214162,217082,217166,229599,242443,245537,268903,328572,353187	Adamts1,Adora2a,Amh,Cdk5r1,Cort,Crebbp,Crem,Cry2,Csf2,Egr1,Fas,Gdf9,Id4,Klf9,Sik1,Npas2,Per1,Per2,Prox1,Relb,Rora,Siah2,Bhlhe40,Tef,Klf10,Usp2,Foxo3,Retn,Ghrl,Rbm4b,Fbxl22,Bhlhe41,Sirt1,Atf5,Kmt2a,Hlf,Nr1d1,Ciart,Grin3a,Nlgn3,Nrip1,Ep300,Nr1d2
9_Member	GO Biological Processes	GO:0032922	circadian regulation of gene expression	-7.32669	-4.44867	18/71	12916,12953,13653,15904,18143,18626,18627,19698,19883,20893,53376,66704,79362,93759,214162,217166,229599,268903	Crem,Cry2,Egr1,Id4,Npas2,Per1,Per2,Relb,Rora,Bhlhe40,Usp2,Rbm4b,Bhlhe41,Sirt1,Kmt2a,Nr1d1,Ciart,Nrip1
9_Member	GO Biological Processes	GO:0007623	circadian rhythm	-6.15635	-3.5887	32/220	11540,12854,12916,12953,12981,13653,14102,15904,17691,18143,18626,18627,19130,19698,19883,20439,20893,21847,53376,58991,66704,74165,79362,93759,107503,214162,217166,229599,245537,268903,328572,353187	Adora2a,Cort,Crem,Cry2,Csf2,Egr1,Fas,Id4,Sik1,Npas2,Per1,Per2,Prox1,Relb,Rora,Siah2,Bhlhe40,Klf10,Usp2,Ghrl,Rbm4b,Fbxl22,Bhlhe41,Sirt1,Atf5,Kmt2a,Nr1d1,Ciart,Nlgn3,Nrip1,Ep300,Nr1d2
9_Member	GO Biological Processes	GO:0042752	regulation of circadian rhythm	-4.03339	-1.97262	19/128	11540,12854,12953,12981,17691,18143,18626,18627,19130,19883,20439,20893,21847,53376,58991,66704,74165,217166,353187	Adora2a,Cort,Cry2,Csf2,Sik1,Npas2,Per1,Per2,Prox1,Rora,Siah2,Bhlhe40,Klf10,Usp2,Ghrl,Rbm4b,Fbxl22,Nr1d1,Nr1d2
9_Member	GO Biological Processes	GO:0043153	entrainment of circadian clock by photoperiod	-3.73846	-1.76589	8/30	12953,17691,18626,18627,20893,53376,66704,74165	Cry2,Sik1,Per1,Per2,Bhlhe40,Usp2,Rbm4b,Fbxl22
9_Member	GO Biological Processes	GO:0009648	photoperiodism	-3.63052	-1.69205	8/31	12953,17691,18626,18627,20893,53376,66704,74165	Cry2,Sik1,Per1,Per2,Bhlhe40,Usp2,Rbm4b,Fbxl22
9_Member	GO Biological Processes	GO:0009649	entrainment of circadian clock	-3.52726	-1.62796	8/32	12953,17691,18626,18627,20893,53376,66704,74165	Cry2,Sik1,Per1,Per2,Bhlhe40,Usp2,Rbm4b,Fbxl22
10_Summary	GO Biological Processes	GO:0061448	connective tissue development	-7.4345	-4.49578	41/288	12006,12156,12815,13038,13653,13666,14172,14180,14234,14683,14705,15229,15375,15402,15904,16840,17131,17701,18109,18128,18591,20375,55994,58991,66175,71371,73121,83925,93691,93759,105171,212712,214855,218772,227731,231991,257630,320910,328572,329003,373864	Axin2,Bmp2,Col11a2,Ctsk,Egr1,Eif2ak3,Fgf18,Fgf9,Foxc2,Gnas,Bscl2,Foxd1,Foxa1,Hoxa5,Id4,Cnmd,Smad7,Msx1,Mycn,Notch1,Pdgfb,Spi1,Smad9,Ghrl,Mustn1,Arid5b,Rflna,Trps1,Klf7,Sirt1,Arrdc3,Satb2,Arid5a,Rarb,Slc25a25,Creb5,Il17f,Itgb8,Ep300,Zfp516,Col27a1
10_Member	GO Biological Processes	GO:0061448	connective tissue development	-7.4345	-4.49578	41/288	12006,12156,12815,13038,13653,13666,14172,14180,14234,14683,14705,15229,15375,15402,15904,16840,17131,17701,18109,18128,18591,20375,55994,58991,66175,71371,73121,83925,93691,93759,105171,212712,214855,218772,227731,231991,257630,320910,328572,329003,373864	Axin2,Bmp2,Col11a2,Ctsk,Egr1,Eif2ak3,Fgf18,Fgf9,Foxc2,Gnas,Bscl2,Foxd1,Foxa1,Hoxa5,Id4,Cnmd,Smad7,Msx1,Mycn,Notch1,Pdgfb,Spi1,Smad9,Ghrl,Mustn1,Arid5b,Rflna,Trps1,Klf7,Sirt1,Arrdc3,Satb2,Arid5a,Rarb,Slc25a25,Creb5,Il17f,Itgb8,Ep300,Zfp516,Col27a1
10_Member	GO Biological Processes	GO:0051216	cartilage development	-3.10909	-1.40093	24/211	12006,12156,12815,13038,13666,14172,14180,14683,15402,16840,17131,17701,18109,55994,66175,73121,83925,212712,214855,218772,257630,320910,328572,373864	Axin2,Bmp2,Col11a2,Ctsk,Eif2ak3,Fgf18,Fgf9,Gnas,Hoxa5,Cnmd,Smad7,Msx1,Mycn,Smad9,Mustn1,Rflna,Trps1,Satb2,Arid5a,Rarb,Il17f,Itgb8,Ep300,Col27a1
11_Summary	GO Biological Processes	GO:0048608	reproductive structure development	-7.1328	-4.30802	57/481	11504,11535,11705,12125,12576,12606,12702,12841,12981,14155,14180,14367,14388,14463,14566,14714,15213,15375,15395,15405,15894,15904,16477,16869,16872,16878,18022,18128,18591,19773,20317,20474,21386,22127,22339,56312,56484,56711,56739,57264,58991,71371,71950,93759,99929,108829,109685,213742,214292,226841,229700,243905,252973,263876,268903,280667,320790,55994,110542	Adamts1,Adm,Amh,Bcl2l11,Cdkn1b,Cebpa,Socs3,Col9a3,Csf2,Fem1b,Fgf9,Fzd5,Gab1,Gata4,Gdf9,Gnrh1,Hey1,Foxa1,Hoxa10,Hoxa9,Icam1,Id4,Junb,Lhx1,Lhx4,Lif,Nfe2,Notch1,Pdgfb,Rln1,Serpinf1,Six4,Tbx3,Tsx,Vegfa,Nupr1,Foxo3,Plag1,Rec8,Retn,Ghrl,Arid5b,Nanog,Sirt1,Tiparp,Jmjd1c,Hyal3,Xist,Syna,Vash2,Rbm15,Zfp568,Grhl2,Spata2,Nrip1,Adam1b,Chd7,Smad9,Amhr2
11_Member	GO Biological Processes	GO:0048608	reproductive structure development	-7.1328	-4.30802	57/481	11504,11535,11705,12125,12576,12606,12702,12841,12981,14155,14180,14367,14388,14463,14566,14714,15213,15375,15395,15405,15894,15904,16477,16869,16872,16878,18022,18128,18591,19773,20317,20474,21386,22127,22339,56312,56484,56711,56739,57264,58991,71371,71950,93759,99929,108829,109685,213742,214292,226841,229700,243905,252973,263876,268903,280667,320790	Adamts1,Adm,Amh,Bcl2l11,Cdkn1b,Cebpa,Socs3,Col9a3,Csf2,Fem1b,Fgf9,Fzd5,Gab1,Gata4,Gdf9,Gnrh1,Hey1,Foxa1,Hoxa10,Hoxa9,Icam1,Id4,Junb,Lhx1,Lhx4,Lif,Nfe2,Notch1,Pdgfb,Rln1,Serpinf1,Six4,Tbx3,Tsx,Vegfa,Nupr1,Foxo3,Plag1,Rec8,Retn,Ghrl,Arid5b,Nanog,Sirt1,Tiparp,Jmjd1c,Hyal3,Xist,Syna,Vash2,Rbm15,Zfp568,Grhl2,Spata2,Nrip1,Adam1b,Chd7
11_Member	GO Biological Processes	GO:0061458	reproductive system development	-7.00936	-4.20097	57/485	11504,11535,11705,12125,12576,12606,12702,12841,12981,14155,14180,14367,14388,14463,14566,14714,15213,15375,15395,15405,15894,15904,16477,16869,16872,16878,18022,18128,18591,19773,20317,20474,21386,22127,22339,56312,56484,56711,56739,57264,58991,71371,71950,93759,99929,108829,109685,213742,214292,226841,229700,243905,252973,263876,268903,280667,320790	Adamts1,Adm,Amh,Bcl2l11,Cdkn1b,Cebpa,Socs3,Col9a3,Csf2,Fem1b,Fgf9,Fzd5,Gab1,Gata4,Gdf9,Gnrh1,Hey1,Foxa1,Hoxa10,Hoxa9,Icam1,Id4,Junb,Lhx1,Lhx4,Lif,Nfe2,Notch1,Pdgfb,Rln1,Serpinf1,Six4,Tbx3,Tsx,Vegfa,Nupr1,Foxo3,Plag1,Rec8,Retn,Ghrl,Arid5b,Nanog,Sirt1,Tiparp,Jmjd1c,Hyal3,Xist,Syna,Vash2,Rbm15,Zfp568,Grhl2,Spata2,Nrip1,Adam1b,Chd7
11_Member	GO Biological Processes	GO:0008406	gonad development	-3.31855	-1.51252	27/241	11504,11705,12125,12841,14180,14463,14566,14714,15395,15405,15894,20474,22127,22339,56312,56484,56739,57264,71371,71950,93759,99929,108829,109685,263876,268903,280667	Adamts1,Amh,Bcl2l11,Col9a3,Fgf9,Gata4,Gdf9,Gnrh1,Hoxa10,Hoxa9,Icam1,Six4,Tsx,Vegfa,Nupr1,Foxo3,Rec8,Retn,Arid5b,Nanog,Sirt1,Tiparp,Jmjd1c,Hyal3,Spata2,Nrip1,Adam1b
11_Member	GO Biological Processes	GO:0045137	development of primary sexual characteristics	-3.20719	-1.4588	27/245	11504,11705,12125,12841,14180,14463,14566,14714,15395,15405,15894,20474,22127,22339,56312,56484,56739,57264,71371,71950,93759,99929,108829,109685,263876,268903,280667	Adamts1,Amh,Bcl2l11,Col9a3,Fgf9,Gata4,Gdf9,Gnrh1,Hoxa10,Hoxa9,Icam1,Six4,Tsx,Vegfa,Nupr1,Foxo3,Rec8,Retn,Arid5b,Nanog,Sirt1,Tiparp,Jmjd1c,Hyal3,Spata2,Nrip1,Adam1b
11_Member	GO Biological Processes	GO:0007548	sex differentiation	-3.00018	-1.32272	32/318	11504,11705,12125,12841,14180,14463,14566,14714,15395,15405,15894,16869,20474,21386,22127,22339,55994,56312,56484,56739,57264,71371,71950,93759,99929,108829,109685,110542,263876,268903,280667,320790	Adamts1,Amh,Bcl2l11,Col9a3,Fgf9,Gata4,Gdf9,Gnrh1,Hoxa10,Hoxa9,Icam1,Lhx1,Six4,Tbx3,Tsx,Vegfa,Smad9,Nupr1,Foxo3,Rec8,Retn,Arid5b,Nanog,Sirt1,Tiparp,Jmjd1c,Hyal3,Amhr2,Spata2,Nrip1,Adam1b,Chd7
11_Member	GO Biological Processes	GO:0046660	female sex differentiation	-2.2948	-0.874593	17/152	11504,11705,12841,14566,14714,16869,21386,22339,56312,56484,57264,71371,93759,99929,109685,268903,320790	Adamts1,Amh,Col9a3,Gdf9,Gnrh1,Lhx1,Tbx3,Vegfa,Nupr1,Foxo3,Retn,Arid5b,Sirt1,Tiparp,Hyal3,Nrip1,Chd7
11_Member	GO Biological Processes	GO:0008585	female gonad development	-2.20361	-0.817471	14/118	11504,11705,12841,14566,14714,22339,56312,56484,57264,71371,93759,99929,109685,268903	Adamts1,Amh,Col9a3,Gdf9,Gnrh1,Vegfa,Nupr1,Foxo3,Retn,Arid5b,Sirt1,Tiparp,Hyal3,Nrip1
11_Member	GO Biological Processes	GO:0046545	development of primary female sexual characteristics	-2.10885	-0.757575	14/121	11504,11705,12841,14566,14714,22339,56312,56484,57264,71371,93759,99929,109685,268903	Adamts1,Amh,Col9a3,Gdf9,Gnrh1,Vegfa,Nupr1,Foxo3,Retn,Arid5b,Sirt1,Tiparp,Hyal3,Nrip1
11_Member	GO Biological Processes	GO:0046661	male sex differentiation	-2.0997	-0.757575	18/172	11705,12125,12841,14180,14463,15395,15405,15894,20474,21386,22127,55994,56312,56739,71371,108829,263876,280667	Amh,Bcl2l11,Col9a3,Fgf9,Gata4,Hoxa10,Hoxa9,Icam1,Six4,Tbx3,Tsx,Smad9,Nupr1,Rec8,Arid5b,Jmjd1c,Spata2,Adam1b
12_Summary	GO Biological Processes	GO:0120161	regulation of cold-induced thermogenesis	-6.90443	-4.11184	26/145	11423,11474,11555,12686,12767,13198,14234,14245,14683,14705,14748,16190,16364,18128,18627,22227,22339,22368,58991,104263,105171,209448,216805,216850,217166,329003,12425,13653,18412,11501,11832,12310,12740,12815,13038,16373,17764,18124,19746,22034,26556,27375,71913,93759,170758,214162,232174,239126,353187,433091	Ache,Actn3,Adrb2,Elovl3,Cxcr4,Ddit3,Foxc2,Lpin1,Gnas,Bscl2,Gpr3,Il4ra,Irf4,Notch1,Per2,Ucp1,Vegfa,Trpv2,Ghrl,Kdm3a,Arrdc3,Hoxc10,Flcn,Kdm6b,Nr1d1,Zfp516,Cckar,Egr1,Sqstm1,Adam8,Aqp7,Calca,Cldn4,Col11a2,Ctsk,Irx3,Mtf1,Nr4a3,Rhd,Traf6,Homer1,Tjp3,Tmem79,Sirt1,Rac3,Kmt2a,Cyp26b1,C1qtnf9,Nr1d2,Pnpla1
12_Member	GO Biological Processes	GO:0120161	regulation of cold-induced thermogenesis	-6.90443	-4.11184	26/145	11423,11474,11555,12686,12767,13198,14234,14245,14683,14705,14748,16190,16364,18128,18627,22227,22339,22368,58991,104263,105171,209448,216805,216850,217166,329003	Ache,Actn3,Adrb2,Elovl3,Cxcr4,Ddit3,Foxc2,Lpin1,Gnas,Bscl2,Gpr3,Il4ra,Irf4,Notch1,Per2,Ucp1,Vegfa,Trpv2,Ghrl,Kdm3a,Arrdc3,Hoxc10,Flcn,Kdm6b,Nr1d1,Zfp516
12_Member	GO Biological Processes	GO:0106106	cold-induced thermogenesis	-6.78153	-4.00418	26/147	11423,11474,11555,12686,12767,13198,14234,14245,14683,14705,14748,16190,16364,18128,18627,22227,22339,22368,58991,104263,105171,209448,216805,216850,217166,329003	Ache,Actn3,Adrb2,Elovl3,Cxcr4,Ddit3,Foxc2,Lpin1,Gnas,Bscl2,Gpr3,Il4ra,Irf4,Notch1,Per2,Ucp1,Vegfa,Trpv2,Ghrl,Kdm3a,Arrdc3,Hoxc10,Flcn,Kdm6b,Nr1d1,Zfp516
12_Member	GO Biological Processes	GO:0001659	temperature homeostasis	-6.17347	-3.5887	29/188	11423,11474,11555,12425,12686,12767,13198,13653,14234,14245,14683,14705,14748,16190,16364,18128,18412,18627,22227,22339,22368,58991,104263,105171,209448,216805,216850,217166,329003	Ache,Actn3,Adrb2,Cckar,Elovl3,Cxcr4,Ddit3,Egr1,Foxc2,Lpin1,Gnas,Bscl2,Gpr3,Il4ra,Irf4,Notch1,Sqstm1,Per2,Ucp1,Vegfa,Trpv2,Ghrl,Kdm3a,Arrdc3,Hoxc10,Flcn,Kdm6b,Nr1d1,Zfp516
12_Member	GO Biological Processes	GO:1990845	adaptive thermogenesis	-5.93501	-3.41083	26/162	11423,11474,11555,12686,12767,13198,14234,14245,14683,14705,14748,16190,16364,18128,18627,22227,22339,22368,58991,104263,105171,209448,216805,216850,217166,329003	Ache,Actn3,Adrb2,Elovl3,Cxcr4,Ddit3,Foxc2,Lpin1,Gnas,Bscl2,Gpr3,Il4ra,Irf4,Notch1,Per2,Ucp1,Vegfa,Trpv2,Ghrl,Kdm3a,Arrdc3,Hoxc10,Flcn,Kdm6b,Nr1d1,Zfp516
12_Member	GO Biological Processes	GO:0120162	positive regulation of cold-induced thermogenesis	-5.19456	-2.81132	18/97	11423,11555,12686,12767,14245,14683,14705,14748,16190,16364,18627,22227,22339,22368,58991,104263,216850,329003	Ache,Adrb2,Elovl3,Cxcr4,Lpin1,Gnas,Bscl2,Gpr3,Il4ra,Irf4,Per2,Ucp1,Vegfa,Trpv2,Ghrl,Kdm3a,Kdm6b,Zfp516
12_Member	GO Biological Processes	GO:0048871	multicellular organismal homeostasis	-3.22735	-1.46661	50/553	11423,11474,11501,11555,11832,12310,12425,12686,12740,12767,12815,13038,13198,13653,14234,14245,14683,14705,14748,16190,16364,16373,17764,18124,18128,18412,18627,19746,22034,22227,22339,22368,26556,27375,58991,71913,93759,104263,105171,170758,209448,214162,216805,216850,217166,232174,239126,329003,353187,433091	Ache,Actn3,Adam8,Adrb2,Aqp7,Calca,Cckar,Elovl3,Cldn4,Cxcr4,Col11a2,Ctsk,Ddit3,Egr1,Foxc2,Lpin1,Gnas,Bscl2,Gpr3,Il4ra,Irf4,Irx3,Mtf1,Nr4a3,Notch1,Sqstm1,Per2,Rhd,Traf6,Ucp1,Vegfa,Trpv2,Homer1,Tjp3,Ghrl,Tmem79,Sirt1,Kdm3a,Arrdc3,Rac3,Hoxc10,Kmt2a,Flcn,Kdm6b,Nr1d1,Cyp26b1,C1qtnf9,Zfp516,Nr1d2,Pnpla1
13_Summary	GO Biological Processes	GO:0001944	vasculature development	-6.66648	-3.90385	80/792	11501,11504,11535,11555,11601,11816,11852,12224,12310,12654,12702,12767,13197,13198,13636,13653,13666,13835,14172,14180,14234,14367,14388,14463,14465,14674,15184,15213,15370,15402,15586,15945,16476,16477,16600,16835,16840,16878,17095,17130,17131,17872,18022,18128,18569,18591,18816,19108,19130,19378,19883,20317,20351,20375,21385,21386,21390,22164,22339,22682,54215,54598,58991,70097,93759,99929,105…	Adam8,Adamts1,Adm,Adrb2,Angpt2,Apoe,Rhob,Klf5,Calca,Chil1,Socs3,Cxcr4,Gadd45a,Ddit3,Efna1,Egr1,Eif2ak3,Epha1,Fgf18,Fgf9,Foxc2,Fzd5,Gab1,Gata4,Gata6,Gna13,Hdac5,Hey1,Nr4a1,Hoxa5,Hyal1,Cxcl10,Jun,Junb,Klf4,Ldlr,Cnmd,Lif,Lyl1,Smad6,Smad7,Ppp1r15a,Nfe2,Notch1,Pdcd4,Pdgfb,Serpinf2,Prkx,Prox1,Aldh1a2,Rora,Serpinf1,Sema4a,Spi1,Tbx2,Tbx3,Tbxa2r,Tnfsf4,Vegfa,Zfand5,Cd160,Calcrl,Ghrl,Sash1,Sirt1,Tiparp,Mmr…
13_Member	GO Biological Processes	GO:0001944	vasculature development	-6.66648	-3.90385	80/792	11501,11504,11535,11555,11601,11816,11852,12224,12310,12654,12702,12767,13197,13198,13636,13653,13666,13835,14172,14180,14234,14367,14388,14463,14465,14674,15184,15213,15370,15402,15586,15945,16476,16477,16600,16835,16840,16878,17095,17130,17131,17872,18022,18128,18569,18591,18816,19108,19130,19378,19883,20317,20351,20375,21385,21386,21390,22164,22339,22682,54215,54598,58991,70097,93759,99929,105…	Adam8,Adamts1,Adm,Adrb2,Angpt2,Apoe,Rhob,Klf5,Calca,Chil1,Socs3,Cxcr4,Gadd45a,Ddit3,Efna1,Egr1,Eif2ak3,Epha1,Fgf18,Fgf9,Foxc2,Fzd5,Gab1,Gata4,Gata6,Gna13,Hdac5,Hey1,Nr4a1,Hoxa5,Hyal1,Cxcl10,Jun,Junb,Klf4,Ldlr,Cnmd,Lif,Lyl1,Smad6,Smad7,Ppp1r15a,Nfe2,Notch1,Pdcd4,Pdgfb,Serpinf2,Prkx,Prox1,Aldh1a2,Rora,Serpinf1,Sema4a,Spi1,Tbx2,Tbx3,Tbxa2r,Tnfsf4,Vegfa,Zfand5,Cd160,Calcrl,Ghrl,Sash1,Sirt1,Tiparp,Mmr…
13_Member	GO Biological Processes	GO:0001568	blood vessel development	-6.58042	-3.83203	77/756	11501,11504,11535,11555,11601,11816,11852,12224,12654,12702,12767,13197,13198,13636,13653,13666,13835,14172,14180,14234,14367,14388,14463,14465,14674,15184,15213,15370,15402,15586,15945,16476,16477,16600,16835,16840,16878,17095,17130,17131,17872,18022,18128,18591,18816,19108,19130,19378,19883,20317,20351,20375,21385,21386,21390,22164,22339,54215,54598,58991,70097,93759,99929,105450,106042,192187,…	Adam8,Adamts1,Adm,Adrb2,Angpt2,Apoe,Rhob,Klf5,Chil1,Socs3,Cxcr4,Gadd45a,Ddit3,Efna1,Egr1,Eif2ak3,Epha1,Fgf18,Fgf9,Foxc2,Fzd5,Gab1,Gata4,Gata6,Gna13,Hdac5,Hey1,Nr4a1,Hoxa5,Hyal1,Cxcl10,Jun,Junb,Klf4,Ldlr,Cnmd,Lif,Lyl1,Smad6,Smad7,Ppp1r15a,Nfe2,Notch1,Pdgfb,Serpinf2,Prkx,Prox1,Aldh1a2,Rora,Serpinf1,Sema4a,Spi1,Tbx2,Tbx3,Tbxa2r,Tnfsf4,Vegfa,Cd160,Calcrl,Ghrl,Sash1,Sirt1,Tiparp,Mmrn2,Prickle1,Stab1,F…
13_Member	GO Biological Processes	GO:0048514	blood vessel morphogenesis	-6.10223	-3.54372	68/658	11501,11504,11535,11555,11601,11816,11852,12224,12654,12767,13197,13636,13666,13835,14172,14180,14234,14367,14388,14463,14465,14674,15184,15213,15370,15402,15586,15945,16476,16477,16600,16835,16840,16878,17130,17131,17872,18128,18591,18816,19108,19130,19883,20317,20351,20375,21385,21390,22339,54215,54598,58991,70097,93759,99929,105450,192187,216805,226841,229700,237038,242705,257630,320790,320910…	Adam8,Adamts1,Adm,Adrb2,Angpt2,Apoe,Rhob,Klf5,Chil1,Cxcr4,Gadd45a,Efna1,Eif2ak3,Epha1,Fgf18,Fgf9,Foxc2,Fzd5,Gab1,Gata4,Gata6,Gna13,Hdac5,Hey1,Nr4a1,Hoxa5,Hyal1,Cxcl10,Jun,Junb,Klf4,Ldlr,Cnmd,Lif,Smad6,Smad7,Ppp1r15a,Notch1,Pdgfb,Serpinf2,Prkx,Prox1,Rora,Serpinf1,Sema4a,Spi1,Tbx2,Tbxa2r,Vegfa,Cd160,Calcrl,Ghrl,Sash1,Sirt1,Tiparp,Mmrn2,Stab1,Flcn,Vash2,Rbm15,Nox1,E2f2,Il17f,Chd7,Itgb8,Mir23a,Mir27a…
13_Member	GO Biological Processes	GO:0045765	regulation of angiogenesis	-5.61594	-3.13207	38/301	11504,11535,11555,11601,11852,12654,12767,13197,13636,13835,14172,14234,14388,14463,14465,15402,15586,15945,16600,16840,16878,17872,20317,20351,21390,22339,54215,58991,70097,93759,192187,216805,226841,242705,257630,320910,387216,387220	Adamts1,Adm,Adrb2,Angpt2,Rhob,Chil1,Cxcr4,Gadd45a,Efna1,Epha1,Fgf18,Foxc2,Gab1,Gata4,Gata6,Hoxa5,Hyal1,Cxcl10,Klf4,Cnmd,Lif,Ppp1r15a,Serpinf1,Sema4a,Tbxa2r,Vegfa,Cd160,Ghrl,Sash1,Sirt1,Stab1,Flcn,Vash2,E2f2,Il17f,Itgb8,Mir23a,Mir27a
13_Member	GO Biological Processes	GO:1901342	regulation of vasculature development	-5.47767	-3.02325	38/305	11504,11535,11555,11601,11852,12654,12767,13197,13636,13835,14172,14234,14388,14463,14465,15402,15586,15945,16600,16840,16878,17872,20317,20351,21390,22339,54215,58991,70097,93759,192187,216805,226841,242705,257630,320910,387216,387220	Adamts1,Adm,Adrb2,Angpt2,Rhob,Chil1,Cxcr4,Gadd45a,Efna1,Epha1,Fgf18,Foxc2,Gab1,Gata4,Gata6,Hoxa5,Hyal1,Cxcl10,Klf4,Cnmd,Lif,Ppp1r15a,Serpinf1,Sema4a,Tbxa2r,Vegfa,Cd160,Ghrl,Sash1,Sirt1,Stab1,Flcn,Vash2,E2f2,Il17f,Itgb8,Mir23a,Mir27a
13_Member	GO Biological Processes	GO:0001525	angiogenesis	-4.75413	-2.52444	55/545	11501,11504,11535,11555,11601,11852,12224,12654,12767,13197,13636,13666,13835,14172,14180,14234,14367,14388,14463,14465,14674,15184,15370,15402,15586,15945,16476,16600,16840,16878,17872,18128,19108,19883,20317,20351,21390,22339,54215,54598,58991,70097,93759,105450,192187,216805,226841,229700,237038,242705,257630,320910,387216,387220,100044509	Adam8,Adamts1,Adm,Adrb2,Angpt2,Rhob,Klf5,Chil1,Cxcr4,Gadd45a,Efna1,Eif2ak3,Epha1,Fgf18,Fgf9,Foxc2,Fzd5,Gab1,Gata4,Gata6,Gna13,Hdac5,Nr4a1,Hoxa5,Hyal1,Cxcl10,Jun,Klf4,Cnmd,Lif,Ppp1r15a,Notch1,Prkx,Rora,Serpinf1,Sema4a,Tbxa2r,Vegfa,Cd160,Calcrl,Ghrl,Sash1,Sirt1,Mmrn2,Stab1,Flcn,Vash2,Rbm15,Nox1,E2f2,Il17f,Itgb8,Mir23a,Mir27a,Tgfbr3l
13_Member	GO Biological Processes	GO:0045766	positive regulation of angiogenesis	-3.42082	-1.56846	22/177	11535,11601,11852,12654,12767,13835,14172,14234,14388,14463,14465,15586,16600,21390,22339,58991,70097,93759,226841,320910,387216,387220	Adm,Angpt2,Rhob,Chil1,Cxcr4,Epha1,Fgf18,Foxc2,Gab1,Gata4,Gata6,Hyal1,Klf4,Tbxa2r,Vegfa,Ghrl,Sash1,Sirt1,Vash2,Itgb8,Mir23a,Mir27a
13_Member	GO Biological Processes	GO:1904018	positive regulation of vasculature development	-3.42082	-1.56846	22/177	11535,11601,11852,12654,12767,13835,14172,14234,14388,14463,14465,15586,16600,21390,22339,58991,70097,93759,226841,320910,387216,387220	Adm,Angpt2,Rhob,Chil1,Cxcr4,Epha1,Fgf18,Foxc2,Gab1,Gata4,Gata6,Hyal1,Klf4,Tbxa2r,Vegfa,Ghrl,Sash1,Sirt1,Vash2,Itgb8,Mir23a,Mir27a
13_Member	GO Biological Processes	GO:0016525	negative regulation of angiogenesis	-3.3896	-1.54953	16/110	11504,11555,11601,13197,15402,15945,16600,16840,16878,20317,20351,54215,192187,216805,242705,257630	Adamts1,Adrb2,Angpt2,Gadd45a,Hoxa5,Cxcl10,Klf4,Cnmd,Lif,Serpinf1,Sema4a,Cd160,Stab1,Flcn,E2f2,Il17f
13_Member	GO Biological Processes	GO:2000181	negative regulation of blood vessel morphogenesis	-3.30051	-1.50335	16/112	11504,11555,11601,13197,15402,15945,16600,16840,16878,20317,20351,54215,192187,216805,242705,257630	Adamts1,Adrb2,Angpt2,Gadd45a,Hoxa5,Cxcl10,Klf4,Cnmd,Lif,Serpinf1,Sema4a,Cd160,Stab1,Flcn,E2f2,Il17f
13_Member	GO Biological Processes	GO:1901343	negative regulation of vasculature development	-3.25693	-1.47957	16/113	11504,11555,11601,13197,15402,15945,16600,16840,16878,20317,20351,54215,192187,216805,242705,257630	Adamts1,Adrb2,Angpt2,Gadd45a,Hoxa5,Cxcl10,Klf4,Cnmd,Lif,Serpinf1,Sema4a,Cd160,Stab1,Flcn,E2f2,Il17f
14_Summary	GO Biological Processes	GO:0002819	regulation of adaptive immune response	-6.31322	-3.64167	34/238	11687,11846,12053,12504,14367,15018,15458,16190,16362,17131,20297,20371,21929,22034,22164,52118,54215,63953,66824,69583,72049,77125,80859,93759,100561,110557,214855,216799,225888,237877,240873,243910,332579,381305,11806,12493,18124,24088,27362,94088,100689,257630,11541,14159,14825,16768,19204,20375,56715,70450,20707	Alox15,Arg1,Bcl6,Cd4,Fzd5,H2-Q7,Hpx,Il4ra,Irf1,Smad7,Ccl20,Foxp3,Tnfaip3,Traf6,Tnfsf4,Pvr,Cd160,Dusp10,Pycard,Tnfsf13,Tnfrsf13c,Il33,Nfkbiz,Sirt1,Slc15a4,H2-Q6,Arid5a,Nlrp3,Kmt5b,Atad5,Tnfsf18,Nfkbid,Card9,Rc3h1,Apoa1,Cd37,Nr4a3,Tlr2,Dnajb9,Trim6,Spon2,Il17f,Adora2b,Fes,Cxcl1,Lag3,Ptafr,Spi1,Rabgef1,Unc13d,Serpinb9c
14_Member	GO Biological Processes	GO:0002819	regulation of adaptive immune response	-6.31322	-3.64167	34/238	11687,11846,12053,12504,14367,15018,15458,16190,16362,17131,20297,20371,21929,22034,22164,52118,54215,63953,66824,69583,72049,77125,80859,93759,100561,110557,214855,216799,225888,237877,240873,243910,332579,381305	Alox15,Arg1,Bcl6,Cd4,Fzd5,H2-Q7,Hpx,Il4ra,Irf1,Smad7,Ccl20,Foxp3,Tnfaip3,Traf6,Tnfsf4,Pvr,Cd160,Dusp10,Pycard,Tnfsf13,Tnfrsf13c,Il33,Nfkbiz,Sirt1,Slc15a4,H2-Q6,Arid5a,Nlrp3,Kmt5b,Atad5,Tnfsf18,Nfkbid,Card9,Rc3h1
14_Member	GO Biological Processes	GO:0002700	regulation of production of molecular mediator of immune response	-6.15879	-3.5887	28/178	11806,11846,12053,12493,14367,15458,16190,17131,18124,20297,20371,21929,22034,22164,24088,27362,54215,69583,77125,93759,94088,100561,100689,214855,216799,225888,237877,257630	Apoa1,Arg1,Bcl6,Cd37,Fzd5,Hpx,Il4ra,Smad7,Nr4a3,Ccl20,Foxp3,Tnfaip3,Traf6,Tnfsf4,Tlr2,Dnajb9,Cd160,Tnfsf13,Il33,Sirt1,Trim6,Slc15a4,Spon2,Arid5a,Nlrp3,Kmt5b,Atad5,Il17f
14_Member	GO Biological Processes	GO:0002699	positive regulation of immune effector process	-4.9874	-2.69214	36/296	11541,11846,12493,14159,14367,14825,15018,15458,16190,16362,16768,18124,19204,20371,20375,22034,22164,24088,27362,52118,54215,56715,69583,70450,77125,80859,93759,94088,100689,110557,214855,216799,225888,237877,243910,257630	Adora2b,Arg1,Cd37,Fes,Fzd5,Cxcl1,H2-Q7,Hpx,Il4ra,Irf1,Lag3,Nr4a3,Ptafr,Foxp3,Spi1,Traf6,Tnfsf4,Tlr2,Dnajb9,Pvr,Cd160,Rabgef1,Tnfsf13,Unc13d,Il33,Nfkbiz,Sirt1,Trim6,Spon2,H2-Q6,Arid5a,Nlrp3,Kmt5b,Atad5,Nfkbid,Il17f
14_Member	GO Biological Processes	GO:0002697	regulation of immune effector process	-4.80016	-2.55605	46/426	11541,11806,11846,12053,12493,14159,14367,14825,15018,15458,16190,16362,16768,17131,18124,19204,20297,20371,20375,20707,21929,22034,22164,24088,27362,52118,54215,56715,63953,69583,70450,77125,80859,93759,94088,100561,100689,110557,214855,216799,225888,237877,240873,243910,257630,381305	Adora2b,Apoa1,Arg1,Bcl6,Cd37,Fes,Fzd5,Cxcl1,H2-Q7,Hpx,Il4ra,Irf1,Lag3,Smad7,Nr4a3,Ptafr,Ccl20,Foxp3,Spi1,Serpinb9c,Tnfaip3,Traf6,Tnfsf4,Tlr2,Dnajb9,Pvr,Cd160,Rabgef1,Dusp10,Tnfsf13,Unc13d,Il33,Nfkbiz,Sirt1,Trim6,Slc15a4,Spon2,H2-Q6,Arid5a,Nlrp3,Kmt5b,Atad5,Tnfsf18,Nfkbid,Il17f,Rc3h1
14_Member	GO Biological Processes	GO:0002822	regulation of adaptive immune response based on somatic recombination of immune receptors built from immunoglobulin superfamily domains	-4.7169	-2.49834	29/222	11846,12053,12504,14367,15018,15458,16190,16362,17131,20297,20371,21929,22034,22164,52118,69583,72049,77125,80859,100561,110557,214855,216799,225888,237877,240873,243910,332579,381305	Arg1,Bcl6,Cd4,Fzd5,H2-Q7,Hpx,Il4ra,Irf1,Smad7,Ccl20,Foxp3,Tnfaip3,Traf6,Tnfsf4,Pvr,Tnfsf13,Tnfrsf13c,Il33,Nfkbiz,Slc15a4,H2-Q6,Arid5a,Nlrp3,Kmt5b,Atad5,Tnfsf18,Nfkbid,Card9,Rc3h1
14_Member	GO Biological Processes	GO:0002702	positive regulation of production of molecular mediator of immune response	-4.69319	-2.48282	20/125	12493,14367,15458,16190,18124,22034,22164,24088,27362,54215,69583,77125,93759,94088,100689,214855,216799,225888,237877,257630	Cd37,Fzd5,Hpx,Il4ra,Nr4a3,Traf6,Tnfsf4,Tlr2,Dnajb9,Cd160,Tnfsf13,Il33,Sirt1,Trim6,Spon2,Arid5a,Nlrp3,Kmt5b,Atad5,Il17f
14_Member	GO Biological Processes	GO:0002718	regulation of cytokine production involved in immune response	-4.54183	-2.35516	17/98	11806,11846,12053,14367,17131,18124,20297,20371,22034,22164,24088,54215,93759,94088,100689,214855,216799	Apoa1,Arg1,Bcl6,Fzd5,Smad7,Nr4a3,Ccl20,Foxp3,Traf6,Tnfsf4,Tlr2,Cd160,Sirt1,Trim6,Spon2,Arid5a,Nlrp3
14_Member	GO Biological Processes	GO:0002367	cytokine production involved in immune response	-3.79221	-1.7955	17/112	11806,11846,12053,14367,17131,18124,20297,20371,22034,22164,24088,54215,93759,94088,100689,214855,216799	Apoa1,Arg1,Bcl6,Fzd5,Smad7,Nr4a3,Ccl20,Foxp3,Traf6,Tnfsf4,Tlr2,Cd160,Sirt1,Trim6,Spon2,Arid5a,Nlrp3
14_Member	GO Biological Processes	GO:0002724	regulation of T cell cytokine production	-3.70858	-1.75163	9/38	11846,14367,17131,20297,20371,22034,22164,214855,216799	Arg1,Fzd5,Smad7,Ccl20,Foxp3,Traf6,Tnfsf4,Arid5a,Nlrp3
14_Member	GO Biological Processes	GO:0002637	regulation of immunoglobulin production	-3.49195	-1.61252	14/87	12053,12493,15458,16190,20371,21929,22034,22164,27362,69583,77125,100561,225888,237877	Bcl6,Cd37,Hpx,Il4ra,Foxp3,Tnfaip3,Traf6,Tnfsf4,Dnajb9,Tnfsf13,Il33,Slc15a4,Kmt5b,Atad5
14_Member	GO Biological Processes	GO:0002821	positive regulation of adaptive immune response	-3.23061	-1.46661	20/159	12504,14367,15018,15458,20371,22034,22164,52118,66824,69583,72049,80859,93759,110557,214855,216799,225888,237877,243910,332579	Cd4,Fzd5,H2-Q7,Hpx,Foxp3,Traf6,Tnfsf4,Pvr,Pycard,Tnfsf13,Tnfrsf13c,Nfkbiz,Sirt1,H2-Q6,Arid5a,Nlrp3,Kmt5b,Atad5,Nfkbid,Card9
14_Member	GO Biological Processes	GO:0002720	positive regulation of cytokine production involved in immune response	-3.04957	-1.36199	11/65	14367,18124,22034,22164,24088,54215,93759,94088,100689,214855,216799	Fzd5,Nr4a3,Traf6,Tnfsf4,Tlr2,Cd160,Sirt1,Trim6,Spon2,Arid5a,Nlrp3
14_Member	GO Biological Processes	GO:0002369	T cell cytokine production	-2.98319	-1.31046	9/47	11846,14367,17131,20297,20371,22034,22164,214855,216799	Arg1,Fzd5,Smad7,Ccl20,Foxp3,Traf6,Tnfsf4,Arid5a,Nlrp3
14_Member	GO Biological Processes	GO:0002703	regulation of leukocyte mediated immunity	-2.85252	-1.22924	30/298	11541,11846,12053,14159,14367,14825,15018,15458,16190,16768,17131,19204,20297,20371,20375,20707,22034,22164,24088,52118,54215,56715,69583,70450,100561,110557,214855,216799,225888,237877	Adora2b,Arg1,Bcl6,Fes,Fzd5,Cxcl1,H2-Q7,Hpx,Il4ra,Lag3,Smad7,Ptafr,Ccl20,Foxp3,Spi1,Serpinb9c,Traf6,Tnfsf4,Tlr2,Pvr,Cd160,Rabgef1,Tnfsf13,Unc13d,Slc15a4,H2-Q6,Arid5a,Nlrp3,Kmt5b,Atad5
14_Member	GO Biological Processes	GO:0002824	positive regulation of adaptive immune response based on somatic recombination of immune receptors built from immunoglobulin superfamily domains	-2.66749	-1.12234	18/152	12504,14367,15018,15458,20371,22034,22164,52118,69583,72049,80859,110557,214855,216799,225888,237877,243910,332579	Cd4,Fzd5,H2-Q7,Hpx,Foxp3,Traf6,Tnfsf4,Pvr,Tnfsf13,Tnfrsf13c,Nfkbiz,H2-Q6,Arid5a,Nlrp3,Kmt5b,Atad5,Nfkbid,Card9
14_Member	GO Biological Processes	GO:0002639	positive regulation of immunoglobulin production	-2.2788	-0.870277	9/59	12493,15458,16190,22164,27362,69583,77125,225888,237877	Cd37,Hpx,Il4ra,Tnfsf4,Dnajb9,Tnfsf13,Il33,Kmt5b,Atad5
14_Member	GO Biological Processes	GO:0002705	positive regulation of leukocyte mediated immunity	-2.15018	-0.783164	19/183	11846,14367,14825,15018,15458,16768,19204,20371,20375,22034,22164,52118,54215,69583,110557,214855,216799,225888,237877	Arg1,Fzd5,Cxcl1,H2-Q7,Hpx,Lag3,Ptafr,Foxp3,Spi1,Traf6,Tnfsf4,Pvr,Cd160,Tnfsf13,H2-Q6,Arid5a,Nlrp3,Kmt5b,Atad5
15_Summary	GO Biological Processes	GO:0001817	regulation of cytokine production	-6.24245	-3.62608	77/771	11352,11501,11541,11806,11846,12042,12051,12053,12310,12522,12611,12654,12914,12981,13198,13653,13666,13709,14186,14367,14463,14465,15951,16162,16190,16362,16364,16600,16768,17131,17199,17441,18124,18569,18578,18626,18816,18987,19204,19696,19698,19883,20297,20371,21929,22034,22164,22695,24088,50723,50905,53603,54215,56715,56722,58206,58991,66824,67245,67581,67917,69097,72049,77125,93759,94088,100…	Abl2,Adam8,Adora2b,Apoa1,Arg1,Bcl10,Bcl3,Bcl6,Calca,Cd83,Cebpg,Chil1,Crebbp,Csf2,Ddit3,Egr1,Eif2ak3,Elf1,Fgfr4,Fzd5,Gata4,Gata6,Ifi204,Il12rb2,Il4ra,Irf1,Irf4,Klf4,Lag3,Smad7,Mc1r,Mog,Nr4a3,Pdcd4,Pde4b,Per1,Serpinf2,Pou2f2,Ptafr,Rel,Relb,Rora,Ccl20,Foxp3,Tnfaip3,Traf6,Tnfsf4,Zfp36,Tlr2,Icosl,Il17rb,Tslp,Cd160,Rabgef1,Litaf,Zbtb32,Ghrl,Pycard,Peli1,Tbc1d23,Zcchc3,Trim15,Tnfrsf13c,Il33,Sirt1,Trim6,…
15_Member	GO Biological Processes	GO:0001817	regulation of cytokine production	-6.24245	-3.62608	77/771	11352,11501,11541,11806,11846,12042,12051,12053,12310,12522,12611,12654,12914,12981,13198,13653,13666,13709,14186,14367,14463,14465,15951,16162,16190,16362,16364,16600,16768,17131,17199,17441,18124,18569,18578,18626,18816,18987,19204,19696,19698,19883,20297,20371,21929,22034,22164,22695,24088,50723,50905,53603,54215,56715,56722,58206,58991,66824,67245,67581,67917,69097,72049,77125,93759,94088,100…	Abl2,Adam8,Adora2b,Apoa1,Arg1,Bcl10,Bcl3,Bcl6,Calca,Cd83,Cebpg,Chil1,Crebbp,Csf2,Ddit3,Egr1,Eif2ak3,Elf1,Fgfr4,Fzd5,Gata4,Gata6,Ifi204,Il12rb2,Il4ra,Irf1,Irf4,Klf4,Lag3,Smad7,Mc1r,Mog,Nr4a3,Pdcd4,Pde4b,Per1,Serpinf2,Pou2f2,Ptafr,Rel,Relb,Rora,Ccl20,Foxp3,Tnfaip3,Traf6,Tnfsf4,Zfp36,Tlr2,Icosl,Il17rb,Tslp,Cd160,Rabgef1,Litaf,Zbtb32,Ghrl,Pycard,Peli1,Tbc1d23,Zcchc3,Trim15,Tnfrsf13c,Il33,Sirt1,Trim6,…
15_Member	GO Biological Processes	GO:0001819	positive regulation of cytokine production	-6.18175	-3.5887	56/501	11352,11501,11541,12042,12051,12310,12522,12611,12654,12981,13198,13653,13666,14367,14463,14465,15951,16162,16190,16362,16364,18124,18578,18816,18987,19204,19696,19883,20297,20371,22034,22164,24088,50723,50905,53603,54215,66824,67245,67581,67917,69097,72049,77125,93759,94088,100689,214855,216799,234695,240873,257630,326623,332579,667034,100040462	Abl2,Adam8,Adora2b,Bcl10,Bcl3,Calca,Cd83,Cebpg,Chil1,Csf2,Ddit3,Egr1,Eif2ak3,Fzd5,Gata4,Gata6,Ifi204,Il12rb2,Il4ra,Irf1,Irf4,Nr4a3,Pde4b,Serpinf2,Pou2f2,Ptafr,Rel,Rora,Ccl20,Foxp3,Traf6,Tnfsf4,Tlr2,Icosl,Il17rb,Tslp,Cd160,Pycard,Peli1,Tbc1d23,Zcchc3,Trim15,Tnfrsf13c,Il33,Sirt1,Trim6,Spon2,Arid5a,Nlrp3,Carmil2,Tnfsf18,Il17f,Tnfsf15,Card9,Pnp2,Mndal
15_Member	GO Biological Processes	GO:0032675	regulation of interleukin-6 production	-2.58337	-1.05795	19/167	11541,18987,19204,20371,21929,22034,22164,24088,53603,56715,58991,66824,67581,77125,100689,214855,240873,257630,332579	Adora2b,Pou2f2,Ptafr,Foxp3,Tnfaip3,Traf6,Tnfsf4,Tlr2,Tslp,Rabgef1,Ghrl,Pycard,Tbc1d23,Il33,Spon2,Arid5a,Tnfsf18,Il17f,Card9
15_Member	GO Biological Processes	GO:0032755	positive regulation of interleukin-6 production	-2.51491	-1.025	14/109	11541,18987,19204,22034,22164,24088,53603,66824,67581,77125,100689,214855,257630,332579	Adora2b,Pou2f2,Ptafr,Traf6,Tnfsf4,Tlr2,Tslp,Pycard,Tbc1d23,Il33,Spon2,Arid5a,Il17f,Card9
15_Member	GO Biological Processes	GO:0032635	interleukin-6 production	-2.35736	-0.916956	19/175	11541,18987,19204,20371,21929,22034,22164,24088,53603,56715,58991,66824,67581,77125,100689,214855,240873,257630,332579	Adora2b,Pou2f2,Ptafr,Foxp3,Tnfaip3,Traf6,Tnfsf4,Tlr2,Tslp,Rabgef1,Ghrl,Pycard,Tbc1d23,Il33,Spon2,Arid5a,Tnfsf18,Il17f,Card9
15_Member	GO Biological Processes	GO:1903555	regulation of tumor necrosis factor superfamily cytokine production	-2.17511	-0.801457	19/182	11501,12051,14367,17199,19204,20371,21929,22695,24088,58991,66824,67581,77125,93759,100689,214855,240873,257630,332579	Adam8,Bcl3,Fzd5,Mc1r,Ptafr,Foxp3,Tnfaip3,Zfp36,Tlr2,Ghrl,Pycard,Tbc1d23,Il33,Sirt1,Spon2,Arid5a,Tnfsf18,Il17f,Card9
15_Member	GO Biological Processes	GO:0071706	tumor necrosis factor superfamily cytokine production	-2.05308	-0.727808	19/187	11501,12051,14367,17199,19204,20371,21929,22695,24088,58991,66824,67581,77125,93759,100689,214855,240873,257630,332579	Adam8,Bcl3,Fzd5,Mc1r,Ptafr,Foxp3,Tnfaip3,Zfp36,Tlr2,Ghrl,Pycard,Tbc1d23,Il33,Sirt1,Spon2,Arid5a,Tnfsf18,Il17f,Card9
16_Summary	GO Biological Processes	GO:0007178	transmembrane receptor protein serine/threonine kinase signaling pathway	-6.23236	-3.62608	47/389	12156,12914,13390,13590,13653,14180,14281,14463,14465,14566,15229,16476,17130,17131,17701,18128,18569,20375,20482,21815,22057,22408,26401,55994,56217,68010,68939,71950,83554,83925,93759,110521,110542,215001,216805,224109,225743,228839,246154,257630,269275,320910,328572,329506,387216,723902,100044509,12310,13198,14171,14172,14186,14388,15370,15586,15936,16600,16840,18511,18591,22339,22695,67112,74…	Bmp2,Crebbp,Dlx1,Lefty1,Egr1,Fgf9,Fos,Gata4,Gata6,Gdf9,Foxd1,Jun,Smad6,Smad7,Msx1,Notch1,Pdcd4,Spi1,Skil,Tgif1,Tob1,Wnt1,Map3k1,Smad9,Pals1,Bambi,Rasl11b,Nanog,Fstl3,Trps1,Sirt1,Hivep1,Amhr2,Wfikkn1,Flcn,Nrros,Rnf165,Tgif2,Vasn,Il17f,Acvr1c,Itgb8,Ep300,Ctdspl2,Mir23a,Mir7-1,Tgfbr3l,Calca,Ddit3,Fgf17,Fgf18,Fgfr4,Gab1,Nr4a1,Hyal1,Ier2,Klf4,Cnmd,Pax9,Pdgfb,Vegfa,Zfp36,Fgf22,Ddit4,Klb,Mmrn2
16_Member	GO Biological Processes	GO:0007178	transmembrane receptor protein serine/threonine kinase signaling pathway	-6.23236	-3.62608	47/389	12156,12914,13390,13590,13653,14180,14281,14463,14465,14566,15229,16476,17130,17131,17701,18128,18569,20375,20482,21815,22057,22408,26401,55994,56217,68010,68939,71950,83554,83925,93759,110521,110542,215001,216805,224109,225743,228839,246154,257630,269275,320910,328572,329506,387216,723902,100044509	Bmp2,Crebbp,Dlx1,Lefty1,Egr1,Fgf9,Fos,Gata4,Gata6,Gdf9,Foxd1,Jun,Smad6,Smad7,Msx1,Notch1,Pdcd4,Spi1,Skil,Tgif1,Tob1,Wnt1,Map3k1,Smad9,Pals1,Bambi,Rasl11b,Nanog,Fstl3,Trps1,Sirt1,Hivep1,Amhr2,Wfikkn1,Flcn,Nrros,Rnf165,Tgif2,Vasn,Il17f,Acvr1c,Itgb8,Ep300,Ctdspl2,Mir23a,Mir7-1,Tgfbr3l
16_Member	GO Biological Processes	GO:0030509	BMP signaling pathway	-4.43468	-2.27772	24/173	12156,13390,13590,13653,14463,14465,14566,15229,17130,17131,17701,18128,18569,20482,22057,22408,55994,68010,71950,83554,110521,225743,329506,387216	Bmp2,Dlx1,Lefty1,Egr1,Gata4,Gata6,Gdf9,Foxd1,Smad6,Smad7,Msx1,Notch1,Pdcd4,Skil,Tob1,Wnt1,Smad9,Bambi,Nanog,Fstl3,Hivep1,Rnf165,Ctdspl2,Mir23a
16_Member	GO Biological Processes	GO:0090092	regulation of transmembrane receptor protein serine/threonine kinase signaling pathway	-4.41251	-2.26708	31/254	12156,12914,13390,13590,14180,14463,14465,14566,15229,17130,17131,17701,18128,20482,22057,22408,56217,68010,68939,71950,83554,93759,215001,216805,224109,225743,246154,257630,328572,329506,100044509	Bmp2,Crebbp,Dlx1,Lefty1,Fgf9,Gata4,Gata6,Gdf9,Foxd1,Smad6,Smad7,Msx1,Notch1,Skil,Tob1,Wnt1,Pals1,Bambi,Rasl11b,Nanog,Fstl3,Sirt1,Wfikkn1,Flcn,Nrros,Rnf165,Vasn,Il17f,Ep300,Ctdspl2,Tgfbr3l
16_Member	GO Biological Processes	GO:0070848	response to growth factor	-4.33186	-2.20938	62/660	12156,12310,12914,13198,13390,13590,13653,14171,14172,14180,14186,14281,14388,14463,14465,14566,15229,15370,15586,15936,16476,16600,16840,17130,17131,17701,18128,18511,18569,18591,20375,20482,22057,22339,22408,22695,26401,55994,56217,67112,68010,68939,71950,74747,83379,83554,93759,105450,110521,110542,215001,216805,224109,225743,246154,257630,269275,320910,328572,329506,387216,100044509	Bmp2,Calca,Crebbp,Ddit3,Dlx1,Lefty1,Egr1,Fgf17,Fgf18,Fgf9,Fgfr4,Fos,Gab1,Gata4,Gata6,Gdf9,Foxd1,Nr4a1,Hyal1,Ier2,Jun,Klf4,Cnmd,Smad6,Smad7,Msx1,Notch1,Pax9,Pdcd4,Pdgfb,Spi1,Skil,Tob1,Vegfa,Wnt1,Zfp36,Map3k1,Smad9,Pals1,Fgf22,Bambi,Rasl11b,Nanog,Ddit4,Klb,Fstl3,Sirt1,Mmrn2,Hivep1,Amhr2,Wfikkn1,Flcn,Nrros,Rnf165,Vasn,Il17f,Acvr1c,Itgb8,Ep300,Ctdspl2,Mir23a,Tgfbr3l
16_Member	GO Biological Processes	GO:0007179	transforming growth factor beta receptor signaling pathway	-4.24346	-2.13082	25/189	12156,12914,14281,16476,17130,17131,20375,20482,22408,26401,55994,56217,68010,68939,93759,110542,215001,216805,224109,246154,257630,269275,320910,328572,100044509	Bmp2,Crebbp,Fos,Jun,Smad6,Smad7,Spi1,Skil,Wnt1,Map3k1,Smad9,Pals1,Bambi,Rasl11b,Sirt1,Amhr2,Wfikkn1,Flcn,Nrros,Vasn,Il17f,Acvr1c,Itgb8,Ep300,Tgfbr3l
16_Member	GO Biological Processes	GO:0071363	cellular response to growth factor stimulus	-4.09187	-2.01944	60/645	12156,12310,12914,13390,13590,13653,14171,14172,14180,14186,14281,14388,14463,14465,14566,15229,15370,15586,16476,16600,16840,17130,17131,17701,18128,18511,18569,18591,20375,20482,22057,22339,22408,22695,26401,55994,56217,67112,68010,68939,71950,74747,83379,83554,93759,105450,110521,110542,215001,216805,224109,225743,246154,257630,269275,320910,328572,329506,387216,100044509	Bmp2,Calca,Crebbp,Dlx1,Lefty1,Egr1,Fgf17,Fgf18,Fgf9,Fgfr4,Fos,Gab1,Gata4,Gata6,Gdf9,Foxd1,Nr4a1,Hyal1,Jun,Klf4,Cnmd,Smad6,Smad7,Msx1,Notch1,Pax9,Pdcd4,Pdgfb,Spi1,Skil,Tob1,Vegfa,Wnt1,Zfp36,Map3k1,Smad9,Pals1,Fgf22,Bambi,Rasl11b,Nanog,Ddit4,Klb,Fstl3,Sirt1,Mmrn2,Hivep1,Amhr2,Wfikkn1,Flcn,Nrros,Rnf165,Vasn,Il17f,Acvr1c,Itgb8,Ep300,Ctdspl2,Mir23a,Tgfbr3l
16_Member	GO Biological Processes	GO:0071772	response to BMP	-4.00202	-1.9554	24/184	12156,13390,13590,13653,14463,14465,14566,15229,17130,17131,17701,18128,18569,20482,22057,22408,55994,68010,71950,83554,110521,225743,329506,387216	Bmp2,Dlx1,Lefty1,Egr1,Gata4,Gata6,Gdf9,Foxd1,Smad6,Smad7,Msx1,Notch1,Pdcd4,Skil,Tob1,Wnt1,Smad9,Bambi,Nanog,Fstl3,Hivep1,Rnf165,Ctdspl2,Mir23a
16_Member	GO Biological Processes	GO:0071773	cellular response to BMP stimulus	-4.00202	-1.9554	24/184	12156,13390,13590,13653,14463,14465,14566,15229,17130,17131,17701,18128,18569,20482,22057,22408,55994,68010,71950,83554,110521,225743,329506,387216	Bmp2,Dlx1,Lefty1,Egr1,Gata4,Gata6,Gdf9,Foxd1,Smad6,Smad7,Msx1,Notch1,Pdcd4,Skil,Tob1,Wnt1,Smad9,Bambi,Nanog,Fstl3,Hivep1,Rnf165,Ctdspl2,Mir23a
16_Member	GO Biological Processes	GO:0090287	regulation of cellular response to growth factor stimulus	-3.79639	-1.79719	33/299	12156,12914,13390,14172,14180,14463,14465,15229,16840,17130,17131,17701,18128,18591,20482,22057,22408,56217,68010,68939,71950,83554,93759,105450,215001,216805,224109,225743,246154,257630,328572,329506,100044509	Bmp2,Crebbp,Dlx1,Fgf18,Fgf9,Gata4,Gata6,Foxd1,Cnmd,Smad6,Smad7,Msx1,Notch1,Pdgfb,Skil,Tob1,Wnt1,Pals1,Bambi,Rasl11b,Nanog,Fstl3,Sirt1,Mmrn2,Wfikkn1,Flcn,Nrros,Rnf165,Vasn,Il17f,Ep300,Ctdspl2,Tgfbr3l
16_Member	GO Biological Processes	GO:0030510	regulation of BMP signaling pathway	-3.77341	-1.78777	16/102	13390,14463,14465,15229,17130,17131,17701,18128,20482,22057,22408,68010,71950,83554,225743,329506	Dlx1,Gata4,Gata6,Foxd1,Smad6,Smad7,Msx1,Notch1,Skil,Tob1,Wnt1,Bambi,Nanog,Fstl3,Rnf165,Ctdspl2
16_Member	GO Biological Processes	GO:1903844	regulation of cellular response to transforming growth factor beta stimulus	-3.63929	-1.69839	18/126	12156,12914,13390,17130,17131,20482,22408,56217,68010,68939,93759,215001,216805,224109,246154,257630,328572,100044509	Bmp2,Crebbp,Dlx1,Smad6,Smad7,Skil,Wnt1,Pals1,Bambi,Rasl11b,Sirt1,Wfikkn1,Flcn,Nrros,Vasn,Il17f,Ep300,Tgfbr3l
16_Member	GO Biological Processes	GO:0030514	negative regulation of BMP signaling pathway	-3.6286	-1.69205	11/56	13390,17130,17131,18128,20482,22057,22408,68010,71950,83554,329506	Dlx1,Smad6,Smad7,Notch1,Skil,Tob1,Wnt1,Bambi,Nanog,Fstl3,Ctdspl2
16_Member	GO Biological Processes	GO:0090101	negative regulation of transmembrane receptor protein serine/threonine kinase signaling pathway	-3.55288	-1.63672	18/128	12156,13390,13590,17130,17131,18128,20482,22057,22408,68010,68939,71950,83554,93759,215001,224109,246154,329506	Bmp2,Dlx1,Lefty1,Smad6,Smad7,Notch1,Skil,Tob1,Wnt1,Bambi,Rasl11b,Nanog,Fstl3,Sirt1,Wfikkn1,Nrros,Vasn,Ctdspl2
16_Member	GO Biological Processes	GO:0071560	cellular response to transforming growth factor beta stimulus	-3.30611	-1.5057	26/229	12156,12914,13390,14281,16476,17130,17131,20375,20482,22408,26401,55994,56217,68010,68939,93759,110542,215001,216805,224109,246154,257630,269275,320910,328572,100044509	Bmp2,Crebbp,Dlx1,Fos,Jun,Smad6,Smad7,Spi1,Skil,Wnt1,Map3k1,Smad9,Pals1,Bambi,Rasl11b,Sirt1,Amhr2,Wfikkn1,Flcn,Nrros,Vasn,Il17f,Acvr1c,Itgb8,Ep300,Tgfbr3l
16_Member	GO Biological Processes	GO:0017015	regulation of transforming growth factor beta receptor signaling pathway	-3.2995	-1.50335	17/123	12156,12914,17130,17131,20482,22408,56217,68010,68939,93759,215001,216805,224109,246154,257630,328572,100044509	Bmp2,Crebbp,Smad6,Smad7,Skil,Wnt1,Pals1,Bambi,Rasl11b,Sirt1,Wfikkn1,Flcn,Nrros,Vasn,Il17f,Ep300,Tgfbr3l
16_Member	GO Biological Processes	GO:0071559	response to transforming growth factor beta	-3.16385	-1.43865	26/234	12156,12914,13390,14281,16476,17130,17131,20375,20482,22408,26401,55994,56217,68010,68939,93759,110542,215001,216805,224109,246154,257630,269275,320910,328572,100044509	Bmp2,Crebbp,Dlx1,Fos,Jun,Smad6,Smad7,Spi1,Skil,Wnt1,Map3k1,Smad9,Pals1,Bambi,Rasl11b,Sirt1,Amhr2,Wfikkn1,Flcn,Nrros,Vasn,Il17f,Acvr1c,Itgb8,Ep300,Tgfbr3l
16_Member	GO Biological Processes	GO:0030512	negative regulation of transforming growth factor beta receptor signaling pathway	-2.48652	-1.0098	11/76	12156,17130,17131,20482,22408,68010,68939,93759,215001,224109,246154	Bmp2,Smad6,Smad7,Skil,Wnt1,Bambi,Rasl11b,Sirt1,Wfikkn1,Nrros,Vasn
16_Member	GO Biological Processes	GO:0090288	negative regulation of cellular response to growth factor stimulus	-2.27272	-0.865954	13/104	13390,16840,17130,17131,18128,20482,22057,22408,68010,71950,83554,105450,329506	Dlx1,Cnmd,Smad6,Smad7,Notch1,Skil,Tob1,Wnt1,Bambi,Nanog,Fstl3,Mmrn2,Ctdspl2
17_Summary	GO Biological Processes	GO:0030099	myeloid cell differentiation	-5.75315	-3.26159	49/429	11501,12053,12310,12326,12504,12606,12611,12981,12985,13637,14102,14159,14281,14683,15402,15405,15416,15951,16364,16476,16477,16878,18035,18733,19152,19698,19746,19824,20375,21847,22034,22339,22695,24088,52065,53621,56484,57259,69188,83554,93759,211770,214133,224109,229700,241764,272382,320910,328572,12522,16190,16362,16768,17131,20297,20371,22164,63953,80859,216799,232174,234695,240873,243910,26…	Adam8,Bcl6,Calca,Camk4,Cd4,Cebpa,Cebpg,Csf2,Csf3,Efna2,Fas,Fes,Fos,Gnas,Hoxa5,Hoxa9,Hoxb8,Ifi204,Irf4,Jun,Junb,Lif,Nfkbia,Pirb,Prtn3,Relb,Rhd,Trim10,Spi1,Klf10,Traf6,Vegfa,Zfp36,Tlr2,Mfhas1,Cnot4,Foxo3,Tob2,Kmt2e,Fstl3,Sirt1,Trib1,Tet2,Nrros,Rbm15,L3mbtl1,Spib,Itgb8,Ep300,Cd83,Il4ra,Irf1,Lag3,Smad7,Ccl20,Foxp3,Tnfsf4,Dusp10,Nfkbiz,Nlrp3,Cyp26b1,Carmil2,Tnfsf18,Nfkbid,Zfp608,Rc3h1
17_Member	GO Biological Processes	GO:0030099	myeloid cell differentiation	-5.75315	-3.26159	49/429	11501,12053,12310,12326,12504,12606,12611,12981,12985,13637,14102,14159,14281,14683,15402,15405,15416,15951,16364,16476,16477,16878,18035,18733,19152,19698,19746,19824,20375,21847,22034,22339,22695,24088,52065,53621,56484,57259,69188,83554,93759,211770,214133,224109,229700,241764,272382,320910,328572	Adam8,Bcl6,Calca,Camk4,Cd4,Cebpa,Cebpg,Csf2,Csf3,Efna2,Fas,Fes,Fos,Gnas,Hoxa5,Hoxa9,Hoxb8,Ifi204,Irf4,Jun,Junb,Lif,Nfkbia,Pirb,Prtn3,Relb,Rhd,Trim10,Spi1,Klf10,Traf6,Vegfa,Zfp36,Tlr2,Mfhas1,Cnot4,Foxo3,Tob2,Kmt2e,Fstl3,Sirt1,Trib1,Tet2,Nrros,Rbm15,L3mbtl1,Spib,Itgb8,Ep300
17_Member	GO Biological Processes	GO:0030225	macrophage differentiation	-5.44807	-3.00071	12/44	12310,12504,12606,12981,16878,20375,22339,24088,93759,211770,224109,272382	Calca,Cd4,Cebpa,Csf2,Lif,Spi1,Vegfa,Tlr2,Sirt1,Trib1,Nrros,Spib
17_Member	GO Biological Processes	GO:0002573	myeloid leukocyte differentiation	-4.89878	-2.63073	31/240	11501,12310,12326,12504,12606,12981,12985,13637,14159,14281,14683,15951,16364,16476,16477,16878,18733,19152,19698,20375,21847,22034,22339,24088,57259,83554,93759,211770,224109,272382,320910	Adam8,Calca,Camk4,Cd4,Cebpa,Csf2,Csf3,Efna2,Fes,Fos,Gnas,Ifi204,Irf4,Jun,Junb,Lif,Pirb,Prtn3,Relb,Spi1,Klf10,Traf6,Vegfa,Tlr2,Tob2,Fstl3,Sirt1,Trib1,Nrros,Spib,Itgb8
17_Member	GO Biological Processes	GO:1903706	regulation of hemopoiesis	-4.45607	-2.2882	43/401	11501,12053,12310,12504,12522,12985,14102,14159,14281,14683,15402,15405,15416,16190,16362,16476,16768,16878,17131,18035,20297,20371,20375,21847,22034,22164,22695,53621,56484,57259,63953,80859,83554,211770,216799,229700,232174,234695,240873,241764,243910,269023,381305	Adam8,Bcl6,Calca,Cd4,Cd83,Csf3,Fas,Fes,Fos,Gnas,Hoxa5,Hoxa9,Hoxb8,Il4ra,Irf1,Jun,Lag3,Lif,Smad7,Nfkbia,Ccl20,Foxp3,Spi1,Klf10,Traf6,Tnfsf4,Zfp36,Cnot4,Foxo3,Tob2,Dusp10,Nfkbiz,Fstl3,Trib1,Nlrp3,Rbm15,Cyp26b1,Carmil2,Tnfsf18,L3mbtl1,Nfkbid,Zfp608,Rc3h1
17_Member	GO Biological Processes	GO:0045637	regulation of myeloid cell differentiation	-3.23693	-1.46993	25/219	11501,12310,12504,12985,14102,14159,14281,14683,15402,15405,15416,16476,16878,18035,20375,21847,22034,22695,53621,56484,57259,83554,211770,229700,241764	Adam8,Calca,Cd4,Csf3,Fas,Fes,Fos,Gnas,Hoxa5,Hoxa9,Hoxb8,Jun,Lif,Nfkbia,Spi1,Klf10,Traf6,Zfp36,Cnot4,Foxo3,Tob2,Fstl3,Trib1,Rbm15,L3mbtl1
17_Member	GO Biological Processes	GO:1902107	positive regulation of leukocyte differentiation	-3.06212	-1.3652	22/188	11501,12053,12310,12504,12522,14159,14281,14683,16190,16362,16476,16878,20371,21847,22034,22164,63953,80859,211770,216799,234695,243910	Adam8,Bcl6,Calca,Cd4,Cd83,Fes,Fos,Gnas,Il4ra,Irf1,Jun,Lif,Foxp3,Klf10,Traf6,Tnfsf4,Dusp10,Nfkbiz,Trib1,Nlrp3,Carmil2,Nfkbid
17_Member	GO Biological Processes	GO:1903708	positive regulation of hemopoiesis	-3.06212	-1.3652	22/188	11501,12053,12310,12504,12522,14159,14281,14683,16190,16362,16476,16878,20371,21847,22034,22164,63953,80859,211770,216799,234695,243910	Adam8,Bcl6,Calca,Cd4,Cd83,Fes,Fos,Gnas,Il4ra,Irf1,Jun,Lif,Foxp3,Klf10,Traf6,Tnfsf4,Dusp10,Nfkbiz,Trib1,Nlrp3,Carmil2,Nfkbid
17_Member	GO Biological Processes	GO:1902105	regulation of leukocyte differentiation	-2.88853	-1.25408	32/323	11501,12053,12310,12504,12522,14102,14159,14281,14683,16190,16362,16476,16768,16878,17131,20297,20371,21847,22034,22164,57259,63953,80859,83554,211770,216799,232174,234695,240873,243910,269023,381305	Adam8,Bcl6,Calca,Cd4,Cd83,Fas,Fes,Fos,Gnas,Il4ra,Irf1,Jun,Lag3,Lif,Smad7,Ccl20,Foxp3,Klf10,Traf6,Tnfsf4,Tob2,Dusp10,Nfkbiz,Fstl3,Trib1,Nlrp3,Cyp26b1,Carmil2,Tnfsf18,Nfkbid,Zfp608,Rc3h1
17_Member	GO Biological Processes	GO:0002763	positive regulation of myeloid leukocyte differentiation	-2.17933	-0.804089	10/72	12310,12504,14159,14281,14683,16476,16878,21847,22034,211770	Calca,Cd4,Fes,Fos,Gnas,Jun,Lif,Klf10,Traf6,Trib1
17_Member	GO Biological Processes	GO:0045639	positive regulation of myeloid cell differentiation	-2.00649	-0.693809	13/112	12310,12504,12985,14159,14281,14683,15402,16476,16878,21847,22034,56484,211770	Calca,Cd4,Csf3,Fes,Fos,Gnas,Hoxa5,Jun,Lif,Klf10,Traf6,Foxo3,Trib1
18_Summary	GO Biological Processes	GO:0044057	regulation of system process	-5.60202	-3.1257	65/640	11474,11535,11540,11541,11555,11806,11816,12291,12310,12372,12953,13048,13400,13666,14186,14245,14419,14463,14528,14566,14683,14705,15357,15370,15464,15894,16373,16600,16878,17130,17131,17896,18124,18128,18516,18578,18591,18627,19204,19216,20688,21390,21952,22138,26556,27140,54598,54615,54631,56484,57264,58991,64082,69847,71687,76055,76469,77125,93759,171530,243547,243961,245537,330953,387216,178…	Actn3,Adm,Adora2a,Adora2b,Adrb2,Apoa1,Apoe,Cacna1g,Calca,Casq1,Cry2,Cux2,Dmpk,Eif2ak3,Fgfr4,Lpin1,Gal,Gata4,Gch1,Gdf9,Gnas,Bscl2,Hmgcr,Nr4a1,Hrc,Icam1,Irx3,Klf4,Lif,Smad6,Smad7,Myl4,Nr4a3,Notch1,Pbx3,Pde4b,Pdgfb,Per2,Ptafr,Ptger1,Sp4,Tbxa2r,Tnni1,Ttn,Homer1,Tlx3,Calcrl,Npff,Nphs1,Foxo3,Retn,Ghrl,Popdc2,Wnk4,Tmem25,Oga,Cmya5,Il33,Sirt1,Ucn2,Grip2,Shank1,Nlgn3,Hcn4,Mir23a,Myh3,Jsrp1,Stac3,Abl2,Ctnn…
18_Member	GO Biological Processes	GO:0044057	regulation of system process	-5.60202	-3.1257	65/640	11474,11535,11540,11541,11555,11806,11816,12291,12310,12372,12953,13048,13400,13666,14186,14245,14419,14463,14528,14566,14683,14705,15357,15370,15464,15894,16373,16600,16878,17130,17131,17896,18124,18128,18516,18578,18591,18627,19204,19216,20688,21390,21952,22138,26556,27140,54598,54615,54631,56484,57264,58991,64082,69847,71687,76055,76469,77125,93759,171530,243547,243961,245537,330953,387216	Actn3,Adm,Adora2a,Adora2b,Adrb2,Apoa1,Apoe,Cacna1g,Calca,Casq1,Cry2,Cux2,Dmpk,Eif2ak3,Fgfr4,Lpin1,Gal,Gata4,Gch1,Gdf9,Gnas,Bscl2,Hmgcr,Nr4a1,Hrc,Icam1,Irx3,Klf4,Lif,Smad6,Smad7,Myl4,Nr4a3,Notch1,Pbx3,Pde4b,Pdgfb,Per2,Ptafr,Ptger1,Sp4,Tbxa2r,Tnni1,Ttn,Homer1,Tlx3,Calcrl,Npff,Nphs1,Foxo3,Retn,Ghrl,Popdc2,Wnk4,Tmem25,Oga,Cmya5,Il33,Sirt1,Ucn2,Grip2,Shank1,Nlgn3,Hcn4,Mir23a
18_Member	GO Biological Processes	GO:0003009	skeletal muscle contraction	-4.75135	-2.52444	11/43	11474,11555,12372,13400,14705,15370,17883,21952,26556,71912,237611	Actn3,Adrb2,Casq1,Dmpk,Bscl2,Nr4a1,Myh3,Tnni1,Homer1,Jsrp1,Stac3
18_Member	GO Biological Processes	GO:0050905	neuromuscular process	-3.91318	-1.88095	25/198	11352,11474,11540,11555,12372,12386,13400,14528,14705,15370,17883,18124,19712,21952,26556,27386,57340,71912,170758,209448,231044,237611,242443,243961,245537	Abl2,Actn3,Adora2a,Adrb2,Casq1,Ctnna2,Dmpk,Gch1,Bscl2,Nr4a1,Myh3,Nr4a3,Rest,Tnni1,Homer1,Npas3,Jph3,Jsrp1,Rac3,Hoxc10,Gbx1,Stac3,Grin3a,Shank1,Nlgn3
18_Member	GO Biological Processes	GO:0014852	regulation of skeletal muscle contraction by neural stimulation via neuromuscular junction	-3.7566	-1.77692	3/3	13400,14705,15370	Dmpk,Bscl2,Nr4a1
18_Member	GO Biological Processes	GO:0050879	multicellular organismal movement	-3.35556	-1.53245	11/60	11474,11555,12372,13400,14705,15370,17883,21952,26556,71912,237611	Actn3,Adrb2,Casq1,Dmpk,Bscl2,Nr4a1,Myh3,Tnni1,Homer1,Jsrp1,Stac3
18_Member	GO Biological Processes	GO:0050881	musculoskeletal movement	-3.35556	-1.53245	11/60	11474,11555,12372,13400,14705,15370,17883,21952,26556,71912,237611	Actn3,Adrb2,Casq1,Dmpk,Bscl2,Nr4a1,Myh3,Tnni1,Homer1,Jsrp1,Stac3
18_Member	GO Biological Processes	GO:0003012	f	-3.29594	-1.50335	41/425	11474,11541,11555,12291,12310,12372,12767,13400,14463,14465,14705,15370,15464,16600,17131,17883,17896,18124,18128,18578,19204,21385,21386,21390,21952,22138,26556,50874,54598,56484,58991,71912,76055,76469,93759,231602,233199,237611,243547,330953,434246	Actn3,Adora2b,Adrb2,Cacna1g,Calca,Casq1,Cxcr4,Dmpk,Gata4,Gata6,Bscl2,Nr4a1,Hrc,Klf4,Smad7,Myh3,Myl4,Nr4a3,Notch1,Pde4b,Ptafr,Tbx2,Tbx3,Tbxa2r,Tnni1,Ttn,Homer1,Tmod4,Calcrl,Foxo3,Ghrl,Jsrp1,Oga,Cmya5,Sirt1,P2rx2,Mybpc2,Stac3,Grip2,Hcn4,Trim72
18_Member	GO Biological Processes	GO:0014819	regulation of skeletal muscle contraction	-2.84819	-1.22924	5/16	11474,12372,13400,14705,15370	Actn3,Casq1,Dmpk,Bscl2,Nr4a1
18_Member	GO Biological Processes	GO:0006936	muscle contraction	-2.83667	-1.22192	31/312	11474,11541,11555,12291,12310,12372,12767,13400,14463,14705,15370,17131,17883,17896,18578,19204,21385,21386,21390,21952,22138,26556,50874,54598,58991,71912,231602,233199,237611,243547,330953	Actn3,Adora2b,Adrb2,Cacna1g,Calca,Casq1,Cxcr4,Dmpk,Gata4,Bscl2,Nr4a1,Smad7,Myh3,Myl4,Pde4b,Ptafr,Tbx2,Tbx3,Tbxa2r,Tnni1,Ttn,Homer1,Tmod4,Calcrl,Ghrl,Jsrp1,P2rx2,Mybpc2,Stac3,Grip2,Hcn4
18_Member	GO Biological Processes	GO:0090257	regulation of muscle system process	-2.64919	-1.11014	26/254	11474,11541,11555,12310,12372,13400,14463,14705,15370,15464,16600,17131,18124,18128,18578,19204,21390,21952,22138,54598,56484,58991,76055,76469,93759,330953	Actn3,Adora2b,Adrb2,Calca,Casq1,Dmpk,Gata4,Bscl2,Nr4a1,Hrc,Klf4,Smad7,Nr4a3,Notch1,Pde4b,Ptafr,Tbxa2r,Tnni1,Ttn,Calcrl,Foxo3,Ghrl,Oga,Cmya5,Sirt1,Hcn4
18_Member	GO Biological Processes	GO:0006941	striated muscle contraction	-2.41203	-0.956182	19/173	11474,11555,12291,12372,12767,13400,14463,14705,15370,17131,17883,17896,18578,21952,22138,26556,71912,237611,330953	Actn3,Adrb2,Cacna1g,Casq1,Cxcr4,Dmpk,Gata4,Bscl2,Nr4a1,Smad7,Myh3,Myl4,Pde4b,Tnni1,Ttn,Homer1,Jsrp1,Stac3,Hcn4
19_Summary	GO Biological Processes	GO:0001773	myeloid dendritic cell activation	-5.1972	-2.81132	11/39	12326,12493,12981,16364,18733,19698,20375,22034,66824,94176,320910,19152	Camk4,Cd37,Csf2,Irf4,Pirb,Relb,Spi1,Traf6,Pycard,Dock2,Itgb8,Prtn3
19_Member	GO Biological Processes	GO:0001773	myeloid dendritic cell activation	-5.1972	-2.81132	11/39	12326,12493,12981,16364,18733,19698,20375,22034,66824,94176,320910	Camk4,Cd37,Csf2,Irf4,Pirb,Relb,Spi1,Traf6,Pycard,Dock2,Itgb8
19_Member	GO Biological Processes	GO:0043011	myeloid dendritic cell differentiation	-4.50877	-2.3372	8/24	12326,12981,16364,18733,19698,20375,22034,320910	Camk4,Csf2,Irf4,Pirb,Relb,Spi1,Traf6,Itgb8
19_Member	GO Biological Processes	GO:0097028	dendritic cell differentiation	-3.20151	-1.4573	9/44	12326,12981,16364,18733,19152,19698,20375,22034,320910	Camk4,Csf2,Irf4,Pirb,Prtn3,Relb,Spi1,Traf6,Itgb8
20_Summary	GO Biological Processes	GO:0051090	regulation of DNA-binding transcription factor activity	-5.19137	-2.81132	47/424	11501,11705,12042,12051,12156,12335,12611,12879,12914,12985,13198,15184,15375,15894,15982,16600,17131,17691,18035,18712,19130,20371,20375,20893,21389,21929,22034,22164,22339,22408,24088,56312,57748,66824,67245,69097,69159,71371,93759,94088,211770,216799,240873,243910,328424,328572,332579	Adam8,Amh,Bcl10,Bcl3,Bmp2,Capn3,Cebpg,Cys1,Crebbp,Csf3,Ddit3,Hdac5,Foxa1,Icam1,Ifrd1,Klf4,Smad7,Sik1,Nfkbia,Pim1,Prox1,Foxp3,Spi1,Bhlhe40,Tbx6,Tnfaip3,Traf6,Tnfsf4,Vegfa,Wnt1,Tlr2,Nupr1,Jmy,Pycard,Peli1,Trim15,Rhebl1,Arid5b,Sirt1,Trim6,Trib1,Nlrp3,Tnfsf18,Nfkbid,Kcnrg,Ep300,Card9
20_Member	GO Biological Processes	GO:0051090	regulation of DNA-binding transcription factor activity	-5.19137	-2.81132	47/424	11501,11705,12042,12051,12156,12335,12611,12879,12914,12985,13198,15184,15375,15894,15982,16600,17131,17691,18035,18712,19130,20371,20375,20893,21389,21929,22034,22164,22339,22408,24088,56312,57748,66824,67245,69097,69159,71371,93759,94088,211770,216799,240873,243910,328424,328572,332579	Adam8,Amh,Bcl10,Bcl3,Bmp2,Capn3,Cebpg,Cys1,Crebbp,Csf3,Ddit3,Hdac5,Foxa1,Icam1,Ifrd1,Klf4,Smad7,Sik1,Nfkbia,Pim1,Prox1,Foxp3,Spi1,Bhlhe40,Tbx6,Tnfaip3,Traf6,Tnfsf4,Vegfa,Wnt1,Tlr2,Nupr1,Jmy,Pycard,Peli1,Trim15,Rhebl1,Arid5b,Sirt1,Trim6,Trib1,Nlrp3,Tnfsf18,Nfkbid,Kcnrg,Ep300,Card9
20_Member	GO Biological Processes	GO:0051091	positive regulation of DNA-binding transcription factor activity	-2.67639	-1.12728	27/266	11501,11705,12042,12156,12335,12914,12985,13198,15184,15375,15894,15982,22034,22339,22408,24088,57748,66824,69097,69159,71371,94088,216799,240873,328424,328572,332579	Adam8,Amh,Bcl10,Bmp2,Capn3,Crebbp,Csf3,Ddit3,Hdac5,Foxa1,Icam1,Ifrd1,Traf6,Vegfa,Wnt1,Tlr2,Jmy,Pycard,Trim15,Rhebl1,Arid5b,Trim6,Nlrp3,Tnfsf18,Kcnrg,Ep300,Card9

## Sheet: Metascape_clust 1
GroupID	Category	Term	Description	LogP	Log(q-value)	InTerm_InList	Genes	Symbols
1_Summary	Reactome Gene Sets	R-MMU-191273	Cholesterol biosynthesis	-11.6415	-7.41333	14/26	13121,13360,14137,15490,16987,20775,68603,74754,110196,110460,192156,208715,235293,319554,11307,12642,20249,50790,104086,12638,72999,108079,14182,18145,54200,67737,171504,219024,546726,12012,12161,13113,15465,16590,18595,19017,29859,54670,105387,114664,170459,218461,11686,11688,12752,15558,15559,18439,18719,20442,22239,23801,26874,26878,30049,54218,56336,56490,57742,64292,68671,74596,100705,10550…	Cyp51,Dhcr7,Fdft1,Hsd17b7,Lss,Sqle,Pmvk,Dhcr24,Fdps,Acat2,Mvd,Hmgcs1,Sc5d,Idi1,Abcg1,Ch25h,Scd1,Acsl4,Cyp27a1,Cftr,Insig2,Prkaa2,Fgfr1,Npc1,Sult2b1,Ttc39d,Apobr,Pip4p1,Cyp26c1,Baat,Bmp6,Cyp3a13,Hrh1,Kit,Pdgfra,Ppargc1a,Sult4a1,Atp8b1,Akr1c14,Hsd17b11,Stard4,Pde8b,Alox12b,Alox8,Cln3,Htr2a,Htr2b,P2rx7,Pip5k1b,St3gal1,Ugt8a,Aloxe3,Abcd2,B3galt2,Scd3,B3galt4,B4galt5,Zbtb20,Abhd1,Ptges,Pcyt2,Cds1,Acac…
1_Member	Reactome Gene Sets	R-MMU-191273	Cholesterol biosynthesis	-11.6415	-7.41333	14/26	13121,13360,14137,15490,16987,20775,68603,74754,110196,110460,192156,208715,235293,319554	Cyp51,Dhcr7,Fdft1,Hsd17b7,Lss,Sqle,Pmvk,Dhcr24,Fdps,Acat2,Mvd,Hmgcs1,Sc5d,Idi1
1_Member	WikiPathways	WP103	Cholesterol Biosynthesis	-11.3833	-7.41333	11/15	13121,13360,14137,16987,20775,68603,110196,192156,208715,235293,319554	Cyp51,Dhcr7,Fdft1,Lss,Sqle,Pmvk,Fdps,Mvd,Hmgcs1,Sc5d,Idi1
1_Member	WikiPathways	WP4346	Cholesterol metabolism (includes both Bloch and Kandutsch-Russell pathways)	-11.2185	-7.41333	18/49	11307,12642,13121,13360,14137,15490,16987,20249,20775,50790,68603,74754,104086,110196,192156,208715,235293,319554	Abcg1,Ch25h,Cyp51,Dhcr7,Fdft1,Hsd17b7,Lss,Scd1,Sqle,Acsl4,Pmvk,Dhcr24,Cyp27a1,Fdps,Mvd,Hmgcs1,Sc5d,Idi1
1_Member	GO Biological Processes	GO:0016126	sterol biosynthetic process	-9.26882	-5.68548	17/55	11307,12638,12642,13121,13360,14137,15490,16987,20775,68603,72999,74754,108079,110196,192156,208715,235293	Abcg1,Cftr,Ch25h,Cyp51,Dhcr7,Fdft1,Hsd17b7,Lss,Sqle,Pmvk,Insig2,Dhcr24,Prkaa2,Fdps,Mvd,Hmgcs1,Sc5d
1_Member	GO Biological Processes	GO:0006695	cholesterol biosynthetic process	-8.18662	-4.74941	15/49	11307,12638,13121,13360,14137,15490,16987,68603,72999,74754,108079,110196,192156,208715,235293	Abcg1,Cftr,Cyp51,Dhcr7,Fdft1,Hsd17b7,Lss,Pmvk,Insig2,Dhcr24,Prkaa2,Fdps,Mvd,Hmgcs1,Sc5d
1_Member	GO Biological Processes	GO:1902653	secondary alcohol biosynthetic process	-8.18662	-4.74941	15/49	11307,12638,13121,13360,14137,15490,16987,68603,72999,74754,108079,110196,192156,208715,235293	Abcg1,Cftr,Cyp51,Dhcr7,Fdft1,Hsd17b7,Lss,Pmvk,Insig2,Dhcr24,Prkaa2,Fdps,Mvd,Hmgcs1,Sc5d
1_Member	GO Biological Processes	GO:1902652	secondary alcohol metabolic process	-7.24735	-3.91928	24/138	11307,12638,12642,13121,13360,14137,14182,15490,16987,18145,20775,54200,67737,68603,72999,74754,104086,108079,110196,171504,192156,208715,219024,235293	Abcg1,Cftr,Ch25h,Cyp51,Dhcr7,Fdft1,Fgfr1,Hsd17b7,Lss,Npc1,Sqle,Sult2b1,Ttc39d,Pmvk,Insig2,Dhcr24,Cyp27a1,Prkaa2,Fdps,Apobr,Mvd,Hmgcs1,Pip4p1,Sc5d
1_Member	GO Biological Processes	GO:0016125	sterol metabolic process	-7.06317	-3.78086	24/141	11307,12638,12642,13121,13360,14137,15490,16987,18145,20775,54200,67737,68603,72999,74754,104086,108079,110196,171504,192156,208715,219024,235293,546726	Abcg1,Cftr,Ch25h,Cyp51,Dhcr7,Fdft1,Hsd17b7,Lss,Npc1,Sqle,Sult2b1,Ttc39d,Pmvk,Insig2,Dhcr24,Cyp27a1,Prkaa2,Fdps,Apobr,Mvd,Hmgcs1,Pip4p1,Sc5d,Cyp26c1
1_Member	GO Biological Processes	GO:0008203	cholesterol metabolic process	-6.98831	-3.74739	23/132	11307,12638,12642,13121,13360,14137,15490,16987,18145,20775,54200,67737,68603,72999,74754,104086,108079,110196,171504,192156,208715,219024,235293	Abcg1,Cftr,Ch25h,Cyp51,Dhcr7,Fdft1,Hsd17b7,Lss,Npc1,Sqle,Sult2b1,Ttc39d,Pmvk,Insig2,Dhcr24,Cyp27a1,Prkaa2,Fdps,Apobr,Mvd,Hmgcs1,Pip4p1,Sc5d
1_Member	GO Biological Processes	GO:0008202	steroid metabolic process	-6.78855	-3.58543	39/321	11307,12012,12161,12638,12642,13113,13121,13360,14137,14182,15465,15490,16590,16987,18145,18595,19017,20249,20775,29859,54200,54670,67737,68603,72999,74754,104086,105387,108079,110196,114664,170459,171504,192156,208715,218461,219024,235293,546726	Abcg1,Baat,Bmp6,Cftr,Ch25h,Cyp3a13,Cyp51,Dhcr7,Fdft1,Fgfr1,Hrh1,Hsd17b7,Kit,Lss,Npc1,Pdgfra,Ppargc1a,Scd1,Sqle,Sult4a1,Sult2b1,Atp8b1,Ttc39d,Pmvk,Insig2,Dhcr24,Cyp27a1,Akr1c14,Prkaa2,Fdps,Hsd17b11,Stard4,Apobr,Mvd,Hmgcs1,Pde8b,Pip4p1,Sc5d,Cyp26c1
1_Member	GO Biological Processes	GO:0008610	lipid biosynthetic process	-6.58597	-3.41761	59/599	11307,11686,11688,12012,12161,12638,12642,12752,13121,13360,14137,15465,15490,15558,15559,16987,18439,18719,19017,20249,20442,20775,22239,23801,26874,26878,30049,50790,54218,56336,56490,57742,64292,68603,68671,72999,74596,74754,100705,104086,105501,108079,110196,114664,170459,192156,208715,211961,218442,218461,227102,230796,231871,232430,235293,239759,319554,329065,100503915	Abcg1,Alox12b,Alox8,Baat,Bmp6,Cftr,Ch25h,Cln3,Cyp51,Dhcr7,Fdft1,Hrh1,Hsd17b7,Htr2a,Htr2b,Lss,P2rx7,Pip5k1b,Ppargc1a,Scd1,St3gal1,Sqle,Ugt8a,Aloxe3,Abcd2,B3galt2,Scd3,Acsl4,B3galt4,B4galt5,Zbtb20,Abhd1,Ptges,Pmvk,Pcyt2,Insig2,Cds1,Dhcr24,Acacb,Cyp27a1,Abhd4,Prkaa2,Fdps,Hsd17b11,Stard4,Mvd,Hmgcs1,Asxl3,Serinc5,Pde8b,Ormdl1,Wdtc1,Daglb,Crebl2,Sc5d,Liph,Idi1,Scd4,Smpd5
1_Member	GO Biological Processes	GO:0006694	steroid biosynthetic process	-6.428	-3.29182	25/163	11307,12012,12161,12638,12642,13121,13360,14137,15465,15490,16987,19017,20775,68603,72999,74754,104086,108079,110196,114664,170459,192156,208715,218461,235293	Abcg1,Baat,Bmp6,Cftr,Ch25h,Cyp51,Dhcr7,Fdft1,Hrh1,Hsd17b7,Lss,Ppargc1a,Sqle,Pmvk,Insig2,Dhcr24,Cyp27a1,Prkaa2,Fdps,Hsd17b11,Stard4,Mvd,Hmgcs1,Pde8b,Sc5d
1_Member	Reactome Gene Sets	R-MMU-8957322	Metabolism of steroids	-6.02443	-2.94624	20/117	12012,12642,13121,13360,14137,15490,16987,20775,68603,74754,104086,105387,110196,110460,114664,170459,192156,208715,235293,319554	Baat,Ch25h,Cyp51,Dhcr7,Fdft1,Hsd17b7,Lss,Sqle,Pmvk,Dhcr24,Cyp27a1,Akr1c14,Fdps,Acat2,Hsd17b11,Stard4,Mvd,Hmgcs1,Sc5d,Idi1
1_Member	KEGG Pathway	ko00100	Steroid biosynthesis	-5.82831	-2.86822	8/19	13121,13360,14137,15490,16987,20775,74754,235293	Cyp51,Dhcr7,Fdft1,Hsd17b7,Lss,Sqle,Dhcr24,Sc5d
1_Member	KEGG Pathway	mmu00100	Steroid biosynthesis	-5.82831	-2.86822	8/19	13121,13360,14137,15490,16987,20775,74754,235293	Cyp51,Dhcr7,Fdft1,Hsd17b7,Lss,Sqle,Dhcr24,Sc5d
1_Member	KEGG Pathway	M00101	Cholesterol biosynthesis, squalene 2,3-epoxide => cholesterol	-5.62163	-2.73727	6/10	13121,13360,15490,16987,74754,235293	Cyp51,Dhcr7,Hsd17b7,Lss,Dhcr24,Sc5d
1_Member	KEGG Pathway	mmu_M00101	Cholesterol biosynthesis, squalene 2,3-epoxide => cholesterol	-5.62163	-2.73727	6/10	13121,13360,15490,16987,74754,235293	Cyp51,Dhcr7,Hsd17b7,Lss,Dhcr24,Sc5d
1_Member	GO Biological Processes	GO:1901617	organic hydroxy compound biosynthetic process	-5.49573	-2.64479	29/231	11307,11688,11977,12012,12161,12638,12642,13121,13360,14137,15490,16987,20617,20775,21808,26570,53626,68603,72999,74754,83429,104086,108079,110196,170459,192156,208715,235293,319801	Abcg1,Alox8,Atp7a,Baat,Bmp6,Cftr,Ch25h,Cyp51,Dhcr7,Fdft1,Hsd17b7,Lss,Snca,Sqle,Tgfb2,Slc7a11,Insm1,Pmvk,Insig2,Dhcr24,Ctns,Cyp27a1,Prkaa2,Fdps,Stard4,Mvd,Hmgcs1,Sc5d,Tigar
1_Member	GO Biological Processes	GO:1901615	organic hydroxy compound metabolic process	-5.11944	-2.34228	48/502	11307,11529,11688,11977,12012,12161,12638,12642,13121,13360,14137,14182,15490,16590,16987,18145,19062,20617,20775,21808,26570,50500,53626,53881,54200,54384,54670,58242,67737,68603,72472,72999,74754,83429,104086,105387,105501,108079,110196,170459,171504,192156,208715,219024,235033,235293,319801,546726	Abcg1,Adh7,Alox8,Atp7a,Baat,Bmp6,Cftr,Ch25h,Cyp51,Dhcr7,Fdft1,Fgfr1,Hsd17b7,Kit,Lss,Npc1,Inpp5k,Snca,Sqle,Tgfb2,Slc7a11,Ttpa,Insm1,Slc5a3,Sult2b1,Mtmr7,Atp8b1,Nudt11,Ttc39d,Pmvk,Slc16a10,Insig2,Dhcr24,Ctns,Cyp27a1,Akr1c14,Abhd4,Prkaa2,Fdps,Stard4,Apobr,Mvd,Hmgcs1,Pip4p1,Rdh8,Sc5d,Tigar,Cyp26c1
1_Member	Reactome Gene Sets	R-MMU-556833	Metabolism of lipids	-4.73274	-2.07368	53/594	11686,11688,11770,11883,12012,12408,12642,13113,13121,13360,14137,15490,16331,16987,18010,18719,19062,20249,20775,22239,23801,26970,50790,54384,64292,68603,68671,69772,74596,74754,85031,100705,104086,104709,105387,105501,108079,110196,110460,114664,170459,192156,208715,217700,219024,227102,235293,239759,240753,269180,319554,320207,329910	Alox12b,Alox8,Fabp4,Arsa,Baat,Cbr1,Ch25h,Cyp3a13,Cyp51,Dhcr7,Fdft1,Hsd17b7,Inpp5d,Lss,Neu1,Pip5k1b,Inpp5k,Scd1,Sqle,Ugt8a,Aloxe3,Pla2g2e,Acsl4,Mtmr7,Ptges,Pmvk,Pcyt2,Bdh2,Cds1,Dhcr24,Pla1a,Acacb,Cyp27a1,Pik3r6,Akr1c14,Abhd4,Prkaa2,Fdps,Acat2,Hsd17b11,Stard4,Mvd,Hmgcs1,Acot6,Pip4p1,Ormdl1,Sc5d,Liph,Plekha6,Inpp4a,Idi1,Pik3r5,Acot11
1_Member	GO Biological Processes	GO:0006066	alcohol metabolic process	-4.69226	-2.05341	34/321	11307,11529,12161,12638,12642,13121,13360,14137,14182,15490,16987,18145,19062,20617,20775,53881,54200,54384,58242,67737,68603,72999,74754,104086,105387,105501,108079,110196,171504,192156,208715,219024,235033,235293	Abcg1,Adh7,Bmp6,Cftr,Ch25h,Cyp51,Dhcr7,Fdft1,Fgfr1,Hsd17b7,Lss,Npc1,Inpp5k,Snca,Sqle,Slc5a3,Sult2b1,Mtmr7,Nudt11,Ttc39d,Pmvk,Insig2,Dhcr24,Cyp27a1,Akr1c14,Abhd4,Prkaa2,Fdps,Apobr,Mvd,Hmgcs1,Pip4p1,Rdh8,Sc5d
1_Member	GO Biological Processes	GO:0046165	alcohol biosynthetic process	-3.85865	-1.57251	18/138	11307,12161,12638,13121,13360,14137,15490,16987,20617,68603,72999,74754,104086,108079,110196,192156,208715,235293	Abcg1,Bmp6,Cftr,Cyp51,Dhcr7,Fdft1,Hsd17b7,Lss,Snca,Pmvk,Insig2,Dhcr24,Cyp27a1,Prkaa2,Fdps,Mvd,Hmgcs1,Sc5d
1_Member	Reactome Gene Sets	R-MMU-6807047	Cholesterol biosynthesis via desmosterol	-3.34727	-1.26908	3/4	13360,74754,235293	Dhcr7,Dhcr24,Sc5d
1_Member	Reactome Gene Sets	R-MMU-6807062	Cholesterol biosynthesis via lathosterol	-3.34727	-1.26908	3/4	13360,74754,235293	Dhcr7,Dhcr24,Sc5d
2_Summary	GO Biological Processes	GO:0034341	response to interferon-gamma	-9.31483	-5.68548	27/137	12332,12703,14469,16365,17472,18126,18173,19261,20296,20306,20617,20821,21898,24108,55932,64685,66102,69635,69834,80285,100702,104252,226421,229898,236573,434341,547253	Capg,Socs1,Gbp2,Acod1,Gbp4,Nos2,Slc11a1,Sirpa,Ccl2,Ccl7,Snca,Trim21,Tlr4,Ubd,Gbp3,Nmi,Cxcl16,Dapk1,Rab43,Parp9,Gbp6,Cdc42ep2,Rab7b,Gbp5,Gbp9,Nlrc5,Parp14
2_Member	GO Biological Processes	GO:0034341	response to interferon-gamma	-9.31483	-5.68548	27/137	12332,12703,14469,16365,17472,18126,18173,19261,20296,20306,20617,20821,21898,24108,55932,64685,66102,69635,69834,80285,100702,104252,226421,229898,236573,434341,547253	Capg,Socs1,Gbp2,Acod1,Gbp4,Nos2,Slc11a1,Sirpa,Ccl2,Ccl7,Snca,Trim21,Tlr4,Ubd,Gbp3,Nmi,Cxcl16,Dapk1,Rab43,Parp9,Gbp6,Cdc42ep2,Rab7b,Gbp5,Gbp9,Nlrc5,Parp14
2_Member	GO Biological Processes	GO:0071346	cellular response to interferon-gamma	-7.61094	-4.23173	22/113	12332,12703,14469,16365,17472,18126,19261,20296,20306,21898,55932,64685,69635,69834,80285,100702,104252,226421,229898,236573,434341,547253	Capg,Socs1,Gbp2,Acod1,Gbp4,Nos2,Sirpa,Ccl2,Ccl7,Tlr4,Gbp3,Nmi,Dapk1,Rab43,Parp9,Gbp6,Cdc42ep2,Rab7b,Gbp5,Gbp9,Nlrc5,Parp14
3_Summary	GO Biological Processes	GO:0050900	leukocyte migration	-6.21503	-3.10882	41/364	11519,11876,12642,12765,12978,14345,15404,15465,16398,16408,16414,16590,17101,17965,18133,18613,19219,19260,19261,19271,20296,20306,20311,20963,22340,28240,54698,56066,56838,57257,64095,66102,69453,84094,102103,104099,105855,109254,170756,227541,257632,12777,14182,16542,18595,18606,12934,14573,15399,16728,16870,18053,18187,18208,18508,20355,20360,21808,58235,67784,70031,72349,211187,319504	Add2,Artn,Ch25h,Cxcr2,Csf1r,Fut4,Hoxa7,Hrh1,Itga2,Itgal,Itgb2,Kit,Lyst,Nbl1,Ccn3,Pecam1,Ptger4,Ptpn22,Sirpa,Ptprj,Ccl2,Ccl7,Cxcl5,Syk,Vegfb,Trpm2,Crtam,Cxcl11,Ccl28,Vav3,Gpr35,Cxcl16,Prss56,Plvap,Mtus1,Itga9,Nckap1l,Adtrp,Slc8b1,Camk1d,Nod2,Ccr10,Fgfr1,Kdr,Pdgfra,Enpp2,Dpysl2,Gdnf,Hoxa2,L1cam,Lhx2,Ngfr,Nrp2,Ntn1,Pax6,Sema4f,Sema6c,Tgfb2,Nectin1,Plxnd1,Cmtm8,Dusp3,Lrtm2,Nrcam
3_Member	GO Biological Processes	GO:0050900	leukocyte migration	-6.21503	-3.10882	41/364	11519,11876,12642,12765,12978,14345,15404,15465,16398,16408,16414,16590,17101,17965,18133,18613,19219,19260,19261,19271,20296,20306,20311,20963,22340,28240,54698,56066,56838,57257,64095,66102,69453,84094,102103,104099,105855,109254,170756,227541,257632	Add2,Artn,Ch25h,Cxcr2,Csf1r,Fut4,Hoxa7,Hrh1,Itga2,Itgal,Itgb2,Kit,Lyst,Nbl1,Ccn3,Pecam1,Ptger4,Ptpn22,Sirpa,Ptprj,Ccl2,Ccl7,Cxcl5,Syk,Vegfb,Trpm2,Crtam,Cxcl11,Ccl28,Vav3,Gpr35,Cxcl16,Prss56,Plvap,Mtus1,Itga9,Nckap1l,Adtrp,Slc8b1,Camk1d,Nod2
3_Member	GO Biological Processes	GO:0030595	leukocyte chemotaxis	-4.94145	-2.20321	27/221	12642,12765,12978,15465,16414,16590,17101,17965,18133,19271,20296,20306,20311,20963,22340,28240,56066,57257,64095,66102,69453,102103,104099,105855,170756,227541,257632	Ch25h,Cxcr2,Csf1r,Hrh1,Itgb2,Kit,Lyst,Nbl1,Ccn3,Ptprj,Ccl2,Ccl7,Cxcl5,Syk,Vegfb,Trpm2,Cxcl11,Vav3,Gpr35,Cxcl16,Prss56,Mtus1,Itga9,Nckap1l,Slc8b1,Camk1d,Nod2
3_Member	GO Biological Processes	GO:0060326	cell chemotaxis	-4.76129	-2.09177	33/305	12642,12765,12777,12978,14182,15465,16414,16542,16590,17101,17965,18133,18595,18606,19271,20296,20306,20311,20963,22340,28240,56066,56838,57257,64095,66102,69453,102103,104099,105855,170756,227541,257632	Ch25h,Cxcr2,Ccr10,Csf1r,Fgfr1,Hrh1,Itgb2,Kdr,Kit,Lyst,Nbl1,Ccn3,Pdgfra,Enpp2,Ptprj,Ccl2,Ccl7,Cxcl5,Syk,Vegfb,Trpm2,Cxcl11,Ccl28,Vav3,Gpr35,Cxcl16,Prss56,Mtus1,Itga9,Nckap1l,Slc8b1,Camk1d,Nod2
3_Member	GO Biological Processes	GO:0006935	chemotaxis	-4.40118	-1.84095	53/611	11876,12642,12765,12777,12934,12978,14182,14573,15399,15465,16398,16414,16542,16590,16728,16870,17101,17965,18053,18133,18187,18208,18508,18595,18606,19271,20296,20306,20311,20355,20360,20963,21808,22340,28240,56066,56838,57257,58235,64095,66102,67784,69453,70031,72349,102103,104099,105855,170756,211187,227541,257632,319504	Artn,Ch25h,Cxcr2,Ccr10,Dpysl2,Csf1r,Fgfr1,Gdnf,Hoxa2,Hrh1,Itga2,Itgb2,Kdr,Kit,L1cam,Lhx2,Lyst,Nbl1,Ngfr,Ccn3,Nrp2,Ntn1,Pax6,Pdgfra,Enpp2,Ptprj,Ccl2,Ccl7,Cxcl5,Sema4f,Sema6c,Syk,Tgfb2,Vegfb,Trpm2,Cxcl11,Ccl28,Vav3,Nectin1,Gpr35,Cxcl16,Plxnd1,Prss56,Cmtm8,Dusp3,Mtus1,Itga9,Nckap1l,Slc8b1,Lrtm2,Camk1d,Nod2,Nrcam
3_Member	GO Biological Processes	GO:0042330	taxis	-4.30741	-1.78098	53/616	11876,12642,12765,12777,12934,12978,14182,14573,15399,15465,16398,16414,16542,16590,16728,16870,17101,17965,18053,18133,18187,18208,18508,18595,18606,19271,20296,20306,20311,20355,20360,20963,21808,22340,28240,56066,56838,57257,58235,64095,66102,67784,69453,70031,72349,102103,104099,105855,170756,211187,227541,257632,319504	Artn,Ch25h,Cxcr2,Ccr10,Dpysl2,Csf1r,Fgfr1,Gdnf,Hoxa2,Hrh1,Itga2,Itgb2,Kdr,Kit,L1cam,Lhx2,Lyst,Nbl1,Ngfr,Ccn3,Nrp2,Ntn1,Pax6,Pdgfra,Enpp2,Ptprj,Ccl2,Ccl7,Cxcl5,Sema4f,Sema6c,Syk,Tgfb2,Vegfb,Trpm2,Cxcl11,Ccl28,Vav3,Nectin1,Gpr35,Cxcl16,Plxnd1,Prss56,Cmtm8,Dusp3,Mtus1,Itga9,Nckap1l,Slc8b1,Lrtm2,Camk1d,Nod2,Nrcam
3_Member	GO Biological Processes	GO:0097529	myeloid leukocyte migration	-3.65617	-1.43832	24/221	12765,12978,15465,16414,16590,17965,18133,18613,19219,19261,19271,20296,20306,20311,20963,22340,56066,57257,64095,102103,104099,105855,227541,257632	Cxcr2,Csf1r,Hrh1,Itgb2,Kit,Nbl1,Ccn3,Pecam1,Ptger4,Sirpa,Ptprj,Ccl2,Ccl7,Cxcl5,Syk,Vegfb,Cxcl11,Vav3,Gpr35,Mtus1,Itga9,Nckap1l,Camk1d,Nod2
3_Member	GO Biological Processes	GO:0097530	granulocyte migration	-3.23105	-1.1868	18/155	12765,12978,15465,16414,18613,19219,19261,19271,20296,20306,20311,20963,56066,57257,104099,105855,227541,257632	Cxcr2,Csf1r,Hrh1,Itgb2,Pecam1,Ptger4,Sirpa,Ptprj,Ccl2,Ccl7,Cxcl5,Syk,Cxcl11,Vav3,Itga9,Nckap1l,Camk1d,Nod2
3_Member	GO Biological Processes	GO:0002685	regulation of leukocyte migration	-2.99804	-1.0338	22/217	12765,12978,14345,15404,16398,17965,18133,18613,19219,19260,19271,20296,22340,56838,69453,84094,102103,105855,109254,170756,227541,257632	Cxcr2,Csf1r,Fut4,Hoxa7,Itga2,Nbl1,Ccn3,Pecam1,Ptger4,Ptpn22,Ptprj,Ccl2,Vegfb,Ccl28,Prss56,Plvap,Mtus1,Nckap1l,Adtrp,Slc8b1,Camk1d,Nod2
3_Member	GO Biological Processes	GO:0071621	granulocyte chemotaxis	-2.89731	-0.987915	15/126	12765,12978,15465,16414,19271,20296,20306,20311,20963,56066,57257,104099,105855,227541,257632	Cxcr2,Csf1r,Hrh1,Itgb2,Ptprj,Ccl2,Ccl7,Cxcl5,Syk,Cxcl11,Vav3,Itga9,Nckap1l,Camk1d,Nod2
3_Member	GO Biological Processes	GO:1990266	neutrophil migration	-2.46143	-0.722705	14/126	12765,16414,18613,19219,20296,20306,20311,20963,56066,57257,104099,105855,227541,257632	Cxcr2,Itgb2,Pecam1,Ptger4,Ccl2,Ccl7,Cxcl5,Syk,Cxcl11,Vav3,Itga9,Nckap1l,Camk1d,Nod2
3_Member	GO Biological Processes	GO:0050920	regulation of chemotaxis	-2.45184	-0.722207	21/225	11876,12765,12978,14182,16398,16542,17965,18133,18595,19271,20296,20355,20360,22340,69453,72349,102103,105855,170756,227541,257632	Artn,Cxcr2,Csf1r,Fgfr1,Itga2,Kdr,Nbl1,Ccn3,Pdgfra,Ptprj,Ccl2,Sema4f,Sema6c,Vegfb,Prss56,Dusp3,Mtus1,Nckap1l,Slc8b1,Camk1d,Nod2
3_Member	GO Biological Processes	GO:0030593	neutrophil chemotaxis	-2.42036	-0.696762	12/101	12765,16414,20296,20306,20311,20963,56066,57257,104099,105855,227541,257632	Cxcr2,Itgb2,Ccl2,Ccl7,Cxcl5,Syk,Cxcl11,Vav3,Itga9,Nckap1l,Camk1d,Nod2
3_Member	GO Biological Processes	GO:0002688	regulation of leukocyte chemotaxis	-2.17156	-0.56412	13/122	12765,12978,17965,18133,19271,20296,22340,69453,102103,105855,170756,227541,257632	Cxcr2,Csf1r,Nbl1,Ccn3,Ptprj,Ccl2,Vegfb,Prss56,Mtus1,Nckap1l,Slc8b1,Camk1d,Nod2
4_Summary	GO Biological Processes	GO:0046942	carboxylic acid transport	-5.91907	-2.86822	39/347	11770,11988,12752,12934,13853,16181,16513,18126,18168,18173,18439,18671,20511,20540,20617,20963,26570,26874,26970,30805,50790,50934,54670,64292,67473,83429,107375,108116,212555,214663,215335,216227,217316,224661,225579,231549,231583,234595,239273,11307,12638,69698,224674,240726,12354,12728,14182,14404,26372,57776,224796,229933,382427,20541,72472,110891,170756,11519,11828,11937,11977,14628,14706,1…	Fabp4,Slc7a2,Cln3,Dpysl2,Epm2a,Il1rn,Kcnj10,Nos2,Npy5r,Slc11a1,P2rx7,Abcb1a,Slc1a2,Slc7a7,Snca,Syk,Slc7a11,Abcd2,Pla2g2e,Slc22a4,Acsl4,Slc7a8,Atp8b1,Ptges,Slc47a1,Ctns,Slc25a45,Slco3a1,Slc66a1,Slc25a29,Slc36a1,Slc17a8,Slc16a5,Slc26a8,Slc27a6,Lrrc8d,Slc26a1,Slc38a7,Abcc4,Abcg1,Cftr,Slc52a3,Slc37a1,Slco5a1,Car7,Clcn5,Fgfr1,Gabre,Clcn6,Ttyh1,Clic5,Clca2,Best3,Slc8a1,Slc16a10,Slc8a2,Slc8b1,Add2,Aqp3,…
4_Member	GO Biological Processes	GO:0046942	carboxylic acid transport	-5.91907	-2.86822	39/347	11770,11988,12752,12934,13853,16181,16513,18126,18168,18173,18439,18671,20511,20540,20617,20963,26570,26874,26970,30805,50790,50934,54670,64292,67473,83429,107375,108116,212555,214663,215335,216227,217316,224661,225579,231549,231583,234595,239273	Fabp4,Slc7a2,Cln3,Dpysl2,Epm2a,Il1rn,Kcnj10,Nos2,Npy5r,Slc11a1,P2rx7,Abcb1a,Slc1a2,Slc7a7,Snca,Syk,Slc7a11,Abcd2,Pla2g2e,Slc22a4,Acsl4,Slc7a8,Atp8b1,Ptges,Slc47a1,Ctns,Slc25a45,Slco3a1,Slc66a1,Slc25a29,Slc36a1,Slc17a8,Slc16a5,Slc26a8,Slc27a6,Lrrc8d,Slc26a1,Slc38a7,Abcc4
4_Member	GO Biological Processes	GO:0015849	organic acid transport	-5.85683	-2.86822	39/349	11770,11988,12752,12934,13853,16181,16513,18126,18168,18173,18439,18671,20511,20540,20617,20963,26570,26874,26970,30805,50790,50934,54670,64292,67473,83429,107375,108116,212555,214663,215335,216227,217316,224661,225579,231549,231583,234595,239273	Fabp4,Slc7a2,Cln3,Dpysl2,Epm2a,Il1rn,Kcnj10,Nos2,Npy5r,Slc11a1,P2rx7,Abcb1a,Slc1a2,Slc7a7,Snca,Syk,Slc7a11,Abcd2,Pla2g2e,Slc22a4,Acsl4,Slc7a8,Atp8b1,Ptges,Slc47a1,Ctns,Slc25a45,Slco3a1,Slc66a1,Slc25a29,Slc36a1,Slc17a8,Slc16a5,Slc26a8,Slc27a6,Lrrc8d,Slc26a1,Slc38a7,Abcc4
4_Member	GO Biological Processes	GO:0006865	amino acid transport	-5.58517	-2.71784	24/169	11988,12752,12934,13853,16181,16513,18168,18173,18439,20511,20540,20617,26570,30805,50934,67473,83429,107375,212555,214663,215335,216227,231549,234595	Slc7a2,Cln3,Dpysl2,Epm2a,Il1rn,Kcnj10,Npy5r,Slc11a1,P2rx7,Slc1a2,Slc7a7,Snca,Slc7a11,Slc22a4,Slc7a8,Slc47a1,Ctns,Slc25a45,Slc66a1,Slc25a29,Slc36a1,Slc17a8,Lrrc8d,Slc38a7
4_Member	GO Biological Processes	GO:0015711	organic anion transport	-4.67855	-2.04946	44/463	11307,11770,11988,12638,12752,12934,13853,16181,16513,18126,18168,18173,18439,18671,20511,20540,20617,20963,26570,26874,26970,30805,50790,50934,54670,64292,67473,69698,83429,107375,108116,212555,214663,215335,216227,217316,224661,224674,225579,231549,231583,234595,239273,240726	Abcg1,Fabp4,Slc7a2,Cftr,Cln3,Dpysl2,Epm2a,Il1rn,Kcnj10,Nos2,Npy5r,Slc11a1,P2rx7,Abcb1a,Slc1a2,Slc7a7,Snca,Syk,Slc7a11,Abcd2,Pla2g2e,Slc22a4,Acsl4,Slc7a8,Atp8b1,Ptges,Slc47a1,Slc52a3,Ctns,Slc25a45,Slco3a1,Slc66a1,Slc25a29,Slc36a1,Slc17a8,Slc16a5,Slc26a8,Slc37a1,Slc27a6,Lrrc8d,Slc26a1,Slc38a7,Abcc4,Slco5a1
4_Member	GO Biological Processes	GO:0006820	anion transport	-4.61343	-2.00322	53/600	11307,11770,11988,12354,12638,12728,12752,12934,13853,14182,14404,16181,16513,18126,18168,18173,18439,18671,20511,20540,20617,20963,26372,26570,26874,26970,30805,50790,50934,54670,57776,64292,67473,69698,83429,107375,108116,212555,214663,215335,216227,217316,224661,224674,224796,225579,229933,231549,231583,234595,239273,240726,382427	Abcg1,Fabp4,Slc7a2,Car7,Cftr,Clcn5,Cln3,Dpysl2,Epm2a,Fgfr1,Gabre,Il1rn,Kcnj10,Nos2,Npy5r,Slc11a1,P2rx7,Abcb1a,Slc1a2,Slc7a7,Snca,Syk,Clcn6,Slc7a11,Abcd2,Pla2g2e,Slc22a4,Acsl4,Slc7a8,Atp8b1,Ttyh1,Ptges,Slc47a1,Slc52a3,Ctns,Slc25a45,Slco3a1,Slc66a1,Slc25a29,Slc36a1,Slc17a8,Slc16a5,Slc26a8,Slc37a1,Clic5,Slc27a6,Clca2,Lrrc8d,Slc26a1,Slc38a7,Abcc4,Slco5a1,Best3
4_Member	GO Biological Processes	GO:0015807	L-amino acid transport	-3.93124	-1.59342	12/69	11988,13853,16513,18173,20511,26570,50934,67473,83429,214663,215335,216227	Slc7a2,Epm2a,Kcnj10,Slc11a1,Slc1a2,Slc7a11,Slc7a8,Slc47a1,Ctns,Slc25a29,Slc36a1,Slc17a8
4_Member	GO Biological Processes	GO:0003333	amino acid transmembrane transport	-3.88714	-1.58166	14/91	11988,13853,16513,20511,20540,26570,30805,50934,67473,214663,215335,216227,231549,234595	Slc7a2,Epm2a,Kcnj10,Slc1a2,Slc7a7,Slc7a11,Slc22a4,Slc7a8,Slc47a1,Slc25a29,Slc36a1,Slc17a8,Lrrc8d,Slc38a7
4_Member	Reactome Gene Sets	R-MMU-425393	Transport of inorganic cations/anions and amino acids/oligopeptides	-3.49323	-1.3315	14/99	11988,20511,20540,20541,26570,50934,72472,83429,110891,170756,214663,215335,216227,231583	Slc7a2,Slc1a2,Slc7a7,Slc8a1,Slc7a11,Slc7a8,Slc16a10,Ctns,Slc8a2,Slc8b1,Slc25a29,Slc36a1,Slc17a8,Slc26a1
4_Member	Reactome Gene Sets	R-MMU-382551	Transport of small molecules	-3.43973	-1.30044	52/651	11307,11519,11828,11937,11977,11988,12638,12728,14628,14706,15368,16912,16913,18145,18173,18671,20511,20540,20541,26372,26570,26874,28240,30805,50934,53881,53945,54670,57776,66333,67473,72472,74568,75607,83429,108116,110891,170755,170756,171504,212555,214663,215335,216227,224079,225579,227659,229933,231549,231583,239273,382427	Abcg1,Add2,Aqp3,Atp2a1,Atp7a,Slc7a2,Cftr,Clcn5,Ostm1,Gng4,Hmox1,Psmb9,Psmb8,Npc1,Slc11a1,Abcb1a,Slc1a2,Slc7a7,Slc8a1,Clcn6,Slc7a11,Abcd2,Trpm2,Slc22a4,Slc7a8,Slc5a3,Slc40a1,Atp8b1,Ttyh1,Aqp11,Slc47a1,Slc16a10,Mlkl,Wnk2,Ctns,Slco3a1,Slc8a2,Sgk3,Slc8b1,Apobr,Slc66a1,Slc25a29,Slc36a1,Slc17a8,Atp13a4,Slc27a6,Slc2a6,Clca2,Lrrc8d,Slc26a1,Abcc4,Best3
4_Member	GO Biological Processes	GO:0015893	drug transport	-3.42597	-1.28993	24/229	11988,12801,13853,14573,15558,16513,18173,18671,19219,20511,20617,20980,21337,26570,50934,54670,66333,67473,69698,214663,215335,216227,239273,269642	Slc7a2,Cnr1,Epm2a,Gdnf,Htr2a,Kcnj10,Slc11a1,Abcb1a,Ptger4,Slc1a2,Snca,Syt2,Tacr2,Slc7a11,Slc7a8,Atp8b1,Aqp11,Slc47a1,Slc52a3,Slc25a29,Slc36a1,Slc17a8,Abcc4,Nat8l
4_Member	GO Biological Processes	GO:0006835	dicarboxylic acid transport	-3.28128	-1.22428	13/92	12934,13853,16181,16513,18168,18439,20511,20617,26570,216227,224661,231549,231583	Dpysl2,Epm2a,Il1rn,Kcnj10,Npy5r,P2rx7,Slc1a2,Snca,Slc7a11,Slc17a8,Slc26a8,Lrrc8d,Slc26a1
4_Member	Reactome Gene Sets	R-MMU-352230	Amino acid transport across the plasma membrane	-3.21224	-1.17298	7/31	11988,20540,26570,50934,72472,214663,215335	Slc7a2,Slc7a7,Slc7a11,Slc7a8,Slc16a10,Slc25a29,Slc36a1
4_Member	GO Biological Processes	GO:0015800	acidic amino acid transport	-3.20223	-1.17035	11/71	12934,13853,16181,16513,18168,18439,20511,20617,26570,216227,231549	Dpysl2,Epm2a,Il1rn,Kcnj10,Npy5r,P2rx7,Slc1a2,Snca,Slc7a11,Slc17a8,Lrrc8d
4_Member	GO Biological Processes	GO:1902475	L-alpha-amino acid transmembrane transport	-2.9477	-1.01565	9/54	11988,13853,16513,20511,26570,50934,67473,214663,216227	Slc7a2,Epm2a,Kcnj10,Slc1a2,Slc7a11,Slc7a8,Slc47a1,Slc25a29,Slc17a8
4_Member	Reactome Gene Sets	R-MMU-425407	SLC-mediated transmembrane transport	-2.81901	-0.943249	22/224	11988,18173,20511,20540,20541,26570,30805,50934,53881,53945,67473,72472,83429,108116,110891,170756,214663,215335,216227,225579,227659,231583	Slc7a2,Slc11a1,Slc1a2,Slc7a7,Slc8a1,Slc7a11,Slc22a4,Slc7a8,Slc5a3,Slc40a1,Slc47a1,Slc16a10,Ctns,Slco3a1,Slc8a2,Slc8b1,Slc25a29,Slc36a1,Slc17a8,Slc27a6,Slc2a6,Slc26a1
4_Member	GO Biological Processes	GO:0006855	drug transmembrane transport	-2.76335	-0.907561	12/92	11988,13853,16513,18671,20511,26570,54670,66333,67473,214663,216227,239273	Slc7a2,Epm2a,Kcnj10,Abcb1a,Slc1a2,Slc7a11,Atp8b1,Aqp11,Slc47a1,Slc25a29,Slc17a8,Abcc4
4_Member	GO Biological Processes	GO:1905039	carboxylic acid transmembrane transport	-2.76008	-0.907525	15/130	11988,13853,16513,18671,20511,20540,26570,30805,50934,67473,214663,215335,216227,231549,234595	Slc7a2,Epm2a,Kcnj10,Abcb1a,Slc1a2,Slc7a7,Slc7a11,Slc22a4,Slc7a8,Slc47a1,Slc25a29,Slc36a1,Slc17a8,Lrrc8d,Slc38a7
4_Member	GO Biological Processes	GO:0089718	amino acid import across plasma membrane	-2.73768	-0.896288	8/47	11988,16513,20511,26570,30805,50934,67473,215335	Slc7a2,Kcnj10,Slc1a2,Slc7a11,Slc22a4,Slc7a8,Slc47a1,Slc36a1
4_Member	GO Biological Processes	GO:1903825	organic acid transmembrane transport	-2.72685	-0.890152	15/131	11988,13853,16513,18671,20511,20540,26570,30805,50934,67473,214663,215335,216227,231549,234595	Slc7a2,Epm2a,Kcnj10,Abcb1a,Slc1a2,Slc7a7,Slc7a11,Slc22a4,Slc7a8,Slc47a1,Slc25a29,Slc36a1,Slc17a8,Lrrc8d,Slc38a7
4_Member	GO Biological Processes	GO:0043090	amino acid import	-2.50594	-0.748382	8/51	11988,16513,20511,26570,30805,50934,67473,215335	Slc7a2,Kcnj10,Slc1a2,Slc7a11,Slc22a4,Slc7a8,Slc47a1,Slc36a1
4_Member	GO Biological Processes	GO:0015813	L-glutamate transmembrane transport	-2.18733	-0.575123	5/25	13853,16513,20511,26570,216227	Epm2a,Kcnj10,Slc1a2,Slc7a11,Slc17a8
5_Summary	GO Biological Processes	GO:0001817	regulation of cytokine production	-5.84675	-2.86822	66/735	11688,12029,12363,12475,12703,12978,13058,14182,14255,15368,15559,16193,16194,16196,16331,16365,17472,18126,18173,18439,19219,19260,19261,19271,20128,20296,20311,20927,20963,21808,21898,21940,21941,21942,22411,26874,27028,27056,54123,54445,54698,56490,58185,60533,64297,64685,71648,73181,73845,73914,74048,105855,142980,170740,226250,226421,226695,229898,237754,238555,242100,257632,268857,282663,31…	Alox8,Bcl6b,Casp4,Cd14,Socs1,Csf1r,Cybb,Fgfr1,Flt3,Hmox1,Htr2b,Il6,Il6ra,Il7,Inpp5d,Acod1,Gbp4,Nos2,Slc11a1,P2rx7,Ptger4,Ptpn22,Sirpa,Ptprj,Trim30a,Ccl2,Cxcl5,Abcc8,Syk,Tgfb2,Tlr4,Cd27,Tnfrsf8,Tnfrsf9,Wnt11,Abcd2,Ermap,Irf5,Irf7,Unc93b1,Crtam,Zbtb20,Rsad2,Cd274,Gprc5b,Nmi,Optn,Nfatc4,Ankrd42,Irak3,Vsir,Nckap1l,Tlr3,Zfp287,Afap1l2,Rab7b,Ifi205,Gbp5,Btnl9,Btn2a2,Pglyrp3,Nod2,Nlrc3,Serpinb1b,Jph4,Se…
5_Member	GO Biological Processes	GO:0001817	regulation of cytokine production	-5.84675	-2.86822	66/735	11688,12029,12363,12475,12703,12978,13058,14182,14255,15368,15559,16193,16194,16196,16331,16365,17472,18126,18173,18439,19219,19260,19261,19271,20128,20296,20311,20927,20963,21808,21898,21940,21941,21942,22411,26874,27028,27056,54123,54445,54698,56490,58185,60533,64297,64685,71648,73181,73845,73914,74048,105855,142980,170740,226250,226421,226695,229898,237754,238555,242100,257632,268857,282663,31…	Alox8,Bcl6b,Casp4,Cd14,Socs1,Csf1r,Cybb,Fgfr1,Flt3,Hmox1,Htr2b,Il6,Il6ra,Il7,Inpp5d,Acod1,Gbp4,Nos2,Slc11a1,P2rx7,Ptger4,Ptpn22,Sirpa,Ptprj,Trim30a,Ccl2,Cxcl5,Abcc8,Syk,Tgfb2,Tlr4,Cd27,Tnfrsf8,Tnfrsf9,Wnt11,Abcd2,Ermap,Irf5,Irf7,Unc93b1,Crtam,Zbtb20,Rsad2,Cd274,Gprc5b,Nmi,Optn,Nfatc4,Ankrd42,Irak3,Vsir,Nckap1l,Tlr3,Zfp287,Afap1l2,Rab7b,Ifi205,Gbp5,Btnl9,Btn2a2,Pglyrp3,Nod2,Nlrc3,Serpinb1b,Jph4,Se…
5_Member	GO Biological Processes	GO:1903555	regulation of tumor necrosis factor superfamily cytokine production	-4.48633	-1.89422	22/171	12475,13058,14255,16193,19219,19260,19261,19271,20128,20296,20927,20963,21898,21941,56490,60533,73181,73914,74048,142980,257632,268857	Cd14,Cybb,Flt3,Il6,Ptger4,Ptpn22,Sirpa,Ptprj,Trim30a,Ccl2,Abcc8,Syk,Tlr4,Tnfrsf8,Zbtb20,Cd274,Nfatc4,Irak3,Vsir,Tlr3,Nod2,Nlrc3
5_Member	GO Biological Processes	GO:0032647	regulation of interferon-alpha production	-4.38515	-1.83524	8/28	14255,17472,19260,21898,54123,64685,142980,268857	Flt3,Gbp4,Ptpn22,Tlr4,Irf7,Nmi,Tlr3,Nlrc3
5_Member	GO Biological Processes	GO:0071706	tumor necrosis factor superfamily cytokine production	-4.21861	-1.72164	22/178	12475,13058,14255,16193,19219,19260,19261,19271,20128,20296,20927,20963,21898,21941,56490,60533,73181,73914,74048,142980,257632,268857	Cd14,Cybb,Flt3,Il6,Ptger4,Ptpn22,Sirpa,Ptprj,Trim30a,Ccl2,Abcc8,Syk,Tlr4,Tnfrsf8,Zbtb20,Cd274,Nfatc4,Irak3,Vsir,Tlr3,Nod2,Nlrc3
5_Member	GO Biological Processes	GO:0032479	regulation of type I interferon production	-4.10394	-1.66673	14/87	12475,14255,16365,17472,19260,19261,20963,21898,27056,54123,56490,64685,142980,268857	Cd14,Flt3,Acod1,Gbp4,Ptpn22,Sirpa,Syk,Tlr4,Irf5,Irf7,Zbtb20,Nmi,Tlr3,Nlrc3
5_Member	GO Biological Processes	GO:0032680	regulation of tumor necrosis factor production	-4.08874	-1.66608	21/169	12475,13058,14255,16193,19219,19260,19261,19271,20128,20296,20927,20963,21898,21941,56490,73181,73914,74048,142980,257632,268857	Cd14,Cybb,Flt3,Il6,Ptger4,Ptpn22,Sirpa,Ptprj,Trim30a,Ccl2,Abcc8,Syk,Tlr4,Tnfrsf8,Zbtb20,Nfatc4,Irak3,Vsir,Tlr3,Nod2,Nlrc3
5_Member	GO Biological Processes	GO:0032607	interferon-alpha production	-3.93136	-1.59342	8/32	14255,17472,19260,21898,54123,64685,142980,268857	Flt3,Gbp4,Ptpn22,Tlr4,Irf7,Nmi,Tlr3,Nlrc3
5_Member	GO Biological Processes	GO:0032640	tumor necrosis factor production	-3.87074	-1.57521	21/175	12475,13058,14255,16193,19219,19260,19261,19271,20128,20296,20927,20963,21898,21941,56490,73181,73914,74048,142980,257632,268857	Cd14,Cybb,Flt3,Il6,Ptger4,Ptpn22,Sirpa,Ptprj,Trim30a,Ccl2,Abcc8,Syk,Tlr4,Tnfrsf8,Zbtb20,Nfatc4,Irak3,Vsir,Tlr3,Nod2,Nlrc3
5_Member	GO Biological Processes	GO:0001818	negative regulation of cytokine production	-3.81753	-1.55226	28/270	14182,14255,15368,16193,16331,16365,17472,18173,19219,19260,19261,20128,21808,21898,21942,22411,26874,60533,64685,73914,74048,105855,238555,242100,257632,268857,282663,380839	Fgfr1,Flt3,Hmox1,Il6,Inpp5d,Acod1,Gbp4,Slc11a1,Ptger4,Ptpn22,Sirpa,Trim30a,Tgfb2,Tlr4,Tnfrsf9,Wnt11,Abcd2,Cd274,Nmi,Irak3,Vsir,Nckap1l,Btn2a2,Pglyrp3,Nod2,Nlrc3,Serpinb1b,Serpinb1c
5_Member	GO Biological Processes	GO:0032606	type I interferon production	-3.78393	-1.53505	14/93	12475,14255,16365,17472,19260,19261,20963,21898,27056,54123,56490,64685,142980,268857	Cd14,Flt3,Acod1,Gbp4,Ptpn22,Sirpa,Syk,Tlr4,Irf5,Irf7,Zbtb20,Nmi,Tlr3,Nlrc3
5_Member	GO Biological Processes	GO:1903556	negative regulation of tumor necrosis factor superfamily cytokine production	-3.66655	-1.44151	11/63	14255,19219,19260,19261,20128,21898,60533,73914,74048,257632,268857	Flt3,Ptger4,Ptpn22,Sirpa,Trim30a,Tlr4,Cd274,Irak3,Vsir,Nod2,Nlrc3
5_Member	GO Biological Processes	GO:0032635	interleukin-6 production	-3.59942	-1.4062	20/170	14255,16193,16194,16331,18126,18439,19260,19261,20128,20963,21898,54445,56490,73914,105855,142980,226250,226421,257632,268857	Flt3,Il6,Il6ra,Inpp5d,Nos2,P2rx7,Ptpn22,Sirpa,Trim30a,Syk,Tlr4,Unc93b1,Zbtb20,Irak3,Nckap1l,Tlr3,Afap1l2,Rab7b,Nod2,Nlrc3
5_Member	GO Biological Processes	GO:0032675	regulation of interleukin-6 production	-3.57145	-1.38257	19/158	14255,16193,16194,16331,18439,19260,19261,20128,20963,21898,54445,56490,73914,105855,142980,226250,226421,257632,268857	Flt3,Il6,Il6ra,Inpp5d,P2rx7,Ptpn22,Sirpa,Trim30a,Syk,Tlr4,Unc93b1,Zbtb20,Irak3,Nckap1l,Tlr3,Afap1l2,Rab7b,Nod2,Nlrc3
5_Member	GO Biological Processes	GO:0032715	negative regulation of interleukin-6 production	-3.1987	-1.16925	9/50	14255,16331,19260,19261,20128,21898,73914,105855,268857	Flt3,Inpp5d,Ptpn22,Sirpa,Trim30a,Tlr4,Irak3,Nckap1l,Nlrc3
5_Member	GO Biological Processes	GO:0032720	negative regulation of tumor necrosis factor production	-3.1003	-1.1058	10/62	14255,19219,19260,19261,20128,21898,73914,74048,257632,268857	Flt3,Ptger4,Ptpn22,Sirpa,Trim30a,Tlr4,Irak3,Vsir,Nod2,Nlrc3
5_Member	GO Biological Processes	GO:0001819	positive regulation of cytokine production	-3.02677	-1.05389	39/470	11688,12363,12475,12978,13058,14255,15559,16193,16194,16196,18173,18439,19219,19260,19271,20296,20927,20963,21898,21940,21941,22411,27056,54123,54445,54698,56490,58185,60533,64297,71648,73181,73845,142980,226250,226421,226695,229898,257632	Alox8,Casp4,Cd14,Csf1r,Cybb,Flt3,Htr2b,Il6,Il6ra,Il7,Slc11a1,P2rx7,Ptger4,Ptpn22,Ptprj,Ccl2,Abcc8,Syk,Tlr4,Cd27,Tnfrsf8,Wnt11,Irf5,Irf7,Unc93b1,Crtam,Zbtb20,Rsad2,Cd274,Gprc5b,Optn,Nfatc4,Ankrd42,Tlr3,Afap1l2,Rab7b,Ifi205,Gbp5,Nod2
5_Member	GO Biological Processes	GO:0032481	positive regulation of type I interferon production	-2.88904	-0.983308	9/55	12475,14255,19260,20963,21898,27056,54123,56490,142980	Cd14,Flt3,Ptpn22,Syk,Tlr4,Irf5,Irf7,Zbtb20,Tlr3
5_Member	GO Biological Processes	GO:0032760	positive regulation of tumor necrosis factor production	-2.85398	-0.962381	13/102	12475,13058,16193,19271,20296,20927,20963,21898,21941,56490,73181,142980,257632	Cd14,Cybb,Il6,Ptprj,Ccl2,Abcc8,Syk,Tlr4,Tnfrsf8,Zbtb20,Nfatc4,Tlr3,Nod2
5_Member	GO Biological Processes	GO:1903557	positive regulation of tumor necrosis factor superfamily cytokine production	-2.81483	-0.940766	13/103	12475,13058,16193,19271,20296,20927,20963,21898,21941,56490,73181,142980,257632	Cd14,Cybb,Il6,Ptprj,Ccl2,Abcc8,Syk,Tlr4,Tnfrsf8,Zbtb20,Nfatc4,Tlr3,Nod2
5_Member	GO Biological Processes	GO:0032655	regulation of interleukin-12 production	-2.66883	-0.85928	9/59	14255,20963,21898,21942,54445,73914,142980,257632,268857	Flt3,Syk,Tlr4,Tnfrsf9,Unc93b1,Irak3,Tlr3,Nod2,Nlrc3
5_Member	GO Biological Processes	GO:0032615	interleukin-12 production	-2.4693	-0.722705	9/63	14255,20963,21898,21942,54445,73914,142980,257632,268857	Flt3,Syk,Tlr4,Tnfrsf9,Unc93b1,Irak3,Tlr3,Nod2,Nlrc3
5_Member	GO Biological Processes	GO:0032637	interleukin-8 production	-2.46117	-0.722705	10/75	12475,16193,18126,19219,19260,20963,21898,142980,226250,257632	Cd14,Il6,Nos2,Ptger4,Ptpn22,Syk,Tlr4,Tlr3,Afap1l2,Nod2
5_Member	GO Biological Processes	GO:0032757	positive regulation of interleukin-8 production	-2.39958	-0.684015	8/53	12475,16193,19219,20963,21898,142980,226250,257632	Cd14,Il6,Ptger4,Syk,Tlr4,Tlr3,Afap1l2,Nod2
5_Member	GO Biological Processes	GO:0032649	regulation of interferon-gamma production	-2.35587	-0.664627	13/116	12475,14255,18173,19260,19261,21898,21940,54698,60533,74048,142980,242100,257632	Cd14,Flt3,Slc11a1,Ptpn22,Sirpa,Tlr4,Cd27,Crtam,Cd274,Vsir,Tlr3,Pglyrp3,Nod2
5_Member	GO Biological Processes	GO:0032727	positive regulation of interferon-alpha production	-2.35059	-0.662677	5/23	14255,19260,21898,54123,142980	Flt3,Ptpn22,Tlr4,Irf7,Tlr3
5_Member	GO Biological Processes	GO:0032609	interferon-gamma production	-2.33878	-0.651968	14/130	12475,13813,14255,18173,19260,19261,21898,21940,54698,60533,74048,142980,242100,257632	Cd14,Eomes,Flt3,Slc11a1,Ptpn22,Sirpa,Tlr4,Cd27,Crtam,Cd274,Vsir,Tlr3,Pglyrp3,Nod2
5_Member	GO Biological Processes	GO:0032648	regulation of interferon-beta production	-2.25051	-0.612639	8/56	19260,19261,21898,54123,56490,64685,142980,268857	Ptpn22,Sirpa,Tlr4,Irf7,Zbtb20,Nmi,Tlr3,Nlrc3
5_Member	GO Biological Processes	GO:0032722	positive regulation of chemokine production	-2.2448	-0.609876	9/68	11688,12978,16193,16194,16196,20963,21898,142980,257632	Alox8,Csf1r,Il6,Il6ra,Il7,Syk,Tlr4,Tlr3,Nod2
5_Member	GO Biological Processes	GO:0032642	regulation of chemokine production	-2.21269	-0.587444	11/94	11688,12978,16193,16194,16196,19261,20311,20963,21898,142980,257632	Alox8,Csf1r,Il6,Il6ra,Il7,Sirpa,Cxcl5,Syk,Tlr4,Tlr3,Nod2
5_Member	GO Biological Processes	GO:0032677	regulation of interleukin-8 production	-2.16185	-0.556238	9/70	12475,16193,19219,19260,20963,21898,142980,226250,257632	Cd14,Il6,Ptger4,Ptpn22,Syk,Tlr4,Tlr3,Afap1l2,Nod2
5_Member	GO Biological Processes	GO:0032608	interferon-beta production	-2.15748	-0.554599	8/58	19260,19261,21898,54123,56490,64685,142980,268857	Ptpn22,Sirpa,Tlr4,Irf7,Zbtb20,Nmi,Tlr3,Nlrc3
5_Member	GO Biological Processes	GO:0032653	regulation of interleukin-10 production	-2.15748	-0.554599	8/58	16193,19219,20963,21898,21942,60533,74048,257632	Il6,Ptger4,Syk,Tlr4,Tnfrsf9,Cd274,Vsir,Nod2
5_Member	GO Biological Processes	GO:0032733	positive regulation of interleukin-10 production	-2.01184	-0.489955	6/38	16193,19219,20963,21898,60533,257632	Il6,Ptger4,Syk,Tlr4,Cd274,Nod2
6_Summary	GO Biological Processes	GO:0048871	multicellular organismal homeostasis	-5.76777	-2.82805	51/518	11481,11686,11717,11770,11828,12161,12638,12751,12801,12978,14255,15558,16181,16193,16196,16331,16542,16666,18127,18173,18439,19017,19062,19219,19227,19645,20249,20963,21898,22141,23801,28240,53945,55948,56802,64292,68728,69073,71769,83924,94187,100705,104271,108079,195733,224860,227120,243083,257632,329910,333329	Acvr2b,Alox12b,Ampd3,Fabp4,Aqp3,Bmp6,Cftr,Tpp1,Cnr1,Csf1r,Flt3,Htr2a,Il1rn,Il6,Il7,Inpp5d,Kdr,Krt16,Nos3,Slc11a1,P2rx7,Ppargc1a,Inpp5k,Ptger4,Pthlh,Rb1,Scd1,Syk,Tlr4,Tub,Aloxe3,Trpm2,Slc40a1,Sfn,Gnasas1,Ptges,Trp53inp2,Kdf1,Bbs10,Gpr137b,Zfp423,Acacb,Tex15,Prkaa2,Grhl1,Plcl2,Plcl1,Tmprss11f,Nod2,Acot11,Cngb1
6_Member	GO Biological Processes	GO:0048871	multicellular organismal homeostasis	-5.76777	-2.82805	51/518	11481,11686,11717,11770,11828,12161,12638,12751,12801,12978,14255,15558,16181,16193,16196,16331,16542,16666,18127,18173,18439,19017,19062,19219,19227,19645,20249,20963,21898,22141,23801,28240,53945,55948,56802,64292,68728,69073,71769,83924,94187,100705,104271,108079,195733,224860,227120,243083,257632,329910,333329	Acvr2b,Alox12b,Ampd3,Fabp4,Aqp3,Bmp6,Cftr,Tpp1,Cnr1,Csf1r,Flt3,Htr2a,Il1rn,Il6,Il7,Inpp5d,Kdr,Krt16,Nos3,Slc11a1,P2rx7,Ppargc1a,Inpp5k,Ptger4,Pthlh,Rb1,Scd1,Syk,Tlr4,Tub,Aloxe3,Trpm2,Slc40a1,Sfn,Gnasas1,Ptges,Trp53inp2,Kdf1,Bbs10,Gpr137b,Zfp423,Acacb,Tex15,Prkaa2,Grhl1,Plcl2,Plcl1,Tmprss11f,Nod2,Acot11,Cngb1
6_Member	GO Biological Processes	GO:0001894	tissue homeostasis	-2.23774	-0.603796	22/250	12751,12978,14255,16193,16196,16331,16542,18127,18439,19219,19227,19645,20963,21898,22141,56802,68728,71769,83924,104271,257632,333329	Tpp1,Csf1r,Flt3,Il6,Il7,Inpp5d,Kdr,Nos3,P2rx7,Ptger4,Pthlh,Rb1,Syk,Tlr4,Tub,Gnasas1,Trp53inp2,Bbs10,Gpr137b,Tex15,Nod2,Cngb1
7_Summary	GO Biological Processes	GO:0043269	regulation of ion transport	-5.74862	-2.82805	67/755	11977,12287,12289,12354,12638,12669,12671,12801,12919,12934,13058,14182,14573,15512,15558,15567,16181,16500,16511,16513,16532,18049,18127,18168,18439,18671,19017,19062,19260,19418,19739,20269,20296,20541,20617,20927,20963,20980,21337,21808,50790,54377,54670,58234,59091,60613,64095,64292,65086,66109,69635,70729,74096,75607,94045,103988,110880,170756,217154,224796,269642,319984,329152,382427,433809…	Atp7a,Cacna1b,Cacna1d,Car7,Cftr,Chrm1,Chrm3,Cnr1,Crhbp,Dpysl2,Cybb,Fgfr1,Gdnf,Hspa2,Htr2a,Slc6a4,Il1rn,Kcnb1,Kcnh2,Kcnj10,Kcnu1,Ngf,Nos3,Npy5r,P2rx7,Abcb1a,Ppargc1a,Inpp5k,Ptpn22,Rasgrf2,Rgs9,Scn3a,Ccl2,Slc8a1,Snca,Abcc8,Syk,Syt2,Tacr2,Tgfb2,Acsl4,Cacng4,Atp8b1,Shank3,Jph2,Kcnq4,Gpr35,Ptges,Lpar3,Tspan13,Dapk1,Nos1ap,Hvcn1,Wnk2,P2rx5,Gck,Scn4a,Slc8b1,Stac2,Clic5,Nat8l,Jph4,Hecw2,Best3,Rnf207,Gram…
7_Member	GO Biological Processes	GO:0043269	regulation of ion transport	-5.74862	-2.82805	67/755	11977,12287,12289,12354,12638,12669,12671,12801,12919,12934,13058,14182,14573,15512,15558,15567,16181,16500,16511,16513,16532,18049,18127,18168,18439,18671,19017,19062,19260,19418,19739,20269,20296,20541,20617,20927,20963,20980,21337,21808,50790,54377,54670,58234,59091,60613,64095,64292,65086,66109,69635,70729,74096,75607,94045,103988,110880,170756,217154,224796,269642,319984,329152,382427,433809…	Atp7a,Cacna1b,Cacna1d,Car7,Cftr,Chrm1,Chrm3,Cnr1,Crhbp,Dpysl2,Cybb,Fgfr1,Gdnf,Hspa2,Htr2a,Slc6a4,Il1rn,Kcnb1,Kcnh2,Kcnj10,Kcnu1,Ngf,Nos3,Npy5r,P2rx7,Abcb1a,Ppargc1a,Inpp5k,Ptpn22,Rasgrf2,Rgs9,Scn3a,Ccl2,Slc8a1,Snca,Abcc8,Syk,Syt2,Tacr2,Tgfb2,Acsl4,Cacng4,Atp8b1,Shank3,Jph2,Kcnq4,Gpr35,Ptges,Lpar3,Tspan13,Dapk1,Nos1ap,Hvcn1,Wnk2,P2rx5,Gck,Scn4a,Slc8b1,Stac2,Clic5,Nat8l,Jph4,Hecw2,Best3,Rnf207,Gram…
7_Member	GO Biological Processes	GO:0034762	regulation of transmembrane transport	-3.6262	-1.41673	49/592	11977,12287,12289,12638,12671,12919,13058,13867,15512,16500,16511,16513,16532,18049,18439,18671,19017,19062,19260,19418,19739,20269,20296,20511,20541,20617,20927,21808,24014,54377,58234,59091,60613,64095,66109,66277,69635,70729,74096,75607,94045,104215,110880,217154,224796,232430,329152,433809,100503659	Atp7a,Cacna1b,Cacna1d,Cftr,Chrm3,Crhbp,Cybb,Erbb3,Hspa2,Kcnb1,Kcnh2,Kcnj10,Kcnu1,Ngf,P2rx7,Abcb1a,Ppargc1a,Inpp5k,Ptpn22,Rasgrf2,Rgs9,Scn3a,Ccl2,Slc1a2,Slc8a1,Snca,Abcc8,Tgfb2,Rnasel,Cacng4,Shank3,Jph2,Kcnq4,Gpr35,Tspan13,Klf15,Dapk1,Nos1ap,Hvcn1,Wnk2,P2rx5,Rhoq,Scn4a,Stac2,Clic5,Crebl2,Hecw2,Rnf207,Cbarp
7_Member	GO Biological Processes	GO:0034765	regulation of ion transmembrane transport	-3.35739	-1.26908	42/498	11977,12287,12289,12638,12671,12919,13058,15512,16500,16511,16513,16532,18049,18439,18671,19017,19260,19418,19739,20269,20296,20541,20617,20927,21808,54377,58234,59091,60613,64095,66109,69635,70729,74096,75607,94045,110880,217154,224796,329152,433809,100503659	Atp7a,Cacna1b,Cacna1d,Cftr,Chrm3,Crhbp,Cybb,Hspa2,Kcnb1,Kcnh2,Kcnj10,Kcnu1,Ngf,P2rx7,Abcb1a,Ppargc1a,Ptpn22,Rasgrf2,Rgs9,Scn3a,Ccl2,Slc8a1,Snca,Abcc8,Tgfb2,Cacng4,Shank3,Jph2,Kcnq4,Gpr35,Tspan13,Dapk1,Nos1ap,Hvcn1,Wnk2,P2rx5,Scn4a,Stac2,Clic5,Hecw2,Rnf207,Cbarp
7_Member	GO Biological Processes	GO:0098655	cation transmembrane transport	-3.14995	-1.13481	57/752	11937,11977,11988,12287,12289,12919,15465,15512,15558,15559,15567,16500,16511,16513,16532,16818,18049,18115,18173,18439,19017,19260,19418,19739,20269,20296,20541,20617,20927,21808,28240,50934,53945,54377,58234,59091,60613,64095,66109,67473,69635,70729,72258,74096,75607,94045,110880,110891,117167,170756,214663,215335,217154,227059,329152,433809,100503659	Atp2a1,Atp7a,Slc7a2,Cacna1b,Cacna1d,Crhbp,Hrh1,Hspa2,Htr2a,Htr2b,Slc6a4,Kcnb1,Kcnh2,Kcnj10,Kcnu1,Lck,Ngf,Nnt,Slc11a1,P2rx7,Ppargc1a,Ptpn22,Rasgrf2,Rgs9,Scn3a,Ccl2,Slc8a1,Snca,Abcc8,Tgfb2,Trpm2,Slc7a8,Slc40a1,Cacng4,Shank3,Jph2,Kcnq4,Gpr35,Tspan13,Slc47a1,Dapk1,Nos1ap,Kcnk10,Hvcn1,Wnk2,P2rx5,Scn4a,Slc8a2,Steap4,Slc8b1,Slc25a29,Slc36a1,Stac2,Slc39a10,Hecw2,Rnf207,Cbarp
7_Member	GO Biological Processes	GO:0034764	positive regulation of transmembrane transport	-2.90948	-0.992636	24/249	11977,12289,12638,13867,15512,16511,18439,18671,19739,20296,20511,20617,20927,24014,54377,58234,59091,66277,75607,94045,104215,217154,232430,433809	Atp7a,Cacna1d,Cftr,Erbb3,Hspa2,Kcnh2,P2rx7,Abcb1a,Rgs9,Ccl2,Slc1a2,Snca,Abcc8,Rnasel,Cacng4,Shank3,Jph2,Klf15,Wnk2,P2rx5,Rhoq,Stac2,Crebl2,Rnf207
7_Member	GO Biological Processes	GO:2000310	regulation of NMDA receptor activity	-2.69674	-0.867756	6/28	12919,19017,19418,19739,20296,69635	Crhbp,Ppargc1a,Rasgrf2,Rgs9,Ccl2,Dapk1
7_Member	GO Biological Processes	GO:0032411	positive regulation of transporter activity	-2.39929	-0.684015	14/128	11977,12638,15512,18671,19739,20296,20927,20974,54377,58234,59091,75607,217154,433809	Atp7a,Cftr,Hspa2,Abcb1a,Rgs9,Ccl2,Abcc8,Syngr3,Cacng4,Shank3,Jph2,Wnk2,Stac2,Rnf207
7_Member	GO Biological Processes	GO:0032409	regulation of transporter activity	-2.38988	-0.677802	25/288	11977,12289,12638,12671,12919,15512,18671,19017,19418,19739,20296,20617,20927,20974,54377,58234,59091,64095,69635,70729,75607,217154,329152,433809,100503659	Atp7a,Cacna1d,Cftr,Chrm3,Crhbp,Hspa2,Abcb1a,Ppargc1a,Rasgrf2,Rgs9,Ccl2,Snca,Abcc8,Syngr3,Cacng4,Shank3,Jph2,Gpr35,Dapk1,Nos1ap,Wnk2,Stac2,Hecw2,Rnf207,Cbarp
7_Member	GO Biological Processes	GO:0022898	regulation of transmembrane transporter activity	-2.3066	-0.633886	24/277	11977,12289,12638,12671,12919,15512,18671,19017,19418,19739,20296,20617,20927,54377,58234,59091,64095,69635,70729,75607,217154,329152,433809,100503659	Atp7a,Cacna1d,Cftr,Chrm3,Crhbp,Hspa2,Abcb1a,Ppargc1a,Rasgrf2,Rgs9,Ccl2,Snca,Abcc8,Cacng4,Shank3,Jph2,Gpr35,Dapk1,Nos1ap,Wnk2,Stac2,Hecw2,Rnf207,Cbarp
7_Member	GO Biological Processes	GO:0099601	regulation of neurotransmitter receptor activity	-2.2448	-0.609876	9/68	12919,19017,19418,19739,20296,54377,58234,69635,242667	Crhbp,Ppargc1a,Rasgrf2,Rgs9,Ccl2,Cacng4,Shank3,Dapk1,Dlgap3
7_Member	GO Biological Processes	GO:0032414	positive regulation of ion transmembrane transporter activity	-2.23127	-0.60024	13/120	11977,12638,15512,18671,19739,20296,20927,54377,58234,59091,75607,217154,433809	Atp7a,Cftr,Hspa2,Abcb1a,Rgs9,Ccl2,Abcc8,Cacng4,Shank3,Jph2,Wnk2,Stac2,Rnf207
7_Member	GO Biological Processes	GO:0032412	regulation of ion transmembrane transporter activity	-2.22311	-0.593056	23/266	11977,12289,12638,12671,12919,15512,18671,19017,19418,19739,20296,20927,54377,58234,59091,64095,69635,70729,75607,217154,329152,433809,100503659	Atp7a,Cacna1d,Cftr,Chrm3,Crhbp,Hspa2,Abcb1a,Ppargc1a,Rasgrf2,Rgs9,Ccl2,Abcc8,Cacng4,Shank3,Jph2,Gpr35,Dapk1,Nos1ap,Wnk2,Stac2,Hecw2,Rnf207,Cbarp
7_Member	GO Biological Processes	GO:1900449	regulation of glutamate receptor signaling pathway	-2.20339	-0.580048	8/57	12919,19017,19418,19739,20296,54377,58234,69635	Crhbp,Ppargc1a,Rasgrf2,Rgs9,Ccl2,Cacng4,Shank3,Dapk1
7_Member	GO Biological Processes	GO:0034767	positive regulation of ion transmembrane transport	-2.19993	-0.578405	18/192	11977,12289,12638,15512,16511,18439,18671,19739,20296,20617,20927,54377,58234,59091,75607,94045,217154,433809	Atp7a,Cacna1d,Cftr,Hspa2,Kcnh2,P2rx7,Abcb1a,Rgs9,Ccl2,Snca,Abcc8,Cacng4,Shank3,Jph2,Wnk2,P2rx5,Stac2,Rnf207
7_Member	GO Biological Processes	GO:0007215	glutamate receptor signaling pathway	-2.14452	-0.548333	11/96	12752,12919,16500,19017,19418,19739,20296,54377,58234,69635,231871	Cln3,Crhbp,Kcnb1,Ppargc1a,Rasgrf2,Rgs9,Ccl2,Cacng4,Shank3,Dapk1,Daglb
8_Summary	GO Biological Processes	GO:0050731	positive regulation of peptidyl-tyrosine phosphorylation	-5.4745	-2.63935	26/195	11602,12161,12978,13867,14573,15558,16193,16194,16590,16818,18011,18595,18606,18613,19219,19271,20963,21682,21898,22340,64297,80285,121021,231134,257632,547253,12703,16196,16414,19260,105352,14182,16542,16197,18811,18812,20311,107849,216439	Angpt4,Bmp6,Csf1r,Erbb3,Gdnf,Htr2a,Il6,Il6ra,Kit,Lck,Neurl1a,Pdgfra,Enpp2,Pecam1,Ptger4,Ptprj,Syk,Tec,Tlr4,Vegfb,Gprc5b,Parp9,Cspg4,Dok7,Nod2,Parp14,Socs1,Il7,Itgb2,Ptpn22,Dusp22,Fgfr1,Kdr,Il7r,Prl2c2,Prl2c3,Cxcl5,Prl2c5,Agap2
8_Member	GO Biological Processes	GO:0050731	positive regulation of peptidyl-tyrosine phosphorylation	-5.4745	-2.63935	26/195	11602,12161,12978,13867,14573,15558,16193,16194,16590,16818,18011,18595,18606,18613,19219,19271,20963,21682,21898,22340,64297,80285,121021,231134,257632,547253	Angpt4,Bmp6,Csf1r,Erbb3,Gdnf,Htr2a,Il6,Il6ra,Kit,Lck,Neurl1a,Pdgfra,Enpp2,Pecam1,Ptger4,Ptprj,Syk,Tec,Tlr4,Vegfb,Gprc5b,Parp9,Cspg4,Dok7,Nod2,Parp14
8_Member	GO Biological Processes	GO:0050730	regulation of peptidyl-tyrosine phosphorylation	-5.25408	-2.46314	31/263	11602,12161,12703,12978,13867,14573,15558,16193,16194,16196,16414,16590,16818,18011,18595,18606,18613,19219,19260,19271,20963,21682,21898,22340,64297,80285,105352,121021,231134,257632,547253	Angpt4,Bmp6,Socs1,Csf1r,Erbb3,Gdnf,Htr2a,Il6,Il6ra,Il7,Itgb2,Kit,Lck,Neurl1a,Pdgfra,Enpp2,Pecam1,Ptger4,Ptpn22,Ptprj,Syk,Tec,Tlr4,Vegfb,Gprc5b,Parp9,Dusp22,Cspg4,Dok7,Nod2,Parp14
8_Member	GO Biological Processes	GO:0018108	peptidyl-tyrosine phosphorylation	-4.26043	-1.75628	33/323	11602,12161,12703,12978,13867,14182,14573,15558,16193,16194,16196,16414,16542,16590,16818,18011,18595,18606,18613,19219,19260,19271,20963,21682,21898,22340,64297,80285,105352,121021,231134,257632,547253	Angpt4,Bmp6,Socs1,Csf1r,Erbb3,Fgfr1,Gdnf,Htr2a,Il6,Il6ra,Il7,Itgb2,Kdr,Kit,Lck,Neurl1a,Pdgfra,Enpp2,Pecam1,Ptger4,Ptpn22,Ptprj,Syk,Tec,Tlr4,Vegfb,Gprc5b,Parp9,Dusp22,Cspg4,Dok7,Nod2,Parp14
8_Member	GO Biological Processes	GO:1904894	positive regulation of STAT cascade	-4.20367	-1.71376	16/107	12703,12978,16193,16194,16197,16590,16818,18613,18811,18812,19219,20311,80285,107849,216439,547253	Socs1,Csf1r,Il6,Il6ra,Il7r,Kit,Lck,Pecam1,Prl2c2,Prl2c3,Ptger4,Cxcl5,Parp9,Prl2c5,Agap2,Parp14
8_Member	GO Biological Processes	GO:0018212	peptidyl-tyrosine modification	-4.18189	-1.70399	33/326	11602,12161,12703,12978,13867,14182,14573,15558,16193,16194,16196,16414,16542,16590,16818,18011,18595,18606,18613,19219,19260,19271,20963,21682,21898,22340,64297,80285,105352,121021,231134,257632,547253	Angpt4,Bmp6,Socs1,Csf1r,Erbb3,Fgfr1,Gdnf,Htr2a,Il6,Il6ra,Il7,Itgb2,Kdr,Kit,Lck,Neurl1a,Pdgfra,Enpp2,Pecam1,Ptger4,Ptpn22,Ptprj,Syk,Tec,Tlr4,Vegfb,Gprc5b,Parp9,Dusp22,Cspg4,Dok7,Nod2,Parp14
8_Member	GO Biological Processes	GO:0046427	positive regulation of JAK-STAT cascade	-3.84606	-1.57235	15/103	12703,12978,16193,16194,16590,16818,18613,18811,18812,19219,20311,80285,107849,216439,547253	Socs1,Csf1r,Il6,Il6ra,Kit,Lck,Pecam1,Prl2c2,Prl2c3,Ptger4,Cxcl5,Parp9,Prl2c5,Agap2,Parp14
8_Member	GO Biological Processes	GO:0042531	positive regulation of tyrosine phosphorylation of STAT protein	-2.88904	-0.983308	9/55	12978,16193,16194,16590,16818,18613,19219,80285,547253	Csf1r,Il6,Il6ra,Kit,Lck,Pecam1,Ptger4,Parp9,Parp14
8_Member	GO Biological Processes	GO:0042509	regulation of tyrosine phosphorylation of STAT protein	-2.6392	-0.838801	10/71	12703,12978,16193,16194,16590,16818,18613,19219,80285,547253	Socs1,Csf1r,Il6,Il6ra,Kit,Lck,Pecam1,Ptger4,Parp9,Parp14
8_Member	GO Biological Processes	GO:0007260	tyrosine phosphorylation of STAT protein	-2.46117	-0.722705	10/75	12703,12978,16193,16194,16590,16818,18613,19219,80285,547253	Socs1,Csf1r,Il6,Il6ra,Kit,Lck,Pecam1,Ptger4,Parp9,Parp14
9_Summary	GO Biological Processes	GO:0002683	negative regulation of immune system process	-5.33157	-2.51166	48/493	12142,12703,12765,12801,14255,15368,15404,16165,16197,16331,16365,17965,18133,18168,19219,19260,19271,20128,20821,21354,21355,21808,54698,56838,60533,64685,72349,73914,74048,77772,83924,102791,105352,109254,213233,224860,226421,238377,238555,242100,242202,257632,268857,319159,319160,320332,434341,547253	Prdm1,Socs1,Cxcr2,Cnr1,Flt3,Hmox1,Hoxa7,Il13ra2,Il7r,Inpp5d,Acod1,Nbl1,Ccn3,Npy5r,Ptger4,Ptpn22,Ptprj,Trim30a,Trim21,Tap1,Tap2,Tgfb2,Crtam,Ccl28,Cd274,Nmi,Dusp3,Irak3,Vsir,Dcst1,Gpr137b,Tcta,Dusp22,Adtrp,Tapbpl,Plcl2,Rab7b,Gpr68,Btn2a2,Pglyrp3,Pde5a,Nod2,Nlrc3,H4c11,H4c12,H4f16,Nlrc5,Parp14
9_Member	GO Biological Processes	GO:0002683	negative regulation of immune system process	-5.33157	-2.51166	48/493	12142,12703,12765,12801,14255,15368,15404,16165,16197,16331,16365,17965,18133,18168,19219,19260,19271,20128,20821,21354,21355,21808,54698,56838,60533,64685,72349,73914,74048,77772,83924,102791,105352,109254,213233,224860,226421,238377,238555,242100,242202,257632,268857,319159,319160,320332,434341,547253	Prdm1,Socs1,Cxcr2,Cnr1,Flt3,Hmox1,Hoxa7,Il13ra2,Il7r,Inpp5d,Acod1,Nbl1,Ccn3,Npy5r,Ptger4,Ptpn22,Ptprj,Trim30a,Trim21,Tap1,Tap2,Tgfb2,Crtam,Ccl28,Cd274,Nmi,Dusp3,Irak3,Vsir,Dcst1,Gpr137b,Tcta,Dusp22,Adtrp,Tapbpl,Plcl2,Rab7b,Gpr68,Btn2a2,Pglyrp3,Pde5a,Nod2,Nlrc3,H4c11,H4c12,H4f16,Nlrc5,Parp14
9_Member	GO Biological Processes	GO:0050777	negative regulation of immune response	-3.88419	-1.58166	20/162	15368,16165,16197,16331,16365,18168,20821,21354,21355,21808,64685,73914,74048,77772,105352,242100,257632,268857,434341,547253	Hmox1,Il13ra2,Il7r,Inpp5d,Acod1,Npy5r,Trim21,Tap1,Tap2,Tgfb2,Nmi,Irak3,Vsir,Dcst1,Dusp22,Pglyrp3,Nod2,Nlrc3,Nlrc5,Parp14
9_Member	GO Biological Processes	GO:0045824	negative regulation of innate immune response	-2.93626	-1.01017	10/65	16365,20821,21354,21355,64685,73914,77772,268857,434341,547253	Acod1,Trim21,Tap1,Tap2,Nmi,Irak3,Dcst1,Nlrc3,Nlrc5,Parp14
10_Summary	GO Biological Processes	GO:0007264	small GTPase mediated signal transduction	-5.25724	-2.46314	44/439	12614,12663,15368,17207,18049,18053,18208,18613,19418,19730,21808,27387,53972,56508,57257,64095,68016,68339,69288,69903,71704,72318,74754,75547,78134,104215,104252,117600,140580,208869,210293,215632,215821,216831,217944,224014,228543,232237,234353,241694,330914,380698,380711,381112,72536,211896,239027,544817,235402	Celsr1,Chml,Hmox1,Mcf2l,Ngf,Ngfr,Ntn1,Pecam1,Rasgrf2,Ralgds,Tgfb2,Sh2d3c,Ngef,Rapgef4,Vav3,Gpr35,Cavin4,Ccdc88c,Rhobtb1,Rasip1,Arhgef3,Cyth4,Dhcr24,Akap13,Lpar4,Rhoq,Cdc42ep2,Srgap1,Elmo1,Dock3,Dock10,Psd4,Arfgef3,Arhgap44,Rapgef5,Fgd4,Rhov,Fgd5,Psd3,Ralgapa2,Arhgap32,Obscn,Rap1gap2,Arhgef33,Tagap,Depdc7,Arhgap22,Arhgap27,Lingo1
10_Member	GO Biological Processes	GO:0007264	small GTPase mediated signal transduction	-5.25724	-2.46314	44/439	12614,12663,15368,17207,18049,18053,18208,18613,19418,19730,21808,27387,53972,56508,57257,64095,68016,68339,69288,69903,71704,72318,74754,75547,78134,104215,104252,117600,140580,208869,210293,215632,215821,216831,217944,224014,228543,232237,234353,241694,330914,380698,380711,381112	Celsr1,Chml,Hmox1,Mcf2l,Ngf,Ngfr,Ntn1,Pecam1,Rasgrf2,Ralgds,Tgfb2,Sh2d3c,Ngef,Rapgef4,Vav3,Gpr35,Cavin4,Ccdc88c,Rhobtb1,Rasip1,Arhgef3,Cyth4,Dhcr24,Akap13,Lpar4,Rhoq,Cdc42ep2,Srgap1,Elmo1,Dock3,Dock10,Psd4,Arfgef3,Arhgap44,Rapgef5,Fgd4,Rhov,Fgd5,Psd3,Ralgapa2,Arhgap32,Obscn,Rap1gap2,Arhgef33
10_Member	GO Biological Processes	GO:0007266	Rho protein signal transduction	-4.10905	-1.66673	22/181	12614,17207,18053,18208,18613,19418,53972,57257,64095,68016,69903,71704,75547,78134,104252,117600,224014,228543,232237,330914,380698,381112	Celsr1,Mcf2l,Ngfr,Ntn1,Pecam1,Rasgrf2,Ngef,Vav3,Gpr35,Cavin4,Rasip1,Arhgef3,Akap13,Lpar4,Cdc42ep2,Srgap1,Fgd4,Rhov,Fgd5,Arhgap32,Obscn,Arhgef33
10_Member	Reactome Gene Sets	R-MMU-194840	Rho GTPase cycle	-3.34331	-1.26783	17/139	19418,53972,57257,69288,71704,72536,75547,104215,117600,211896,216831,224014,228543,239027,330914,381112,544817	Rasgrf2,Ngef,Vav3,Rhobtb1,Arhgef3,Tagap,Akap13,Rhoq,Srgap1,Depdc7,Arhgap44,Fgd4,Rhov,Arhgap22,Arhgap32,Arhgef33,Arhgap27
10_Member	GO Biological Processes	GO:0007265	Ras protein signal transduction	-3.233	-1.1868	32/352	12614,17207,18049,18053,18208,18613,19418,21808,53972,57257,64095,68016,69903,71704,72318,74754,75547,78134,104252,117600,140580,215632,215821,216831,224014,228543,232237,234353,241694,330914,380698,381112	Celsr1,Mcf2l,Ngf,Ngfr,Ntn1,Pecam1,Rasgrf2,Tgfb2,Ngef,Vav3,Gpr35,Cavin4,Rasip1,Arhgef3,Cyth4,Dhcr24,Akap13,Lpar4,Cdc42ep2,Srgap1,Elmo1,Psd4,Arfgef3,Arhgap44,Fgd4,Rhov,Fgd5,Psd3,Ralgapa2,Arhgap32,Obscn,Arhgef33
10_Member	GO Biological Processes	GO:0035023	regulation of Rho protein signal transduction	-2.50564	-0.748382	15/138	17207,18053,19418,53972,57257,64095,68016,69903,71704,75547,78134,224014,232237,380698,381112	Mcf2l,Ngfr,Rasgrf2,Ngef,Vav3,Gpr35,Cavin4,Rasip1,Arhgef3,Akap13,Lpar4,Fgd4,Fgd5,Obscn,Arhgef33
10_Member	GO Biological Processes	GO:0046578	regulation of Ras protein signal transduction	-2.40361	-0.684789	22/242	17207,18049,18053,19418,21808,53972,57257,64095,68016,69903,71704,72318,75547,78134,215632,215821,216831,224014,232237,234353,380698,381112	Mcf2l,Ngf,Ngfr,Rasgrf2,Tgfb2,Ngef,Vav3,Gpr35,Cavin4,Rasip1,Arhgef3,Cyth4,Akap13,Lpar4,Psd4,Arfgef3,Arhgap44,Fgd4,Fgd5,Psd3,Obscn,Arhgef33
10_Member	GO Biological Processes	GO:0051056	regulation of small GTPase mediated signal transduction	-2.38515	-0.677802	24/273	17207,18049,18053,19418,21808,53972,57257,64095,68016,69903,71704,72318,75547,78134,215632,215821,216831,224014,232237,234353,241694,380698,380711,381112	Mcf2l,Ngf,Ngfr,Rasgrf2,Tgfb2,Ngef,Vav3,Gpr35,Cavin4,Rasip1,Arhgef3,Cyth4,Akap13,Lpar4,Psd4,Arfgef3,Arhgap44,Fgd4,Fgd5,Psd3,Ralgapa2,Obscn,Rap1gap2,Arhgef33
10_Member	Reactome Gene Sets	R-MMU-204998	Cell death signalling via NRAGE, NRIF and NADE	-2.3764	-0.672732	9/65	18049,18053,19418,53972,57257,71704,75547,224014,381112	Ngf,Ngfr,Rasgrf2,Ngef,Vav3,Arhgef3,Akap13,Fgd4,Arhgef33
10_Member	Reactome Gene Sets	R-MMU-193704	p75 NTR receptor-mediated signalling	-2.25799	-0.618711	10/80	18049,18053,19418,53972,57257,71704,75547,224014,235402,381112	Ngf,Ngfr,Rasgrf2,Ngef,Vav3,Arhgef3,Akap13,Fgd4,Lingo1,Arhgef33
10_Member	GO Biological Processes	GO:0035025	positive regulation of Rho protein signal transduction	-2.18869	-0.575123	6/35	17207,18053,64095,71704,75547,78134	Mcf2l,Ngfr,Gpr35,Arhgef3,Akap13,Lpar4
10_Member	Reactome Gene Sets	R-MMU-193648	NRAGE signals death through JNK	-2.12806	-0.540638	7/47	19418,53972,57257,71704,75547,224014,381112	Rasgrf2,Ngef,Vav3,Arhgef3,Akap13,Fgd4,Arhgef33
11_Summary	GO Biological Processes	GO:0008285	negative regulation of cell proliferation	-5.10182	-2.33803	62/712	11688,12142,12398,12877,12978,14255,15368,15567,16193,16331,17988,18011,18053,18127,18133,18158,18508,19017,19222,19271,19645,20259,20733,20927,21417,21418,21808,21814,21942,22411,50791,53626,54139,54200,54698,55948,60533,60599,64292,64685,66333,69034,69073,71648,74048,74754,75607,94040,106389,170765,211401,216166,216795,218271,223650,238328,238555,242202,268857,269610,329278,671535	Alox8,Prdm1,Cbfa2t3,Cpeb1,Csf1r,Flt3,Hmox1,Slc6a4,Il6,Inpp5d,Ndrg1,Neurl1a,Ngfr,Nos3,Ccn3,Nppb,Pax6,Ppargc1a,Ptgir,Ptprj,Rb1,Scin,Spint2,Abcc8,Zeb1,Tfap2a,Tgfb2,Tgfbr3,Tnfrsf9,Wnt11,Magi2,Insm1,Irf6,Sult2b1,Crtam,Sfn,Cd274,Trp53inp1,Ptges,Nmi,Aqp11,Nupr1l,Kdf1,Optn,Vsir,Dhcr24,Wnk2,Clmn,Eaf2,Ripply3,Mtss1,Plk5,Wnt9a,B4galt7,Eppk1,Vash1,Btn2a2,Pde5a,Nlrc3,Chd5,Tnn,Parp10
11_Member	GO Biological Processes	GO:0008285	negative regulation of cell proliferation	-5.10182	-2.33803	62/712	11688,12142,12398,12877,12978,14255,15368,15567,16193,16331,17988,18011,18053,18127,18133,18158,18508,19017,19222,19271,19645,20259,20733,20927,21417,21418,21808,21814,21942,22411,50791,53626,54139,54200,54698,55948,60533,60599,64292,64685,66333,69034,69073,71648,74048,74754,75607,94040,106389,170765,211401,216166,216795,218271,223650,238328,238555,242202,268857,269610,329278,671535	Alox8,Prdm1,Cbfa2t3,Cpeb1,Csf1r,Flt3,Hmox1,Slc6a4,Il6,Inpp5d,Ndrg1,Neurl1a,Ngfr,Nos3,Ccn3,Nppb,Pax6,Ppargc1a,Ptgir,Ptprj,Rb1,Scin,Spint2,Abcc8,Zeb1,Tfap2a,Tgfb2,Tgfbr3,Tnfrsf9,Wnt11,Magi2,Insm1,Irf6,Sult2b1,Crtam,Sfn,Cd274,Trp53inp1,Ptges,Nmi,Aqp11,Nupr1l,Kdf1,Optn,Vsir,Dhcr24,Wnk2,Clmn,Eaf2,Ripply3,Mtss1,Plk5,Wnt9a,B4galt7,Eppk1,Vash1,Btn2a2,Pde5a,Nlrc3,Chd5,Tnn,Parp10
12_Summary	GO Biological Processes	GO:0031347	regulation of defense response	-5.0719	-2.32107	60/683	11770,11988,12029,12363,12426,12475,12703,12801,14182,16193,16365,16398,17472,18126,18133,18168,19219,19260,19261,19645,20128,20311,20617,20821,21354,21355,21817,21898,24110,26874,54123,54445,54698,58185,58234,64292,64297,64685,69368,71648,73845,73914,77772,78334,80285,100182,102626,104709,142980,226421,226695,229898,231871,236312,242202,257632,268857,414084,434341,547253,12161,12765,12902,12919,…	Fabp4,Slc7a2,Bcl6b,Casp4,Cckbr,Cd14,Socs1,Cnr1,Fgfr1,Il6,Acod1,Itga2,Gbp4,Nos2,Ccn3,Npy5r,Ptger4,Ptpn22,Sirpa,Rb1,Trim30a,Cxcl5,Snca,Trim21,Tap1,Tap2,Tgm2,Tlr4,Usp18,Abcd2,Irf7,Unc93b1,Crtam,Rsad2,Shank3,Ptges,Gprc5b,Nmi,Wdfy1,Optn,Ankrd42,Irak3,Dcst1,Cdk19,Parp9,Akna,Mapkapk3,Pik3r6,Tlr3,Rab7b,Ifi205,Gbp5,Daglb,Ifi209,Pde5a,Nod2,Nlrc3,Tnip3,Nlrc5,Parp14,Bmp6,Cxcr2,Cr2,Crhbp,Csf1r,Cybb,Hmox1,Il1r…
12_Member	GO Biological Processes	GO:0031347	regulation of defense response	-5.0719	-2.32107	60/683	11770,11988,12029,12363,12426,12475,12703,12801,14182,16193,16365,16398,17472,18126,18133,18168,19219,19260,19261,19645,20128,20311,20617,20821,21354,21355,21817,21898,24110,26874,54123,54445,54698,58185,58234,64292,64297,64685,69368,71648,73845,73914,77772,78334,80285,100182,102626,104709,142980,226421,226695,229898,231871,236312,242202,257632,268857,414084,434341,547253	Fabp4,Slc7a2,Bcl6b,Casp4,Cckbr,Cd14,Socs1,Cnr1,Fgfr1,Il6,Acod1,Itga2,Gbp4,Nos2,Ccn3,Npy5r,Ptger4,Ptpn22,Sirpa,Rb1,Trim30a,Cxcl5,Snca,Trim21,Tap1,Tap2,Tgm2,Tlr4,Usp18,Abcd2,Irf7,Unc93b1,Crtam,Rsad2,Shank3,Ptges,Gprc5b,Nmi,Wdfy1,Optn,Ankrd42,Irak3,Dcst1,Cdk19,Parp9,Akna,Mapkapk3,Pik3r6,Tlr3,Rab7b,Ifi205,Gbp5,Daglb,Ifi209,Pde5a,Nod2,Nlrc3,Tnip3,Nlrc5,Parp14
12_Member	GO Biological Processes	GO:0031349	positive regulation of defense response	-3.88169	-1.58166	37/396	11770,12426,12475,12801,14182,16193,16365,16398,18168,19219,19260,20128,20617,21817,21898,54123,54445,54698,58185,64297,64685,69368,71648,73845,73914,78334,80285,102626,142980,226421,226695,229898,236312,242202,257632,414084,434341	Fabp4,Cckbr,Cd14,Cnr1,Fgfr1,Il6,Acod1,Itga2,Npy5r,Ptger4,Ptpn22,Trim30a,Snca,Tgm2,Tlr4,Irf7,Unc93b1,Crtam,Rsad2,Gprc5b,Nmi,Wdfy1,Optn,Ankrd42,Irak3,Cdk19,Parp9,Mapkapk3,Tlr3,Rab7b,Ifi205,Gbp5,Ifi209,Pde5a,Nod2,Tnip3,Nlrc5
12_Member	GO Biological Processes	GO:0006954	inflammatory response	-3.68034	-1.44726	59/748	11770,11988,12029,12161,12363,12475,12765,12801,12902,12919,12978,13058,14182,15368,16181,16193,16365,16398,16414,16590,16666,18126,18133,18168,18173,18439,19219,19222,19261,19645,20296,20306,20311,20617,20716,20963,21817,21898,24110,26874,26970,27056,56066,64292,64297,64685,73845,78334,100182,121021,142980,226250,227541,229898,231871,242202,257632,268857,102635290	Fabp4,Slc7a2,Bcl6b,Bmp6,Casp4,Cd14,Cxcr2,Cnr1,Cr2,Crhbp,Csf1r,Cybb,Fgfr1,Hmox1,Il1rn,Il6,Acod1,Itga2,Itgb2,Kit,Krt16,Nos2,Ccn3,Npy5r,Slc11a1,P2rx7,Ptger4,Ptgir,Sirpa,Rb1,Ccl2,Ccl7,Cxcl5,Snca,Serpina3n,Syk,Tgm2,Tlr4,Usp18,Abcd2,Pla2g2e,Irf5,Cxcl11,Ptges,Gprc5b,Nmi,Ankrd42,Cdk19,Akna,Cspg4,Tlr3,Afap1l2,Camk1d,Gbp5,Daglb,Pde5a,Nod2,Nlrc3,Ttc39aos1
12_Member	GO Biological Processes	GO:0032103	positive regulation of response to external stimulus	-3.23605	-1.1868	31/337	11770,11876,12161,12765,12801,12978,14182,16193,16365,16398,16542,18168,19219,19271,20296,20617,21817,21898,22340,64297,64685,69453,71648,73845,78334,105855,142980,227541,229898,242202,257632	Fabp4,Artn,Bmp6,Cxcr2,Cnr1,Csf1r,Fgfr1,Il6,Acod1,Itga2,Kdr,Npy5r,Ptger4,Ptprj,Ccl2,Snca,Tgm2,Tlr4,Vegfb,Gprc5b,Nmi,Prss56,Optn,Ankrd42,Cdk19,Nckap1l,Tlr3,Camk1d,Gbp5,Pde5a,Nod2
12_Member	GO Biological Processes	GO:0050729	positive regulation of inflammatory response	-3.23105	-1.1868	18/155	11770,12801,14182,16193,16398,18168,19219,20617,21817,21898,64297,64685,73845,78334,142980,229898,242202,257632	Fabp4,Cnr1,Fgfr1,Il6,Itga2,Npy5r,Ptger4,Snca,Tgm2,Tlr4,Gprc5b,Nmi,Ankrd42,Cdk19,Tlr3,Gbp5,Pde5a,Nod2
12_Member	GO Biological Processes	GO:0050727	regulation of inflammatory response	-2.51278	-0.749378	32/390	11770,11988,12029,12363,12801,14182,16193,16365,16398,18126,18133,18168,19219,19261,19645,20617,21817,21898,24110,26874,64292,64297,64685,73845,78334,100182,142980,229898,231871,242202,257632,268857	Fabp4,Slc7a2,Bcl6b,Casp4,Cnr1,Fgfr1,Il6,Acod1,Itga2,Nos2,Ccn3,Npy5r,Ptger4,Sirpa,Rb1,Snca,Tgm2,Tlr4,Usp18,Abcd2,Ptges,Gprc5b,Nmi,Ankrd42,Cdk19,Akna,Tlr3,Gbp5,Daglb,Pde5a,Nod2,Nlrc3
13_Summary	GO Biological Processes	GO:0035458	cellular response to interferon-beta	-4.90428	-2.17828	11/47	14469,15959,16145,16365,55932,60440,100702,225594,226691,226695,236312,16193,17101,17472,18173,236573,58235	Gbp2,Ifit3,Igtp,Acod1,Gbp3,Iigp1,Gbp6,Gm4841,Ifi207,Ifi205,Ifi209,Il6,Lyst,Gbp4,Slc11a1,Gbp9,Nectin1
13_Member	GO Biological Processes	GO:0035458	cellular response to interferon-beta	-4.90428	-2.17828	11/47	14469,15959,16145,16365,55932,60440,100702,225594,226691,226695,236312	Gbp2,Ifit3,Igtp,Acod1,Gbp3,Iigp1,Gbp6,Gm4841,Ifi207,Ifi205,Ifi209
13_Member	GO Biological Processes	GO:0042832	defense response to protozoan	-4.3569	-1.81495	9/36	14469,16193,17101,17472,18173,55932,60440,100702,236573	Gbp2,Il6,Lyst,Gbp4,Slc11a1,Gbp3,Iigp1,Gbp6,Gbp9
13_Member	GO Biological Processes	GO:0035456	response to interferon-beta	-4.00174	-1.63174	11/58	14469,15959,16145,16365,55932,60440,100702,225594,226691,226695,236312	Gbp2,Ifit3,Igtp,Acod1,Gbp3,Iigp1,Gbp6,Gm4841,Ifi207,Ifi205,Ifi209
13_Member	GO Biological Processes	GO:0001562	response to protozoan	-3.97029	-1.61965	9/40	14469,16193,17101,17472,18173,55932,60440,100702,236573	Gbp2,Il6,Lyst,Gbp4,Slc11a1,Gbp3,Iigp1,Gbp6,Gbp9
13_Member	GO Biological Processes	GO:0044406	adhesion of symbiont to host	-2.74154	-0.896288	5/19	14469,55932,58235,100702,236573	Gbp2,Gbp3,Nectin1,Gbp6,Gbp9
14_Summary	GO Biological Processes	GO:0010506	regulation of autophagy	-4.82964	-2.11862	31/276	12752,13179,13853,15368,15559,16542,18145,19260,20128,20617,20821,52187,60440,60599,68728,69635,69903,71648,72179,72607,76681,80888,83924,94094,101700,108079,209387,237782,257632,319236,319801,12398,14447,15558,16193,18439,26874,56490,59036,72293,72446,100494,103988,108089,231871,235406,244551,244667,269016,666794,12801,14573,15258,18173,19017,24014,66333,67188,100705,212943,227659,228966,244416,…	Cln3,Dcn,Epm2a,Hmox1,Htr2b,Kdr,Npc1,Ptpn22,Trim30a,Snca,Trim21,Rragd,Iigp1,Trp53inp1,Trp53inp2,Dapk1,Rasip1,Optn,Fbxl2,Usp13,Trim12a,Hspb8,Gpr137b,Trim34a,Trim68,Prkaa2,Trim30d,Smcr8,Nod2,Trim12c,Tigar,Cbfa2t3,Gapdhs,Htr2a,Il6,P2rx7,Abcd2,Zbtb20,Dact1,Nkd2,Prr5l,Zfand2a,Gck,Rnf144a,Daglb,Snx33,Nanos3,Disc1,Sh3rf2,Rbm24,Cnr1,Gdnf,Hipk2,Slc11a1,Ppargc1a,Rnasel,Aqp11,2700046G09Rik,Acacb,Tent5a,Slc2a…
14_Member	GO Biological Processes	GO:0010506	regulation of autophagy	-4.82964	-2.11862	31/276	12752,13179,13853,15368,15559,16542,18145,19260,20128,20617,20821,52187,60440,60599,68728,69635,69903,71648,72179,72607,76681,80888,83924,94094,101700,108079,209387,237782,257632,319236,319801	Cln3,Dcn,Epm2a,Hmox1,Htr2b,Kdr,Npc1,Ptpn22,Trim30a,Snca,Trim21,Rragd,Iigp1,Trp53inp1,Trp53inp2,Dapk1,Rasip1,Optn,Fbxl2,Usp13,Trim12a,Hspb8,Gpr137b,Trim34a,Trim68,Prkaa2,Trim30d,Smcr8,Nod2,Trim12c,Tigar
14_Member	GO Biological Processes	GO:0031331	positive regulation of cellular catabolic process	-4.81273	-2.11862	40/400	12398,13179,13853,14447,15368,15558,16193,16542,18439,20128,20617,20821,26874,56490,59036,60599,68728,69635,71648,72293,72446,72607,76681,80888,94094,100494,101700,103988,108079,108089,209387,231871,235406,237782,244551,244667,257632,269016,319236,666794	Cbfa2t3,Dcn,Epm2a,Gapdhs,Hmox1,Htr2a,Il6,Kdr,P2rx7,Trim30a,Snca,Trim21,Abcd2,Zbtb20,Dact1,Trp53inp1,Trp53inp2,Dapk1,Optn,Nkd2,Prr5l,Usp13,Trim12a,Hspb8,Trim34a,Zfand2a,Trim68,Gck,Prkaa2,Rnf144a,Trim30d,Daglb,Snx33,Smcr8,Nanos3,Disc1,Nod2,Sh3rf2,Trim12c,Rbm24
14_Member	GO Biological Processes	GO:0031329	regulation of cellular catabolic process	-4.71751	-2.06867	64/764	12398,12752,12801,13179,13853,14447,14573,15258,15368,15558,15559,16193,16542,18145,18173,18439,19017,19260,20128,20617,20821,24014,26874,52187,56490,59036,60440,60599,66333,67188,68728,69635,69903,71648,72179,72293,72446,72607,76681,80888,83924,94094,100494,100705,101700,103988,108079,108089,209387,212943,227659,228966,231871,235406,237782,244416,244551,244667,257632,269016,319236,319801,320204,…	Cbfa2t3,Cln3,Cnr1,Dcn,Epm2a,Gapdhs,Gdnf,Hipk2,Hmox1,Htr2a,Htr2b,Il6,Kdr,Npc1,Slc11a1,P2rx7,Ppargc1a,Ptpn22,Trim30a,Snca,Trim21,Rnasel,Abcd2,Rragd,Zbtb20,Dact1,Iigp1,Trp53inp1,Aqp11,2700046G09Rik,Trp53inp2,Dapk1,Rasip1,Optn,Fbxl2,Nkd2,Prr5l,Usp13,Trim12a,Hspb8,Gpr137b,Trim34a,Zfand2a,Acacb,Trim68,Gck,Prkaa2,Rnf144a,Trim30d,Tent5a,Slc2a6,Ppp1r3d,Daglb,Snx33,Smcr8,Ppp1r3b,Nanos3,Disc1,Nod2,Sh3rf2,Tr…
14_Member	GO Biological Processes	GO:0010508	positive regulation of autophagy	-4.14891	-1.69268	19/143	13179,13853,15368,16542,20128,20821,60599,68728,69635,71648,76681,80888,94094,101700,108079,209387,237782,257632,319236	Dcn,Epm2a,Hmox1,Kdr,Trim30a,Trim21,Trp53inp1,Trp53inp2,Dapk1,Optn,Trim12a,Hspb8,Trim34a,Trim68,Prkaa2,Trim30d,Smcr8,Nod2,Trim12c
14_Member	GO Biological Processes	GO:0009896	positive regulation of catabolic process	-3.97147	-1.61965	42/466	12398,13179,13853,14447,15368,15558,16193,16542,18439,20128,20617,20821,26874,56490,59036,60599,68728,69635,71648,72293,72446,72607,74048,76681,80888,94094,100494,101700,103988,108079,108089,209387,231871,235406,237782,244551,244667,257632,269016,319236,329152,666794	Cbfa2t3,Dcn,Epm2a,Gapdhs,Hmox1,Htr2a,Il6,Kdr,P2rx7,Trim30a,Snca,Trim21,Abcd2,Zbtb20,Dact1,Trp53inp1,Trp53inp2,Dapk1,Optn,Nkd2,Prr5l,Usp13,Vsir,Trim12a,Hspb8,Trim34a,Zfand2a,Trim68,Gck,Prkaa2,Rnf144a,Trim30d,Daglb,Snx33,Smcr8,Nanos3,Disc1,Nod2,Sh3rf2,Trim12c,Hecw2,Rbm24
14_Member	GO Biological Processes	GO:0006914	autophagy	-3.8505	-1.57251	39/427	11883,12752,13179,13853,15368,15559,16542,18145,19260,20128,20617,20821,52187,56631,60440,60599,68728,69635,69834,69903,71648,72179,72607,76681,80888,83924,94094,101700,105193,108079,118449,192652,209387,217695,237782,239408,257632,319236,319801	Arsa,Cln3,Dcn,Epm2a,Hmox1,Htr2b,Kdr,Npc1,Ptpn22,Trim30a,Snca,Trim21,Rragd,Trim17,Iigp1,Trp53inp1,Trp53inp2,Dapk1,Rab43,Rasip1,Optn,Fbxl2,Usp13,Trim12a,Hspb8,Gpr137b,Trim34a,Trim68,Nhlrc1,Prkaa2,Synpo2,Wdr81,Trim30d,Zfyve1,Smcr8,Tmem74,Nod2,Trim12c,Tigar
14_Member	GO Biological Processes	GO:0061919	process utilizing autophagic mechanism	-3.8505	-1.57251	39/427	11883,12752,13179,13853,15368,15559,16542,18145,19260,20128,20617,20821,52187,56631,60440,60599,68728,69635,69834,69903,71648,72179,72607,76681,80888,83924,94094,101700,105193,108079,118449,192652,209387,217695,237782,239408,257632,319236,319801	Arsa,Cln3,Dcn,Epm2a,Hmox1,Htr2b,Kdr,Npc1,Ptpn22,Trim30a,Snca,Trim21,Rragd,Trim17,Iigp1,Trp53inp1,Trp53inp2,Dapk1,Rab43,Rasip1,Optn,Fbxl2,Usp13,Trim12a,Hspb8,Gpr137b,Trim34a,Trim68,Nhlrc1,Prkaa2,Synpo2,Wdr81,Trim30d,Zfyve1,Smcr8,Tmem74,Nod2,Trim12c,Tigar
14_Member	GO Biological Processes	GO:0016236	macroautophagy	-2.17265	-0.56412	19/208	12752,13179,13853,15368,16542,18145,60599,68728,69834,71648,80888,108079,118449,192652,217695,237782,239408,257632,319801	Cln3,Dcn,Epm2a,Hmox1,Kdr,Npc1,Trp53inp1,Trp53inp2,Rab43,Optn,Hspb8,Prkaa2,Synpo2,Wdr81,Zfyve1,Smcr8,Tmem74,Nod2,Tigar
14_Member	GO Biological Processes	GO:0016241	regulation of macroautophagy	-2.06274	-0.516827	12/112	12752,13179,13853,15368,16542,18145,71648,80888,108079,237782,257632,319801	Cln3,Dcn,Epm2a,Hmox1,Kdr,Npc1,Optn,Hspb8,Prkaa2,Smcr8,Nod2,Tigar
15_Summary	GO Biological Processes	GO:0030104	water homeostasis	-4.80986	-2.11862	13/66	11686,11828,12638,12752,16666,19062,20249,23801,55948,66333,69073,195733,243083,12669,12671,14729,17101,18011,18158,18595,18811,18812,19124,19219,19271,20963,21682,21898,22371,26570,53883,69453,107849,109254,232946,11688,11977,12614,15220,15404,16398,16870,18053,18508,18755,21418,21808,29820,54139,56802,67855,74754,171211,232685,240025	Alox12b,Aqp3,Cftr,Cln3,Krt16,Inpp5k,Scd1,Aloxe3,Sfn,Aqp11,Kdf1,Grhl1,Tmprss11f,Chrm1,Chrm3,Gp5,Lyst,Neurl1a,Nppb,Pdgfra,Prl2c2,Prl2c3,Procr,Ptger4,Ptprj,Syk,Tec,Tlr4,Vwf,Slc7a11,Celsr2,Prss56,Prl2c5,Adtrp,Bloc1s3,Alox8,Atp7a,Celsr1,Foxq1,Hoxa7,Itga2,Lhx2,Ngfr,Pax6,Prkch,Tfap2a,Tgfb2,Tnfrsf19,Irf6,Gnasas1,Asprv1,Dhcr24,Edaradd,Lncpint,Dact2
15_Member	GO Biological Processes	GO:0030104	water homeostasis	-4.80986	-2.11862	13/66	11686,11828,12638,12752,16666,19062,20249,23801,55948,66333,69073,195733,243083	Alox12b,Aqp3,Cftr,Cln3,Krt16,Inpp5k,Scd1,Aloxe3,Sfn,Aqp11,Kdf1,Grhl1,Tmprss11f
15_Member	GO Biological Processes	GO:0050891	multicellular organismal water homeostasis	-4.00174	-1.63174	11/58	11686,11828,12638,16666,19062,20249,23801,55948,69073,195733,243083	Alox12b,Aqp3,Cftr,Krt16,Inpp5k,Scd1,Aloxe3,Sfn,Kdf1,Grhl1,Tmprss11f
15_Member	GO Biological Processes	GO:0033561	regulation of water loss via skin	-3.6382	-1.42408	8/35	11686,16666,20249,23801,55948,69073,195733,243083	Alox12b,Krt16,Scd1,Aloxe3,Sfn,Kdf1,Grhl1,Tmprss11f
15_Member	GO Biological Processes	GO:0050878	regulation of body fluid levels	-3.3577	-1.26908	33/361	11686,11828,12638,12669,12671,14729,16666,17101,18011,18158,18595,18811,18812,19062,19124,19219,19271,20249,20963,21682,21898,22371,23801,26570,53883,55948,69073,69453,107849,109254,195733,232946,243083	Alox12b,Aqp3,Cftr,Chrm1,Chrm3,Gp5,Krt16,Lyst,Neurl1a,Nppb,Pdgfra,Prl2c2,Prl2c3,Inpp5k,Procr,Ptger4,Ptprj,Scd1,Syk,Tec,Tlr4,Vwf,Aloxe3,Slc7a11,Celsr2,Sfn,Kdf1,Prss56,Prl2c5,Adtrp,Grhl1,Bloc1s3,Tmprss11f
15_Member	GO Biological Processes	GO:0043588	skin development	-3.20233	-1.17035	27/280	11686,11688,11977,12614,15220,15404,16398,16666,16870,18053,18508,18755,20249,21418,21808,23801,29820,54139,55948,56802,67855,69073,74754,171211,195733,232685,240025	Alox12b,Alox8,Atp7a,Celsr1,Foxq1,Hoxa7,Itga2,Krt16,Lhx2,Ngfr,Pax6,Prkch,Scd1,Tfap2a,Tgfb2,Aloxe3,Tnfrsf19,Irf6,Sfn,Gnasas1,Asprv1,Kdf1,Dhcr24,Edaradd,Grhl1,Lncpint,Dact2
15_Member	GO Biological Processes	GO:0061436	establishment of skin barrier	-2.61417	-0.824625	6/29	11686,16666,23801,55948,69073,195733	Alox12b,Krt16,Aloxe3,Sfn,Kdf1,Grhl1
16_Summary	GO Biological Processes	GO:0015809	arginine transport	-4.76456	-2.09177	6/13	11988,12752,18173,67473,212555,214663	Slc7a2,Cln3,Slc11a1,Slc47a1,Slc66a1,Slc25a29
16_Member	GO Biological Processes	GO:0015809	arginine transport	-4.76456	-2.09177	6/13	11988,12752,18173,67473,212555,214663	Slc7a2,Cln3,Slc11a1,Slc47a1,Slc66a1,Slc25a29
16_Member	GO Biological Processes	GO:0015802	basic amino acid transport	-4.15062	-1.69268	6/16	11988,12752,18173,67473,212555,214663	Slc7a2,Cln3,Slc11a1,Slc47a1,Slc66a1,Slc25a29
16_Member	GO Biological Processes	GO:1902023	L-arginine transport	-2.84675	-0.962381	4/11	11988,18173,67473,214663	Slc7a2,Slc11a1,Slc47a1,Slc25a29
16_Member	GO Biological Processes	GO:1903400	L-arginine transmembrane transport	-2.26546	-0.62164	3/8	11988,67473,214663	Slc7a2,Slc47a1,Slc25a29
16_Member	GO Biological Processes	GO:1903826	arginine transmembrane transport	-2.26546	-0.62164	3/8	11988,67473,214663	Slc7a2,Slc47a1,Slc25a29
17_Summary	GO Biological Processes	GO:0043470	regulation of carbohydrate catabolic process	-4.63208	-2.01254	12/59	12398,14447,15558,18439,19017,56490,103988,108079,227659,228966,244416,319801,19219,20617,26570,83429,11307,11977,12161,12752,12801,12952,13360,16193,16590,18126,18127,19062,20540,22113,26874,50790,67737,72999,100705,110196,170459,230796,320204,11655,13058,20511,20741,67426,68591,69564,69772,76889,99439,209176,216019,12012,14857,14860,14862,15368,18104,18115,56615,68603,105387,109857,192156,20871…	Cbfa2t3,Gapdhs,Htr2a,P2rx7,Ppargc1a,Zbtb20,Gck,Prkaa2,Slc2a6,Ppp1r3d,Ppp1r3b,Tigar,Ptger4,Snca,Slc7a11,Ctns,Abcg1,Atp7a,Bmp6,Cln3,Cnr1,Cry1,Dhcr7,Il6,Kit,Nos2,Nos3,Inpp5k,Slc7a7,Phlda2,Abcd2,Acsl4,Ttc39d,Insig2,Acacb,Fdps,Stard4,Wdtc1,Etfbkmt,Alas1,Cybb,Slc1a2,Sptb,Coq8a,Mocos,Nmrk2,Bdh2,Coq8b,Duox1,Ido2,Hkdc1,Baat,Gsta1,Gsta4,Gstm1,Hmox1,Nqo1,Nnt,Mgst1,Pmvk,Akr1c14,Cbr3,Mvd,Hmgcs1,Acot6,Pm20d2,A…
17_Member	GO Biological Processes	GO:0043470	regulation of carbohydrate catabolic process	-4.63208	-2.01254	12/59	12398,14447,15558,18439,19017,56490,103988,108079,227659,228966,244416,319801	Cbfa2t3,Gapdhs,Htr2a,P2rx7,Ppargc1a,Zbtb20,Gck,Prkaa2,Slc2a6,Ppp1r3d,Ppp1r3b,Tigar
17_Member	GO Biological Processes	GO:0051193	regulation of cofactor metabolic process	-4.45788	-1.87455	14/81	12398,14447,15558,18439,19017,19219,20617,26570,56490,83429,103988,108079,227659,319801	Cbfa2t3,Gapdhs,Htr2a,P2rx7,Ppargc1a,Ptger4,Snca,Slc7a11,Zbtb20,Ctns,Gck,Prkaa2,Slc2a6,Tigar
17_Member	GO Biological Processes	GO:0062012	regulation of small molecule metabolic process	-4.33226	-1.79814	38/391	11307,11977,12161,12398,12752,12801,12952,13360,14447,15558,16193,16590,18126,18127,18439,19017,19062,19219,20540,20617,22113,26570,26874,50790,56490,67737,72999,100705,103988,108079,110196,170459,227659,228966,230796,244416,319801,320204	Abcg1,Atp7a,Bmp6,Cbfa2t3,Cln3,Cnr1,Cry1,Dhcr7,Gapdhs,Htr2a,Il6,Kit,Nos2,Nos3,P2rx7,Ppargc1a,Inpp5k,Ptger4,Slc7a7,Snca,Phlda2,Slc7a11,Abcd2,Acsl4,Zbtb20,Ttc39d,Insig2,Acacb,Gck,Prkaa2,Fdps,Stard4,Slc2a6,Ppp1r3d,Wdtc1,Ppp1r3b,Tigar,Etfbkmt
17_Member	GO Biological Processes	GO:0030810	positive regulation of nucleotide biosynthetic process	-4.06189	-1.66608	9/39	14447,15558,18126,18127,18439,19017,56490,103988,108079	Gapdhs,Htr2a,Nos2,Nos3,P2rx7,Ppargc1a,Zbtb20,Gck,Prkaa2
17_Member	GO Biological Processes	GO:1900373	positive regulation of purine nucleotide biosynthetic process	-4.06189	-1.66608	9/39	14447,15558,18126,18127,18439,19017,56490,103988,108079	Gapdhs,Htr2a,Nos2,Nos3,P2rx7,Ppargc1a,Zbtb20,Gck,Prkaa2
17_Member	GO Biological Processes	GO:0006110	regulation of glycolytic process	-3.96745	-1.61965	10/49	12398,14447,15558,18439,19017,56490,103988,108079,227659,319801	Cbfa2t3,Gapdhs,Htr2a,P2rx7,Ppargc1a,Zbtb20,Gck,Prkaa2,Slc2a6,Tigar
17_Member	GO Biological Processes	GO:0030808	regulation of nucleotide biosynthetic process	-3.89696	-1.58166	13/80	12398,14447,15558,18126,18127,18439,19017,20617,56490,103988,108079,227659,319801	Cbfa2t3,Gapdhs,Htr2a,Nos2,Nos3,P2rx7,Ppargc1a,Snca,Zbtb20,Gck,Prkaa2,Slc2a6,Tigar
17_Member	GO Biological Processes	GO:1900371	regulation of purine nucleotide biosynthetic process	-3.89696	-1.58166	13/80	12398,14447,15558,18126,18127,18439,19017,20617,56490,103988,108079,227659,319801	Cbfa2t3,Gapdhs,Htr2a,Nos2,Nos3,P2rx7,Ppargc1a,Snca,Zbtb20,Gck,Prkaa2,Slc2a6,Tigar
17_Member	GO Biological Processes	GO:0030811	regulation of nucleotide catabolic process	-3.8898	-1.58166	10/50	12398,14447,15558,18439,19017,56490,103988,108079,227659,319801	Cbfa2t3,Gapdhs,Htr2a,P2rx7,Ppargc1a,Zbtb20,Gck,Prkaa2,Slc2a6,Tigar
17_Member	GO Biological Processes	GO:0051196	regulation of coenzyme metabolic process	-3.86296	-1.57251	11/60	12398,14447,15558,18439,19017,20617,56490,103988,108079,227659,319801	Cbfa2t3,Gapdhs,Htr2a,P2rx7,Ppargc1a,Snca,Zbtb20,Gck,Prkaa2,Slc2a6,Tigar
17_Member	GO Biological Processes	GO:0051188	cofactor biosynthetic process	-3.79568	-1.53684	27/257	11655,12398,13058,14447,15558,18439,19017,20511,20617,20741,26570,50790,56490,67426,68591,69564,69772,76889,83429,99439,100705,103988,108079,209176,216019,227659,319801	Alas1,Cbfa2t3,Cybb,Gapdhs,Htr2a,P2rx7,Ppargc1a,Slc1a2,Snca,Sptb,Slc7a11,Acsl4,Zbtb20,Coq8a,Mocos,Nmrk2,Bdh2,Coq8b,Ctns,Duox1,Acacb,Gck,Prkaa2,Ido2,Hkdc1,Slc2a6,Tigar
17_Member	GO Biological Processes	GO:0045821	positive regulation of glycolytic process	-3.41105	-1.28711	6/21	14447,15558,18439,56490,103988,108079	Gapdhs,Htr2a,P2rx7,Zbtb20,Gck,Prkaa2
17_Member	GO Biological Processes	GO:0051186	cofactor metabolic process	-3.37833	-1.26908	44/528	11655,12012,12398,13058,14447,14857,14860,14862,15368,15558,18104,18115,18439,19017,19219,20511,20617,20741,26570,50790,56490,56615,67426,68591,68603,69564,69772,76889,83429,99439,100705,103988,105387,108079,109857,192156,208715,209176,216019,217700,227659,242377,319801,329910	Alas1,Baat,Cbfa2t3,Cybb,Gapdhs,Gsta1,Gsta4,Gstm1,Hmox1,Htr2a,Nqo1,Nnt,P2rx7,Ppargc1a,Ptger4,Slc1a2,Snca,Sptb,Slc7a11,Acsl4,Zbtb20,Mgst1,Coq8a,Mocos,Pmvk,Nmrk2,Bdh2,Coq8b,Ctns,Duox1,Acacb,Gck,Akr1c14,Prkaa2,Cbr3,Mvd,Hmgcs1,Ido2,Hkdc1,Acot6,Slc2a6,Pm20d2,Tigar,Acot11
17_Member	GO Biological Processes	GO:0030813	positive regulation of nucleotide catabolic process	-3.29098	-1.23139	6/22	14447,15558,18439,56490,103988,108079	Gapdhs,Htr2a,P2rx7,Zbtb20,Gck,Prkaa2
17_Member	GO Biological Processes	GO:0051197	positive regulation of coenzyme metabolic process	-3.29098	-1.23139	6/22	14447,15558,18439,56490,103988,108079	Gapdhs,Htr2a,P2rx7,Zbtb20,Gck,Prkaa2
17_Member	GO Biological Processes	GO:0045981	positive regulation of nucleotide metabolic process	-3.13336	-1.12522	9/51	14447,15558,18126,18127,18439,19017,56490,103988,108079	Gapdhs,Htr2a,Nos2,Nos3,P2rx7,Ppargc1a,Zbtb20,Gck,Prkaa2
17_Member	GO Biological Processes	GO:1900544	positive regulation of purine nucleotide metabolic process	-3.13336	-1.12522	9/51	14447,15558,18126,18127,18439,19017,56490,103988,108079	Gapdhs,Htr2a,Nos2,Nos3,P2rx7,Ppargc1a,Zbtb20,Gck,Prkaa2
17_Member	GO Biological Processes	GO:0051194	positive regulation of cofactor metabolic process	-3.12356	-1.12001	7/32	14447,15558,18439,20617,56490,103988,108079	Gapdhs,Htr2a,P2rx7,Snca,Zbtb20,Gck,Prkaa2
17_Member	GO Biological Processes	GO:0009135	purine nucleoside diphosphate metabolic process	-3.10413	-1.10738	14/108	11717,12398,14447,15558,18439,19017,56490,75686,103988,108079,213484,216019,227659,319801	Ampd3,Cbfa2t3,Gapdhs,Htr2a,P2rx7,Ppargc1a,Zbtb20,Nudt16,Gck,Prkaa2,Nudt18,Hkdc1,Slc2a6,Tigar
17_Member	GO Biological Processes	GO:0009179	purine ribonucleoside diphosphate metabolic process	-3.10413	-1.10738	14/108	11717,12398,14447,15558,18439,19017,56490,75686,103988,108079,213484,216019,227659,319801	Ampd3,Cbfa2t3,Gapdhs,Htr2a,P2rx7,Ppargc1a,Zbtb20,Nudt16,Gck,Prkaa2,Nudt18,Hkdc1,Slc2a6,Tigar
17_Member	GO Biological Processes	GO:1900542	regulation of purine nucleotide metabolic process	-2.98545	-1.02666	14/111	11977,12398,14447,15558,18126,18127,18439,19017,20617,56490,103988,108079,227659,319801	Atp7a,Cbfa2t3,Gapdhs,Htr2a,Nos2,Nos3,P2rx7,Ppargc1a,Snca,Zbtb20,Gck,Prkaa2,Slc2a6,Tigar
17_Member	GO Biological Processes	GO:0043467	regulation of generation of precursor metabolites and energy	-2.96261	-1.02666	16/137	11977,12398,14447,15558,18439,19017,19062,22113,56490,103988,108079,227659,228966,244416,319801,320204	Atp7a,Cbfa2t3,Gapdhs,Htr2a,P2rx7,Ppargc1a,Inpp5k,Phlda2,Zbtb20,Gck,Prkaa2,Slc2a6,Ppp1r3d,Ppp1r3b,Tigar,Etfbkmt
17_Member	GO Biological Processes	GO:2001171	positive regulation of ATP biosynthetic process	-2.95692	-1.02292	7/34	14447,15558,18439,19017,56490,103988,108079	Gapdhs,Htr2a,P2rx7,Ppargc1a,Zbtb20,Gck,Prkaa2
17_Member	GO Biological Processes	GO:0009185	ribonucleoside diphosphate metabolic process	-2.90911	-0.992636	14/113	11717,12398,14447,15558,18439,19017,56490,75686,103988,108079,213484,216019,227659,319801	Ampd3,Cbfa2t3,Gapdhs,Htr2a,P2rx7,Ppargc1a,Zbtb20,Nudt16,Gck,Prkaa2,Nudt18,Hkdc1,Slc2a6,Tigar
17_Member	GO Biological Processes	GO:0006140	regulation of nucleotide metabolic process	-2.8349	-0.9544	14/115	11977,12398,14447,15558,18126,18127,18439,19017,20617,56490,103988,108079,227659,319801	Atp7a,Cbfa2t3,Gapdhs,Htr2a,Nos2,Nos3,P2rx7,Ppargc1a,Snca,Zbtb20,Gck,Prkaa2,Slc2a6,Tigar
17_Member	GO Biological Processes	GO:2001169	regulation of ATP biosynthetic process	-2.8329	-0.9544	10/67	12398,14447,15558,18439,19017,56490,103988,108079,227659,319801	Cbfa2t3,Gapdhs,Htr2a,P2rx7,Ppargc1a,Zbtb20,Gck,Prkaa2,Slc2a6,Tigar
17_Member	GO Biological Processes	GO:0009166	nucleotide catabolic process	-2.63038	-0.836626	17/161	11717,12398,14447,15558,18439,19017,56490,58242,75686,83965,103988,108079,213484,216019,227659,242202,319801	Ampd3,Cbfa2t3,Gapdhs,Htr2a,P2rx7,Ppargc1a,Zbtb20,Nudt11,Nudt16,Enpp5,Gck,Prkaa2,Nudt18,Hkdc1,Slc2a6,Pde5a,Tigar
17_Member	GO Biological Processes	GO:1901137	carbohydrate derivative biosynthetic process	-2.50668	-0.748382	45/601	11717,11977,12398,14345,14447,14584,14917,15558,18145,18158,18439,19017,19219,20442,20446,20617,22239,22340,26384,26878,50790,53374,54218,54342,56336,56490,66333,72297,98388,100705,100910,103988,108079,216019,218271,227327,227620,227659,232313,233781,269181,278279,319415,319801,329504	Ampd3,Atp7a,Cbfa2t3,Fut4,Gapdhs,Gfpt2,Gucy2c,Htr2a,Npc1,Nppb,P2rx7,Ppargc1a,Ptger4,St3gal1,St6galnac2,Snca,Ugt8a,Vegfb,Gnpda1,B3galt2,Acsl4,Chst3,B3galt4,Gnpnat1,B4galt5,Zbtb20,Aqp11,B3gnt3,Chst10,Acacb,Chpf2,Gck,Prkaa2,Hkdc1,B4galt7,B3gnt7,Uap1l1,Slc2a6,Gxylt2,Xylt1,Mgat4a,Tmtc2,Hs3st5,Tigar,Lcmt2
17_Member	GO Biological Processes	GO:0006732	coenzyme metabolic process	-2.49597	-0.740008	29/344	12012,12398,14447,15558,18104,18115,18439,19017,20617,50790,56490,67426,68591,68603,69564,76889,100705,103988,108079,109857,192156,208715,209176,216019,217700,227659,242377,319801,329910	Baat,Cbfa2t3,Gapdhs,Htr2a,Nqo1,Nnt,P2rx7,Ppargc1a,Snca,Acsl4,Zbtb20,Coq8a,Mocos,Pmvk,Nmrk2,Coq8b,Acacb,Gck,Prkaa2,Cbr3,Mvd,Hmgcs1,Ido2,Hkdc1,Acot6,Slc2a6,Pm20d2,Tigar,Acot11
17_Member	GO Biological Processes	GO:0019363	pyridine nucleotide biosynthetic process	-2.48784	-0.73573	13/112	12398,14447,15558,18439,19017,56490,69564,103988,108079,209176,216019,227659,319801	Cbfa2t3,Gapdhs,Htr2a,P2rx7,Ppargc1a,Zbtb20,Nmrk2,Gck,Prkaa2,Ido2,Hkdc1,Slc2a6,Tigar
17_Member	GO Biological Processes	GO:0009108	coenzyme biosynthetic process	-2.42514	-0.700343	19/197	12398,14447,15558,18439,19017,20617,50790,56490,67426,68591,69564,76889,100705,103988,108079,209176,216019,227659,319801	Cbfa2t3,Gapdhs,Htr2a,P2rx7,Ppargc1a,Snca,Acsl4,Zbtb20,Coq8a,Mocos,Nmrk2,Coq8b,Acacb,Gck,Prkaa2,Ido2,Hkdc1,Slc2a6,Tigar
17_Member	GO Biological Processes	GO:0006109	regulation of carbohydrate metabolic process	-2.37727	-0.672732	19/199	12398,12952,14447,15558,16193,18439,19017,19062,19219,20617,22113,56490,100705,103988,108079,227659,228966,244416,319801	Cbfa2t3,Cry1,Gapdhs,Htr2a,Il6,P2rx7,Ppargc1a,Inpp5k,Ptger4,Snca,Phlda2,Zbtb20,Acacb,Gck,Prkaa2,Slc2a6,Ppp1r3d,Ppp1r3b,Tigar
17_Member	GO Biological Processes	GO:0009132	nucleoside diphosphate metabolic process	-2.36884	-0.666314	14/129	11717,12398,14447,15558,18439,19017,56490,75686,103988,108079,213484,216019,227659,319801	Ampd3,Cbfa2t3,Gapdhs,Htr2a,P2rx7,Ppargc1a,Zbtb20,Nudt16,Gck,Prkaa2,Nudt18,Hkdc1,Slc2a6,Tigar
17_Member	GO Biological Processes	GO:0016052	carbohydrate catabolic process	-2.35899	-0.664627	15/143	12398,14447,15558,18010,18439,19017,56490,103988,108079,216019,227659,228966,244416,319625,319801	Cbfa2t3,Gapdhs,Htr2a,Neu1,P2rx7,Ppargc1a,Zbtb20,Gck,Prkaa2,Hkdc1,Slc2a6,Ppp1r3d,Ppp1r3b,Galm,Tigar
17_Member	GO Biological Processes	GO:0072525	pyridine-containing compound biosynthetic process	-2.35587	-0.664627	13/116	12398,14447,15558,18439,19017,56490,69564,103988,108079,209176,216019,227659,319801	Cbfa2t3,Gapdhs,Htr2a,P2rx7,Ppargc1a,Zbtb20,Nmrk2,Gck,Prkaa2,Ido2,Hkdc1,Slc2a6,Tigar
17_Member	GO Biological Processes	GO:1901292	nucleoside phosphate catabolic process	-2.33364	-0.649026	17/172	11717,12398,14447,15558,18439,19017,56490,58242,75686,83965,103988,108079,213484,216019,227659,242202,319801	Ampd3,Cbfa2t3,Gapdhs,Htr2a,P2rx7,Ppargc1a,Zbtb20,Nudt11,Nudt16,Enpp5,Gck,Prkaa2,Nudt18,Hkdc1,Slc2a6,Pde5a,Tigar
17_Member	GO Biological Processes	GO:0046031	ADP metabolic process	-2.31667	-0.641819	12/104	11717,12398,14447,15558,18439,19017,56490,103988,108079,216019,227659,319801	Ampd3,Cbfa2t3,Gapdhs,Htr2a,P2rx7,Ppargc1a,Zbtb20,Gck,Prkaa2,Hkdc1,Slc2a6,Tigar
17_Member	GO Biological Processes	GO:0006096	glycolytic process	-2.24766	-0.610782	11/93	12398,14447,15558,18439,19017,56490,103988,108079,216019,227659,319801	Cbfa2t3,Gapdhs,Htr2a,P2rx7,Ppargc1a,Zbtb20,Gck,Prkaa2,Hkdc1,Slc2a6,Tigar
17_Member	GO Biological Processes	GO:0006757	ATP generation from ADP	-2.21269	-0.587444	11/94	12398,14447,15558,18439,19017,56490,103988,108079,216019,227659,319801	Cbfa2t3,Gapdhs,Htr2a,P2rx7,Ppargc1a,Zbtb20,Gck,Prkaa2,Hkdc1,Slc2a6,Tigar
17_Member	GO Biological Processes	GO:1903580	positive regulation of ATP metabolic process	-2.17981	-0.568681	7/46	14447,15558,18439,19017,56490,103988,108079	Gapdhs,Htr2a,P2rx7,Ppargc1a,Zbtb20,Gck,Prkaa2
17_Member	GO Biological Processes	GO:0019359	nicotinamide nucleotide biosynthetic process	-2.15432	-0.552349	12/109	12398,14447,15558,18439,19017,56490,103988,108079,209176,216019,227659,319801	Cbfa2t3,Gapdhs,Htr2a,P2rx7,Ppargc1a,Zbtb20,Gck,Prkaa2,Ido2,Hkdc1,Slc2a6,Tigar
17_Member	GO Biological Processes	GO:0042866	pyruvate biosynthetic process	-2.1113	-0.539579	11/97	12398,14447,15558,18439,19017,56490,103988,108079,216019,227659,319801	Cbfa2t3,Gapdhs,Htr2a,P2rx7,Ppargc1a,Zbtb20,Gck,Prkaa2,Hkdc1,Slc2a6,Tigar
17_Member	GO Biological Processes	GO:1903578	regulation of ATP metabolic process	-2.1113	-0.539579	11/97	11977,12398,14447,15558,18439,19017,56490,103988,108079,227659,319801	Atp7a,Cbfa2t3,Gapdhs,Htr2a,P2rx7,Ppargc1a,Zbtb20,Gck,Prkaa2,Slc2a6,Tigar
17_Member	GO Biological Processes	GO:0062013	positive regulation of small molecule metabolic process	-2.10146	-0.537661	16/167	11307,12161,14447,15558,18126,18127,18439,19017,19219,20617,26874,56490,103988,108079,110196,170459	Abcg1,Bmp6,Gapdhs,Htr2a,Nos2,Nos3,P2rx7,Ppargc1a,Ptger4,Snca,Abcd2,Zbtb20,Gck,Prkaa2,Fdps,Stard4
17_Member	GO Biological Processes	GO:0055086	nucleobase-containing small molecule metabolic process	-2.0593	-0.514445	46/654	11717,11977,12012,12398,12934,14447,14584,14917,15558,18104,18115,18126,18127,18158,18439,19017,20617,26384,50790,54200,54342,56318,56490,57813,58242,68603,69564,74596,75686,83429,83965,100705,103988,104215,108079,192156,208715,209176,213484,216019,217700,227620,227659,242202,319801,329910	Ampd3,Atp7a,Baat,Cbfa2t3,Dpysl2,Gapdhs,Gfpt2,Gucy2c,Htr2a,Nqo1,Nnt,Nos2,Nos3,Nppb,P2rx7,Ppargc1a,Snca,Gnpda1,Acsl4,Sult2b1,Gnpnat1,Acpp,Zbtb20,Tk2,Nudt11,Pmvk,Nmrk2,Cds1,Nudt16,Ctns,Enpp5,Acacb,Gck,Rhoq,Prkaa2,Mvd,Hmgcs1,Ido2,Nudt18,Hkdc1,Acot6,Uap1l1,Slc2a6,Pde5a,Tigar,Acot11
17_Member	GO Biological Processes	GO:0046434	organophosphate catabolic process	-2.05544	-0.512508	21/244	11717,12398,14447,15558,18439,18606,19017,19062,54384,56490,58242,75686,83965,103988,108079,213484,216019,227659,242202,319801,100503915	Ampd3,Cbfa2t3,Gapdhs,Htr2a,P2rx7,Enpp2,Ppargc1a,Inpp5k,Mtmr7,Zbtb20,Nudt11,Nudt16,Enpp5,Gck,Prkaa2,Nudt18,Hkdc1,Slc2a6,Pde5a,Tigar,Smpd5
18_Summary	GO Biological Processes	GO:0014827	intestine smooth muscle contraction	-4.52873	-1.92767	5/9	15552,15559,16590,19219,21337,14573,20606,12669,12671,15465,15558,15562,16398,16818,20541,21954,11937,12289,13506,13511,16511,17929,17930,22340,110880,217154,242202,433809,18127,18158,20927,66277,75547,110196	Htr1d,Htr2b,Kit,Ptger4,Tacr2,Gdnf,Sstr2,Chrm1,Chrm3,Hrh1,Htr2a,Htr4,Itga2,Lck,Slc8a1,Tnni3,Atp2a1,Cacna1d,Dsc2,Dsg2,Kcnh2,Myom1,Myom2,Vegfb,Scn4a,Stac2,Pde5a,Rnf207,Nos3,Nppb,Abcc8,Klf15,Akap13,Fdps
18_Member	GO Biological Processes	GO:0014827	intestine smooth muscle contraction	-4.52873	-1.92767	5/9	15552,15559,16590,19219,21337	Htr1d,Htr2b,Kit,Ptger4,Tacr2
18_Member	GO Biological Processes	GO:0014821	phasic smooth muscle contraction	-3.60943	-1.40631	7/27	14573,15552,15559,16590,19219,20606,21337	Gdnf,Htr1d,Htr2b,Kit,Ptger4,Sstr2,Tacr2
18_Member	GO Biological Processes	GO:0014831	gastro-intestinal system smooth muscle contraction	-3.4169	-1.28993	5/14	15552,15559,16590,19219,21337	Htr1d,Htr2b,Kit,Ptger4,Tacr2
18_Member	WikiPathways	WP570	Monoamine GPCRs	-3.03853	-1.05726	7/33	12669,12671,15465,15552,15558,15559,15562	Chrm1,Chrm3,Hrh1,Htr1d,Htr2a,Htr2b,Htr4
18_Member	GO Biological Processes	GO:0098664	G protein-coupled serotonin receptor signaling pathway	-2.84675	-0.962381	4/11	15552,15558,15559,15562	Htr1d,Htr2a,Htr2b,Htr4
18_Member	Reactome Gene Sets	R-MMU-390666	Serotonin receptors	-2.84675	-0.962381	4/11	15552,15558,15559,15562	Htr1d,Htr2a,Htr2b,Htr4
18_Member	Reactome Gene Sets	R-MMU-375280	Amine ligand-binding receptors	-2.59293	-0.813155	7/39	12669,12671,15465,15552,15558,15559,15562	Chrm1,Chrm3,Hrh1,Htr1d,Htr2a,Htr2b,Htr4
18_Member	GO Biological Processes	GO:0007210	serotonin receptor signaling pathway	-2.54504	-0.771936	4/13	15552,15558,15559,15562	Htr1d,Htr2a,Htr2b,Htr4
18_Member	GO Biological Processes	GO:0006939	smooth muscle contraction	-2.35587	-0.664627	13/116	12671,14573,15552,15558,15559,16398,16590,16818,19219,20541,20606,21337,21954	Chrm3,Gdnf,Htr1d,Htr2a,Htr2b,Itga2,Kit,Lck,Ptger4,Slc8a1,Sstr2,Tacr2,Tnni3
18_Member	GO Biological Processes	GO:0006936	muscle contraction	-2.14932	-0.550066	25/301	11937,12289,12671,13506,13511,14573,15552,15558,15559,16398,16511,16590,16818,17929,17930,19219,20541,20606,21337,21954,22340,110880,217154,242202,433809	Atp2a1,Cacna1d,Chrm3,Dsc2,Dsg2,Gdnf,Htr1d,Htr2a,Htr2b,Itga2,Kcnh2,Kit,Lck,Myom1,Myom2,Ptger4,Slc8a1,Sstr2,Tacr2,Tnni3,Vegfb,Scn4a,Stac2,Pde5a,Rnf207
18_Member	GO Biological Processes	GO:0003012	muscle system process	-2.0107	-0.489568	31/406	11937,12289,12671,13506,13511,14573,15552,15558,15559,16398,16511,16590,16818,17929,17930,18127,18158,19219,20541,20606,20927,21337,21954,22340,66277,75547,110196,110880,217154,242202,433809	Atp2a1,Cacna1d,Chrm3,Dsc2,Dsg2,Gdnf,Htr1d,Htr2a,Htr2b,Itga2,Kcnh2,Kit,Lck,Myom1,Myom2,Nos3,Nppb,Ptger4,Slc8a1,Sstr2,Abcc8,Tacr2,Tnni3,Vegfb,Klf15,Akap13,Fdps,Scn4a,Stac2,Pde5a,Rnf207
19_Summary	GO Biological Processes	GO:0019233	sensory perception of pain	-4.44153	-1.8668	20/148	12287,12426,12801,14182,15558,16181,16398,16513,17391,18049,18053,18133,18439,20269,20296,21898,23801,56318,64292,230085,11937,12161,12289,12671,12919,12952,13506,13511,15465,16193,16511,16590,16790,16818,18127,18158,18671,19062,19219,20541,20606,20927,21337,21808,21954,54377,56508,58234,64095,67188,80885,110196,110460,110880,110891,116838,242202,242667,276829,433809	Cacna1b,Cckbr,Cnr1,Fgfr1,Htr2a,Il1rn,Itga2,Kcnj10,Mmp24,Ngf,Ngfr,Ccn3,P2rx7,Scn3a,Ccl2,Tlr4,Aloxe3,Acpp,Ptges,Phf24,Atp2a1,Bmp6,Cacna1d,Chrm3,Crhbp,Cry1,Dsc2,Dsg2,Hrh1,Il6,Kcnh2,Kit,Anpep,Lck,Nos3,Nppb,Abcb1a,Inpp5k,Ptger4,Slc8a1,Sstr2,Abcc8,Tacr2,Tgfb2,Tnni3,Cacng4,Rapgef4,Shank3,Gpr35,2700046G09Rik,Hcar2,Fdps,Acat2,Scn4a,Slc8a2,Rims2,Pde5a,Dlgap3,Smtnl2,Rnf207
19_Member	GO Biological Processes	GO:0019233	sensory perception of pain	-4.44153	-1.8668	20/148	12287,12426,12801,14182,15558,16181,16398,16513,17391,18049,18053,18133,18439,20269,20296,21898,23801,56318,64292,230085	Cacna1b,Cckbr,Cnr1,Fgfr1,Htr2a,Il1rn,Itga2,Kcnj10,Mmp24,Ngf,Ngfr,Ccn3,P2rx7,Scn3a,Ccl2,Tlr4,Aloxe3,Acpp,Ptges,Phf24
19_Member	GO Biological Processes	GO:0044057	regulation of system process	-3.32921	-1.26175	50/626	11937,12161,12287,12289,12426,12671,12919,12952,13506,13511,14182,15465,15558,16193,16398,16511,16513,16590,16790,16818,18053,18127,18133,18158,18671,19062,19219,20541,20606,20927,21337,21808,21898,21954,54377,56318,56508,58234,64095,67188,80885,110196,110460,110880,110891,116838,242202,242667,276829,433809	Atp2a1,Bmp6,Cacna1b,Cacna1d,Cckbr,Chrm3,Crhbp,Cry1,Dsc2,Dsg2,Fgfr1,Hrh1,Htr2a,Il6,Itga2,Kcnh2,Kcnj10,Kit,Anpep,Lck,Ngfr,Nos3,Ccn3,Nppb,Abcb1a,Inpp5k,Ptger4,Slc8a1,Sstr2,Abcc8,Tacr2,Tgfb2,Tlr4,Tnni3,Cacng4,Acpp,Rapgef4,Shank3,Gpr35,2700046G09Rik,Hcar2,Fdps,Acat2,Scn4a,Slc8a2,Rims2,Pde5a,Dlgap3,Smtnl2,Rnf207
19_Member	GO Biological Processes	GO:0031644	regulation of neurological system process	-2.29367	-0.630459	18/188	12426,14182,16193,16398,16513,18053,18127,18133,21898,54377,56318,56508,58234,64095,67188,110891,116838,242667	Cckbr,Fgfr1,Il6,Itga2,Kcnj10,Ngfr,Nos3,Ccn3,Tlr4,Cacng4,Acpp,Rapgef4,Shank3,Gpr35,2700046G09Rik,Slc8a2,Rims2,Dlgap3
20_Summary	GO Biological Processes	GO:0051092	positive regulation of NF-kappaB transcription factor activity	-4.39898	-1.84095	20/149	16414,18755,20128,20821,21814,21898,21941,22029,73845,73914,76681,94094,101700,108116,142980,209387,226421,245527,257632,319236,12069,12289,13813,14106,14239,15258,15368,16193,16365,16590,18049,18996,19017,19227,20963,227541,268857,434341,671535,19261,21817,24108,29820,64297,71648,75547,414084,171211,12142,12161,12801,12978,16004,17472,18126,19062,19260,20311,22635,23961,24014,58185,66371,66848,7…	Itgb2,Prkch,Trim30a,Trim21,Tgfbr3,Tlr4,Tnfrsf8,Traf1,Ankrd42,Irak3,Trim12a,Trim34a,Trim68,Slco3a1,Tlr3,Trim30d,Rab7b,Eda2r,Nod2,Trim12c,Bex2,Cacna1d,Eomes,Foxh1,Foxs1,Hipk2,Hmox1,Il6,Acod1,Kit,Ngf,Pou4f1,Ppargc1a,Pthlh,Syk,Camk1d,Nlrc3,Nlrc5,Parp10,Sirpa,Tgm2,Ubd,Tnfrsf19,Gprc5b,Optn,Akap13,Tnip3,Edaradd,Prdm1,Bmp6,Cnr1,Csf1r,Igf2r,Gbp4,Nos2,Inpp5k,Ptpn22,Cxcl5,Zan,Oas1b,Rnasel,Rsad2,Chmp4c,Fuca2…
20_Member	GO Biological Processes	GO:0051092	positive regulation of NF-kappaB transcription factor activity	-4.39898	-1.84095	20/149	16414,18755,20128,20821,21814,21898,21941,22029,73845,73914,76681,94094,101700,108116,142980,209387,226421,245527,257632,319236	Itgb2,Prkch,Trim30a,Trim21,Tgfbr3,Tlr4,Tnfrsf8,Traf1,Ankrd42,Irak3,Trim12a,Trim34a,Trim68,Slco3a1,Tlr3,Trim30d,Rab7b,Eda2r,Nod2,Trim12c
20_Member	GO Biological Processes	GO:0051090	regulation of DNA-binding transcription factor activity	-4.06746	-1.66608	39/417	12069,12289,13813,14106,14239,15258,15368,16193,16365,16414,16590,18049,18755,18996,19017,19227,20128,20821,20963,21814,21898,21941,22029,73845,73914,76681,94094,101700,108116,142980,209387,226421,227541,245527,257632,268857,319236,434341,671535	Bex2,Cacna1d,Eomes,Foxh1,Foxs1,Hipk2,Hmox1,Il6,Acod1,Itgb2,Kit,Ngf,Prkch,Pou4f1,Ppargc1a,Pthlh,Trim30a,Trim21,Syk,Tgfbr3,Tlr4,Tnfrsf8,Traf1,Ankrd42,Irak3,Trim12a,Trim34a,Trim68,Slco3a1,Tlr3,Trim30d,Rab7b,Camk1d,Eda2r,Nod2,Nlrc3,Trim12c,Nlrc5,Parp10
20_Member	GO Biological Processes	GO:0051091	positive regulation of DNA-binding transcription factor activity	-4.04143	-1.65122	28/262	12069,12289,15258,16193,16414,16590,18049,18755,19017,20128,20821,21814,21898,21941,22029,73845,73914,76681,94094,101700,108116,142980,209387,226421,227541,245527,257632,319236	Bex2,Cacna1d,Hipk2,Il6,Itgb2,Kit,Ngf,Prkch,Ppargc1a,Trim30a,Trim21,Tgfbr3,Tlr4,Tnfrsf8,Traf1,Ankrd42,Irak3,Trim12a,Trim34a,Trim68,Slco3a1,Tlr3,Trim30d,Rab7b,Camk1d,Eda2r,Nod2,Trim12c
20_Member	GO Biological Processes	GO:0043122	regulation of I-kappaB kinase/NF-kappaB signaling	-3.50164	-1.33661	21/186	19261,20128,20821,21817,21898,22029,24108,29820,64297,71648,75547,76681,94094,101700,142980,209387,245527,257632,268857,319236,414084	Sirpa,Trim30a,Trim21,Tgm2,Tlr4,Traf1,Ubd,Tnfrsf19,Gprc5b,Optn,Akap13,Trim12a,Trim34a,Trim68,Tlr3,Trim30d,Eda2r,Nod2,Nlrc3,Trim12c,Tnip3
20_Member	GO Biological Processes	GO:0043123	positive regulation of I-kappaB kinase/NF-kappaB signaling	-3.40255	-1.28373	16/125	20128,20821,21817,21898,24108,29820,64297,75547,76681,94094,101700,142980,209387,245527,257632,319236	Trim30a,Trim21,Tgm2,Tlr4,Ubd,Tnfrsf19,Gprc5b,Akap13,Trim12a,Trim34a,Trim68,Tlr3,Trim30d,Eda2r,Nod2,Trim12c
20_Member	GO Biological Processes	GO:0007249	I-kappaB kinase/NF-kappaB signaling	-3.02448	-1.05389	22/216	19261,20128,20821,21817,21898,22029,24108,29820,64297,71648,75547,76681,94094,101700,142980,171211,209387,245527,257632,268857,319236,414084	Sirpa,Trim30a,Trim21,Tgm2,Tlr4,Traf1,Ubd,Tnfrsf19,Gprc5b,Optn,Akap13,Trim12a,Trim34a,Trim68,Tlr3,Edaradd,Trim30d,Eda2r,Nod2,Nlrc3,Trim12c,Tnip3
20_Member	GO Biological Processes	GO:0043900	regulation of multi-organism process	-2.80182	-0.934349	36/436	12142,12161,12801,12978,16004,16365,17472,18126,19062,19260,20128,20311,20821,20963,22635,23961,24014,58185,66371,66848,71648,72179,76681,80285,94094,101700,192199,209387,218454,242202,246727,257632,319236,319415,399599,671535	Prdm1,Bmp6,Cnr1,Csf1r,Igf2r,Acod1,Gbp4,Nos2,Inpp5k,Ptpn22,Trim30a,Cxcl5,Trim21,Syk,Zan,Oas1b,Rnasel,Rsad2,Chmp4c,Fuca2,Optn,Fbxl2,Trim12a,Parp9,Trim34a,Trim68,Rspo1,Trim30d,Lhfpl2,Pde5a,Oas3,Nod2,Trim12c,Hs3st5,Ccdc87,Parp10
20_Member	GO Biological Processes	GO:0046596	regulation of viral entry into host cell	-2.50594	-0.748382	8/51	20128,20821,76681,94094,101700,209387,319236,319415	Trim30a,Trim21,Trim12a,Trim34a,Trim68,Trim30d,Trim12c,Hs3st5
20_Member	GO Biological Processes	GO:0030260	entry into host cell	-2.35629	-0.664627	11/90	18145,20128,20821,58235,66848,76681,94094,101700,209387,319236,319415	Npc1,Trim30a,Trim21,Nectin1,Fuca2,Trim12a,Trim34a,Trim68,Trim30d,Trim12c,Hs3st5
20_Member	GO Biological Processes	GO:0044409	entry into host	-2.35629	-0.664627	11/90	18145,20128,20821,58235,66848,76681,94094,101700,209387,319236,319415	Npc1,Trim30a,Trim21,Nectin1,Fuca2,Trim12a,Trim34a,Trim68,Trim30d,Trim12c,Hs3st5
20_Member	GO Biological Processes	GO:0051806	entry into cell of other organism involved in symbiotic interaction	-2.35629	-0.664627	11/90	18145,20128,20821,58235,66848,76681,94094,101700,209387,319236,319415	Npc1,Trim30a,Trim21,Nectin1,Fuca2,Trim12a,Trim34a,Trim68,Trim30d,Trim12c,Hs3st5
20_Member	GO Biological Processes	GO:0051828	entry into other organism involved in symbiotic interaction	-2.31945	-0.641819	11/91	18145,20128,20821,58235,66848,76681,94094,101700,209387,319236,319415	Npc1,Trim30a,Trim21,Nectin1,Fuca2,Trim12a,Trim34a,Trim68,Trim30d,Trim12c,Hs3st5
20_Member	GO Biological Processes	GO:1903900	regulation of viral life cycle	-2.10146	-0.537661	16/167	19062,20128,20821,23961,24014,58185,66371,72179,76681,94094,101700,209387,246727,319236,319415,671535	Inpp5k,Trim30a,Trim21,Oas1b,Rnasel,Rsad2,Chmp4c,Fbxl2,Trim12a,Trim34a,Trim68,Trim30d,Oas3,Trim12c,Hs3st5,Parp10
20_Member	GO Biological Processes	GO:0043903	regulation of symbiosis, encompassing mutualism through parasitism	-2.06926	-0.519449	20/228	12978,16004,19062,20128,20311,20821,23961,24014,58185,66371,66848,72179,76681,94094,101700,209387,246727,319236,319415,671535	Csf1r,Igf2r,Inpp5k,Trim30a,Cxcl5,Trim21,Oas1b,Rnasel,Rsad2,Chmp4c,Fuca2,Fbxl2,Trim12a,Trim34a,Trim68,Trim30d,Oas3,Trim12c,Hs3st5,Parp10
20_Member	GO Biological Processes	GO:0046718	viral entry into host cell	-2.03889	-0.507869	10/86	18145,20128,20821,58235,76681,94094,101700,209387,319236,319415	Npc1,Trim30a,Trim21,Nectin1,Trim12a,Trim34a,Trim68,Trim30d,Trim12c,Hs3st5

## Sheet: Metascape_clust 2
GroupID	Category	Term	Description	LogP	Log(q-value)	InTerm_InList	Genes	Symbols
1_Summary	GO Biological Processes	GO:0044782	cilium organization	-12.0631	-7.80431	68/375	12009,15114,16579,17152,19893,21821,52028,52906,57440,64009,66573,67378,67661,67978,69707,70235,71492,71820,71860,72421,73293,73668,74201,74354,74407,75050,75533,76260,78795,78802,81896,105000,105833,106633,109242,110350,140810,207607,208518,209012,213027,213081,213575,214552,216274,216560,217705,217935,218232,226265,226422,227058,230872,231214,234740,235330,241112,241950,244585,269209,280408,319…	Cep131,Hap1,Kifap3,Mak,Rpgr,Ift88,Bbs1,Ahi1,Ehd3,Syne1,Dzip1,Bbs2,Ift172,Tctn2,Iqcg,Poc1a,Bbs7,Dync2i2,Cfap52,Ttc30b,Ccdc103,Ttc21b,Cep97,Lrguk,Odad4,Kif27,Nme5,Ttc8,Armc9,Ttc30a1,Ift122,Dnal1,Ccdc65,Ift140,Kif24,Dync2h1,Ttbk2,Ccdc40,Cep78,Ulk4,Evi5l,Wdr19,Dync2li1,Cep164,Cep290,Wdpcp,Fam161b,Dync2i1,Ptpdc1,Eno4,Rab29,Dnah7b,Crocc,Cc2d2a,Tmem231,Ttc12,Catip,Bbs12,Rpgrip1l,Stk36,Rilp,Ablim3,Bbs9,L…
1_Member	GO Biological Processes	GO:0044782	cilium organization	-12.0631	-7.80431	68/375	12009,15114,16579,17152,19893,21821,52028,52906,57440,64009,66573,67378,67661,67978,69707,70235,71492,71820,71860,72421,73293,73668,74201,74354,74407,75050,75533,76260,78795,78802,81896,105000,105833,106633,109242,110350,140810,207607,208518,209012,213027,213081,213575,214552,216274,216560,217705,217935,218232,226265,226422,227058,230872,231214,234740,235330,241112,241950,244585,269209,280408,319…	Cep131,Hap1,Kifap3,Mak,Rpgr,Ift88,Bbs1,Ahi1,Ehd3,Syne1,Dzip1,Bbs2,Ift172,Tctn2,Iqcg,Poc1a,Bbs7,Dync2i2,Cfap52,Ttc30b,Ccdc103,Ttc21b,Cep97,Lrguk,Odad4,Kif27,Nme5,Ttc8,Armc9,Ttc30a1,Ift122,Dnal1,Ccdc65,Ift140,Kif24,Dync2h1,Ttbk2,Ccdc40,Cep78,Ulk4,Evi5l,Wdr19,Dync2li1,Cep164,Cep290,Wdpcp,Fam161b,Dync2i1,Ptpdc1,Eno4,Rab29,Dnah7b,Crocc,Cc2d2a,Tmem231,Ttc12,Catip,Bbs12,Rpgrip1l,Stk36,Rilp,Ablim3,Bbs9,L…
1_Member	GO Biological Processes	GO:0060271	cilium assembly	-9.20754	-5.4259	58/342	12009,15114,17152,19893,21821,52028,52906,57440,64009,66573,67378,67661,67978,69707,70235,71492,71820,71860,73293,74201,74354,74407,75050,75533,76260,78795,81896,105000,105833,106633,109242,110350,140810,207607,209012,213027,213081,213575,214552,216274,216560,217935,218232,226422,227058,230872,231214,234740,235330,244585,269209,280408,319713,319845,436022,544696,654470,100101919	Cep131,Hap1,Mak,Rpgr,Ift88,Bbs1,Ahi1,Ehd3,Syne1,Dzip1,Bbs2,Ift172,Tctn2,Iqcg,Poc1a,Bbs7,Dync2i2,Cfap52,Ccdc103,Cep97,Lrguk,Odad4,Kif27,Nme5,Ttc8,Armc9,Ift122,Dnal1,Ccdc65,Ift140,Kif24,Dync2h1,Ttbk2,Ccdc40,Ulk4,Evi5l,Wdr19,Dync2li1,Cep164,Cep290,Wdpcp,Dync2i1,Ptpdc1,Rab29,Dnah7b,Crocc,Cc2d2a,Tmem231,Ttc12,Rpgrip1l,Stk36,Rilp,Ablim3,Bbs9,Dnaaf3,Tbc1d32,Tctn1,Dnah7c
1_Member	GO Biological Processes	GO:0042073	intraciliary transport	-8.70173	-5.13501	18/48	12009,17152,19893,21821,52028,67661,71820,72421,73668,78802,81896,106633,110350,213081,213575,217935,241950,385668	Cep131,Mak,Rpgr,Ift88,Bbs1,Ift172,Dync2i2,Ttc30b,Ttc21b,Ttc30a1,Ift122,Ift140,Dync2h1,Wdr19,Dync2li1,Dync2i1,Bbs12,Lca5l
1_Member	GO Biological Processes	GO:0099111	microtubule-based transport	-7.72831	-4.31465	39/206	12009,12217,13426,15114,16348,16560,16572,16574,17152,17281,17754,17828,18762,19893,21821,52028,67661,67749,67774,71820,72421,73293,73668,74407,75050,75533,78802,81896,106633,110350,207607,209012,213081,213575,217935,228355,241950,269209,385668	Cep131,Bsn,Dync1i1,Hap1,Invs,Kif1a,Kif5a,Kif5c,Mak,Fyco1,Map1a,Bloc1s5,Prkcz,Rpgr,Ift88,Bbs1,Ift172,Mgarp,Borcs5,Dync2i2,Ttc30b,Ccdc103,Ttc21b,Odad4,Kif27,Nme5,Ttc30a1,Ift122,Ift140,Dync2h1,Ccdc40,Ulk4,Wdr19,Dync2li1,Dync2i1,Madd,Bbs12,Stk36,Lca5l
1_Member	GO Biological Processes	GO:0120031	plasma membrane bounded cell projection assembly	-7.423	-4.11848	75/547	12009,13829,13860,15114,17152,19893,20304,21821,52028,52906,57440,64009,66573,67378,67425,67661,67978,69137,69707,69710,70235,71492,71653,71820,71860,73293,73341,74055,74201,74354,74407,75050,75533,76260,78795,81896,98845,102502,103967,105000,105833,106633,107589,109242,110350,110351,140810,192197,207607,209012,213027,213081,213575,214552,216274,216560,217935,218232,226422,227058,230872,231148,23…	Cep131,Dmtn,Eps8,Hap1,Mak,Rpgr,Ccl5,Ift88,Bbs1,Ahi1,Ehd3,Syne1,Dzip1,Bbs2,Eps8l1,Ift172,Tctn2,Vstm5,Iqcg,Arap1,Poc1a,Bbs7,Shtn1,Dync2i2,Cfap52,Ccdc103,Arhgef6,Plce1,Cep97,Lrguk,Odad4,Kif27,Nme5,Ttc8,Armc9,Ift122,Eps8l2,Pls1,Dnm3,Dnal1,Ccdc65,Ift140,Mylk,Kif24,Dync2h1,Rap1gap,Ttbk2,Bcas3,Ccdc40,Ulk4,Evi5l,Wdr19,Dync2li1,Cep164,Cep290,Wdpcp,Dync2i1,Ptpdc1,Rab29,Dnah7b,Crocc,Ablim2,Cc2d2a,Tmem231,Tt…
1_Member	GO Biological Processes	GO:0030031	cell projection assembly	-7.26034	-4.08077	76/562	12009,13829,13860,15114,17152,19893,20304,21821,52028,52906,57440,64009,66573,67378,67425,67661,67978,69137,69707,69710,70235,71492,71653,71820,71860,73293,73341,74055,74201,74354,74407,75050,75533,76260,78795,81896,98845,102502,103967,104943,105000,105833,106633,107589,109242,110350,110351,140810,192197,207607,209012,213027,213081,213575,214552,216274,216560,217935,218232,226422,227058,230872,23…	Cep131,Dmtn,Eps8,Hap1,Mak,Rpgr,Ccl5,Ift88,Bbs1,Ahi1,Ehd3,Syne1,Dzip1,Bbs2,Eps8l1,Ift172,Tctn2,Vstm5,Iqcg,Arap1,Poc1a,Bbs7,Shtn1,Dync2i2,Cfap52,Ccdc103,Arhgef6,Plce1,Cep97,Lrguk,Odad4,Kif27,Nme5,Ttc8,Armc9,Ift122,Eps8l2,Pls1,Dnm3,Fam110c,Dnal1,Ccdc65,Ift140,Mylk,Kif24,Dync2h1,Rap1gap,Ttbk2,Bcas3,Ccdc40,Ulk4,Evi5l,Wdr19,Dync2li1,Cep164,Cep290,Wdpcp,Dync2i1,Ptpdc1,Rab29,Dnah7b,Crocc,Ablim2,Cc2d2a,Tm…
1_Member	Reactome Gene Sets	R-MMU-5617833	Cilium Assembly	-6.95749	-3.81268	36/194	12009,16579,20336,21821,22153,52028,53413,53857,67378,67661,67978,71492,71820,72421,73668,74201,74470,76260,78887,81896,102058,106633,109242,110350,140810,208518,212541,213081,213575,216274,217935,231214,241950,244585,319845,654470	Cep131,Kifap3,Exoc4,Ift88,Tubb4a,Bbs1,Exoc7,Tuba8,Bbs2,Ift172,Tctn2,Bbs7,Dync2i2,Ttc30b,Ttc21b,Cep97,Cep72,Ttc8,Sfi1,Ift122,Exoc8,Ift140,Kif24,Dync2h1,Ttbk2,Cep78,Rho,Wdr19,Dync2li1,Cep290,Dync2i1,Cc2d2a,Bbs12,Rpgrip1l,Bbs9,Tctn1
1_Member	GO Biological Processes	GO:0035721	intraciliary retrograde transport	-6.79396	-3.68133	9/15	52028,71820,73668,81896,106633,110350,213081,213575,217935	Bbs1,Dync2i2,Ttc21b,Ift122,Ift140,Dync2h1,Wdr19,Dync2li1,Dync2i1
1_Member	GO Biological Processes	GO:0061512	protein localization to cilium	-6.65289	-3.57023	19/69	16348,19881,52028,66573,67378,67978,73668,74407,81896,106633,110350,207607,213081,226422,230872,231214,319845,544696,654470	Invs,Rom1,Bbs1,Dzip1,Bbs2,Tctn2,Ttc21b,Odad4,Ift122,Ift140,Dync2h1,Ccdc40,Wdr19,Rab29,Crocc,Cc2d2a,Bbs9,Tbc1d32,Tctn1
1_Member	GO Biological Processes	GO:0007018	microtubule-based movement	-6.46745	-3.41282	59/416	12009,12217,13426,15114,16348,16560,16565,16572,16574,16578,16579,16581,17152,17281,17754,17828,18762,19893,20322,21821,52028,67378,67661,67749,67774,69707,71820,71860,72421,73293,73668,74407,74711,75019,75050,75533,78784,78802,81896,105833,106633,109242,110350,207607,209012,213081,213575,217935,226265,227058,228355,235330,241950,252967,269209,319991,385668,668880,100101919	Cep131,Bsn,Dync1i1,Hap1,Invs,Kif1a,Kif21b,Kif5a,Kif5c,Kif9,Kifap3,Kifc2,Mak,Fyco1,Map1a,Bloc1s5,Prkcz,Rpgr,Sord,Ift88,Bbs1,Bbs2,Ift172,Mgarp,Borcs5,Iqcg,Dync2i2,Cfap52,Ttc30b,Ccdc103,Ttc21b,Odad4,Ttll9,Rnase10,Kif27,Nme5,Celf3,Ttc30a1,Ift122,Ccdc65,Ift140,Kif24,Dync2h1,Ccdc40,Ulk4,Wdr19,Dync2li1,Dync2i1,Eno4,Dnah7b,Madd,Ttc12,Bbs12,Ropn1l,Stk36,Kif6,Lca5l,Stard9,Dnah7c
1_Member	GO Biological Processes	GO:0030705	cytoskeleton-dependent intracellular transport	-6.2562	-3.22789	35/198	12009,12217,13426,15114,16560,16572,16574,17152,17281,17754,17828,17921,18762,19893,21821,52028,67661,67749,67774,71820,72421,73668,78317,78802,81896,106633,110350,208943,213081,213575,217935,228355,241950,320191,385668	Cep131,Bsn,Dync1i1,Hap1,Kif1a,Kif5a,Kif5c,Mak,Fyco1,Map1a,Bloc1s5,Myo7a,Prkcz,Rpgr,Ift88,Bbs1,Ift172,Mgarp,Borcs5,Dync2i2,Ttc30b,Ttc21b,Ccdc88b,Ttc30a1,Ift122,Ift140,Dync2h1,Myo5c,Wdr19,Dync2li1,Dync2i1,Madd,Bbs12,Hook3,Lca5l
1_Member	GO Biological Processes	GO:0010970	transport along microtubule	-6.08785	-3.08436	31/167	12009,12217,13426,15114,16560,16572,16574,17152,17281,17754,17828,18762,19893,21821,52028,67661,67749,67774,71820,72421,73668,78802,81896,106633,110350,213081,213575,217935,228355,241950,385668	Cep131,Bsn,Dync1i1,Hap1,Kif1a,Kif5a,Kif5c,Mak,Fyco1,Map1a,Bloc1s5,Prkcz,Rpgr,Ift88,Bbs1,Ift172,Mgarp,Borcs5,Dync2i2,Ttc30b,Ttc21b,Ttc30a1,Ift122,Ift140,Dync2h1,Wdr19,Dync2li1,Dync2i1,Madd,Bbs12,Lca5l
1_Member	GO Biological Processes	GO:1905515	non-motile cilium assembly	-5.94468	-2.96888	19/76	12009,15114,17152,21821,52028,52906,67378,67661,70235,71492,76260,81896,106633,110350,140810,216274,231214,244585,544696	Cep131,Hap1,Mak,Ift88,Bbs1,Ahi1,Bbs2,Ift172,Poc1a,Bbs7,Ttc8,Ift122,Ift140,Dync2h1,Ttbk2,Cep290,Cc2d2a,Rpgrip1l,Tbc1d32
1_Member	Reactome Gene Sets	R-MMU-1852241	Organelle biogenesis and maintenance	-5.92661	-2.96888	37/222	12009,16579,20336,21821,22153,52028,53413,53857,60525,67378,67661,67978,71492,71820,72421,73668,74201,74470,76260,78887,81896,102058,106633,109242,110350,140810,208518,212541,213081,213575,216274,217935,231214,241950,244585,319845,654470	Cep131,Kifap3,Exoc4,Ift88,Tubb4a,Bbs1,Exoc7,Tuba8,Acss2,Bbs2,Ift172,Tctn2,Bbs7,Dync2i2,Ttc30b,Ttc21b,Cep97,Cep72,Ttc8,Sfi1,Ift122,Exoc8,Ift140,Kif24,Dync2h1,Ttbk2,Cep78,Rho,Wdr19,Dync2li1,Cep290,Dync2i1,Cc2d2a,Bbs12,Rpgrip1l,Bbs9,Tctn1
1_Member	GO Biological Processes	GO:0007224	smoothened signaling pathway	-4.31	-1.52836	26/157	18194,19207,21821,56427,56788,66573,67661,67978,71492,71742,71951,73668,78795,81896,106633,110350,140810,213081,216560,218232,231214,234740,244585,269209,544696,654470	Nsdhl,Ptch2,Ift88,Tubd1,Scube2,Dzip1,Ift172,Tctn2,Bbs7,Ulk3,Gpc2,Ttc21b,Armc9,Ift122,Ift140,Dync2h1,Ttbk2,Wdr19,Wdpcp,Ptpdc1,Cc2d2a,Tmem231,Rpgrip1l,Stk36,Tbc1d32,Tctn1
1_Member	Reactome Gene Sets	R-MMU-5620924	Intraflagellar transport	-3.98692	-1.25965	13/55	16579,21821,22153,67661,71820,72421,73668,81896,106633,110350,213081,213575,217935	Kifap3,Ift88,Tubb4a,Ift172,Dync2i2,Ttc30b,Ttc21b,Ift122,Ift140,Dync2h1,Wdr19,Dync2li1,Dync2i1
1_Member	GO Biological Processes	GO:0031503	protein-containing complex localization	-3.17752	-0.724942	34/265	11496,12009,14841,15114,16416,16572,16574,17152,18164,18762,19893,21821,23969,30959,52028,56216,67661,71820,72421,73668,74470,76380,78802,81896,103967,106633,110350,213081,213575,217935,238161,238276,241950,385668	Adam22,Cep131,Haspin,Hap1,Itgb3,Kif5a,Kif5c,Mak,Nptx1,Prkcz,Rpgr,Ift88,Pacsin1,Ddx25,Bbs1,Stx1b,Ift172,Dync2i2,Ttc30b,Ttc21b,Cep72,Cep112,Ttc30a1,Ift122,Dnm3,Ift140,Dync2h1,Wdr19,Dync2li1,Dync2i1,Akap6,Akap5,Bbs12,Lca5l
2_Summary	GO Biological Processes	GO:0016054	organic acid catabolic process	-9.61662	-5.6589	44/217	11666,12411,12894,12896,14073,14085,14874,15186,16890,18125,18634,19015,26569,50880,52665,56050,56174,56794,64899,67432,67460,67528,69123,71761,74091,74114,74147,75731,80911,102632,104174,104776,106861,107747,171282,212647,214579,227095,232078,235674,245847,246277,257633,268860,13807,14430,16548,18642,20322,22436,68977,74246,75894,170835,11689,13358,14598,17117,17850,66775,71985,109136,170439,223…	Abcd1,Cbs,Cpt1a,Cpt2,Faah,Fah,Gstz1,Hdc,Lipe,Nos1,Pex7,Ppard,Slc27a4,Scly,Echdc1,Cyp39a1,Nagk,Hacl1,Lpin3,Hoga1,Decr1,Nudt7,Eci3,Amdhd1,Npl,Crot,Ehhadh,Idnk,Acox3,Acad11,Gldc,Aldh6a1,Abhd3,Aldh1l1,Acot4,Aldh4a1,Aldh5a1,Hibch,Thnsl2,Acaa1b,Amdhd2,Csad,Acsf3,Abat,Eno2,Galt,Khk,Pfkm,Sord,Xdh,Haghl,Gale,Adal,Inpp5j,Alox5,Slc25a1,Ggt1,Amacr,Mmut,Hacd4,Acad10,Mmaa,Elovl6,Mcat,Cbr4,Acsf2,Fabp3,Gstm4,Gk,…
2_Member	GO Biological Processes	GO:0016054	organic acid catabolic process	-9.61662	-5.6589	44/217	11666,12411,12894,12896,14073,14085,14874,15186,16890,18125,18634,19015,26569,50880,52665,56050,56174,56794,64899,67432,67460,67528,69123,71761,74091,74114,74147,75731,80911,102632,104174,104776,106861,107747,171282,212647,214579,227095,232078,235674,245847,246277,257633,268860	Abcd1,Cbs,Cpt1a,Cpt2,Faah,Fah,Gstz1,Hdc,Lipe,Nos1,Pex7,Ppard,Slc27a4,Scly,Echdc1,Cyp39a1,Nagk,Hacl1,Lpin3,Hoga1,Decr1,Nudt7,Eci3,Amdhd1,Npl,Crot,Ehhadh,Idnk,Acox3,Acad11,Gldc,Aldh6a1,Abhd3,Aldh1l1,Acot4,Aldh4a1,Aldh5a1,Hibch,Thnsl2,Acaa1b,Amdhd2,Csad,Acsf3,Abat
2_Member	GO Biological Processes	GO:0046395	carboxylic acid catabolic process	-8.6948	-5.13501	42/215	11666,12411,12894,12896,14073,14085,14874,15186,16890,18125,18634,19015,26569,52665,56050,56174,56794,64899,67432,67460,67528,69123,71761,74091,74114,74147,75731,80911,102632,104174,104776,106861,107747,171282,212647,214579,227095,235674,245847,246277,257633,268860	Abcd1,Cbs,Cpt1a,Cpt2,Faah,Fah,Gstz1,Hdc,Lipe,Nos1,Pex7,Ppard,Slc27a4,Echdc1,Cyp39a1,Nagk,Hacl1,Lpin3,Hoga1,Decr1,Nudt7,Eci3,Amdhd1,Npl,Crot,Ehhadh,Idnk,Acox3,Acad11,Gldc,Aldh6a1,Abhd3,Aldh1l1,Acot4,Aldh4a1,Aldh5a1,Hibch,Acaa1b,Amdhd2,Csad,Acsf3,Abat
2_Member	GO Biological Processes	GO:0044282	small molecule catabolic process	-7.87118	-4.39057	54/334	11666,12411,12894,12896,13807,14073,14085,14430,14874,15186,16548,16890,18125,18634,18642,19015,20322,22436,26569,50880,52665,56050,56174,56794,64899,67432,67460,67528,68977,69123,71761,74091,74114,74147,74246,75731,75894,80911,102632,104174,104776,106861,107747,170835,171282,212647,214579,227095,232078,235674,245847,246277,257633,268860	Abcd1,Cbs,Cpt1a,Cpt2,Eno2,Faah,Fah,Galt,Gstz1,Hdc,Khk,Lipe,Nos1,Pex7,Pfkm,Ppard,Sord,Xdh,Slc27a4,Scly,Echdc1,Cyp39a1,Nagk,Hacl1,Lpin3,Hoga1,Decr1,Nudt7,Haghl,Eci3,Amdhd1,Npl,Crot,Ehhadh,Gale,Idnk,Adal,Acox3,Acad11,Gldc,Aldh6a1,Abhd3,Aldh1l1,Inpp5j,Acot4,Aldh4a1,Aldh5a1,Hibch,Thnsl2,Acaa1b,Amdhd2,Csad,Acsf3,Abat
2_Member	GO Biological Processes	GO:0072329	monocarboxylic acid catabolic process	-5.4414	-2.54437	24/120	11666,12894,12896,14073,14085,16890,18634,19015,26569,52665,56050,56794,64899,67432,67460,67528,69123,74114,74147,75731,80911,102632,106861,235674	Abcd1,Cpt1a,Cpt2,Faah,Fah,Lipe,Pex7,Ppard,Slc27a4,Echdc1,Cyp39a1,Hacl1,Lpin3,Hoga1,Decr1,Nudt7,Eci3,Crot,Ehhadh,Idnk,Acox3,Acad11,Abhd3,Acaa1b
2_Member	GO Biological Processes	GO:0009062	fatty acid catabolic process	-4.70788	-1.88049	20/99	11666,12894,12896,14073,16890,18634,19015,26569,52665,56794,64899,67460,67528,69123,74114,74147,80911,102632,106861,235674	Abcd1,Cpt1a,Cpt2,Faah,Lipe,Pex7,Ppard,Slc27a4,Echdc1,Hacl1,Lpin3,Decr1,Nudt7,Eci3,Crot,Ehhadh,Acox3,Acad11,Abhd3,Acaa1b
2_Member	Reactome Gene Sets	R-MMU-8978868	Fatty acid metabolism	-3.85275	-1.18506	26/167	11666,11689,12894,12896,13358,14073,14598,17117,17850,19015,56794,66775,67460,71985,74114,74147,80911,102632,109136,170439,171282,223722,234309,235674,257633,264895	Abcd1,Alox5,Cpt1a,Cpt2,Slc25a1,Faah,Ggt1,Amacr,Mmut,Ppard,Hacl1,Hacd4,Decr1,Acad10,Crot,Ehhadh,Acox3,Acad11,Mmaa,Elovl6,Acot4,Mcat,Cbr4,Acaa1b,Acsf3,Acsf2
2_Member	Reactome Gene Sets	R-MMU-556833	Metabolism of lipids	-3.51679	-0.947073	65/588	11666,11689,12894,12896,13358,14073,14077,14598,14865,14933,17117,17772,17850,17855,18194,18707,19013,19015,20186,50767,50877,54447,56050,56448,56794,64899,66443,66775,66826,67260,67460,67689,71760,71911,71985,73166,74008,74114,74147,74411,74577,76408,80911,102632,103199,106861,109136,116939,170439,170461,170835,171282,215708,216724,223722,228859,234309,235674,240752,257633,264895,266692,333433,4…	Abcd1,Alox5,Cpt1a,Cpt2,Slc25a1,Faah,Fabp3,Ggt1,Gstm4,Gk,Amacr,Mtm1,Mmut,Mvk,Nsdhl,Pik3cd,Ppara,Ppard,Nr1h4,Pnpla6,Neu3,Asah2,Cyp39a1,Cyp2d22,Hacl1,Lpin3,Tnfaip8l1,Hacd4,Taz,Cers4,Decr1,Aldh3b1,Etnppl,Bdh1,Acad10,Tm7sf2,Arsg,Crot,Ehhadh,Plpp6,Glb1l,Abcc3,Acox3,Acad11,Fig4,Abhd3,Mmaa,Pnpla3,Elovl6,Stard6,Inpp5j,Acot4,Miga1,Rufy1,Mcat,Fitm2,Cbr4,Acaa1b,Pik3c2b,Acsf3,Acsf2,Cpne1,Gpd1l,Sgpp2,Plb1
2_Member	GO Biological Processes	GO:0044242	cellular lipid catabolic process	-3.24289	-0.776524	30/222	11666,12894,12896,14073,14756,15926,16890,17117,18634,19015,20660,26569,50877,52665,54447,56794,64899,67460,67528,69123,74114,74147,80911,102632,106861,116939,211666,234779,235674,665270	Abcd1,Cpt1a,Cpt2,Faah,Gpld1,Idh1,Lipe,Amacr,Pex7,Ppard,Sorl1,Slc27a4,Neu3,Echdc1,Asah2,Hacl1,Lpin3,Decr1,Nudt7,Eci3,Crot,Ehhadh,Acox3,Acad11,Abhd3,Pnpla3,Mgst2,Plcg2,Acaa1b,Plb1
2_Member	GO Biological Processes	GO:0034440	lipid oxidation	-3.15932	-0.713476	19/118	11666,11689,12894,12896,14077,18634,19013,19015,27273,52665,56794,67460,69123,74114,74147,80911,102632,216190,235674	Abcd1,Alox5,Cpt1a,Cpt2,Fabp3,Pex7,Ppara,Ppard,Pdk4,Echdc1,Hacl1,Decr1,Eci3,Crot,Ehhadh,Acox3,Acad11,Appl2,Acaa1b
2_Member	GO Biological Processes	GO:0019395	fatty acid oxidation	-3.06066	-0.653159	18/111	11666,12894,12896,14077,18634,19013,19015,27273,52665,56794,67460,69123,74114,74147,80911,102632,216190,235674	Abcd1,Cpt1a,Cpt2,Fabp3,Pex7,Ppara,Ppard,Pdk4,Echdc1,Hacl1,Decr1,Eci3,Crot,Ehhadh,Acox3,Acad11,Appl2,Acaa1b
2_Member	GO Biological Processes	GO:0016042	lipid catabolic process	-2.69393	-0.412895	38/326	11666,12894,12896,14073,14756,15926,16890,17117,18634,19015,20660,26569,50767,50877,52665,54447,56050,56794,64899,67460,67528,69123,74055,74114,74147,80911,100163,102632,106861,116939,211666,234779,235674,269437,269615,320024,394432,665270	Abcd1,Cpt1a,Cpt2,Faah,Gpld1,Idh1,Lipe,Amacr,Pex7,Ppard,Sorl1,Slc27a4,Pnpla6,Neu3,Echdc1,Asah2,Cyp39a1,Hacl1,Lpin3,Decr1,Nudt7,Eci3,Plce1,Crot,Ehhadh,Acox3,Pafah2,Acad11,Abhd3,Pnpla3,Mgst2,Plcg2,Acaa1b,Plch1,Plch2,Nceh1,Ugt1a7c,Plb1
2_Member	GO Biological Processes	GO:0006635	fatty acid beta-oxidation	-2.67885	-0.404315	13/74	11666,12894,12896,18634,19015,52665,67460,69123,74114,74147,80911,102632,235674	Abcd1,Cpt1a,Cpt2,Pex7,Ppard,Echdc1,Decr1,Eci3,Crot,Ehhadh,Acox3,Acad11,Acaa1b
2_Member	GO Biological Processes	GO:0030258	lipid modification	-2.6001	-0.347832	27/212	11305,11666,11689,12894,12896,13139,14077,17772,18634,19013,19015,27273,52665,56794,67460,69123,74114,74147,74411,80911,102632,103199,110524,170835,216190,235674,433323	Abca2,Abcd1,Alox5,Cpt1a,Cpt2,Dgka,Fabp3,Mtm1,Pex7,Ppara,Ppard,Pdk4,Echdc1,Hacl1,Decr1,Eci3,Crot,Ehhadh,Plpp6,Acox3,Acad11,Fig4,Dgkq,Inpp5j,Appl2,Acaa1b,Sgpp2
3_Summary	GO Biological Processes	GO:0032787	monocarboxylic acid metabolic process	-7.5005	-4.14484	85/646	11666,11676,11689,12780,12894,12896,13807,13849,14073,14077,14085,14430,14865,14867,14933,15926,16548,16832,16890,17117,18293,18563,18604,18634,18642,18823,19013,19015,20186,20216,22259,22361,26380,26457,26569,27273,50721,52665,54447,56050,56448,56794,58805,60525,64899,66400,66469,66775,67103,67432,67460,67528,67856,68312,68631,68977,69123,70266,71147,74114,74147,74246,75731,76238,78070,80911,102…	Abcd1,Aldoc,Alox5,Abcc2,Cpt1a,Cpt2,Eno2,Ephx1,Faah,Fabp3,Fah,Galt,Gstm4,Gstm6,Gk,Idh1,Khk,Ldhb,Lipe,Amacr,Ogdh,Pcx,Pdk2,Pex7,Pfkm,Plp1,Ppara,Ppard,Nr1h4,Acsm3,Nr1h3,Vnn1,Esrrb,Slc27a1,Slc27a4,Pdk4,Sirt6,Echdc1,Asah2,Cyp39a1,Cyp2d22,Hacl1,Mlxipl,Acss2,Lpin3,Alkbh7,Prxl2b,Hacd4,Ptgr1,Hoga1,Decr1,Nudt7,Echdc3,Gstm7,Cryl1,Haghl,Eci3,Kyat1,Oxsm,Crot,Ehhadh,Gale,Idnk,Grhpr,Cpt1c,Acox3,Acad11,Abhd3,Rdh1…
3_Member	GO Biological Processes	GO:0032787	monocarboxylic acid metabolic process	-7.5005	-4.14484	85/646	11666,11676,11689,12780,12894,12896,13807,13849,14073,14077,14085,14430,14865,14867,14933,15926,16548,16832,16890,17117,18293,18563,18604,18634,18642,18823,19013,19015,20186,20216,22259,22361,26380,26457,26569,27273,50721,52665,54447,56050,56448,56794,58805,60525,64899,66400,66469,66775,67103,67432,67460,67528,67856,68312,68631,68977,69123,70266,71147,74114,74147,74246,75731,76238,78070,80911,102…	Abcd1,Aldoc,Alox5,Abcc2,Cpt1a,Cpt2,Eno2,Ephx1,Faah,Fabp3,Fah,Galt,Gstm4,Gstm6,Gk,Idh1,Khk,Ldhb,Lipe,Amacr,Ogdh,Pcx,Pdk2,Pex7,Pfkm,Plp1,Ppara,Ppard,Nr1h4,Acsm3,Nr1h3,Vnn1,Esrrb,Slc27a1,Slc27a4,Pdk4,Sirt6,Echdc1,Asah2,Cyp39a1,Cyp2d22,Hacl1,Mlxipl,Acss2,Lpin3,Alkbh7,Prxl2b,Hacd4,Ptgr1,Hoga1,Decr1,Nudt7,Echdc3,Gstm7,Cryl1,Haghl,Eci3,Kyat1,Oxsm,Crot,Ehhadh,Gale,Idnk,Grhpr,Cpt1c,Acox3,Acad11,Abhd3,Rdh1…
3_Member	GO Biological Processes	GO:0006631	fatty acid metabolic process	-4.55834	-1.74674	56/446	11666,11689,12894,12896,13849,14073,14077,14865,14867,14933,16890,18604,18634,18823,19013,19015,20216,22259,26457,26569,27273,52665,54447,56448,56794,58805,60525,64899,66400,66469,66775,67103,67460,67528,67856,68312,68631,69123,71147,74114,74147,78070,80911,102632,106861,116939,170439,171282,216190,223722,228026,232078,234309,235674,257633,264895	Abcd1,Alox5,Cpt1a,Cpt2,Ephx1,Faah,Fabp3,Gstm4,Gstm6,Gk,Lipe,Pdk2,Pex7,Plp1,Ppara,Ppard,Acsm3,Nr1h3,Slc27a1,Slc27a4,Pdk4,Echdc1,Asah2,Cyp2d22,Hacl1,Mlxipl,Acss2,Lpin3,Alkbh7,Prxl2b,Hacd4,Ptgr1,Decr1,Nudt7,Echdc3,Gstm7,Cryl1,Eci3,Oxsm,Crot,Ehhadh,Cpt1c,Acox3,Acad11,Abhd3,Pnpla3,Elovl6,Acot4,Appl2,Mcat,Pdk1,Thnsl2,Cbr4,Acaa1b,Acsf3,Acsf2
3_Member	GO Biological Processes	GO:0042759	long-chain fatty acid biosynthetic process	-2.73302	-0.437472	7/26	11689,14865,14867,18823,54447,68312,170439	Alox5,Gstm4,Gstm6,Plp1,Asah2,Gstm7,Elovl6
3_Member	GO Biological Processes	GO:0006633	fatty acid biosynthetic process	-2.42582	-0.281009	21/156	11666,11689,14865,14867,18823,20216,22259,27273,54447,58805,60525,66469,66775,68312,71147,106861,170439,223722,232078,234309,257633	Abcd1,Alox5,Gstm4,Gstm6,Plp1,Acsm3,Nr1h3,Pdk4,Asah2,Mlxipl,Acss2,Prxl2b,Hacd4,Gstm7,Oxsm,Abhd3,Elovl6,Mcat,Thnsl2,Cbr4,Acsf3
3_Member	GO Biological Processes	GO:0072330	monocarboxylic acid biosynthetic process	-2.33167	-0.243993	26/211	11666,11689,14865,14867,16832,17117,18823,20216,22259,27273,54447,56050,58805,60525,66469,66775,67432,68312,71147,106861,107605,170439,223722,232078,234309,257633	Abcd1,Alox5,Gstm4,Gstm6,Ldhb,Amacr,Plp1,Acsm3,Nr1h3,Pdk4,Asah2,Cyp39a1,Mlxipl,Acss2,Prxl2b,Hacd4,Hoga1,Gstm7,Oxsm,Abhd3,Rdh1,Elovl6,Mcat,Thnsl2,Cbr4,Acsf3
3_Member	GO Biological Processes	GO:0001676	long-chain fatty acid metabolic process	-2.25049	-0.202465	18/131	11666,11689,12894,12896,13849,14865,14867,16890,18823,26457,26569,54447,56448,56794,68312,116939,170439,171282	Abcd1,Alox5,Cpt1a,Cpt2,Ephx1,Gstm4,Gstm6,Lipe,Plp1,Slc27a1,Slc27a4,Asah2,Cyp2d22,Hacl1,Gstm7,Pnpla3,Elovl6,Acot4
4_Summary	KEGG Pathway	mmu04146	Peroxisome	-7.34898	-4.09022	23/89	11666,15926,17117,17855,18633,18634,19301,20322,22436,56794,59038,67528,67993,69129,74043,74114,74147,76263,80911,93734,212503,235674,668173,14545,100900,171282	Abcd1,Idh1,Amacr,Mvk,Pex16,Pex7,Pxmp2,Sord,Xdh,Hacl1,Pxmp4,Nudt7,Nudt12,Pex11g,Pex26,Crot,Ehhadh,Gstk1,Acox3,Mpv17l,Paox,Acaa1b,Pex10,Gdap1,Hscb,Acot4
4_Member	KEGG Pathway	mmu04146	Peroxisome	-7.34898	-4.09022	23/89	11666,15926,17117,17855,18633,18634,19301,20322,22436,56794,59038,67528,67993,69129,74043,74114,74147,76263,80911,93734,212503,235674,668173	Abcd1,Idh1,Amacr,Mvk,Pex16,Pex7,Pxmp2,Sord,Xdh,Hacl1,Pxmp4,Nudt7,Nudt12,Pex11g,Pex26,Crot,Ehhadh,Gstk1,Acox3,Mpv17l,Paox,Acaa1b,Pex10
4_Member	KEGG Pathway	ko04146	Peroxisome	-7.27279	-4.08077	22/83	11666,15926,17117,17855,18633,18634,19301,22436,56794,59038,67528,67993,69129,74043,74114,74147,76263,80911,93734,212503,235674,668173	Abcd1,Idh1,Amacr,Mvk,Pex16,Pex7,Pxmp2,Xdh,Hacl1,Pxmp4,Nudt7,Nudt12,Pex11g,Pex26,Crot,Ehhadh,Gstk1,Acox3,Mpv17l,Paox,Acaa1b,Pex10
4_Member	Reactome Gene Sets	R-MMU-9609507	Protein localization	-4.50978	-1.71342	20/102	11666,14545,15926,17117,18633,18634,19301,56794,59038,67528,74043,74114,74147,76263,80911,100900,171282,212503,235674,668173	Abcd1,Gdap1,Idh1,Amacr,Pex16,Pex7,Pxmp2,Hacl1,Pxmp4,Nudt7,Pex26,Crot,Ehhadh,Gstk1,Acox3,Hscb,Acot4,Paox,Acaa1b,Pex10
4_Member	Reactome Gene Sets	R-MMU-9033241	Peroxisomal protein import	-3.93712	-1.25815	14/63	15926,17117,18634,56794,67528,74043,74114,74147,76263,80911,171282,212503,235674,668173	Idh1,Amacr,Pex7,Hacl1,Nudt7,Pex26,Crot,Ehhadh,Gstk1,Acox3,Acot4,Paox,Acaa1b,Pex10
4_Member	Reactome Gene Sets	R-MMU-390918	Peroxisomal lipid metabolism	-3.3618	-0.851227	8/27	11666,17117,56794,74114,74147,80911,171282,235674	Abcd1,Amacr,Hacl1,Crot,Ehhadh,Acox3,Acot4,Acaa1b
4_Member	Reactome Gene Sets	R-MMU-390247	Beta-oxidation of very long chain fatty acids	-2.24323	-0.202465	4/11	11666,74147,171282,235674	Abcd1,Ehhadh,Acot4,Acaa1b
5_Summary	Reactome Gene Sets	R-MMU-196849	Metabolism of water-soluble vitamins and cofactors	-5.80439	-2.86786	23/107	11761,12494,17850,21452,22361,23959,52710,56738,66454,66812,67096,67993,68214,69372,73132,74080,77697,106564,107747,109136,110948,216225,328417,15926,71951,665270	Aox1,Cd38,Mmut,Tcn2,Vnn1,Nt5e,Slc52a2,Mocs1,Nmnat1,Ppcdc,Mmachc,Nudt12,Gsto2,Mocs3,Slc25a16,Nmnat3,Mmab,Ppcs,Aldh1l1,Mmaa,Hlcs,Slc5a8,Parp4,Idh1,Gpc2,Plb1
5_Member	Reactome Gene Sets	R-MMU-196849	Metabolism of water-soluble vitamins and cofactors	-5.80439	-2.86786	23/107	11761,12494,17850,21452,22361,23959,52710,56738,66454,66812,67096,67993,68214,69372,73132,74080,77697,106564,107747,109136,110948,216225,328417	Aox1,Cd38,Mmut,Tcn2,Vnn1,Nt5e,Slc52a2,Mocs1,Nmnat1,Ppcdc,Mmachc,Nudt12,Gsto2,Mocs3,Slc25a16,Nmnat3,Mmab,Ppcs,Aldh1l1,Mmaa,Hlcs,Slc5a8,Parp4
5_Member	Reactome Gene Sets	R-MMU-196854	Metabolism of vitamins and cofactors	-3.94022	-1.25815	26/165	11761,12494,15926,17850,21452,22361,23959,52710,56738,66454,66812,67096,67993,68214,69372,71951,73132,74080,77697,106564,107747,109136,110948,216225,328417,665270	Aox1,Cd38,Idh1,Mmut,Tcn2,Vnn1,Nt5e,Slc52a2,Mocs1,Nmnat1,Ppcdc,Mmachc,Nudt12,Gsto2,Mocs3,Gpc2,Slc25a16,Nmnat3,Mmab,Ppcs,Aldh1l1,Mmaa,Hlcs,Slc5a8,Parp4,Plb1
5_Member	Reactome Gene Sets	R-MMU-196807	Nicotinate metabolism	-2.35141	-0.247984	7/30	12494,23959,66454,67993,74080,216225,328417	Cd38,Nt5e,Nmnat1,Nudt12,Nmnat3,Slc5a8,Parp4
6_Summary	GO Biological Processes	GO:0006790	sulfur compound metabolic process	-5.63022	-2.71389	47/322	11666,12411,12780,14545,14598,14865,14867,14871,14872,14874,15926,15932,17850,17855,18293,18604,20216,20850,22436,27273,59010,60525,66116,67096,67528,67563,68214,68312,71147,71738,73671,74008,74147,75475,76263,76826,76969,94214,100900,103140,106564,171282,211389,211666,228026,228859,246277,11515,11636,11676,12496,12497,13807,14430,16189,16548,18125,18160,18642,19013,22169,23959,23962,26380,50721,…	Abcd1,Cbs,Abcc2,Gdap1,Ggt1,Gstm4,Gstm6,Gstt1,Gstt2,Gstz1,Idh1,Idua,Mmut,Mvk,Ogdh,Pdk2,Acsm3,Stat5a,Xdh,Pdk4,Sqor,Acss2,Nat8f1,Mmachc,Nudt7,Ciao3,Gsto2,Gstm7,Oxsm,Mamdc2,Sult6b1,Arsg,Ehhadh,Oplah,Gstk1,Nubpl,Chst1,Spock2,Hscb,Gstt3,Ppcs,Acot4,Suox,Mgst2,Pdk1,Fitm2,Csad,Adcy9,Ak1,Aldoc,Entpd2,Entpd6,Eno2,Galt,Il4,Khk,Nos1,Npr1,Pfkm,Ppara,Cmpk2,Nt5e,Oasl2,Esrrb,Sirt6,Mlxipl,Dnajc30,Nmnat1,Ppcdc,Taz,…
6_Member	GO Biological Processes	GO:0006790	sulfur compound metabolic process	-5.63022	-2.71389	47/322	11666,12411,12780,14545,14598,14865,14867,14871,14872,14874,15926,15932,17850,17855,18293,18604,20216,20850,22436,27273,59010,60525,66116,67096,67528,67563,68214,68312,71147,71738,73671,74008,74147,75475,76263,76826,76969,94214,100900,103140,106564,171282,211389,211666,228026,228859,246277	Abcd1,Cbs,Abcc2,Gdap1,Ggt1,Gstm4,Gstm6,Gstt1,Gstt2,Gstz1,Idh1,Idua,Mmut,Mvk,Ogdh,Pdk2,Acsm3,Stat5a,Xdh,Pdk4,Sqor,Acss2,Nat8f1,Mmachc,Nudt7,Ciao3,Gsto2,Gstm7,Oxsm,Mamdc2,Sult6b1,Arsg,Ehhadh,Oplah,Gstk1,Nubpl,Chst1,Spock2,Hscb,Gstt3,Ppcs,Acot4,Suox,Mgst2,Pdk1,Fitm2,Csad
6_Member	GO Biological Processes	GO:0006753	nucleoside phosphate metabolic process	-3.93792	-1.25815	55/459	11515,11636,11666,11676,12496,12497,13807,14430,16189,16548,17855,18125,18160,18293,18604,18642,19013,20216,22169,22436,23959,23962,26380,27273,50721,58805,60525,66114,66454,66812,66826,67528,67725,67993,68073,71147,73707,74080,74114,74147,74246,75456,75533,75894,104110,106564,171282,209692,214917,226265,228026,228859,234730,237868,246730	Adcy9,Ak1,Abcd1,Aldoc,Entpd2,Entpd6,Eno2,Galt,Il4,Khk,Mvk,Nos1,Npr1,Ogdh,Pdk2,Pfkm,Ppara,Acsm3,Cmpk2,Xdh,Nt5e,Oasl2,Esrrb,Pdk4,Sirt6,Mlxipl,Acss2,Dnajc30,Nmnat1,Ppcdc,Taz,Nudt7,Nudt13,Nudt12,Atpsckmt,Oxsm,Gucy2g,Nmnat3,Crot,Ehhadh,Gale,Prps1l1,Nme5,Adal,Adcy4,Ppcs,Acot4,Dhtkd1,Antkmt,Eno4,Pdk1,Fitm2,Fcsk,Sarm1,Oas1a
6_Member	GO Biological Processes	GO:0090407	organophosphate biosynthetic process	-3.64845	-1.0429	55/471	11305,11515,11636,12716,13139,14077,14933,15926,16189,17855,18125,18160,18563,18604,18707,19013,19015,19228,20186,22169,23962,26457,27273,27392,56738,60525,66114,66454,66812,66826,67063,67556,68073,69372,73707,74080,75456,75533,104110,104718,106564,110524,116939,214917,214932,227697,228026,228550,228859,234730,234779,240752,241062,246730,668212	Abca2,Adcy9,Ak1,Ckmt1,Dgka,Fabp3,Gk,Idh1,Il4,Mvk,Nos1,Npr1,Pcx,Pdk2,Pik3cd,Ppara,Ppard,Pth1r,Nr1h4,Cmpk2,Oasl2,Slc27a1,Pdk4,Pign,Mocs1,Acss2,Dnajc30,Nmnat1,Ppcdc,Taz,Pgap4,Pigm,Atpsckmt,Mocs3,Gucy2g,Nmnat3,Prps1l1,Nme5,Adcy4,Ttc7b,Ppcs,Dgkq,Pnpla3,Antkmt,Hdhd5,Dolk,Pdk1,Itpka,Fitm2,Fcsk,Plcg2,Pik3c2b,Pgap1,Oas1a,Efr3b
6_Member	GO Biological Processes	GO:0009117	nucleotide metabolic process	-3.62975	-1.03375	53/450	11515,11636,11666,11676,13807,14430,16189,16548,17855,18125,18160,18293,18604,18642,19013,20216,22169,22436,23959,23962,26380,27273,50721,58805,60525,66114,66454,66812,66826,67528,67725,67993,68073,71147,73707,74080,74114,74147,74246,75456,75533,75894,104110,106564,171282,209692,214917,226265,228026,228859,234730,237868,246730	Adcy9,Ak1,Abcd1,Aldoc,Eno2,Galt,Il4,Khk,Mvk,Nos1,Npr1,Ogdh,Pdk2,Pfkm,Ppara,Acsm3,Cmpk2,Xdh,Nt5e,Oasl2,Esrrb,Pdk4,Sirt6,Mlxipl,Acss2,Dnajc30,Nmnat1,Ppcdc,Taz,Nudt7,Nudt13,Nudt12,Atpsckmt,Oxsm,Gucy2g,Nmnat3,Crot,Ehhadh,Gale,Prps1l1,Nme5,Adal,Adcy4,Ppcs,Acot4,Dhtkd1,Antkmt,Eno4,Pdk1,Fitm2,Fcsk,Sarm1,Oas1a
6_Member	GO Biological Processes	GO:0055086	nucleobase-containing small molecule metabolic process	-3.38343	-0.857071	58/516	11515,11636,11666,11676,12496,12497,12933,13807,14430,16189,16548,17855,18125,18160,18293,18604,18642,19013,20216,22169,22436,23959,23962,26380,27273,50721,58805,60525,65254,66114,66454,66812,66826,67528,67725,67993,68073,71147,73707,74080,74114,74147,74246,75456,75533,75894,104110,104776,106564,171282,209692,214917,226265,228026,228859,234730,237868,246730	Adcy9,Ak1,Abcd1,Aldoc,Entpd2,Entpd6,Crmp1,Eno2,Galt,Il4,Khk,Mvk,Nos1,Npr1,Ogdh,Pdk2,Pfkm,Ppara,Acsm3,Cmpk2,Xdh,Nt5e,Oasl2,Esrrb,Pdk4,Sirt6,Mlxipl,Acss2,Dpysl5,Dnajc30,Nmnat1,Ppcdc,Taz,Nudt7,Nudt13,Nudt12,Atpsckmt,Oxsm,Gucy2g,Nmnat3,Crot,Ehhadh,Gale,Prps1l1,Nme5,Adal,Adcy4,Aldh6a1,Ppcs,Acot4,Dhtkd1,Antkmt,Eno4,Pdk1,Fitm2,Fcsk,Sarm1,Oas1a
6_Member	GO Biological Processes	GO:0006163	purine nucleotide metabolic process	-3.37322	-0.854828	45/374	11515,11636,11666,11676,13807,14430,16189,16548,17855,18125,18160,18293,18604,18642,19013,20216,22436,23959,23962,26380,27273,50721,58805,60525,66114,66812,66826,67528,68073,71147,73707,74114,74147,74246,75456,75533,104110,106564,171282,209692,214917,226265,228026,228859,246730	Adcy9,Ak1,Abcd1,Aldoc,Eno2,Galt,Il4,Khk,Mvk,Nos1,Npr1,Ogdh,Pdk2,Pfkm,Ppara,Acsm3,Xdh,Nt5e,Oasl2,Esrrb,Pdk4,Sirt6,Mlxipl,Acss2,Dnajc30,Ppcdc,Taz,Nudt7,Atpsckmt,Oxsm,Gucy2g,Crot,Ehhadh,Gale,Prps1l1,Nme5,Adcy4,Ppcs,Acot4,Dhtkd1,Antkmt,Eno4,Pdk1,Fitm2,Oas1a
6_Member	GO Biological Processes	GO:0072521	purine-containing compound metabolic process	-3.12642	-0.687211	46/395	11515,11636,11666,11676,13807,14430,16189,16548,17855,18125,18160,18293,18604,18642,19013,20216,22436,23959,23962,26380,27273,50721,58805,60525,66114,66812,66826,67528,68073,71147,73707,74114,74147,74246,75456,75533,75894,104110,106564,171282,209692,214917,226265,228026,228859,246730	Adcy9,Ak1,Abcd1,Aldoc,Eno2,Galt,Il4,Khk,Mvk,Nos1,Npr1,Ogdh,Pdk2,Pfkm,Ppara,Acsm3,Xdh,Nt5e,Oasl2,Esrrb,Pdk4,Sirt6,Mlxipl,Acss2,Dnajc30,Ppcdc,Taz,Nudt7,Atpsckmt,Oxsm,Gucy2g,Crot,Ehhadh,Gale,Prps1l1,Nme5,Adal,Adcy4,Ppcs,Acot4,Dhtkd1,Antkmt,Eno4,Pdk1,Fitm2,Oas1a
6_Member	GO Biological Processes	GO:0009150	purine ribonucleotide metabolic process	-2.9008	-0.528529	41/350	11515,11636,11666,11676,13807,14430,16189,16548,17855,18160,18293,18604,18642,19013,20216,22436,23959,26380,27273,50721,58805,60525,66114,66812,66826,67528,68073,71147,73707,74114,74147,74246,75533,104110,106564,171282,209692,214917,226265,228026,228859	Adcy9,Ak1,Abcd1,Aldoc,Eno2,Galt,Il4,Khk,Mvk,Npr1,Ogdh,Pdk2,Pfkm,Ppara,Acsm3,Xdh,Nt5e,Esrrb,Pdk4,Sirt6,Mlxipl,Acss2,Dnajc30,Ppcdc,Taz,Nudt7,Atpsckmt,Oxsm,Gucy2g,Crot,Ehhadh,Gale,Nme5,Adcy4,Ppcs,Acot4,Dhtkd1,Antkmt,Eno4,Pdk1,Fitm2
6_Member	GO Biological Processes	GO:0072522	purine-containing compound biosynthetic process	-2.83515	-0.518861	24/174	11515,11636,16189,18125,18160,18604,19013,23959,23962,27273,60525,66114,66812,66826,68073,73707,75456,75533,75894,104110,106564,214917,228026,246730	Adcy9,Ak1,Il4,Nos1,Npr1,Pdk2,Ppara,Nt5e,Oasl2,Pdk4,Acss2,Dnajc30,Ppcdc,Taz,Atpsckmt,Gucy2g,Prps1l1,Nme5,Adal,Adcy4,Ppcs,Antkmt,Pdk1,Oas1a
6_Member	GO Biological Processes	GO:0009259	ribonucleotide metabolic process	-2.51878	-0.309723	41/367	11515,11636,11666,11676,13807,14430,16189,16548,17855,18160,18293,18604,18642,19013,20216,22436,23959,26380,27273,50721,58805,60525,66114,66812,66826,67528,68073,71147,73707,74114,74147,74246,75533,104110,106564,171282,209692,214917,226265,228026,228859	Adcy9,Ak1,Abcd1,Aldoc,Eno2,Galt,Il4,Khk,Mvk,Npr1,Ogdh,Pdk2,Pfkm,Ppara,Acsm3,Xdh,Nt5e,Esrrb,Pdk4,Sirt6,Mlxipl,Acss2,Dnajc30,Ppcdc,Taz,Nudt7,Atpsckmt,Oxsm,Gucy2g,Crot,Ehhadh,Gale,Nme5,Adcy4,Ppcs,Acot4,Dhtkd1,Antkmt,Eno4,Pdk1,Fitm2
6_Member	GO Biological Processes	GO:0019693	ribose phosphate metabolic process	-2.50209	-0.309723	42/379	11515,11636,11666,11676,13807,14430,16189,16548,17855,18160,18293,18604,18642,19013,20216,22436,23959,26380,27273,50721,58805,60525,66114,66812,66826,67528,68073,71147,73707,74114,74147,74246,75456,75533,104110,106564,171282,209692,214917,226265,228026,228859	Adcy9,Ak1,Abcd1,Aldoc,Eno2,Galt,Il4,Khk,Mvk,Npr1,Ogdh,Pdk2,Pfkm,Ppara,Acsm3,Xdh,Nt5e,Esrrb,Pdk4,Sirt6,Mlxipl,Acss2,Dnajc30,Ppcdc,Taz,Nudt7,Atpsckmt,Oxsm,Gucy2g,Crot,Ehhadh,Gale,Prps1l1,Nme5,Adcy4,Ppcs,Acot4,Dhtkd1,Antkmt,Eno4,Pdk1,Fitm2
6_Member	GO Biological Processes	GO:0006637	acyl-CoA metabolic process	-2.42735	-0.281009	14/88	11666,17855,18293,18604,20216,27273,60525,67528,71147,74147,106564,171282,228026,228859	Abcd1,Mvk,Ogdh,Pdk2,Acsm3,Pdk4,Acss2,Nudt7,Oxsm,Ehhadh,Ppcs,Acot4,Pdk1,Fitm2
6_Member	GO Biological Processes	GO:0035383	thioester metabolic process	-2.42735	-0.281009	14/88	11666,17855,18293,18604,20216,27273,60525,67528,71147,74147,106564,171282,228026,228859	Abcd1,Mvk,Ogdh,Pdk2,Acsm3,Pdk4,Acss2,Nudt7,Oxsm,Ehhadh,Ppcs,Acot4,Pdk1,Fitm2
6_Member	GO Biological Processes	GO:0006164	purine nucleotide biosynthetic process	-2.36752	-0.257984	22/168	11515,11636,16189,18125,18160,18604,19013,23962,27273,60525,66114,66812,66826,68073,73707,75456,75533,104110,106564,214917,228026,246730	Adcy9,Ak1,Il4,Nos1,Npr1,Pdk2,Ppara,Oasl2,Pdk4,Acss2,Dnajc30,Ppcdc,Taz,Atpsckmt,Gucy2g,Prps1l1,Nme5,Adcy4,Ppcs,Antkmt,Pdk1,Oas1a
6_Member	GO Biological Processes	GO:0009165	nucleotide biosynthetic process	-2.33167	-0.243993	26/211	11515,11636,16189,18125,18160,18604,19013,22169,23962,27273,60525,66114,66454,66812,66826,68073,73707,74080,75456,75533,104110,106564,214917,228026,234730,246730	Adcy9,Ak1,Il4,Nos1,Npr1,Pdk2,Ppara,Cmpk2,Oasl2,Pdk4,Acss2,Dnajc30,Nmnat1,Ppcdc,Taz,Atpsckmt,Gucy2g,Nmnat3,Prps1l1,Nme5,Adcy4,Ppcs,Antkmt,Pdk1,Fcsk,Oas1a
6_Member	GO Biological Processes	GO:0033865	nucleoside bisphosphate metabolic process	-2.2979	-0.226666	16/110	11666,17855,18293,18604,20216,27273,60525,66812,67528,71147,74114,74147,106564,171282,228026,228859	Abcd1,Mvk,Ogdh,Pdk2,Acsm3,Pdk4,Acss2,Ppcdc,Nudt7,Oxsm,Crot,Ehhadh,Ppcs,Acot4,Pdk1,Fitm2
6_Member	GO Biological Processes	GO:0033875	ribonucleoside bisphosphate metabolic process	-2.2979	-0.226666	16/110	11666,17855,18293,18604,20216,27273,60525,66812,67528,71147,74114,74147,106564,171282,228026,228859	Abcd1,Mvk,Ogdh,Pdk2,Acsm3,Pdk4,Acss2,Ppcdc,Nudt7,Oxsm,Crot,Ehhadh,Ppcs,Acot4,Pdk1,Fitm2
6_Member	GO Biological Processes	GO:0034032	purine nucleoside bisphosphate metabolic process	-2.2979	-0.226666	16/110	11666,17855,18293,18604,20216,27273,60525,66812,67528,71147,74114,74147,106564,171282,228026,228859	Abcd1,Mvk,Ogdh,Pdk2,Acsm3,Pdk4,Acss2,Ppcdc,Nudt7,Oxsm,Crot,Ehhadh,Ppcs,Acot4,Pdk1,Fitm2
6_Member	GO Biological Processes	GO:1901293	nucleoside phosphate biosynthetic process	-2.1988	-0.195318	26/216	11515,11636,16189,18125,18160,18604,19013,22169,23962,27273,60525,66114,66454,66812,66826,68073,73707,74080,75456,75533,104110,106564,214917,228026,234730,246730	Adcy9,Ak1,Il4,Nos1,Npr1,Pdk2,Ppara,Cmpk2,Oasl2,Pdk4,Acss2,Dnajc30,Nmnat1,Ppcdc,Taz,Atpsckmt,Gucy2g,Nmnat3,Prps1l1,Nme5,Adcy4,Ppcs,Antkmt,Pdk1,Fcsk,Oas1a
7_Summary	GO Biological Processes	GO:0001895	retina homeostasis	-5.1171	-2.23855	15/57	16470,17152,17754,22295,26380,52028,67378,73750,110789,114230,212541,216274,230872,234404,241950,12494,13819,14256,15932,16416,17196,18383,19228,19340,21934,23960,27273,27410,66720,67307,114643,170826,232790,246730,279561,330890,17772,18642,72392,72961,12896,15216,16168,16189,16775,18430,18559,20276,20304,22259,22393,26399,26457,50721,53422,58805,63873,67013,67460,73094,170439,216190,268860,38456…	Ush1g,Mak,Map1a,Cdh23,Esrrb,Bbs1,Bbs2,Whrn,Adgrv1,Aipl1,Rho,Cep290,Crocc,Nxnl1,Bbs12,Cd38,Epas1,Flt3l,Idua,Itgb3,Mbp,Tnfrsf11b,Pth1r,Rab3d,Tnfrsf11a,Oas1g,Pdk4,Abca3,Klhl10,Pbld2,Oas1c,Ppargc1b,Oscar,Oas1a,Wnk3,Piwil4,Mtm1,Pfkm,Tmem175,Slc17a7,Cpt2,Hfe,Il15,Il4,Lama4,Oxtr,Pctp,Scnn1a,Ccl5,Nr1h3,Wfs1,Map2k6,Slc27a1,Sirt6,Ybx2,Mlxipl,Trpv4,Oma1,Decr1,Sgip1,Elovl6,Appl2,Abat,Nova2,Chrnb2,Glrb,Myo7a,…
7_Member	GO Biological Processes	GO:0001895	retina homeostasis	-5.1171	-2.23855	15/57	16470,17152,17754,22295,26380,52028,67378,73750,110789,114230,212541,216274,230872,234404,241950	Ush1g,Mak,Map1a,Cdh23,Esrrb,Bbs1,Bbs2,Whrn,Adgrv1,Aipl1,Rho,Cep290,Crocc,Nxnl1,Bbs12
7_Member	GO Biological Processes	GO:0045494	photoreceptor cell maintenance	-4.87866	-2.03487	13/46	16470,17152,17754,22295,26380,52028,67378,110789,212541,216274,230872,234404,241950	Ush1g,Mak,Map1a,Cdh23,Esrrb,Bbs1,Bbs2,Adgrv1,Rho,Cep290,Crocc,Nxnl1,Bbs12
7_Member	GO Biological Processes	GO:0001894	tissue homeostasis	-3.34572	-0.847438	36/280	12494,13819,14256,15932,16416,16470,17152,17196,17754,18383,19228,19340,21934,22295,23960,26380,27273,27410,52028,66720,67307,67378,73750,110789,114230,114643,170826,212541,216274,230872,232790,234404,241950,246730,279561,330890	Cd38,Epas1,Flt3l,Idua,Itgb3,Ush1g,Mak,Mbp,Map1a,Tnfrsf11b,Pth1r,Rab3d,Tnfrsf11a,Cdh23,Oas1g,Esrrb,Pdk4,Abca3,Bbs1,Klhl10,Pbld2,Bbs2,Whrn,Adgrv1,Aipl1,Oas1c,Ppargc1b,Rho,Cep290,Crocc,Oscar,Nxnl1,Bbs12,Oas1a,Wnk3,Piwil4
7_Member	GO Biological Processes	GO:0060249	anatomical structure homeostasis	-3.34066	-0.847438	40/322	12494,13819,14256,15932,16416,16470,17152,17196,17754,17772,18383,18642,19228,19340,21934,22295,23960,26380,27273,27410,52028,66720,67307,67378,72392,72961,73750,110789,114230,114643,170826,212541,216274,230872,232790,234404,241950,246730,279561,330890	Cd38,Epas1,Flt3l,Idua,Itgb3,Ush1g,Mak,Mbp,Map1a,Mtm1,Tnfrsf11b,Pfkm,Pth1r,Rab3d,Tnfrsf11a,Cdh23,Oas1g,Esrrb,Pdk4,Abca3,Bbs1,Klhl10,Pbld2,Bbs2,Tmem175,Slc17a7,Whrn,Adgrv1,Aipl1,Oas1c,Ppargc1b,Rho,Cep290,Crocc,Oscar,Nxnl1,Bbs12,Oas1a,Wnk3,Piwil4
7_Member	GO Biological Processes	GO:0048871	multicellular organismal homeostasis	-3.08962	-0.675957	60/553	12494,12896,13819,14256,15216,15932,16168,16189,16416,16470,16775,17152,17196,17754,18383,18430,18559,19228,19340,20276,20304,21934,22259,22295,22393,23960,26380,26399,26457,27273,27410,50721,52028,53422,58805,63873,66720,67013,67307,67378,67460,73094,73750,110789,114230,114643,170439,170826,212541,216190,216274,230872,232790,234404,241950,246730,268860,279561,330890,384569	Cd38,Cpt2,Epas1,Flt3l,Hfe,Idua,Il15,Il4,Itgb3,Ush1g,Lama4,Mak,Mbp,Map1a,Tnfrsf11b,Oxtr,Pctp,Pth1r,Rab3d,Scnn1a,Ccl5,Tnfrsf11a,Nr1h3,Cdh23,Wfs1,Oas1g,Esrrb,Map2k6,Slc27a1,Pdk4,Abca3,Sirt6,Bbs1,Ybx2,Mlxipl,Trpv4,Klhl10,Oma1,Pbld2,Bbs2,Decr1,Sgip1,Whrn,Adgrv1,Aipl1,Oas1c,Elovl6,Ppargc1b,Rho,Appl2,Cep290,Crocc,Oscar,Nxnl1,Bbs12,Oas1a,Abat,Wnk3,Piwil4,Nova2
7_Member	GO Biological Processes	GO:0050953	sensory perception of light stimulus	-2.11482	-0.143868	21/166	11444,13819,14658,16470,17921,19023,19881,19893,22295,22393,24113,26386,50769,52028,54485,67378,73750,110789,114230,212541,224224	Chrnb2,Epas1,Glrb,Ush1g,Myo7a,Ppef2,Rom1,Rpgr,Cdh23,Wfs1,Vax2,Hsf4,Atp8a2,Bbs1,Dll4,Bbs2,Whrn,Adgrv1,Aipl1,Rho,Impg2
8_Summary	Reactome Gene Sets	R-MMU-156590	Glutathione conjugation	-4.97093	-2.11011	11/33	14598,14865,14867,14871,14872,14874,68214,68312,75475,76263,211666,11920,11979,12122,12780,13866,14082,17350,18707,103140,12716,12894,12896,14545,15926,20502,22361,26457,66116,67096,67432,70266,74114,78070,107747,108115,213696,230779,11761,14263,67689,394432,13849,14085,229905,235674,57344,73671	Ggt1,Gstm4,Gstm6,Gstt1,Gstt2,Gstz1,Gsto2,Gstm7,Oplah,Gstk1,Mgst2,Atm,Atp7b,Bid,Abcc2,Erbb2,Fadd,Mlh1,Pik3cd,Gstt3,Ckmt1,Cpt1a,Cpt2,Gdap1,Idh1,Slc16a2,Vnn1,Slc27a1,Nat8f1,Mmachc,Hoga1,Kyat1,Crot,Cpt1c,Aldh1l1,Slco4a1,Duoxa1,Serinc2,Aox1,Fmo5,Aldh3b1,Ugt1a7c,Ephx1,Fah,Kyat3,Acaa1b,As3mt,Sult6b1
8_Member	Reactome Gene Sets	R-MMU-156590	Glutathione conjugation	-4.97093	-2.11011	11/33	14598,14865,14867,14871,14872,14874,68214,68312,75475,76263,211666	Ggt1,Gstm4,Gstm6,Gstt1,Gstt2,Gstz1,Gsto2,Gstm7,Oplah,Gstk1,Mgst2
8_Member	KEGG Pathway	ko01524	Platinum drug resistance	-4.11277	-1.35917	16/76	11920,11979,12122,12780,13866,14082,14865,14867,14871,14872,17350,18707,68214,68312,103140,211666	Atm,Atp7b,Bid,Abcc2,Erbb2,Fadd,Gstm4,Gstm6,Gstt1,Gstt2,Mlh1,Pik3cd,Gsto2,Gstm7,Gstt3,Mgst2
8_Member	KEGG Pathway	mmu01524	Platinum drug resistance	-4.11277	-1.35917	16/76	11920,11979,12122,12780,13866,14082,14865,14867,14871,14872,17350,18707,68214,68312,103140,211666	Atm,Atp7b,Bid,Abcc2,Erbb2,Fadd,Gstm4,Gstm6,Gstt1,Gstt2,Mlh1,Pik3cd,Gsto2,Gstm7,Gstt3,Mgst2
8_Member	GO Biological Processes	GO:0006575	cellular modified amino acid metabolic process	-4.08428	-1.34404	30/199	12716,12894,12896,14545,14598,14865,14867,14871,14872,14874,15926,20502,22361,26457,66116,67096,67432,68214,68312,70266,74114,75475,76263,78070,103140,107747,108115,211666,213696,230779	Ckmt1,Cpt1a,Cpt2,Gdap1,Ggt1,Gstm4,Gstm6,Gstt1,Gstt2,Gstz1,Idh1,Slc16a2,Vnn1,Slc27a1,Nat8f1,Mmachc,Hoga1,Gsto2,Gstm7,Kyat1,Crot,Oplah,Gstk1,Cpt1c,Gstt3,Aldh1l1,Slco4a1,Mgst2,Duoxa1,Serinc2
8_Member	GO Biological Processes	GO:0006749	glutathione metabolic process	-3.76825	-1.12228	16/81	14545,14598,14865,14867,14871,14872,14874,15926,66116,67096,68214,68312,75475,76263,103140,211666	Gdap1,Ggt1,Gstm4,Gstm6,Gstt1,Gstt2,Gstz1,Idh1,Nat8f1,Mmachc,Gsto2,Gstm7,Oplah,Gstk1,Gstt3,Mgst2
8_Member	KEGG Pathway	ko00480	Glutathione metabolism	-3.65772	-1.0429	13/59	14598,14865,14867,14871,14872,15926,66116,68214,68312,75475,76263,103140,211666	Ggt1,Gstm4,Gstm6,Gstt1,Gstt2,Idh1,Nat8f1,Gsto2,Gstm7,Oplah,Gstk1,Gstt3,Mgst2
8_Member	KEGG Pathway	mmu00480	Glutathione metabolism	-3.29138	-0.817949	13/64	14598,14865,14867,14871,14872,15926,66116,68214,68312,75475,76263,103140,211666	Ggt1,Gstm4,Gstm6,Gstt1,Gstt2,Idh1,Nat8f1,Gsto2,Gstm7,Oplah,Gstk1,Gstt3,Mgst2
8_Member	KEGG Pathway	ko00982	Drug metabolism - cytochrome P450	-3.09231	-0.675957	13/67	11761,14263,14865,14867,14871,14872,67689,68214,68312,76263,103140,211666,394432	Aox1,Fmo5,Gstm4,Gstm6,Gstt1,Gstt2,Aldh3b1,Gsto2,Gstm7,Gstk1,Gstt3,Mgst2,Ugt1a7c
8_Member	KEGG Pathway	mmu00982	Drug metabolism - cytochrome P450	-3.09231	-0.675957	13/67	11761,14263,14865,14867,14871,14872,67689,68214,68312,76263,103140,211666,394432	Aox1,Fmo5,Gstm4,Gstm6,Gstt1,Gstt2,Aldh3b1,Gsto2,Gstm7,Gstk1,Gstt3,Mgst2,Ugt1a7c
8_Member	KEGG Pathway	ko00980	Metabolism of xenobiotics by cytochrome P450	-2.70231	-0.41668	12/65	13849,14865,14867,14871,14872,67689,68214,68312,76263,103140,211666,394432	Ephx1,Gstm4,Gstm6,Gstt1,Gstt2,Aldh3b1,Gsto2,Gstm7,Gstk1,Gstt3,Mgst2,Ugt1a7c
8_Member	KEGG Pathway	mmu00980	Metabolism of xenobiotics by cytochrome P450	-2.70231	-0.41668	12/65	13849,14865,14867,14871,14872,67689,68214,68312,76263,103140,211666,394432	Ephx1,Gstm4,Gstm6,Gstt1,Gstt2,Aldh3b1,Gsto2,Gstm7,Gstk1,Gstt3,Mgst2,Ugt1a7c
8_Member	GO Biological Processes	GO:0042537	benzene-containing compound metabolic process	-2.53234	-0.309723	7/28	14085,14865,14867,68312,70266,229905,235674	Fah,Gstm4,Gstm6,Gstm7,Kyat1,Kyat3,Acaa1b
8_Member	Reactome Gene Sets	R-MMU-156580	Phase II - Conjugation of compounds	-2.25058	-0.202465	14/92	14598,14865,14867,14871,14872,14874,57344,68214,68312,73671,75475,76263,211666,394432	Ggt1,Gstm4,Gstm6,Gstt1,Gstt2,Gstz1,As3mt,Gsto2,Gstm7,Sult6b1,Oplah,Gstk1,Mgst2,Ugt1a7c
8_Member	KEGG Pathway	ko05204	Chemical carcinogenesis	-2.20849	-0.202465	14/93	13849,14865,14867,14871,14872,67689,68214,68312,70266,76263,103140,211666,229905,394432	Ephx1,Gstm4,Gstm6,Gstt1,Gstt2,Aldh3b1,Gsto2,Gstm7,Kyat1,Gstk1,Gstt3,Mgst2,Kyat3,Ugt1a7c
8_Member	KEGG Pathway	mmu05204	Chemical carcinogenesis	-2.1672	-0.17326	14/94	13849,14865,14867,14871,14872,67689,68214,68312,70266,76263,103140,211666,229905,394432	Ephx1,Gstm4,Gstm6,Gstt1,Gstt2,Aldh3b1,Gsto2,Gstm7,Kyat1,Gstk1,Gstt3,Mgst2,Kyat3,Ugt1a7c
9_Summary	GO Biological Processes	GO:0035082	axoneme assembly	-3.97061	-1.25815	17/86	12009,21821,67378,69707,73293,74354,74407,105000,105833,207607,209012,227058,231214,235330,436022,544696,100101919,12190,12316,12562,12695,12933,16581,17350,17754,18762,22153,26903,52028,52570,53857,56427,63873,66515,67661,67968,70235,70681,71206,71877,71924,72080,72776,74187,74201,74470,74711,78309,78317,100732,101202,109242,114606,140810,170835,192197,216274,230872,232933,235587,240121,320191,3…	Cep131,Ift88,Bbs2,Iqcg,Ccdc103,Lrguk,Odad4,Dnal1,Ccdc65,Ccdc40,Ulk4,Dnah7b,Cc2d2a,Ttc12,Dnaaf3,Tbc1d32,Dnah7c,Brca2,Aspm,Cdh5,Patj,Crmp1,Kifc2,Mlh1,Map1a,Prkcz,Tubb4a,Dysf,Bbs1,Ccdc69,Tuba8,Tubd1,Trpv4,Cul7,Ift172,Ooep,Poc1a,Abraxas1,Katnal2,Efhc1,Tube1,Sapcd2,Sass6,Katnb1,Cep97,Cep72,Ttll9,Cul9,Ccdc88b,Mapre3,Hepacam2,Kif24,Tle6,Ttbk2,Inpp5j,Bcas3,Cep290,Crocc,Ccdc61,Parp3,Fsd1,Hook3,Tubgcp6,Dix…
9_Member	GO Biological Processes	GO:0035082	axoneme assembly	-3.97061	-1.25815	17/86	12009,21821,67378,69707,73293,74354,74407,105000,105833,207607,209012,227058,231214,235330,436022,544696,100101919	Cep131,Ift88,Bbs2,Iqcg,Ccdc103,Lrguk,Odad4,Dnal1,Ccdc65,Ccdc40,Ulk4,Dnah7b,Cc2d2a,Ttc12,Dnaaf3,Tbc1d32,Dnah7c
9_Member	GO Biological Processes	GO:0000226	microtubule cytoskeleton organization	-3.51417	-0.947073	68/622	12009,12190,12316,12562,12695,12933,16581,17350,17754,18762,21821,22153,26903,52028,52570,53857,56427,63873,66515,67378,67661,67968,69707,70235,70681,71206,71877,71924,72080,72776,73293,74187,74201,74354,74407,74470,74711,78309,78317,100732,101202,105000,105833,109242,114606,140810,170835,192197,207607,209012,216274,227058,230872,231214,232933,235330,235587,240121,320191,328580,330938,381077,3846…	Cep131,Brca2,Aspm,Cdh5,Patj,Crmp1,Kifc2,Mlh1,Map1a,Prkcz,Ift88,Tubb4a,Dysf,Bbs1,Ccdc69,Tuba8,Tubd1,Trpv4,Cul7,Bbs2,Ift172,Ooep,Iqcg,Poc1a,Abraxas1,Katnal2,Efhc1,Tube1,Sapcd2,Sass6,Ccdc103,Katnb1,Cep97,Lrguk,Odad4,Cep72,Ttll9,Cul9,Ccdc88b,Mapre3,Hepacam2,Dnal1,Ccdc65,Kif24,Tle6,Ttbk2,Inpp5j,Bcas3,Ccdc40,Ulk4,Cep290,Dnah7b,Crocc,Cc2d2a,Ccdc61,Ttc12,Parp3,Fsd1,Hook3,Tubgcp6,Dixdc1,Ccdc78,Kash5,Dnaaf…
9_Member	GO Biological Processes	GO:0070286	axonemal dynein complex assembly	-3.11551	-0.682823	9/36	73293,74407,105000,105833,207607,227058,235330,436022,100101919	Ccdc103,Odad4,Dnal1,Ccdc65,Ccdc40,Dnah7b,Ttc12,Dnaaf3,Dnah7c
9_Member	GO Biological Processes	GO:0001578	microtubule bundle formation	-2.32631	-0.243993	17/119	12009,21821,67378,69707,73293,74354,74407,105000,105833,207607,209012,227058,231214,235330,436022,544696,100101919	Cep131,Ift88,Bbs2,Iqcg,Ccdc103,Lrguk,Odad4,Dnal1,Ccdc65,Ccdc40,Ulk4,Dnah7b,Cc2d2a,Ttc12,Dnaaf3,Tbc1d32,Dnah7c
10_Summary	GO Biological Processes	GO:1904262	negative regulation of TORC1 signaling	-3.82861	-1.17192	7/18	11920,70394,71962,75747,80909,230676,277854,110524,245670,74370,17772,66443	Atm,Kptn,Castor1,Sesn3,Castor2,Szt2,Depdc5,Dgkq,Rragb,Rptor,Mtm1,Tnfaip8l1
10_Member	GO Biological Processes	GO:1904262	negative regulation of TORC1 signaling	-3.82861	-1.17192	7/18	11920,70394,71962,75747,80909,230676,277854	Atm,Kptn,Castor1,Sesn3,Castor2,Szt2,Depdc5
10_Member	GO Biological Processes	GO:1903432	regulation of TORC1 signaling	-2.53434	-0.309723	9/43	11920,70394,71962,75747,80909,110524,230676,245670,277854	Atm,Kptn,Castor1,Sesn3,Castor2,Dgkq,Szt2,Rragb,Depdc5
10_Member	GO Biological Processes	GO:0038202	TORC1 signaling	-2.47234	-0.307006	10/52	11920,70394,71962,74370,75747,80909,110524,230676,245670,277854	Atm,Kptn,Castor1,Rptor,Sesn3,Castor2,Dgkq,Szt2,Rragb,Depdc5
10_Member	GO Biological Processes	GO:0032007	negative regulation of TOR signaling	-2.46288	-0.304498	9/44	11920,17772,66443,70394,71962,75747,80909,230676,277854	Atm,Mtm1,Tnfaip8l1,Kptn,Castor1,Sesn3,Castor2,Szt2,Depdc5
11_Summary	GO Biological Processes	GO:0030808	regulation of nucleotide biosynthetic process	-3.70435	-1.07906	10/37	16189,18125,18604,19013,27273,66114,66826,68073,214917,228026,26380,50721,58805	Il4,Nos1,Pdk2,Ppara,Pdk4,Dnajc30,Taz,Atpsckmt,Antkmt,Pdk1,Esrrb,Sirt6,Mlxipl
11_Member	GO Biological Processes	GO:0030808	regulation of nucleotide biosynthetic process	-3.70435	-1.07906	10/37	16189,18125,18604,19013,27273,66114,66826,68073,214917,228026	Il4,Nos1,Pdk2,Ppara,Pdk4,Dnajc30,Taz,Atpsckmt,Antkmt,Pdk1
11_Member	GO Biological Processes	GO:1900371	regulation of purine nucleotide biosynthetic process	-3.70435	-1.07906	10/37	16189,18125,18604,19013,27273,66114,66826,68073,214917,228026	Il4,Nos1,Pdk2,Ppara,Pdk4,Dnajc30,Taz,Atpsckmt,Antkmt,Pdk1
11_Member	GO Biological Processes	GO:1905706	regulation of mitochondrial ATP synthesis coupled proton transport	-3.43801	-0.895256	3/3	66114,68073,214917	Dnajc30,Atpsckmt,Antkmt
11_Member	GO Biological Processes	GO:1900542	regulation of purine nucleotide metabolic process	-2.32525	-0.243993	13/81	16189,18125,18604,19013,26380,27273,50721,58805,66114,66826,68073,214917,228026	Il4,Nos1,Pdk2,Ppara,Esrrb,Pdk4,Sirt6,Mlxipl,Dnajc30,Taz,Atpsckmt,Antkmt,Pdk1
11_Member	GO Biological Processes	GO:0006140	regulation of nucleotide metabolic process	-2.27894	-0.210513	13/82	16189,18125,18604,19013,26380,27273,50721,58805,66114,66826,68073,214917,228026	Il4,Nos1,Pdk2,Ppara,Esrrb,Pdk4,Sirt6,Mlxipl,Dnajc30,Taz,Atpsckmt,Antkmt,Pdk1
11_Member	GO Biological Processes	GO:2001169	regulation of ATP biosynthetic process	-2.23581	-0.202465	6/24	16189,19013,66114,66826,68073,214917	Il4,Ppara,Dnajc30,Taz,Atpsckmt,Antkmt
12_Summary	KEGG Pathway	ko02010	ABC transporters	-3.50686	-0.947073	11/46	11305,11666,12780,27403,27410,27416,56325,74610,76408,217265,224814	Abca2,Abcd1,Abcc2,Abca7,Abca3,Abcc5,Abcb9,Abcb8,Abcc3,Abca5,Abcc10
12_Member	KEGG Pathway	ko02010	ABC transporters	-3.50686	-0.947073	11/46	11305,11666,12780,27403,27410,27416,56325,74610,76408,217265,224814	Abca2,Abcd1,Abcc2,Abca7,Abca3,Abcc5,Abcb9,Abcb8,Abcc3,Abca5,Abcc10
12_Member	KEGG Pathway	mmu02010	ABC transporters	-3.50686	-0.947073	11/46	11305,11666,12780,27403,27410,27416,56325,74610,76408,217265,224814	Abca2,Abcd1,Abcc2,Abca7,Abca3,Abcc5,Abcb9,Abcb8,Abcc3,Abca5,Abcc10
12_Member	GO Biological Processes	GO:0071716	leukotriene transport	-2.20837	-0.202465	3/6	12780,76408,224814	Abcc2,Abcc3,Abcc10
13_Summary	GO Biological Processes	GO:0006090	pyruvate metabolic process	-3.44656	-0.895376	20/121	11676,13807,14430,16548,16832,18293,18563,18604,18642,19013,26380,27273,50721,58805,67432,70266,74246,209692,226265,228026,11636,12496,12497,22169,23959,67528,75533,59047	Aldoc,Eno2,Galt,Khk,Ldhb,Ogdh,Pcx,Pdk2,Pfkm,Ppara,Esrrb,Pdk4,Sirt6,Mlxipl,Hoga1,Kyat1,Gale,Dhtkd1,Eno4,Pdk1,Ak1,Entpd2,Entpd6,Cmpk2,Nt5e,Nudt7,Nme5,Pnkp
13_Member	GO Biological Processes	GO:0006090	pyruvate metabolic process	-3.44656	-0.895376	20/121	11676,13807,14430,16548,16832,18293,18563,18604,18642,19013,26380,27273,50721,58805,67432,70266,74246,209692,226265,228026	Aldoc,Eno2,Galt,Khk,Ldhb,Ogdh,Pcx,Pdk2,Pfkm,Ppara,Esrrb,Pdk4,Sirt6,Mlxipl,Hoga1,Kyat1,Gale,Dhtkd1,Eno4,Pdk1
13_Member	GO Biological Processes	GO:0009132	nucleoside diphosphate metabolic process	-3.03709	-0.635665	20/130	11636,11676,12496,12497,13807,14430,16548,18293,18642,19013,22169,23959,26380,50721,58805,67528,74246,75533,209692,226265	Ak1,Aldoc,Entpd2,Entpd6,Eno2,Galt,Khk,Ogdh,Pfkm,Ppara,Cmpk2,Nt5e,Esrrb,Sirt6,Mlxipl,Nudt7,Gale,Nme5,Dhtkd1,Eno4
13_Member	GO Biological Processes	GO:0046939	nucleotide phosphorylation	-2.64626	-0.387504	17/111	11636,11676,13807,14430,16548,18293,18642,19013,22169,26380,50721,58805,59047,74246,75533,209692,226265	Ak1,Aldoc,Eno2,Galt,Khk,Ogdh,Pfkm,Ppara,Cmpk2,Esrrb,Sirt6,Mlxipl,Pnkp,Gale,Nme5,Dhtkd1,Eno4
13_Member	GO Biological Processes	GO:0006165	nucleoside diphosphate phosphorylation	-2.37703	-0.261292	16/108	11636,11676,13807,14430,16548,18293,18642,19013,22169,26380,50721,58805,74246,75533,209692,226265	Ak1,Aldoc,Eno2,Galt,Khk,Ogdh,Pfkm,Ppara,Cmpk2,Esrrb,Sirt6,Mlxipl,Gale,Nme5,Dhtkd1,Eno4
13_Member	GO Biological Processes	GO:0009135	purine nucleoside diphosphate metabolic process	-2.37703	-0.261292	16/108	11636,11676,12496,13807,14430,16548,18293,18642,19013,23959,26380,50721,58805,74246,209692,226265	Ak1,Aldoc,Entpd2,Eno2,Galt,Khk,Ogdh,Pfkm,Ppara,Nt5e,Esrrb,Sirt6,Mlxipl,Gale,Dhtkd1,Eno4
13_Member	GO Biological Processes	GO:0009179	purine ribonucleoside diphosphate metabolic process	-2.37703	-0.261292	16/108	11636,11676,12496,13807,14430,16548,18293,18642,19013,23959,26380,50721,58805,74246,209692,226265	Ak1,Aldoc,Entpd2,Eno2,Galt,Khk,Ogdh,Pfkm,Ppara,Nt5e,Esrrb,Sirt6,Mlxipl,Gale,Dhtkd1,Eno4
13_Member	GO Biological Processes	GO:0046031	ADP metabolic process	-2.23221	-0.202465	15/102	11636,11676,13807,14430,16548,18293,18642,19013,23959,26380,50721,58805,74246,209692,226265	Ak1,Aldoc,Eno2,Galt,Khk,Ogdh,Pfkm,Ppara,Nt5e,Esrrb,Sirt6,Mlxipl,Gale,Dhtkd1,Eno4
13_Member	GO Biological Processes	GO:0009185	ribonucleoside diphosphate metabolic process	-2.18406	-0.18589	16/113	11636,11676,12496,13807,14430,16548,18293,18642,19013,23959,26380,50721,58805,74246,209692,226265	Ak1,Aldoc,Entpd2,Eno2,Galt,Khk,Ogdh,Pfkm,Ppara,Nt5e,Esrrb,Sirt6,Mlxipl,Gale,Dhtkd1,Eno4
14_Summary	GO Biological Processes	GO:0005975	carbohydrate metabolic process	-3.39056	-0.857071	64/583	11676,12894,13645,13807,14430,14756,14933,15926,15932,16548,16832,18293,18563,18604,18639,18642,19013,19228,19885,20186,20322,22619,23960,26380,26903,27273,50721,50877,56017,56546,58805,67013,67880,68038,68214,69064,71336,74091,74246,74577,74637,74653,75731,76051,76969,77781,102093,105651,110094,110173,110524,114643,170835,209692,212974,226265,228026,228550,231841,234730,245847,246730,269952,3334…	Aldoc,Cpt1a,Egf,Eno2,Galt,Gpld1,Gk,Idh1,Idua,Khk,Ldhb,Ogdh,Pcx,Pdk2,Pfkfb1,Pfkm,Ppara,Pth1r,Rorc,Nr1h4,Sord,Siae,Oas1g,Esrrb,Dysf,Pdk4,Sirt6,Neu3,Slc2a8,Sec1,Mlxipl,Oma1,Dcxr,Chid1,Gsto2,Fuom,Rbks,Npl,Gale,Glb1l,Shpk,Pomk,Idnk,Ganc,Chst1,Epm2aip1,Phkb,Ppp1r3e,Phka2,Manba,Dgkq,Oas1c,Inpp5j,Dhtkd1,Pgghg,Eno4,Pdk1,Itpka,Brat1,Fcsk,Amdhd2,Oas1a,Gdpgp1,Gpd1l
14_Member	GO Biological Processes	GO:0005975	carbohydrate metabolic process	-3.39056	-0.857071	64/583	11676,12894,13645,13807,14430,14756,14933,15926,15932,16548,16832,18293,18563,18604,18639,18642,19013,19228,19885,20186,20322,22619,23960,26380,26903,27273,50721,50877,56017,56546,58805,67013,67880,68038,68214,69064,71336,74091,74246,74577,74637,74653,75731,76051,76969,77781,102093,105651,110094,110173,110524,114643,170835,209692,212974,226265,228026,228550,231841,234730,245847,246730,269952,3334…	Aldoc,Cpt1a,Egf,Eno2,Galt,Gpld1,Gk,Idh1,Idua,Khk,Ldhb,Ogdh,Pcx,Pdk2,Pfkfb1,Pfkm,Ppara,Pth1r,Rorc,Nr1h4,Sord,Siae,Oas1g,Esrrb,Dysf,Pdk4,Sirt6,Neu3,Slc2a8,Sec1,Mlxipl,Oma1,Dcxr,Chid1,Gsto2,Fuom,Rbks,Npl,Gale,Glb1l,Shpk,Pomk,Idnk,Ganc,Chst1,Epm2aip1,Phkb,Ppp1r3e,Phka2,Manba,Dgkq,Oas1c,Inpp5j,Dhtkd1,Pgghg,Eno4,Pdk1,Itpka,Brat1,Fcsk,Amdhd2,Oas1a,Gdpgp1,Gpd1l
14_Member	GO Biological Processes	GO:0005996	monosaccharide metabolic process	-2.37288	-0.260246	32/274	12894,13807,14430,14756,16548,18563,18604,18639,18642,19013,19885,20322,23960,26380,27273,56017,67013,67880,68214,69064,71336,74246,76051,76969,77781,105651,110524,114643,228026,231841,246730,269952	Cpt1a,Eno2,Galt,Gpld1,Khk,Pcx,Pdk2,Pfkfb1,Pfkm,Ppara,Rorc,Sord,Oas1g,Esrrb,Pdk4,Slc2a8,Oma1,Dcxr,Gsto2,Fuom,Rbks,Gale,Ganc,Chst1,Epm2aip1,Ppp1r3e,Dgkq,Oas1c,Pdk1,Brat1,Oas1a,Gdpgp1
14_Member	GO Biological Processes	GO:0019318	hexose metabolic process	-2.25712	-0.202488	30/257	12894,13807,14430,14756,16548,18563,18604,18639,18642,19013,19885,20322,23960,26380,27273,56017,67013,67880,69064,74246,76051,76969,77781,105651,110524,114643,228026,231841,246730,269952	Cpt1a,Eno2,Galt,Gpld1,Khk,Pcx,Pdk2,Pfkfb1,Pfkm,Ppara,Rorc,Sord,Oas1g,Esrrb,Pdk4,Slc2a8,Oma1,Dcxr,Fuom,Gale,Ganc,Chst1,Epm2aip1,Ppp1r3e,Dgkq,Oas1c,Pdk1,Brat1,Oas1a,Gdpgp1
15_Summary	GO Biological Processes	GO:0045806	negative regulation of endocytosis	-3.33534	-0.847438	11/48	11305,16416,22259,23969,27403,50877,75659,83382,217835,227738,241727,13645,14251,15114,23892,52906,72238,109689,234779,238276,15216,16189,73094,20215,20660,54409,57440,67298,69710,99371,103967,207742,226422,19342,72961,110524,216190,216724	Abca2,Itgb3,Nr1h3,Pacsin1,Abca7,Neu3,Wdr54,Siglece,Rin3,Lrsam1,Snph,Egf,Flot1,Hap1,Grem1,Ahi1,Tbc1d5,Arrb1,Plcg2,Akap5,Hfe,Il4,Sgip1,Sag,Sorl1,Ramp2,Ehd3,Gprasp1,Arap1,Arfgef2,Dnm3,Rnf43,Rab29,Rab4b,Slc17a7,Dgkq,Appl2,Rufy1
15_Member	GO Biological Processes	GO:0045806	negative regulation of endocytosis	-3.33534	-0.847438	11/48	11305,16416,22259,23969,27403,50877,75659,83382,217835,227738,241727	Abca2,Itgb3,Nr1h3,Pacsin1,Abca7,Neu3,Wdr54,Siglece,Rin3,Lrsam1,Snph
15_Member	GO Biological Processes	GO:0002090	regulation of receptor internalization	-2.52069	-0.309723	13/77	13645,14251,15114,16416,23892,23969,52906,72238,75659,109689,217835,234779,238276	Egf,Flot1,Hap1,Itgb3,Grem1,Pacsin1,Ahi1,Tbc1d5,Wdr54,Arrb1,Rin3,Plcg2,Akap5
15_Member	GO Biological Processes	GO:0048259	regulation of receptor-mediated endocytosis	-2.46843	-0.306584	18/125	11305,13645,14251,15114,15216,16189,16416,23892,23969,50877,52906,72238,73094,75659,109689,217835,234779,238276	Abca2,Egf,Flot1,Hap1,Hfe,Il4,Itgb3,Grem1,Pacsin1,Neu3,Ahi1,Tbc1d5,Sgip1,Wdr54,Arrb1,Rin3,Plcg2,Akap5
15_Member	GO Biological Processes	GO:0043112	receptor metabolic process	-2.21656	-0.202465	24/194	11305,13645,14251,15114,16416,20215,20660,23892,23969,52906,54409,57440,67298,69710,72238,75659,99371,103967,109689,207742,217835,226422,234779,238276	Abca2,Egf,Flot1,Hap1,Itgb3,Sag,Sorl1,Grem1,Pacsin1,Ahi1,Ramp2,Ehd3,Gprasp1,Arap1,Tbc1d5,Wdr54,Arfgef2,Dnm3,Arrb1,Rnf43,Rin3,Rab29,Plcg2,Akap5
15_Member	GO Biological Processes	GO:0030100	regulation of endocytosis	-2.21395	-0.202465	28/237	11305,13645,14251,15114,15216,16189,16416,19342,22259,23892,23969,27403,50877,52906,72238,72961,73094,75659,83382,109689,110524,216190,216724,217835,227738,234779,238276,241727	Abca2,Egf,Flot1,Hap1,Hfe,Il4,Itgb3,Rab4b,Nr1h3,Grem1,Pacsin1,Abca7,Neu3,Ahi1,Tbc1d5,Slc17a7,Sgip1,Wdr54,Siglece,Arrb1,Dgkq,Appl2,Rufy1,Rin3,Lrsam1,Plcg2,Akap5,Snph
16_Summary	GO Biological Processes	GO:0050435	amyloid-beta metabolic process	-3.29138	-0.817949	13/64	11305,15114,15925,17309,17380,20660,27403,66116,68318,104001,208117,212167,235606	Abca2,Hap1,Ide,Mgat3,Mme,Sorl1,Abca7,Nat8f1,Aph1c,Rtn1,Aph1b,Gsap,Apeh
16_Member	GO Biological Processes	GO:0050435	amyloid-beta metabolic process	-3.29138	-0.817949	13/64	11305,15114,15925,17309,17380,20660,27403,66116,68318,104001,208117,212167,235606	Abca2,Hap1,Ide,Mgat3,Mme,Sorl1,Abca7,Nat8f1,Aph1c,Rtn1,Aph1b,Gsap,Apeh
17_Summary	GO Biological Processes	GO:2000104	negative regulation of DNA-dependent DNA replication	-3.22554	-0.766124	5/11	12190,16882,50755,54380,226409,17350,27223,75698,170472,234396,235587	Brca2,Lig3,Fbh1,Smarcal1,Zranb3,Mlh1,Trp53bp1,Shld2,Recql5,Ankle1,Parp3
17_Member	GO Biological Processes	GO:2000104	negative regulation of DNA-dependent DNA replication	-3.22554	-0.766124	5/11	12190,16882,50755,54380,226409	Brca2,Lig3,Fbh1,Smarcal1,Zranb3
17_Member	GO Biological Processes	GO:0048478	replication fork protection	-2.84111	-0.518861	4/8	12190,50755,54380,226409	Brca2,Fbh1,Smarcal1,Zranb3
17_Member	GO Biological Processes	GO:0045910	negative regulation of DNA recombination	-2.26272	-0.202488	9/47	16882,17350,27223,50755,75698,170472,226409,234396,235587	Lig3,Mlh1,Trp53bp1,Fbh1,Shld2,Recql5,Zranb3,Ankle1,Parp3
18_Summary	Reactome Gene Sets	R-MMU-196741	Cobalamin (Cbl, vitamin B12) transport and metabolism	-3.01775	-0.622315	5/12	17850,21452,67096,77697,109136	Mmut,Tcn2,Mmachc,Mmab,Mmaa
18_Member	Reactome Gene Sets	R-MMU-196741	Cobalamin (Cbl, vitamin B12) transport and metabolism	-3.01775	-0.622315	5/12	17850,21452,67096,77697,109136	Mmut,Tcn2,Mmachc,Mmab,Mmaa
19_Summary	GO Biological Processes	GO:0043648	dicarboxylic acid metabolic process	-2.97249	-0.58297	15/86	15926,18293,18563,20186,67432,71761,76238,98314,107747,171282,212647,214579,229905,239017,257633	Idh1,Ogdh,Pcx,Nr1h4,Hoga1,Amdhd1,Grhpr,D2hgdh,Aldh1l1,Acot4,Aldh4a1,Aldh5a1,Kyat3,Ogdhl,Acsf3
19_Member	GO Biological Processes	GO:0043648	dicarboxylic acid metabolic process	-2.97249	-0.58297	15/86	15926,18293,18563,20186,67432,71761,76238,98314,107747,171282,212647,214579,229905,239017,257633	Idh1,Ogdh,Pcx,Nr1h4,Hoga1,Amdhd1,Grhpr,D2hgdh,Aldh1l1,Acot4,Aldh4a1,Aldh5a1,Kyat3,Ogdhl,Acsf3
20_Summary	GO Biological Processes	GO:0044273	sulfur compound catabolic process	-2.95718	-0.573487	7/24	11666,12411,14598,15932,67528,228859,246277	Abcd1,Cbs,Ggt1,Idua,Nudt7,Fitm2,Csad
20_Member	GO Biological Processes	GO:0044273	sulfur compound catabolic process	-2.95718	-0.573487	7/24	11666,12411,14598,15932,67528,228859,246277	Abcd1,Cbs,Ggt1,Idua,Nudt7,Fitm2,Csad
20_Member	GO Biological Processes	GO:0036115	fatty-acyl-CoA catabolic process	-2.48569	-0.309723	3/5	11666,67528,228859	Abcd1,Nudt7,Fitm2
