# Supplementary material for: Programmed cell revival from imminent cell death enhances tissue repair and regeneration
Source: EMBO J. 2025 Aug 21;44(19):5244–89. doi: 10.1038/s44318-025-00540-y (PMC12489119; doi:10.1038/s44318-025-00540-y)
Supplement: Supplementary file 5 — Dataset EV3 [file 44318_2025_540_MOESM5_ESM.xls]

## Sheet: Sheet1
Dataset EV3: C4 stage vs C3 stage-induced genes (padj<0.05, >1.5 fold, Wald chi-squared test, n=3)

## Sheet: C4 vs C3 
gene	Name	baseMean	log2FoldChange	lfcSE	stat	pvalue	padj	C3_S1_S13	C3_S2_S14	C3_S3_S15	C4_S1_S16	C4_S2_S17	C4_S3_S18	Fold Change
ENSMUSG00000061531	Tmem236	23.0074	8.05888	1.23889	6.50494	7.77e-11	7.36e-10	0	0	0	50.972	45.3505	41.7216	266.664
ENSMUSG00000058427	Cxcl2	22.1012	8.00347	1.24151	6.44654	1.14e-10	1.07e-09	0	0	0	40.0494	50.0018	42.5561	256.616
ENSMUSG00000031710	Ucp1	14.9926	7.44316	1.27058	5.8581	4.68e-09	3.71e-08	0	0	0	26.6996	34.885	28.3707	174.026
ENSMUSG00000092284	RP24-180B11.16	14.5378	7.40655	1.27474	5.81024	6.24e-09	4.88e-08	0	0	0	24.2724	27.908	35.0462	169.666
ENSMUSG00000033872	Best4-ps	13.1851	7.26233	1.28168	5.66625	1.46e-08	1.09e-07	0	0	0	25.486	24.4195	29.2051	153.525
ENSMUSG00000071342	Lsmem1	10.13	6.87237	1.31476	5.22709	1.72e-07	1.14e-06	0	0	0	25.486	18.6053	16.6887	117.163
ENSMUSG00000107760	RP23-234N16.5	9.3	6.76196	1.32467	5.10464	3.31e-07	2.13e-06	0	0	0	16.9907	16.2797	22.5297	108.53
ENSMUSG00000035095	Fam167a	9.30425	6.75751	1.32611	5.09574	3.47e-07	2.23e-06	0	0	0	21.8451	13.954	20.0264	108.197
ENSMUSG00000070999	Ccin	33.1698	6.71424	1.06746	6.28994	3.18e-10	2.86e-09	0	0	2.03965	71.6035	62.793	62.5825	105
ENSMUSG00000112657	RP23-293N23.3	9.04277	6.70919	1.32789	5.05252	4.36e-07	2.77e-06	0	0	0	20.6315	18.6053	15.0198	104.633
ENSMUSG00000079110	Capn3	8.1837	6.58252	1.38731	4.74482	2.09e-06	1.22e-05	0	0	0	19.4179	4.65133	25.033	95.8378
ENSMUSG00000092383	H2-Pb	7.79158	6.5161	1.36604	4.77008	1.84e-06	1.08e-05	0	0	0	10.9226	11.6283	24.1986	91.5255
ENSMUSG00000091017	Fam71a	7.84635	6.51396	1.359	4.7932	1.64e-06	9.74e-06	0	0	0	19.4179	9.30267	18.3575	91.3895
ENSMUSG00000095079	Igha	7.85428	6.50485	1.35679	4.79428	1.63e-06	9.69e-06	0	0	0	13.3498	22.0938	11.6821	90.8147
ENSMUSG00000022286	Grhl2	28.1607	6.47697	1.08103	5.9915	2.08e-09	1.73e-08	1.89822	0	0	53.3992	68.6072	45.0594	89.0762
ENSMUSG00000110661	RP23-264J18.4	15.1287	6.47263	1.2711	5.09215	3.54e-07	2.27e-06	0	0	1.01982	30.3405	36.0478	23.3641	88.8089
ENSMUSG00000104158	Becn2	55.893	6.46517	0.76412	8.46094	2.65e-17	4.31e-16	0	0	4.0793	95.8759	124.423	110.98	88.3505
ENSMUSG00000088742	Gm23222	7.51347	6.45103	1.36973	4.7097	2.48e-06	1.43e-05	0	0	0	19.4179	8.13983	17.5231	87.4889
ENSMUSG00000015484	Fam163a	7.21862	6.40759	1.39191	4.60344	4.16e-06	2.33e-05	0	0	0	12.1362	6.977	24.1986	84.8938
ENSMUSG00000031302	Nlgn3	26.5406	6.38767	1.09469	5.83513	5.37e-09	4.23e-08	0	0	2.03965	31.5541	75.5842	50.066	83.73
ENSMUSG00000104665	RP23-7E4.7	7.09621	6.37775	1.37399	4.64178	3.45e-06	1.95e-05	0	0	0	10.9226	11.6283	20.0264	83.1558
ENSMUSG00000034768	Asb16	14.0132	6.37707	1.27642	4.99607	5.85e-07	3.66e-06	0	0.84716	0	24.2724	25.5823	33.3773	83.1168
ENSMUSG00000043953	Ccrl2	6.94451	6.32735	1.38783	4.55915	5.14e-06	2.84e-05	0	0	0	21.8451	8.13983	11.6821	80.301
ENSMUSG00000053101	Gpr141	6.83451	6.29672	1.39379	4.5177	6.25e-06	3.42e-05	0	0	0	14.5634	19.7682	6.67546	78.6145
ENSMUSG00000022044	Stmn4	94.5062	6.23059	0.555173	11.2228	3.15e-29	1.05e-27	3.79643	1.69432	2.03965	135.925	211.636	211.946	75.0923
ENSMUSG00000030376	Slc8a2	6.24064	6.18002	1.38762	4.45368	8.44e-06	4.52e-05	0	0	0	12.1362	12.7912	12.5165	72.5057
ENSMUSG00000107322	RP23-201C9.3	5.57936	6.03095	1.44008	4.18792	2.82e-05	0.000139526	0	0	0	12.1362	4.65133	16.6887	65.388
ENSMUSG00000101702	RP24-267E6.2	5.19149	5.92339	1.43186	4.13684	3.52e-05	0.000171988	0	0	0	8.49533	9.30267	13.3509	60.6902
ENSMUSG00000036480	Prss56	4.98075	5.86575	1.44865	4.04912	5.14e-05	0.000244992	0	0	0	6.06809	10.4655	13.3509	58.3133
ENSMUSG00000100079	Ifnab	4.91334	5.841	1.44204	4.05052	5.11e-05	0.000243808	0	0	0	8.49533	9.30267	11.6821	57.3214
ENSMUSG00000114865	RP23-94B13.3	9.50435	5.8168	1.33531	4.35615	1.32e-05	6.92e-05	0	0.84716	0	9.70895	19.7682	26.7018	56.3678
ENSMUSG00000036858	Ptcra	4.80388	5.81397	1.45488	3.9962	6.44e-05	0.000302746	0	0	0	8.49533	6.977	13.3509	56.2575
ENSMUSG00000113093	RP24-358K11.2	4.78274	5.79988	1.44798	4.00551	6.19e-05	0.000291737	0	0	0	9.70895	8.13983	10.8476	55.7108
ENSMUSG00000026205	Slc23a3	260.566	5.77951	0.289026	19.9965	5.91e-89	1.03e-86	8.54197	11.8602	7.13877	509.72	516.298	509.838	54.9294
ENSMUSG00000039097	Rln1	4.66879	5.75255	1.45864	3.94378	8.02e-05	0.000370976	0	0	0	9.70895	11.6283	6.67546	53.9127
ENSMUSG00000074001	Klhl40	4.50034	5.71842	1.47732	3.87079	0.000108481	0.000490145	0	0	0	4.85448	10.4655	11.6821	52.6521
ENSMUSG00000104379	RP23-325F17.4	4.42872	5.67946	1.46901	3.86619	0.000110549	0.000498948	0	0	0	10.9226	8.13983	7.50989	51.2493
ENSMUSG00000020593	Lpin1	816.201	5.67023	0.162589	34.8746	1.81e-266	4.72e-263	39.8625	24.5676	30.5947	1565.57	1586.1	1650.51	50.9224
ENSMUSG00000086459	RP23-188K3.3	4.2436	5.64506	1.53636	3.67431	0.000238494	0.00101591	0	0	0	7.28171	2.32567	15.8542	50.0416
ENSMUSG00000107005	RP23-201C9.2	4.28539	5.64087	1.48058	3.8099	0.000139026	0.000617482	0	0	0	6.06809	10.4655	9.17876	49.8965
ENSMUSG00000038751	Ptk6	4.18439	5.61235	1.48643	3.77571	0.000159553	0.000700474	0	0	0	7.28171	6.977	10.8476	48.9198
ENSMUSG00000105893	Wdr46-ps	4.1043	5.56783	1.49917	3.71395	0.000204053	0.000879226	0	0	0	12.1362	5.81417	6.67546	47.4335
ENSMUSG00000074812	Spdye4c	7.8476	5.52732	1.35078	4.09196	4.28e-05	0.000206331	0	0	1.01982	10.9226	15.1168	20.0264	46.1201
ENSMUSG00000032238	Rora	512.715	5.5077	0.193547	28.4567	4.03e-178	2.55e-175	18.033	25.4148	22.4361	973.322	996.548	1040.54	45.4972
ENSMUSG00000083241	RP23-32C12.4	3.86419	5.50683	1.52573	3.60932	0.000307006	0.001284	0	0	0	4.85448	5.81417	12.5165	45.4694
ENSMUSG00000039095	En2	3.92743	5.50465	1.55246	3.54575	0.000391496	0.00160867	0	0	0	14.5634	2.32567	6.67546	45.4008
ENSMUSG00000046607	Hrk	3.84305	5.49009	1.51124	3.63284	0.000280322	0.00118014	0	0	0	6.06809	6.977	10.0132	44.9452
ENSMUSG00000109958	RP23-56A14.12	3.86818	5.48665	1.51049	3.63236	0.000280837	0.00118207	0	0	0	6.06809	10.4655	6.67546	44.8381
ENSMUSG00000071398	RP23-156N21.2	3.79678	5.47522	1.52318	3.59461	0.000324883	0.00135196	0	0	0	7.28171	4.65133	10.8476	44.4843
ENSMUSG00000041872	Il17f	35.2495	5.47362	0.716727	7.63696	2.22e-14	2.9e-13	0	2.54148	2.03965	74.0307	62.793	70.0924	44.4348
ENSMUSG00000017007	Rbpjl	14.0012	5.45128	1.13232	4.81424	1.48e-06	8.83e-06	0	0	2.03965	21.8451	26.7452	33.3773	43.752
ENSMUSG00000062438	Adam1b	3.81348	5.44833	1.56344	3.48483	0.000492442	0.00198677	0	0	0	14.5634	5.81417	2.5033	43.6627
ENSMUSG00000074489	Bglap3	13.6955	5.43537	1.1441	4.7508	2.03e-06	1.19e-05	1.89822	0	0	20.6315	22.0938	37.5495	43.2723
ENSMUSG00000106458	RP23-363M4.2	3.71218	5.42656	1.54658	3.50875	0.000450217	0.00182628	0	0	0	3.64086	12.7912	5.84103	43.0087
ENSMUSG00000033576	Apol6	3.74182	5.42392	1.54405	3.51278	0.000443438	0.00180158	0	0	0	12.1362	6.977	3.33773	42.9301
ENSMUSG00000109592	RP23-56A14.11	3.67012	5.42307	1.58757	3.41595	0.0006356	0.00251344	0	0	0	1.21362	11.6283	9.17876	42.9048
ENSMUSG00000097076	RP24-326A21.2	3.68283	5.41618	1.51896	3.56571	0.00036287	0.00149989	0	0	0	7.28171	8.13983	6.67546	42.7003
ENSMUSG00000102652	RP24-372I24.2	3.67437	5.41364	1.52294	3.55472	0.000378378	0.00155998	0	0	0	6.06809	9.30267	6.67546	42.6255
ENSMUSG00000093673	RP23-333M1.4	13.2234	5.40416	1.15622	4.67401	2.95e-06	1.69e-05	0	1.69432	0	25.486	16.2797	35.8806	42.3463
ENSMUSG00000047419	Cmya5	108.188	5.40317	0.404386	13.3614	1.02e-40	5.38e-39	9.49108	1.69432	4.0793	218.451	209.31	206.105	42.3171
ENSMUSG00000073490	Ifi207	3.57337	5.38029	1.53023	3.516	0.000438109	0.00178269	0	0	0	7.28171	5.81417	8.34433	41.6512
ENSMUSG00000064267	Hvcn1	3.37531	5.31173	1.58301	3.35545	0.000792348	0.00307572	0	0	0	2.42724	6.977	10.8476	39.7183
ENSMUSG00000049741	Rxfp4	12.6628	5.31056	1.14368	4.64339	3.43e-06	1.94e-05	1.89822	0	0	20.6315	26.7452	26.7018	39.6859
ENSMUSG00000070424	Art5	12.6401	5.29578	1.14046	4.64354	3.42e-06	1.94e-05	0	0	2.03965	21.8451	24.4195	27.5363	39.2814
ENSMUSG00000096940	RP24-555I16.2	3.42587	5.29431	1.61015	3.28809	0.0010087	0.00384002	0	0	0	14.5634	3.4885	2.5033	39.2415
ENSMUSG00000028214	Gem	262.606	5.29424	0.25449	20.8034	4.03e-96	8.7e-94	17.0839	11.0131	11.2181	500.011	481.413	554.898	39.2397
ENSMUSG00000032204	Aqp9	3.34996	5.27804	1.54933	3.40666	0.000657634	0.00259126	0	0	0	7.28171	6.977	5.84103	38.8016
ENSMUSG00000049721	Gal3st1	24.6519	5.27521	0.822136	6.41647	1.39e-10	1.29e-09	2.84732	0.84716	0	58.2537	32.5593	53.4037	38.7254
ENSMUSG00000017309	Cd300lg	3.23176	5.22352	1.61386	3.23666	0.00120936	0.00453131	0	0	0	2.42724	12.7912	4.17216	37.3626
ENSMUSG00000089994	RP23-324E2.4	3.17729	5.21522	1.57323	3.31497	0.000916533	0.00350957	0	0	0	6.06809	4.65133	8.34433	37.1482
ENSMUSG00000031932	Gpr83	3.21908	5.20676	1.63068	3.193	0.00140804	0.00519661	0	0	0	4.85448	12.7912	1.66887	36.9311
ENSMUSG00000073008	Gpr174	3.17703	5.20251	1.60921	3.23296	0.00122517	0.00458806	0	0	0	2.42724	11.6283	5.0066	36.8224
ENSMUSG00000032083	Apoa1	3.10563	5.18819	1.59064	3.26169	0.0011075	0.00418035	0	0	0	3.64086	5.81417	9.17876	36.4586
ENSMUSG00000085779	Atcayos	11.7594	5.18438	1.14776	4.51697	6.27e-06	3.43e-05	0	0	2.03965	23.0588	22.0938	23.3641	36.3626
ENSMUSG00000111889	RP23-135A22.7	3.10988	5.17557	1.58813	3.25892	0.00111839	0.00421842	0	0	0	8.49533	3.4885	6.67546	36.1411
ENSMUSG00000085524	RP24-114E18.4	3.05936	5.16976	1.60338	3.22429	0.00126286	0.00471822	0	0	0	4.85448	3.4885	10.0132	35.9959
ENSMUSG00000053297	RP24-124B23.4	11.2048	5.15379	1.16518	4.42318	9.73e-06	5.17e-05	0	1.69432	0	23.0588	17.4425	25.033	35.5997
ENSMUSG00000103304	RP24-298F19.5	3.01309	5.14917	1.65374	3.11366	0.00184785	0.00664167	0	0	0	6.06809	1.16283	10.8476	35.4859
ENSMUSG00000108236	RP24-83C9.5	2.99616	5.14445	1.62209	3.17149	0.00151662	0.00555907	0	0	0	3.64086	3.4885	10.8476	35.3699
ENSMUSG00000067231	Cyp2c65	22.6453	5.14433	0.840602	6.11982	9.37e-10	8.06e-09	3.79643	0	0	26.6996	56.9788	48.3971	35.367
ENSMUSG00000112168	RP23-291O3.2	3.01283	5.13845	1.6122	3.18723	0.00143643	0.00529206	0	0	0	2.42724	8.13983	7.50989	35.223
ENSMUSG00000022613	Miox	2.92029	5.10092	1.61606	3.1564	0.00159732	0.00582932	0	0	0	4.85448	3.4885	9.17876	34.3186
ENSMUSG00000110537	RP23-115O21.3	11.0649	5.10057	1.15267	4.42499	9.64e-06	5.13e-05	0.949108	0	1.01982	20.6315	22.0938	21.6953	34.3103
ENSMUSG00000047786	Lix1	2.94542	5.0971	1.59549	3.19469	0.00139981	0.00517262	0	0	0	4.85448	6.977	5.84103	34.2278
ENSMUSG00000037731	Themis2	10.9043	5.08391	1.17607	4.32281	1.54e-05	7.97e-05	0	0	2.03965	14.5634	16.2797	32.5429	33.9164
ENSMUSG00000021414	Fam217a	2.89068	5.07479	1.60197	3.16784	0.00153576	0.00562136	0	0	0	4.85448	5.81417	6.67546	33.7027
ENSMUSG00000052819	Best2	37.4558	5.06767	0.636027	7.96769	1.62e-15	2.3e-14	5.69465	0.84716	0	59.4673	68.6072	90.1187	33.5367
ENSMUSG00000033777	Tlr13	5.60684	5.05124	1.44943	3.48498	0.000492178	0.00198609	0	0.84716	0	7.28171	4.65133	20.8608	33.157
ENSMUSG00000097619	RP23-212I23.3	2.8402	5.03799	1.64117	3.06976	0.00214229	0.00761101	0	0	0	9.70895	2.32567	5.0066	32.8538
ENSMUSG00000029204	Rhoh	2.80635	5.02418	1.61426	3.11238	0.00185588	0.0066634	0	0	0	4.85448	6.977	5.0066	32.5409
ENSMUSG00000114618	RP24-510K2.2	2.80635	5.02418	1.61426	3.11238	0.00185588	0.0066634	0	0	0	4.85448	6.977	5.0066	32.5409
ENSMUSG00000109859	RP23-56A14.10	2.79788	5.02086	1.62473	3.09027	0.00199975	0.00713491	0	0	0	3.64086	8.13983	5.0066	32.4661
ENSMUSG00000086961	RP23-365D10.3	5.53074	5.00562	1.4107	3.54833	0.000387675	0.0015936	0	0.84716	0	13.3498	8.13983	10.8476	32.125
ENSMUSG00000010841	RP23-398F7.4	2.72648	5.00412	1.65575	3.02227	0.00250884	0.00877758	0	0	0	4.85448	2.32567	9.17876	32.0915
ENSMUSG00000087982	Gm22224	5.47182	4.99782	1.42179	3.51515	0.000439508	0.00178804	0.949108	0	0	6.06809	11.6283	14.1854	31.9516
ENSMUSG00000021620	Acot12	2.74315	4.99726	1.62775	3.07005	0.00214022	0.00760495	0	0	0	3.64086	6.977	5.84103	31.9393
ENSMUSG00000039579	Grin3a	10.335	4.9951	1.17276	4.25928	2.05e-05	0.000104316	0	0	2.03965	13.3498	23.2567	23.3641	31.8915
ENSMUSG00000087615	Pnpla1os	2.75981	4.99054	1.68101	2.96876	0.00299	0.0103127	0	0	0	2.42724	11.6283	2.5033	31.7908
ENSMUSG00000020017	Hal	20.277	4.98632	0.829635	6.01026	1.85e-09	1.55e-08	1.89822	1.69432	0	38.8358	44.1877	35.0462	31.698
ENSMUSG00000038224	Serpinf2	50.5013	4.98618	0.558201	8.93259	4.16e-19	7.65e-18	1.89822	3.38864	4.0793	61.8946	84.8868	146.86	31.6949
ENSMUSG00000106834	RP23-391P21.2	10.1558	4.98025	1.17417	4.2415	2.22e-05	0.000112004	1.89822	0	0	23.0588	15.1168	20.8608	31.5649
ENSMUSG00000068452	Duox2	2.70534	4.98022	1.63387	3.04812	0.00230278	0.0081205	0	0	0	6.06809	3.4885	6.67546	31.5643
ENSMUSG00000105245	RP24-124P9.3	10.1633	4.96862	1.17233	4.23825	2.25e-05	0.00011342	0.949108	0	1.01982	26.6996	13.954	18.3575	31.3115
ENSMUSG00000053846	Lipg	382.188	4.95683	0.200689	24.6991	1.09e-134	4.01e-132	25.6259	27.9563	17.337	726.958	661.652	833.598	31.0567
ENSMUSG00000023914	Mep1a	9.95771	4.95644	1.17621	4.21391	2.51e-05	0.000125316	1.89822	0	0	18.2043	16.2797	23.3641	31.0483
ENSMUSG00000111060	RP24-282C4.12	2.60408	4.91903	1.64809	2.98469	0.00283863	0.00982458	0	0	0	3.64086	6.977	5.0066	30.2535
ENSMUSG00000048905	RP24-318I24.1	2.54088	4.88983	1.67035	2.92742	0.00341785	0.0116254	0	0	0	2.42724	6.977	5.84103	29.6473
ENSMUSG00000031775	Pllp	9.73226	4.88801	1.18317	4.1313	3.61e-05	0.000175943	0	0	2.03965	19.4179	24.4195	12.5165	29.6099
ENSMUSG00000031809	RP23-76C13.6	2.56206	4.88225	1.68919	2.89028	0.00384898	0.0129029	0	0	0	9.70895	2.32567	3.33773	29.4919
ENSMUSG00000091381	Vmn2r83	2.54513	4.8739	1.66127	2.93383	0.00334806	0.0114158	0	0	0	7.28171	4.65133	3.33773	29.3217
ENSMUSG00000007480	Mc5r	9.64796	4.86227	1.22247	3.9774	6.97e-05	0.000325873	0	0	2.03965	27.9132	22.0938	5.84103	29.0864
ENSMUSG00000097974	RP23-152P5.2	2.47347	4.84006	1.66333	2.90986	0.0036159	0.0122373	0	0	0	4.85448	5.81417	4.17216	28.642
ENSMUSG00000025002	Cyp2c55	77.5829	4.82007	0.40915	11.7807	4.91e-32	1.86e-30	3.79643	5.08296	7.13877	166.266	143.029	140.185	28.2479
ENSMUSG00000066058	Cldn19	2.46079	4.81674	1.70137	2.8311	0.00463886	0.0152502	0	0	0	7.28171	5.81417	1.66887	28.1827
ENSMUSG00000018924	Alox15	2.41873	4.8134	1.67068	2.8811	0.00396293	0.0132404	0	0	0	4.85448	4.65133	5.0066	28.1176
ENSMUSG00000097717	RP23-180A14.1	2.41873	4.8134	1.67068	2.8811	0.00396293	0.0132404	0	0	0	4.85448	4.65133	5.0066	28.1176
ENSMUSG00000115867	RP23-414K1.6	4.80998	4.79023	1.44277	3.32016	0.000899646	0.00345313	0	0.84716	0	9.70895	11.6283	6.67546	27.6696
ENSMUSG00000115856	RP23-32P19.5	2.40606	4.78872	1.6935	2.82771	0.00468822	0.0154004	0	0	0	7.28171	4.65133	2.5033	27.6406
ENSMUSG00000038522	RP23-345H24.2	2.35979	4.76529	1.71528	2.77814	0.00546712	0.0176703	0	0	0	8.49533	2.32567	3.33773	27.1954
ENSMUSG00000044034	Npb	30.3736	4.76096	0.647906	7.34822	2.01e-13	2.43e-12	0	3.38864	3.05947	48.5448	54.6532	72.5957	27.1138
ENSMUSG00000108985	RP23-428N8.4	8.79678	4.74128	1.2007	3.94877	7.86e-05	0.00036372	0	0	2.03965	12.1362	24.4195	14.1854	26.7466
ENSMUSG00000032523	Hhatl	17.4973	4.73626	0.850929	5.56599	2.61e-08	1.88e-07	0	0	4.0793	37.6222	29.0708	34.2117	26.6537
ENSMUSG00000015962	AC115818.1	2.33018	4.73388	1.76246	2.68596	0.00723227	0.0227053	0	0	0	8.49533	4.65133	0.834433	26.6097
ENSMUSG00000091971	Hspa1a	256.641	4.72655	0.563552	8.38707	4.98e-17	8e-16	12.3384	8.4716	35.6939	470.884	515.135	497.322	26.4749
ENSMUSG00000081487	RP23-33L19.4	12.5547	4.71594	0.990222	4.76251	1.91e-06	1.12e-05	0	1.69432	1.01982	20.6315	18.6053	33.3773	26.2809
ENSMUSG00000065444	Mir27a	8.43635	4.70812	1.20665	3.90181	9.55e-05	0.000435804	1.89822	0	0	10.9226	18.6053	19.192	26.1388
ENSMUSG00000022025	Cnmd	2.23339	4.69934	1.72213	2.7288	0.00635651	0.0202169	0	0	0	6.06809	2.32567	5.0066	25.9803
ENSMUSG00000056600	Olfr90	2.22493	4.69519	1.7101	2.74556	0.00604083	0.0193275	0	0	0	4.85448	3.4885	5.0066	25.9056
ENSMUSG00000100291	RP23-238I17.4	2.25006	4.68995	1.73697	2.70008	0.00693229	0.0218587	0	0	0	4.85448	6.977	1.66887	25.8116
ENSMUSG00000087395	RP23-154M2.2	2.1702	4.66535	1.73439	2.68992	0.00714701	0.0224714	0	0	0	4.85448	2.32567	5.84103	25.3753
ENSMUSG00000063751	Platr8	2.19532	4.65946	1.72674	2.69841	0.00696717	0.0219555	0	0	0	4.85448	5.81417	2.5033	25.2719
ENSMUSG00000085755	RP23-244N6.7	4.35918	4.64933	1.46151	3.18119	0.00146671	0.00539315	0	0.84716	0	8.49533	9.30267	7.50989	25.0951
ENSMUSG00000108322	RP23-455C13.7	4.29116	4.63338	1.47455	3.14223	0.00167668	0.00609133	0	0	1.01982	6.06809	6.977	11.6821	24.8191
ENSMUSG00000062007	Hsh2d	4.36681	4.63228	1.4718	3.14735	0.00164757	0.00599704	0	0	1.01982	9.70895	10.4655	5.0066	24.8002
ENSMUSG00000053613	Notumos	2.107	4.63029	1.75375	2.64022	0.00828526	0.0256285	0	0	0	3.64086	2.32567	6.67546	24.766
ENSMUSG00000097933	RP23-143J5.6	2.14059	4.62897	1.72774	2.6792	0.00737985	0.0231166	0	0	0	4.85448	4.65133	3.33773	24.7434
ENSMUSG00000113603	RP24-145F3.8	2.14059	4.62897	1.72774	2.6792	0.00737985	0.0231166	0	0	0	4.85448	4.65133	3.33773	24.7434
ENSMUSG00000031293	Rs1	2.14059	4.62897	1.72774	2.6792	0.00737985	0.0231166	0	0	0	4.85448	4.65133	3.33773	24.7434
ENSMUSG00000111639	RP24-233B16.1	2.09007	4.62048	1.78077	2.59465	0.00946875	0.0288308	0	0	0	1.21362	4.65133	6.67546	24.5981
ENSMUSG00000095477	Gm25076	2.08586	4.59806	1.73888	2.64427	0.00818672	0.0253629	0	0	0	4.85448	3.4885	4.17216	24.2189
ENSMUSG00000086003	RP23-244C22.5	2.08586	4.59806	1.73888	2.64427	0.00818672	0.0253629	0	0	0	4.85448	3.4885	4.17216	24.2189
ENSMUSG00000113973	RP23-149C6.6	2.03112	4.56631	1.76205	2.59148	0.00955644	0.0290555	0	0	0	4.85448	2.32567	5.0066	23.6917
ENSMUSG00000112660	RP23-324E2.9	2.03112	4.56631	1.76205	2.59148	0.00955644	0.0290555	0	0	0	4.85448	2.32567	5.0066	23.6917
ENSMUSG00000026700	Tnfsf4	2.03112	4.56631	1.76205	2.59148	0.00955644	0.0290555	0	0	0	4.85448	2.32567	5.0066	23.6917
ENSMUSG00000070385	Ampd1	41.8576	4.56355	0.522563	8.73301	2.48e-18	4.33e-17	2.84732	5.08296	2.03965	84.9533	68.6072	87.6154	23.6465
ENSMUSG00000032719	Sbspon	2.02266	4.56179	1.75488	2.59948	0.0093365	0.0284779	0	0	0	3.64086	3.4885	5.0066	23.6176
ENSMUSG00000094626	Cecr6	2.01419	4.55702	1.76433	2.58286	0.0097985	0.0297008	0	0	0	2.42724	4.65133	5.0066	23.5396
ENSMUSG00000048217	Nags	2.01419	4.55702	1.76433	2.58286	0.0097985	0.0297008	0	0	0	2.42724	4.65133	5.0066	23.5396
ENSMUSG00000110690	RP23-212H13.4	2.01419	4.55702	1.76433	2.58286	0.0097985	0.0297008	0	0	0	2.42724	4.65133	5.0066	23.5396
ENSMUSG00000018865	Sult4a1	2.01419	4.55702	1.76433	2.58286	0.0097985	0.0297008	0	0	0	2.42724	4.65133	5.0066	23.5396
ENSMUSG00000067597	Dgat2l6	2.00573	4.55182	1.79574	2.53479	0.0112515	0.033567	0	0	0	1.21362	5.81417	5.0066	23.4549
ENSMUSG00000032514	Ttc21a	41.6166	4.54155	0.523625	8.6733	4.2e-18	7.18e-17	5.69465	1.69432	3.05947	66.749	84.8868	87.6154	23.2886
ENSMUSG00000003051	Elf3	1.96793	4.52892	1.78101	2.54289	0.0109939	0.0329092	0	0	0	3.64086	2.32567	5.84103	23.0855
ENSMUSG00000018543	RP23-386E10.4	48.3328	4.51862	0.478705	9.43926	3.75e-21	7.91e-20	4.74554	3.38864	4.0793	84.9533	91.8638	100.966	22.9213
ENSMUSG00000020884	Asgr1	14.7477	4.50026	0.880857	5.10896	3.24e-07	2.09e-06	1.89822	0	2.03965	23.0588	19.7682	41.7216	22.6315
ENSMUSG00000107798	RP23-4F16.15	1.95525	4.4989	1.7854	2.51982	0.0117414	0.0348676	0	0	0	6.06809	2.32567	3.33773	22.6101
ENSMUSG00000003379	Cd79a	50.9591	4.49408	0.468196	9.59871	8.1e-22	1.78e-20	0.949108	6.77728	5.09912	97.0895	90.701	105.139	22.5347
ENSMUSG00000024907	Gal	1.90473	4.48996	1.81059	2.47983	0.0131445	0.0384606	0	0	0	2.42724	2.32567	6.67546	22.4705
ENSMUSG00000115252	RP23-3J8.1	1.90473	4.48996	1.81059	2.47983	0.0131445	0.0384606	0	0	0	2.42724	2.32567	6.67546	22.4705
ENSMUSG00000038009	Dnajc22	3.93267	4.46897	1.53061	2.91973	0.00350333	0.011891	0	0	1.01982	7.28171	12.7912	2.5033	22.1459
ENSMUSG00000104181	RP24-290D14.2	1.90052	4.46482	1.82403	2.44777	0.0143742	0.0416508	0	0	0	6.06809	1.16283	4.17216	22.0823
ENSMUSG00000096969	4930535I16Rik	1.88359	4.45493	1.78753	2.49222	0.0126946	0.0373586	0	0	0	3.64086	3.4885	4.17216	21.9315
ENSMUSG00000114280	RP24-326K8.3	1.91718	4.45459	1.83726	2.42458	0.0153262	0.0440464	0	0	0	4.85448	5.81417	0.834433	21.9263
ENSMUSG00000110676	RP24-257F22.2	1.87512	4.44988	1.79732	2.47584	0.0132923	0.0388333	0	0	0	2.42724	4.65133	4.17216	21.8548
ENSMUSG00000074037	Mc1r	14.0956	4.44857	0.869696	5.11509	3.14e-07	2.02e-06	1.89822	1.69432	0	26.6996	26.7452	27.5363	21.835
ENSMUSG00000039154	Shd	35.0106	4.44437	0.576191	7.71335	1.23e-14	1.63e-13	0	5.08296	4.0793	50.972	58.1417	91.7876	21.7715
ENSMUSG00000054679	Srsf12	3.815	4.44171	1.50562	2.95009	0.00317678	0.0108868	0	0	1.01982	9.70895	4.65133	7.50989	21.7314
ENSMUSG00000038738	Shank1	3.74423	4.43575	1.51569	2.92655	0.00342744	0.0116542	0.949108	0	0	4.85448	5.81417	10.8476	21.6418
ENSMUSG00000106692	RP23-336F4.4	1.88784	4.43535	1.86733	2.37524	0.0175375	0.0493404	0	0	0	8.49533	1.16283	1.66887	21.6358
ENSMUSG00000021356	Irf4	1.87937	4.42899	1.8336	2.41547	0.0157151	0.0450002	0	0	0	7.28171	2.32567	1.66887	21.5406
ENSMUSG00000030589	Rasgrp4	1.87091	4.42328	1.8189	2.43185	0.0150219	0.0432224	0	0	0	6.06809	3.4885	1.66887	21.4556
ENSMUSG00000047501	Cldn4	1.82885	4.41975	1.81286	2.43799	0.0147691	0.0425887	0	0	0	3.64086	2.32567	5.0066	21.4031
ENSMUSG00000057098	Ebf1	1.82885	4.41975	1.81286	2.43799	0.0147691	0.0425887	0	0	0	3.64086	2.32567	5.0066	21.4031
ENSMUSG00000048249	Crebrf	729.967	4.41839	0.12776	34.5834	4.49e-262	1.04e-258	61.692	68.6199	65.2688	1338.62	1368.65	1476.95	21.3829
ENSMUSG00000090231	Cfb	1.86245	4.41797	1.8154	2.4336	0.0149494	0.0430314	0	0	0	4.85448	4.65133	1.66887	21.3767
ENSMUSG00000022619	Mapk8ip2	1.86245	4.41797	1.8154	2.4336	0.0149494	0.0430314	0	0	0	4.85448	4.65133	1.66887	21.3767
ENSMUSG00000110558	RP23-39F24.3	1.86245	4.41797	1.8154	2.4336	0.0149494	0.0430314	0	0	0	4.85448	4.65133	1.66887	21.3767
ENSMUSG00000116900	RP23-123L9.7	1.85398	4.41294	1.82164	2.4225	0.015414	0.0442418	0	0	0	3.64086	5.81417	1.66887	21.3023
ENSMUSG00000037346	Hrh4	1.84552	4.40815	1.83919	2.39679	0.0165392	0.0469678	0	0	0	2.42724	6.977	1.66887	21.2317
ENSMUSG00000073414	G6b	1.81618	4.3872	1.82772	2.40036	0.016379	0.0465823	0	0	0	6.06809	2.32567	2.5033	20.9256
ENSMUSG00000108126	RP24-238C11.4	3.659	4.37754	1.50827	2.90236	0.00370361	0.0124841	0	0	1.01982	7.28171	6.977	6.67546	20.786
ENSMUSG00000032338	Hcn4	1.79925	4.37642	1.81728	2.40823	0.0160301	0.0457332	0	0	0	3.64086	4.65133	2.5033	20.7698
ENSMUSG00000098197	RP23-222K15.29	1.79078	4.37132	1.83215	2.3859	0.0170373	0.0481339	0	0	0	2.42724	5.81417	2.5033	20.6965
ENSMUSG00000114678	RP23-26P21.2	3.62601	4.36242	1.52854	2.85398	0.00431756	0.0143177	0	0.84716	0	10.9226	5.81417	4.17216	20.5692
ENSMUSG00000026468	Lhx4	3.60487	4.3443	1.56979	2.76744	0.0056498	0.0182157	0	0.84716	0	12.1362	6.977	1.66887	20.3125
ENSMUSG00000050241	Klre1	1.74451	4.33946	1.82676	2.37549	0.0175256	0.0493201	0	0	0	3.64086	3.4885	3.33773	20.2446
ENSMUSG00000065145	Vaultrc5	3.56288	4.33498	1.52042	2.85117	0.0043559	0.014422	0.949108	0	0	7.28171	8.13983	5.0066	20.1817
ENSMUSG00000092604	RP24-443D19.10	3.5662	4.33232	1.52337	2.8439	0.00445646	0.0147236	0	0	1.01982	6.06809	9.30267	5.0066	20.1446
ENSMUSG00000029544	Cabp1	13.0211	4.32637	0.881903	4.90572	9.31e-07	5.71e-06	1.89822	1.69432	0	27.9132	23.2567	23.3641	20.0616
ENSMUSG00000085912	Trp53cor1	33.7335	4.31329	1.10756	3.8944	9.84e-05	0.000448281	0	8.4716	1.01982	69.1763	56.9788	66.7546	19.8806
ENSMUSG00000024235	Map3k8	438.295	4.31276	0.155328	27.7656	1.13e-169	6.75e-167	43.659	40.6637	41.8128	825.261	831.426	846.949	19.8733
ENSMUSG00000021404	Serpinb9c	12.7431	4.31161	0.905345	4.76239	1.91e-06	1.12e-05	1.89822	1.69432	0	14.5634	23.2567	35.0462	19.8574
ENSMUSG00000026166	Ccl20	86.5913	4.30893	0.350102	12.3077	8.24e-35	3.52e-33	6.64375	13.5546	4.0793	177.188	145.354	172.728	19.8207
ENSMUSG00000020178	Adora2a	38.3389	4.29785	0.521467	8.24183	1.7e-16	2.62e-15	7.59286	3.38864	0	69.1763	69.77	80.1055	19.6689
ENSMUSG00000026582	Sele	6.20704	4.29265	1.28517	3.34014	0.000837347	0.00323419	0	1.69432	0	6.06809	12.7912	16.6887	19.5983
ENSMUSG00000028341	Nr4a3	176.643	4.26949	0.240955	17.7191	2.99e-70	3.51e-68	18.033	16.9432	17.337	304.618	361.641	341.283	19.2862
ENSMUSG00000018238	Gdf9	125.508	4.25848	0.284989	14.9426	1.74e-50	1.28e-48	8.54197	11.8602	17.337	246.365	218.613	250.33	19.1394
ENSMUSG00000051596	Otop1	6.27283	4.21862	1.25867	3.35165	0.000803324	0.00311486	0	0	2.03965	12.1362	15.1168	8.34433	18.6179
ENSMUSG00000015966	Il17rb	20.9364	4.21647	0.694813	6.0685	1.29e-09	1.1e-08	0.949108	5.08296	0	35.1949	47.6762	36.715	18.5902
ENSMUSG00000036216	Leap2	5.88263	4.21183	1.2897	3.26576	0.00109173	0.00412529	0	1.69432	0	7.28171	10.4655	15.8542	18.5305
ENSMUSG00000107108	Gm9936	11.9169	4.20346	0.915532	4.59127	4.41e-06	2.46e-05	1.89822	1.69432	0	12.1362	29.0708	26.7018	18.4233
ENSMUSG00000020875	Hoxb9	72.7146	4.20143	0.370402	11.3429	8.04e-30	2.77e-28	11.3893	3.38864	8.1586	127.43	134.889	151.032	18.3975
ENSMUSG00000024957	Kcnk4	5.95014	4.19653	1.25883	3.33368	0.000857044	0.00330173	0.949108	0.84716	0	10.9226	10.4655	12.5165	18.335
ENSMUSG00000084893	Hba-ps4	3.18794	4.18413	1.55372	2.69297	0.0070819	0.0222834	0.949108	0	0	4.85448	5.81417	7.50989	18.1781
ENSMUSG00000100625	RP23-28J6.1	9.00997	4.17022	1.02606	4.0643	4.82e-05	0.000230528	0.949108	0	2.03965	15.777	18.6053	16.6887	18.0037
ENSMUSG00000038298	Pdzk1	3.16674	4.16613	1.56004	2.67053	0.00757313	0.0236653	0	0.84716	0	8.49533	4.65133	5.0066	17.9527
ENSMUSG00000020447	Npc1l1	11.5843	4.15532	0.901953	4.60702	4.08e-06	2.29e-05	1.89822	1.69432	0	24.2724	17.4425	24.1986	17.8187
ENSMUSG00000041566	Tssk1	38.0304	4.14794	0.499642	8.30183	1.03e-16	1.62e-15	5.69465	2.54148	4.0793	81.3125	62.793	71.7612	17.7278
ENSMUSG00000025347	Mettl7b	3.05302	4.1375	1.58163	2.61597	0.00889747	0.027302	0	0.84716	0	3.64086	4.65133	9.17876	17.6
ENSMUSG00000106927	RP23-34P11.1	5.79872	4.13564	1.28979	3.20645	0.00134385	0.00499228	1.89822	0	0	14.5634	5.81417	12.5165	17.5773
ENSMUSG00000108353	RP24-144C5.1	5.87304	4.13373	1.3283	3.11204	0.001858	0.00666896	0	0	2.03965	13.3498	2.32567	17.5231	17.554
ENSMUSG00000030134	Rasgef1a	60.0013	4.12658	0.394136	10.47	1.19e-25	3.28e-24	6.64375	8.4716	4.0793	112.867	112.795	115.152	17.4673
ENSMUSG00000018341	Il12rb2	11.4729	4.10786	0.896094	4.58418	4.56e-06	2.54e-05	0.949108	0.84716	2.03965	23.0588	24.4195	17.5231	17.242
ENSMUSG00000018916	Csf2	68.1891	4.09806	0.374863	10.9321	8.09e-28	2.53e-26	4.74554	5.93012	12.2379	145.634	122.098	118.489	17.1253
ENSMUSG00000033368	Trim69	148.406	4.08417	0.252434	16.1792	7.07e-59	6.27e-57	15.1857	13.5546	21.4163	277.919	262.8	299.561	16.9613
ENSMUSG00000079625	Tm4sf19	3.01532	4.08401	1.70535	2.39482	0.0166286	0.047164	0.949108	0	0	12.1362	0	5.0066	16.9594
ENSMUSG00000057729	Prtn3	19.6655	4.08289	0.69917	5.83963	5.23e-09	4.12e-08	0	2.54148	4.0793	49.7584	29.0708	32.5429	16.9463
ENSMUSG00000043145	RP23-9O16.5	5.52053	4.07434	1.30374	3.12512	0.00177734	0.00641578	1.89822	0	0	6.06809	9.30267	15.8542	16.846
ENSMUSG00000109314	RP23-360N1.4	5.5913	4.07046	1.26959	3.20612	0.00134539	0.00499714	0.949108	0	1.01982	10.9226	8.13983	12.5165	16.8008
ENSMUSG00000104713	Gbp6	2.95544	4.05256	1.63187	2.48338	0.0130141	0.0381433	0	0	1.01982	9.70895	1.16283	5.84103	16.5937
ENSMUSG00000115969	RP24-289J12.3	2.91733	4.05065	1.69991	2.38286	0.0171788	0.048454	0	0	1.01982	0	8.13983	8.34433	16.5717
ENSMUSG00000106058	RP24-210N1.1	10.967	4.04641	0.931147	4.34561	1.39e-05	7.24e-05	0.949108	0.84716	2.03965	9.70895	31.3965	20.8608	16.523
ENSMUSG00000107722	RP24-183E22.2	13.1075	4.02196	0.831006	4.83986	1.3e-06	7.83e-06	0.949108	3.38864	0	21.8451	23.2567	29.2051	16.2454
ENSMUSG00000022237	Ankrd33b	129.753	4.00764	0.26769	14.9712	1.13e-50	8.37e-49	17.0839	15.2489	13.2577	216.024	240.707	276.197	16.0849
ENSMUSG00000106535	RP23-369O21.1	87.5662	4.00003	0.329443	12.1418	6.34e-34	2.62e-32	14.2366	6.77728	10.1982	186.897	133.726	173.562	16.0003
ENSMUSG00000110915	RP24-496O17.9	8.00224	3.9723	1.07652	3.68993	0.000224317	0.000960013	0	0	3.05947	20.6315	9.30267	15.0198	15.6957
ENSMUSG00000020620	Abca8b	44.3298	3.97165	0.458884	8.65502	4.93e-18	8.4e-17	1.89822	5.93012	8.1586	75.2444	104.655	70.0924	15.6886
ENSMUSG00000030382	Slc27a5	7.89407	3.96374	1.0597	3.74044	0.0001837	0.000798439	1.89822	0	1.01982	16.9907	17.4425	10.0132	15.6028
ENSMUSG00000107306	RP23-382I10.2	18.0089	3.94501	0.712012	5.54065	3.01e-08	2.16e-07	0	1.69432	5.09912	37.6222	24.4195	39.2183	15.4016
ENSMUSG00000026228	Htr2b	4.98503	3.93869	1.33435	2.95178	0.00315951	0.010833	0	1.69432	0	14.5634	6.977	6.67546	15.3343
ENSMUSG00000012705	Retn	2.70753	3.93252	1.61073	2.44144	0.0146286	0.0422478	0.949108	0	0	3.64086	5.81417	5.84103	15.2688
ENSMUSG00000097476	RP24-380G7.8	9.77263	3.90957	0.956537	4.08721	4.37e-05	0.000210155	1.89822	1.69432	0	18.2043	9.30267	27.5363	15.0279
ENSMUSG00000026628	Atf3	1431.68	3.84809	0.100191	38.4073	2.85e-294	8.27e-290	191.72	193.152	171.331	2881.13	2828.01	2324.73	14.4009
ENSMUSG00000115207	RP23-36P21.6	16.6457	3.84021	0.718853	5.34213	9.19e-08	6.28e-07	2.84732	1.69432	2.03965	18.2043	38.3735	36.715	14.3225
ENSMUSG00000102268	RP23-270P19.5	4.55958	3.82928	1.36059	2.81443	0.00488634	0.0159959	0	1.69432	0	8.49533	4.65133	12.5165	14.2144
ENSMUSG00000000792	Slc5a5	186.294	3.82826	0.214778	17.8242	4.58e-71	5.51e-69	18.9822	28.8034	25.4956	327.677	354.664	362.144	14.2044
ENSMUSG00000030606	Hapln3	23.478	3.82673	0.594887	6.43271	1.25e-10	1.16e-09	2.84732	3.38864	3.05947	33.9813	44.1877	53.4037	14.1893
ENSMUSG00000026220	Slc16a14	4.59317	3.82634	1.34128	2.85276	0.00433418	0.0143614	0	1.69432	0	9.70895	6.977	9.17876	14.1855
ENSMUSG00000045377	Tmem88	72.9347	3.82062	0.337212	11.33	9.32e-30	3.19e-28	10.4402	8.4716	10.1982	134.712	124.423	149.363	14.1293
ENSMUSG00000028427	Aqp7	4.76175	3.81303	1.34675	2.83128	0.00463619	0.0152463	1.89822	0	0	9.70895	12.7912	4.17216	14.0552
ENSMUSG00000020892	Aloxe3	136.806	3.79413	0.252542	15.0238	5.13e-51	3.82e-49	18.033	15.2489	22.4361	270.637	217.45	277.032	13.8722
ENSMUSG00000110652	RP23-403G9.6	20.4584	3.78424	0.639186	5.92041	3.21e-09	2.6e-08	0	5.08296	3.05947	38.8358	34.885	40.8872	13.7775
ENSMUSG00000050395	Tnfsf15	11.2076	3.76481	0.880959	4.27353	1.92e-05	9.84e-05	2.84732	1.69432	0	26.6996	9.30267	26.7018	13.5931
ENSMUSG00000087120	RP23-234K24.5	24.5341	3.75351	0.572494	6.55642	5.51e-11	5.32e-10	2.84732	5.08296	2.03965	38.8358	50.0018	48.3971	13.4872
ENSMUSG00000033268	Duox1	8.94643	3.75264	0.959041	3.9129	9.12e-05	0.000417995	1.89822	1.69432	0	24.2724	11.6283	14.1854	13.4789
ENSMUSG00000029707	Fscn3	4.52493	3.74495	1.33452	2.80621	0.0050128	0.0163587	0	0.84716	1.01982	12.1362	8.13983	5.0066	13.4073
ENSMUSG00000037625	Cldn11	4.57906	3.74275	1.33011	2.81387	0.00489491	0.016019	0	0	2.03965	7.28171	8.13983	10.0132	13.3869
ENSMUSG00000087326	RP23-209M8.7	4.4291	3.73134	1.3568	2.7501	0.00595768	0.0190878	1.89822	0	0	4.85448	8.13983	11.6821	13.2815
ENSMUSG00000095377	Olfr91	4.48387	3.72421	1.35824	2.74194	0.00610767	0.0194966	1.89822	0	0	13.3498	5.81417	5.84103	13.216
ENSMUSG00000085185	RP23-35F19.4	19.7393	3.72056	0.639889	5.81438	6.09e-09	4.77e-08	2.84732	4.2358	1.01982	41.263	40.6992	28.3707	13.1826
ENSMUSG00000030125	Lrrc23	4.21797	3.70179	1.3879	2.66718	0.00764901	0.0238597	0	1.69432	0	3.64086	11.6283	8.34433	13.0122
ENSMUSG00000038217	Tlcd2	46.3214	3.64191	0.41498	8.77611	1.69e-18	2.97e-17	4.74554	5.93012	10.1982	94.6623	69.77	92.622	12.4832
ENSMUSG00000085335	RP23-141N19.2	4.27579	3.64099	1.36458	2.66822	0.00762539	0.0237966	0	0	2.03965	7.28171	4.65133	11.6821	12.4752
ENSMUSG00000114610	Cyp2c52-ps	150.589	3.639	0.228825	15.9029	6.05e-57	5.08e-55	17.0839	24.5676	25.4956	281.56	268.615	286.21	12.458
ENSMUSG00000046908	Ltb4r1	4.0411	3.63473	1.37876	2.63623	0.00838334	0.0258915	0	1.69432	0	6.06809	8.13983	8.34433	12.4212
ENSMUSG00000040329	Il7	4.05806	3.6253	1.4639	2.47646	0.0132691	0.0387765	0	1.69432	0	16.9907	2.32567	3.33773	12.3403
ENSMUSG00000109383	RP23-272F2.2	16.7901	3.6201	0.686819	5.27082	1.36e-07	9.1e-07	3.79643	0	4.0793	27.9132	29.0708	35.8806	12.2959
ENSMUSG00000105925	RP24-274H19.3	4.12135	3.60561	1.37384	2.62447	0.00867835	0.0266962	1.89822	0	0	4.85448	10.4655	7.50989	12.173
ENSMUSG00000022997	Wnt1	4.04995	3.59452	1.3876	2.59045	0.00958492	0.0291252	1.89822	0	0	6.06809	4.65133	11.6821	12.0797
ENSMUSG00000026969	Fam166a	5.91018	3.59402	1.20053	2.99369	0.00275628	0.00957443	0	2.54148	0	19.4179	3.4885	10.0132	12.0756
ENSMUSG00000104415	RP23-67I3.5	34.0647	3.58328	0.469778	7.62762	2.39e-14	3.1e-13	3.79643	7.62444	4.0793	60.6809	63.9558	64.2513	11.986
ENSMUSG00000018569	Cldn7	3.91474	3.57134	1.41092	2.53121	0.011367	0.0338709	0	1.69432	0	12.1362	4.65133	5.0066	11.8873
ENSMUSG00000046168	Kcnrg	15.9038	3.56437	0.705001	5.05584	4.29e-07	2.72e-06	5.69465	1.69432	0	24.2724	33.7222	30.0396	11.8299
ENSMUSG00000085035	RP23-19L22.3	4.08265	3.56395	1.34831	2.64327	0.00821084	0.0254264	0.949108	0	1.01982	9.70895	6.977	5.84103	11.8265
ENSMUSG00000112105	RP23-36K2.5	35.6461	3.5574	0.465127	7.64822	2.04e-14	2.66e-13	5.69465	5.08296	6.11895	49.7584	66.2815	80.94	11.7729
ENSMUSG00000113878	RP24-354K18.2	3.99074	3.55184	1.37656	2.58023	0.00987359	0.0299024	1.89822	0	0	6.06809	9.30267	6.67546	11.7277
ENSMUSG00000027737	Slc7a11	1084.4	3.54336	0.0920977	38.4739	2.8e-290	8.26e-286	165.145	184.681	163.172	1921.16	2012.86	2059.38	11.6589
ENSMUSG00000026818	Cel	25.4453	3.53996	0.543644	6.51153	7.44e-11	7.07e-10	6.64375	3.38864	2.03965	47.3311	40.6992	52.5693	11.6314
ENSMUSG00000043943	Naalad2	13.9075	3.5391	0.759746	4.65826	3.19e-06	1.82e-05	4.74554	0	2.03965	30.3405	16.2797	30.0396	11.6245
ENSMUSG00000100512	Ovol3	11.6519	3.53152	0.801572	4.40575	1.05e-05	5.58e-05	3.79643	1.69432	0	20.6315	22.0938	21.6953	11.5636
ENSMUSG00000020908	Myh3	3.77988	3.52569	1.40031	2.51779	0.0118094	0.0350446	0	1.69432	0	8.49533	5.81417	6.67546	11.517
ENSMUSG00000063328	AC118620.3	3.81347	3.52552	1.41784	2.48655	0.0128989	0.0378587	0	1.69432	0	9.70895	8.13983	3.33773	11.5156
ENSMUSG00000005237	Dnah2	19.3878	3.52133	0.626922	5.61686	1.94e-08	1.43e-07	5.69465	1.69432	2.03965	32.7677	29.0708	45.0594	11.4823
ENSMUSG00000031957	Ctrb1	3.8982	3.52131	1.38824	2.53653	0.0111957	0.033432	1.89822	0	0	8.49533	4.65133	8.34433	11.482
ENSMUSG00000026418	Tnni1	28.9208	3.50985	0.505499	6.94334	3.83e-12	4.12e-11	7.59286	3.38864	3.05947	49.7584	54.6532	55.0726	11.3912
ENSMUSG00000042567	Nek10	7.75382	3.50725	1.03208	3.39825	0.000678194	0.00266575	3.79643	0	0	7.28171	22.0938	13.3509	11.3707
ENSMUSG00000094257	RP24-263E2.6	7.70327	3.50719	0.98211	3.57107	0.000355524	0.00147098	2.84732	0.84716	0	14.5634	16.2797	11.6821	11.3702
ENSMUSG00000108321	RP23-362F15.1	11.5524	3.50355	0.793374	4.41601	1.01e-05	5.33e-05	0.949108	1.69432	3.05947	16.9907	23.2567	23.3641	11.3416
ENSMUSG00000021636	Marveld2	7.4331	3.50261	1.02418	3.41993	0.000626366	0.00247927	0	3.38864	0	10.9226	18.6053	11.6821	11.3342
ENSMUSG00000105701	RP23-182M12.3	3.67888	3.49455	1.44254	2.4225	0.0154143	0.0442418	0	1.69432	0	9.70895	2.32567	8.34433	11.271
ENSMUSG00000056648	Hoxb8	3.96383	3.49346	1.3848	2.52272	0.011645	0.0346057	0	0	2.03965	10.9226	5.81417	5.0066	11.2626
ENSMUSG00000102151	RP24-271M20.3	7.63615	3.49337	1.01567	3.43948	0.000582823	0.00231965	3.79643	0	0	9.70895	13.954	18.3575	11.2618
ENSMUSG00000044162	Tnip3	34.5628	3.48689	0.467362	7.4608	8.6e-14	1.07e-12	7.59286	3.38864	6.11895	71.6035	68.6072	50.066	11.2114
ENSMUSG00000024936	Kcnk7	18.951	3.47982	0.664762	5.23469	1.65e-07	1.1e-06	8.54197	0.84716	0	31.5541	36.0478	36.715	11.1566
ENSMUSG00000026271	Gpr35	3.9091	3.47495	1.39054	2.49899	0.0124546	0.0366926	0	0	2.03965	10.9226	4.65133	5.84103	11.1189
ENSMUSG00000115041	RP23-337O1.7	5.56504	3.4519	1.17542	2.93674	0.00331682	0.0113219	2.84732	0	0	9.70895	5.81417	15.0198	10.9427
ENSMUSG00000029193	Cckar	3.82897	3.44955	1.38121	2.49749	0.0125076	0.0368393	0	0	2.03965	7.28171	6.977	6.67546	10.9249
ENSMUSG00000004885	Crabp2	77.8953	3.44258	0.322756	10.6662	1.46e-26	4.24e-25	14.2366	11.8602	13.2577	186.897	115.121	125.999	10.8723
ENSMUSG00000000308	Ckmt1	3.76312	3.43709	1.44769	2.37418	0.0175879	0.0494491	1.89822	0	0	9.70895	9.30267	1.66887	10.831
ENSMUSG00000104033	RP23-14P23.8	3.70413	3.42927	1.41238	2.42801	0.0151819	0.0436408	1.89822	0	0	4.85448	10.4655	5.0066	10.7724
ENSMUSG00000050106	Tmc8	18.223	3.42926	0.621669	5.51621	3.46e-08	2.46e-07	1.89822	4.2358	3.05947	31.5541	36.0478	32.5429	10.7723
ENSMUSG00000104369	RP23-383N15.1	3.75731	3.42465	1.3928	2.45882	0.0139393	0.0405143	0	0	2.03965	4.85448	8.13983	7.50989	10.738
ENSMUSG00000041347	Bdkrb1	18.2939	3.42181	0.621431	5.50634	3.66e-08	2.6e-07	1.89822	3.38864	4.0793	33.9813	37.2107	29.2051	10.7169
ENSMUSG00000034881	Tbxa2r	168.85	3.42103	0.209455	16.333	5.75e-60	5.34e-58	33.2188	29.6506	23.456	300.977	295.36	330.435	10.7111
ENSMUSG00000067203	H2-K2	68.6473	3.41675	0.327663	10.4276	1.85e-25	5.06e-24	12.3384	12.7074	10.1982	104.371	127.912	144.357	10.6793
ENSMUSG00000106149	RP23-167C5.1	21.6386	3.41215	0.595659	5.72837	1.01e-08	7.74e-08	0	5.08296	6.11895	38.8358	31.3965	48.3971	10.6454
ENSMUSG00000106993	CH25-194I22.2	3.68565	3.39663	1.42573	2.38238	0.0172013	0.0484924	0	0	2.03965	2.42724	9.30267	8.34433	10.5314
ENSMUSG00000029503	P2rx2	133.203	3.39441	0.237295	14.3046	2.05e-46	1.32e-44	21.8295	30.4977	16.3172	229.374	244.195	257.005	10.5152
ENSMUSG00000102525	RP23-396I19.1	7.07038	3.38153	0.986031	3.42944	0.000604827	0.00240083	0.949108	1.69432	1.01982	15.777	10.4655	12.5165	10.4218
ENSMUSG00000097258	Gm26767	113.244	3.37336	0.251536	13.411	5.21e-41	2.79e-39	18.9822	18.6375	22.4361	217.238	186.053	216.118	10.3629
ENSMUSG00000031734	Irx3	12.7003	3.36847	0.776092	4.3403	1.42e-05	7.4e-05	2.84732	0	4.0793	33.9813	18.6053	16.6887	10.3279
ENSMUSG00000051243	Islr2	7.07565	3.36191	1.02412	3.28273	0.00102805	0.0039009	3.79643	0	0	13.3498	12.7912	12.5165	10.281
ENSMUSG00000062901	Klhl24	761.949	3.35323	0.107464	31.2034	9.58e-214	1.25e-210	126.231	120.297	163.172	1381.1	1358.19	1422.71	10.2194
ENSMUSG00000074818	Pdzd7	221.989	3.34997	0.189075	17.7177	3.06e-70	3.58e-68	48.4045	28.8034	42.8326	393.212	375.595	443.084	10.1963
ENSMUSG00000019312	Grb7	13.905	3.34608	0.701665	4.76877	1.85e-06	1.09e-05	3.79643	1.69432	2.03965	24.2724	23.2567	28.3707	10.1688
ENSMUSG00000106959	RP23-23C4.4	6.89652	3.34118	1.0356	3.22632	0.00125394	0.00468741	0	1.69432	2.03965	4.85448	18.6053	14.1854	10.1343
ENSMUSG00000044860	RP24-225E14.3	8.62206	3.3323	0.915942	3.63812	0.000274641	0.00115832	0	2.54148	2.03965	18.2043	19.7682	9.17876	10.0722
ENSMUSG00000082561	AC068006.4	11.9788	3.32491	0.789417	4.21185	2.53e-05	0.000126401	5.69465	0.84716	0	18.2043	22.0938	25.033	10.0207
ENSMUSG00000109953	RP23-118B13.3	138.752	3.32072	0.224417	14.7971	1.53e-49	1.09e-47	23.7277	22.8733	29.5749	245.151	250.009	261.177	9.99163
ENSMUSG00000096751	RP23-377G8.5	13.7472	3.31004	0.703147	4.70747	2.51e-06	1.45e-05	1.89822	1.69432	4.0793	26.6996	25.5823	22.5297	9.91793
ENSMUSG00000103285	RP23-220D12.13	28.8577	3.29994	0.488739	6.75194	1.46e-11	1.49e-10	2.84732	5.08296	8.1586	55.8265	51.1647	50.066	9.84872
ENSMUSG00000024987	Cyp26a1	6.39662	3.28743	1.09087	3.01359	0.00258178	0.00901469	0	3.38864	0	4.85448	15.1168	15.0198	9.7637
ENSMUSG00000021874	Slmapos1	51.6388	3.25958	0.374696	8.69927	3.34e-18	5.75e-17	9.49108	6.77728	13.2577	100.73	106.981	72.5957	9.57706
ENSMUSG00000003410	Elavl3	8.00488	3.25366	0.952812	3.41479	0.000638306	0.00252271	1.89822	2.54148	0	19.4179	5.81417	18.3575	9.5378
ENSMUSG00000096883	Shisa8	24.663	3.24712	0.538799	6.0266	1.67e-09	1.4e-08	6.64375	1.69432	6.11895	36.4086	39.5363	57.5759	9.49471
ENSMUSG00000042828	Trim72	14.6557	3.24498	0.679124	4.77818	1.77e-06	1.04e-05	1.89822	2.54148	4.0793	24.2724	20.931	34.2117	9.48058
ENSMUSG00000022389	Tef	1417.16	3.24441	0.0780482	41.5694	2.79e-288	4.25e-285	276.19	273.633	261.075	2637.19	2514.05	2540.85	9.47689
ENSMUSG00000035295	Wdr38	4.95406	3.24403	1.29678	2.50161	0.0123631	0.0364503	2.84732	0	0	18.2043	1.16283	7.50989	9.47437
ENSMUSG00000115098	RP23-36P21.7	4.73864	3.24305	1.20383	2.69394	0.00706128	0.0222219	0.949108	1.69432	0	3.64086	10.4655	11.6821	9.46791
ENSMUSG00000086962	RP23-293I3.6	9.85968	3.24009	0.843356	3.8419	0.000122087	0.000546851	3.79643	0	2.03965	13.3498	17.4425	22.5297	9.4485
ENSMUSG00000003436	Dll3	14.6333	3.23448	0.68876	4.69609	2.65e-06	1.53e-05	0	3.38864	5.09912	26.6996	26.7452	25.8674	9.41187
ENSMUSG00000023045	Soat2	11.1753	3.224	0.780574	4.13029	3.62e-05	0.000176632	0	3.38864	3.05947	20.6315	17.4425	22.5297	9.34373
ENSMUSG00000032482	Cspg5	79.1331	3.2203	0.3033	10.6176	2.47e-26	7.05e-25	11.3893	11.8602	23.456	137.139	129.075	161.88	9.31983
ENSMUSG00000046101	Mcmdc2	8.0485	3.21557	0.912087	3.52551	0.000422672	0.00172424	0	1.69432	3.05947	14.5634	13.954	15.0198	9.28929
ENSMUSG00000021136	Smoc1	6.16054	3.2153	1.08351	2.9675	0.00300232	0.0103534	0	3.38864	0	7.28171	16.2797	10.0132	9.28757
ENSMUSG00000037887	Dusp8	1780.82	3.20272	0.0754712	42.4363	2.78e-282	1.24e-279	333.137	345.641	368.157	3286.48	3329.19	3022.32	9.20694
ENSMUSG00000020080	Hkdc1	9.4103	3.20014	0.848698	3.77065	0.000162822	0.000713329	3.79643	1.69432	0	16.9907	13.954	20.0264	9.19049
ENSMUSG00000078956	RP23-152H17.2	29.6473	3.1962	0.492021	6.49607	8.24e-11	7.77e-10	8.54197	6.77728	2.03965	53.3992	39.5363	67.5891	9.1654
ENSMUSG00000094282	Cfap73	31.3722	3.19181	0.478406	6.67177	2.53e-11	2.52e-10	4.74554	6.77728	7.13877	35.1949	65.1187	69.2579	9.13757
ENSMUSG00000068417	Pnp2	15.8961	3.18583	0.657589	4.84472	1.27e-06	7.65e-06	3.79643	0.84716	5.09912	21.8451	27.908	35.8806	9.0998
ENSMUSG00000053603	4930442H23Rik	17.3459	3.17985	0.650066	4.89158	1e-06	6.11e-06	7.59286	0.84716	2.03965	21.8451	38.3735	33.3773	9.06214
ENSMUSG00000110316	RP23-116A10.3	6.27375	3.17977	1.02402	3.10518	0.00190165	0.00681394	0.949108	1.69432	1.01982	13.3498	13.954	6.67546	9.06166
ENSMUSG00000085957	Syna	4.38031	3.14755	1.27955	2.45988	0.0138983	0.0404174	0	2.54148	0	2.42724	10.4655	10.8476	8.86151
ENSMUSG00000059588	Calcrl	18.1745	3.13603	0.625123	5.01667	5.26e-07	3.31e-06	5.69465	3.38864	2.03965	41.263	17.4425	39.2183	8.79103
ENSMUSG00000026715	Serpinc1	16.1503	3.13479	0.68365	4.58537	4.53e-06	2.52e-05	2.84732	6.77728	0	16.9907	30.2337	40.0528	8.78348
ENSMUSG00000036770	RP23-132N23.5	4.59153	3.13388	1.21944	2.56994	0.0101718	0.0306988	2.84732	0	0	9.70895	5.81417	9.17876	8.77794
ENSMUSG00000091313	Fth-ps2	4.60658	3.13281	1.19535	2.62083	0.00877157	0.0269552	0	0.84716	2.03965	10.9226	4.65133	9.17876	8.77143
ENSMUSG00000029468	P2rx7	56.116	3.12081	0.340122	9.17558	4.49e-20	8.7e-19	14.2366	8.4716	12.2379	98.3031	105.818	97.6286	8.69878
ENSMUSG00000073753	Gm10571	16.131	3.10675	0.663708	4.6809	2.86e-06	1.64e-05	0	6.77728	3.05947	33.9813	22.0938	30.874	8.61442
ENSMUSG00000043468	Adam30	5.84076	3.08934	1.04146	2.96634	0.00301369	0.0103841	1.89822	1.69432	0	12.1362	9.30267	10.0132	8.51104
ENSMUSG00000015396	Cd83	11.8597	3.08031	0.7309	4.21441	2.5e-05	0.000125066	1.89822	1.69432	4.0793	21.8451	17.4425	24.1986	8.45797
ENSMUSG00000096169	Olfr1564	5.61719	3.07871	1.09885	2.80175	0.00508261	0.0165658	0	3.38864	0	8.49533	9.30267	12.5165	8.44857
ENSMUSG00000092586	Ly6g6c	5.81807	3.0628	1.04961	2.91803	0.00352255	0.0119473	0	1.69432	2.03965	13.3498	6.977	10.8476	8.35593
ENSMUSG00000021135	Slc10a1	13.1057	3.06208	0.715491	4.27969	1.87e-05	9.58e-05	3.79643	1.69432	3.05947	12.1362	27.908	30.0396	8.35175
ENSMUSG00000065611	Mir23a	10.2103	3.06206	0.781904	3.91616	9e-05	0.000412754	0.949108	2.54148	3.05947	19.4179	18.6053	16.6887	8.35165
ENSMUSG00000039438	Ttc36	4.46757	3.05897	1.18892	2.5729	0.0100849	0.0304674	0.949108	0	2.03965	8.49533	6.977	8.34433	8.3338
ENSMUSG00000070331	Qrich2	11.5827	3.05797	0.737035	4.14901	3.34e-05	0.000163784	1.89822	3.38864	2.03965	23.0588	23.2567	15.8542	8.32799
ENSMUSG00000054206	Gzmm	245.429	3.04876	0.172627	17.661	8.38e-70	9.63e-68	41.7607	52.5239	65.2688	404.135	429.086	479.799	8.27502
ENSMUSG00000017767	Spata25	5.69323	3.04691	1.04726	2.90941	0.00362111	0.012249	1.89822	1.69432	0	10.9226	10.4655	9.17876	8.2644
ENSMUSG00000069308	Hist1h2bp	4.28279	3.02863	1.18803	2.54929	0.0107942	0.0324089	0.949108	0.84716	1.01982	6.06809	9.30267	7.50989	8.16033
ENSMUSG00000110702	RP24-97K3.3	42.3166	3.01549	0.383596	7.86112	3.81e-15	5.3e-14	11.3893	9.31876	7.13877	70.3899	81.3983	74.2645	8.08638
ENSMUSG00000074004	B3gnt6	8.32113	3.01475	0.8777	3.43482	0.000592937	0.00235721	0	3.38864	2.03965	13.3498	12.7912	18.3575	8.08218
ENSMUSG00000028794	A3galt2	73.8057	3.01301	0.295445	10.1982	2.02e-24	5.24e-23	20.8804	11.0131	17.337	129.857	130.237	133.509	8.07245
ENSMUSG00000113776	RP23-453O8.7	15.5091	3.01137	0.662026	4.54872	5.4e-06	2.98e-05	5.69465	2.54148	2.03965	37.6222	15.1168	30.0396	8.0633
ENSMUSG00000019326	Aoc3	50.9327	3.00952	0.355686	8.46118	2.65e-17	4.31e-16	10.4402	8.4716	15.2974	78.8852	90.701	101.801	8.05298
ENSMUSG00000051627	Hist1h1e	32.309	3.00578	0.449371	6.68887	2.25e-11	2.25e-10	6.64375	5.93012	9.17842	43.6903	55.816	72.5957	8.03213
ENSMUSG00000021250	Fos	392.517	3.00483	0.131273	22.8899	5.85e-116	1.59e-113	77.8268	95.729	86.6851	708.753	697.7	688.407	8.02682
ENSMUSG00000072612	Gm10382	68.4104	3.00448	0.304548	9.86539	5.88e-23	1.38e-21	18.033	16.9432	10.1982	125.003	115.121	125.165	8.02489
ENSMUSG00000023047	Amhr2	31.2012	3.00361	0.461308	6.51107	7.46e-11	7.08e-10	5.69465	5.08296	10.1982	44.9039	72.0957	49.2315	8.02003
ENSMUSG00000070979	Actl7a	8.58981	3.00134	0.887155	3.38311	0.0007167	0.0028055	1.89822	0	4.0793	14.5634	9.30267	21.6953	8.00744
ENSMUSG00000097007	RP23-158E3.4	4.11006	2.9988	1.22968	2.43868	0.0147409	0.0425249	0	1.69432	1.01982	7.28171	4.65133	10.0132	7.99338
ENSMUSG00000020641	Rsad2	204.404	2.98115	0.181549	16.4207	1.36e-60	1.27e-58	37.9643	49.1353	50.9912	355.59	337.222	395.521	7.89617
ENSMUSG00000002083	Bbc3	381.924	2.97305	0.131981	22.5263	2.29e-112	6.07e-110	85.4197	91.4932	81.586	648.072	690.723	694.248	7.85194
ENSMUSG00000091680	Klhdc7b	5.53606	2.96123	1.07211	2.76207	0.0057437	0.0184815	1.89822	0	2.03965	7.28171	6.977	15.0198	7.78785
ENSMUSG00000005125	Ndrg1	1065.86	2.96048	0.0898275	32.9574	3.31e-238	5.78e-235	242.972	264.314	218.242	1952.71	1939.61	1777.34	7.78384
ENSMUSG00000032131	Abcg4	46.5408	2.95842	0.364503	8.11631	4.81e-16	7.18e-15	11.3893	9.31876	11.2181	93.4486	72.0957	81.7744	7.77272
ENSMUSG00000024778	Fas	277.675	2.95371	0.365395	8.08362	6.29e-16	9.29e-15	85.4197	72.0086	32.6344	476.952	494.204	504.832	7.74739
ENSMUSG00000023885	Thbs2	10.6937	2.95072	0.77247	3.81986	0.00013353	0.000593956	1.89822	3.38864	2.03965	9.70895	22.0938	25.033	7.73136
ENSMUSG00000055866	Per2	213.801	2.94926	0.181534	16.2464	2.37e-59	2.15e-57	45.5572	63.537	36.7137	371.367	370.944	394.687	7.72355
ENSMUSG00000054622	RP24-343A12.2	5.13252	2.94871	1.18407	2.49031	0.0127631	0.0375126	0	3.38864	0	2.42724	11.6283	13.3509	7.72057
ENSMUSG00000001946	Esam	37.2817	2.94692	0.435151	6.77218	1.27e-11	1.3e-10	12.3384	11.8602	1.01982	66.749	61.6302	70.0924	7.71101
ENSMUSG00000103039	RP23-372I17.5	160.608	2.9467	0.200309	14.7108	5.5e-49	3.81e-47	39.8625	41.5108	28.5551	280.346	298.848	274.528	7.70986
ENSMUSG00000023903	Mmp25	10.9914	2.94041	0.752576	3.90712	9.34e-05	0.000427179	1.89822	1.69432	4.0793	25.486	18.6053	14.1854	7.67628
ENSMUSG00000068323	Slc4a5	5.36885	2.93786	1.15155	2.55123	0.0107345	0.0322608	1.89822	1.69432	0	20.6315	4.65133	3.33773	7.66272
ENSMUSG00000053773	Rdh8	5.20036	2.92145	1.0857	2.69085	0.00712695	0.022415	1.89822	1.69432	0	7.28171	6.977	13.3509	7.57606
ENSMUSG00000042078	Svop	5.28448	2.91991	1.0757	2.71443	0.00663905	0.0210196	1.89822	1.69432	0	12.1362	9.30267	6.67546	7.56801
ENSMUSG00000069114	Zbtb10	2679.26	2.91905	0.0682712	42.7567	2.77e-281	8.23e-278	631.157	629.44	614.954	4924.86	4932.74	4342.39	7.56349
ENSMUSG00000103098	RP23-469D21.5	5.35979	2.91874	1.07304	2.72007	0.00652684	0.020702	1.89822	0.84716	1.01982	14.5634	4.65133	9.17876	7.56187
ENSMUSG00000040280	Ndufa4l2	9.36051	2.91731	0.813009	3.58829	0.00033286	0.00138377	3.79643	0.84716	2.03965	16.9907	11.6283	20.8608	7.55436
ENSMUSG00000114309	RP23-180A14.2	5.01884	2.90685	1.14541	2.53782	0.0111546	0.0333284	0	3.38864	0	6.06809	8.13983	12.5165	7.49978
ENSMUSG00000026354	Lct	14.5038	2.89705	0.666228	4.34843	1.37e-05	7.15e-05	3.79643	2.54148	4.0793	13.3498	34.885	28.3707	7.449
ENSMUSG00000085819	Ube4bos1	7.74399	2.8959	0.896814	3.2291	0.00124181	0.00464456	0.949108	2.54148	2.03965	7.28171	12.7912	20.8608	7.44308
ENSMUSG00000065873	n-R5s183	6.65873	2.89446	0.949711	3.04772	0.00230582	0.00812886	1.89822	0.84716	2.03965	9.70895	16.2797	9.17876	7.43564
ENSMUSG00000064057	Scgb3a1	7.73524	2.88577	0.891436	3.23722	0.00120702	0.00452334	0	3.38864	2.03965	13.3498	15.1168	12.5165	7.39101
ENSMUSG00000036091	Hyal3	12.8365	2.88484	0.70682	4.08143	4.48e-05	0.000215303	5.69465	3.38864	0	20.6315	19.7682	27.5363	7.38622
ENSMUSG00000109122	RP24-439I22.9	8.02901	2.88442	0.917642	3.1433	0.00167057	0.00607123	1.89822	0	4.0793	6.06809	18.6053	17.5231	7.3841
ENSMUSG00000034041	Lyl1	27.0344	2.88219	0.488873	5.89559	3.73e-09	3e-08	3.79643	8.4716	7.13877	35.1949	44.1877	63.4169	7.37271
ENSMUSG00000106940	RP23-257E17.2	8.87954	2.88049	0.846441	3.40307	0.000666344	0.00262311	0	4.2358	2.03965	13.3498	12.7912	20.8608	7.36402
ENSMUSG00000049872	Fam26e	36.7593	2.87782	0.4109	7.00371	2.49e-12	2.73e-11	9.49108	5.08296	12.2379	69.1763	56.9788	67.5891	7.3504
ENSMUSG00000002324	Rec8	6.28546	2.87763	0.994121	2.89465	0.0037958	0.0127471	1.89822	2.54148	0	7.28171	9.30267	16.6887	7.34944
ENSMUSG00000110350	RP23-218K15.7	69.4694	2.87551	0.301254	9.54513	1.36e-21	2.95e-20	11.3893	22.0262	16.3172	115.294	117.446	134.344	7.33864
ENSMUSG00000107505	RP23-214M22.9	19.459	2.86975	0.54787	5.23801	1.62e-07	1.08e-06	4.74554	4.2358	5.09912	36.4086	33.7222	32.5429	7.30938
ENSMUSG00000029449	Rhof	62.6378	2.86889	0.322556	8.89423	5.88e-19	1.07e-17	9.49108	22.0262	13.2577	98.3031	120.935	111.814	7.30503
ENSMUSG00000006462	RP24-151H6.2	5.04015	2.85886	1.08193	2.64238	0.00823259	0.0254824	1.89822	1.69432	0	8.49533	8.13983	10.0132	7.25444
ENSMUSG00000038354	Ankrd35	7.84522	2.85877	0.913549	3.1293	0.00175224	0.00633829	3.79643	0	2.03965	7.28171	19.7682	14.1854	7.25396
ENSMUSG00000105731	RP24-409D4.3	7.83972	2.84686	0.907119	3.13835	0.00169902	0.00616391	1.89822	0	4.0793	14.5634	8.13983	18.3575	7.19431
ENSMUSG00000054568	Usp17la	4.98542	2.84491	1.08873	2.61306	0.0089735	0.0274829	1.89822	1.69432	0	8.49533	6.977	10.8476	7.18464
ENSMUSG00000107143	AC113029.6	54.5424	2.84321	0.331539	8.57578	9.84e-18	1.65e-16	10.4402	15.2489	14.2775	86.1669	103.492	97.6286	7.17613
ENSMUSG00000032715	Trib3	941.893	2.84077	0.091542	31.0324	1.97e-211	2.42e-208	221.142	257.537	211.104	1693	1675.64	1592.93	7.16401
ENSMUSG00000107477	RP23-45G16.11	7.60502	2.83831	0.868473	3.26815	0.00108251	0.00409565	1.89822	1.69432	2.03965	13.3498	11.6283	15.0198	7.15179
ENSMUSG00000051735	Rinl	13.9878	2.83528	0.665278	4.26179	2.03e-05	0.000103198	6.64375	1.69432	2.03965	27.9132	19.7682	25.8674	7.1368
ENSMUSG00000047420	Fam180a	33.7896	2.83061	0.42699	6.62922	3.37e-11	3.32e-10	6.64375	11.8602	6.11895	54.6128	70.9328	52.5693	7.11377
ENSMUSG00000104872	RP23-431M7.2	7.71366	2.82844	0.874438	3.23458	0.00121822	0.0045637	1.89822	0.84716	3.05947	13.3498	16.2797	10.8476	7.10304
ENSMUSG00000050503	Fbxl22	83.9232	2.82671	0.270195	10.4617	1.29e-25	3.56e-24	17.0839	25.4148	19.3767	133.498	160.471	147.695	7.09453
ENSMUSG00000075014	Gm10800	45.0962	2.8222	0.367683	7.67563	1.65e-14	2.17e-13	12.3384	11.8602	9.17842	66.749	95.3523	75.0989	7.0724
ENSMUSG00000000093	Tbx2	4.93888	2.82169	1.09615	2.57418	0.0100478	0.0303641	1.89822	1.69432	0	6.06809	11.6283	8.34433	7.06991
ENSMUSG00000111341	RP24-93F20.12	4.73223	2.81041	1.16787	2.40644	0.0161086	0.0459259	0	3.38864	0	4.85448	9.30267	10.8476	7.01483
ENSMUSG00000082776	RP23-9K14.3	11.018	2.80017	0.746168	3.75273	0.000174918	0.00076328	4.74554	3.38864	0	21.8451	18.6053	17.5231	6.96522
ENSMUSG00000090877	Hspa1b	794.741	2.79702	0.101241	27.6275	5.21e-168	2.94e-165	211.651	205.013	181.529	1445.42	1464.01	1260.83	6.95004
ENSMUSG00000070330	Tmem235	12.4509	2.79244	0.700135	3.98843	6.65e-05	0.000311974	5.69465	0.84716	3.05947	20.6315	18.6053	25.8674	6.92801
ENSMUSG00000028111	Ctsk	39.2897	2.78702	0.402133	6.9306	4.19e-12	4.51e-11	3.79643	11.8602	14.2775	66.749	63.9558	75.0989	6.90204
ENSMUSG00000111212	CAAA01194877.2	12.0328	2.77502	0.733867	3.78136	0.000155971	0.000686187	0	5.93012	3.05947	27.9132	18.6053	16.6887	6.84486
ENSMUSG00000048621	RP23-252O5.3	24.1224	2.76893	0.493086	5.61552	1.96e-08	1.44e-07	5.69465	8.4716	4.0793	41.263	47.6762	37.5495	6.81603
ENSMUSG00000037577	Ephx3	34.1998	2.76649	0.432553	6.39572	1.6e-10	1.47e-09	5.69465	6.77728	14.2775	52.1856	51.1647	75.0989	6.8045
ENSMUSG00000047415	Gpr68	4.85272	2.76303	1.15779	2.38647	0.0170108	0.0480656	0	1.69432	2.03965	2.42724	16.2797	6.67546	6.78821
ENSMUSG00000031958	Ldhd	9.45235	2.75279	0.794569	3.46451	0.000531196	0.00213407	3.79643	3.38864	0	14.5634	17.4425	17.5231	6.74021
ENSMUSG00000108293	Pla2g4c-ps	4.7484	2.74587	1.09611	2.50511	0.0122413	0.036167	0.949108	1.69432	1.01982	4.85448	11.6283	8.34433	6.70796
ENSMUSG00000072809	RP23-19I2.7	13.0806	2.74499	0.66626	4.11999	3.79e-05	0.000184119	3.79643	3.38864	3.05947	15.777	23.2567	29.2051	6.70383
ENSMUSG00000062563	Cys1	4.69881	2.74444	1.10309	2.48795	0.012848	0.0377358	1.89822	1.69432	0	7.28171	8.13983	9.17876	6.70128
ENSMUSG00000045382	Cxcr4	7.36359	2.74268	0.939221	2.92016	0.00349852	0.0118766	1.89822	0.84716	3.05947	7.28171	24.4195	6.67546	6.69311
ENSMUSG00000077239	Snord66	9.57336	2.7419	0.78244	3.5043	0.000457815	0.0018553	3.79643	1.69432	2.03965	19.4179	10.4655	20.0264	6.68952
ENSMUSG00000097006	RP23-201I4.11	10.8754	2.73653	0.759303	3.604	0.000313354	0.00130898	2.84732	1.69432	4.0793	9.70895	30.2337	16.6887	6.66466
ENSMUSG00000029651	Mtus2	16.4935	2.73471	0.633366	4.31774	1.58e-05	8.14e-05	7.59286	3.38864	2.03965	24.2724	17.4425	44.2249	6.65623
ENSMUSG00000020653	Klf11	976	2.73098	0.088483	30.8645	3.58e-209	4.16e-206	233.481	277.868	253.936	1763.39	1638.43	1688.89	6.63908
ENSMUSG00000035852	Misp	9.55435	2.7207	0.78988	3.44444	0.00057224	0.00228274	1.89822	1.69432	4.0793	9.70895	23.2567	16.6887	6.59191
ENSMUSG00000030270	Cpne9	7.12886	2.72021	0.891832	3.05013	0.00228739	0.00807303	1.89822	1.69432	2.03965	16.9907	9.30267	10.8476	6.58968
ENSMUSG00000108750	RP24-327I4.8	11.6396	2.7155	0.72265	3.75769	0.000171487	0.000749246	5.69465	3.38864	0	20.6315	20.931	19.192	6.56819
ENSMUSG00000090194	AC155287.2	21.3112	2.71322	0.552973	4.9066	9.27e-07	5.69e-06	1.89822	5.08296	10.1982	24.2724	43.0248	43.3905	6.55783
ENSMUSG00000071226	Cecr2	14.2722	2.70973	0.649398	4.17269	3.01e-05	0.000148405	1.89822	2.54148	7.13877	27.9132	18.6053	27.5363	6.54201
ENSMUSG00000111947	RP24-547N4.7	4.79417	2.70513	1.11036	2.43627	0.0148397	0.0427688	1.89822	0	2.03965	4.85448	11.6283	8.34433	6.52117
ENSMUSG00000036964	Trim17	12.6519	2.68867	0.683942	3.93114	8.45e-05	0.000389569	5.69465	2.54148	2.03965	16.9907	18.6053	30.0396	6.44719
ENSMUSG00000081161	RP23-349I9.8	5.74527	2.68708	0.976845	2.75078	0.0059454	0.0190542	1.89822	1.69432	1.01982	9.70895	9.30267	10.8476	6.44011
ENSMUSG00000047369	Dnah14	47.4475	2.68667	0.35882	7.48752	7.02e-14	8.78e-13	18.9822	10.1659	9.17842	89.8078	69.77	86.781	6.43828
ENSMUSG00000044006	Cilp2	9.48604	2.67882	0.844617	3.17163	0.00151585	0.00555722	1.89822	0	6.11895	14.5634	9.30267	25.033	6.4033
ENSMUSG00000104351	RP24-144H23.5	9.09518	2.67813	0.851009	3.14701	0.00164949	0.00600296	0	3.38864	4.0793	7.28171	13.954	25.8674	6.40028
ENSMUSG00000045521	Tssk2	10.4737	2.67667	0.768879	3.48126	0.000499059	0.0020123	0	2.54148	6.11895	18.2043	15.1168	20.8608	6.39378
ENSMUSG00000041062	Mslnl	25.1583	2.67632	0.473559	5.6515	1.59e-08	1.19e-07	6.64375	7.62444	6.11895	46.1175	36.0478	48.3971	6.39223
ENSMUSG00000029380	Cxcl1	722.291	2.67511	0.10066	26.5757	1.3e-155	6.46e-153	188.872	199.083	197.846	1333.77	1265.16	1149.01	6.38689
ENSMUSG00000071656	Lrrn4cl	82.0298	2.67321	0.305843	8.74047	2.32e-18	4.06e-17	13.2875	36.4279	16.3172	121.362	133.726	171.059	6.37848
ENSMUSG00000020893	Per1	1223.39	2.67232	0.0792781	33.7081	4.39e-249	9.19e-246	310.358	360.89	322.265	2117.76	2133.8	2095.26	6.37452
ENSMUSG00000038128	Camk4	107.396	2.66654	0.246951	10.7978	3.52e-27	1.06e-25	34.1679	36.4279	16.3172	188.111	173.262	196.092	6.34903
ENSMUSG00000039232	Stx11	739.77	2.65834	0.0962714	27.613	7.77e-168	4.28e-165	197.414	219.414	188.668	1248.81	1320.98	1263.33	6.31307
ENSMUSG00000005686	Ampd3	165.443	2.6579	0.187462	14.1783	1.25e-45	7.93e-44	48.4045	39.8165	47.9317	282.773	294.197	279.535	6.31112
ENSMUSG00000009246	Trpm5	19.1466	2.65203	0.544201	4.87326	1.1e-06	6.66e-06	3.79643	5.93012	6.11895	27.9132	30.2337	40.8872	6.28552
ENSMUSG00000074817	Papolb	42.9531	2.65086	0.365195	7.25876	3.91e-13	4.61e-12	8.54197	13.5546	13.2577	81.3125	65.1187	75.9334	6.28043
ENSMUSG00000005950	P2rx5	42.9681	2.6504	0.360342	7.35523	1.91e-13	2.32e-12	12.3384	12.7074	10.1982	78.8852	74.4213	69.2579	6.27842
ENSMUSG00000037405	Icam1	97.4361	2.63736	0.259899	10.1476	3.39e-24	8.69e-23	27.5241	37.275	15.2974	155.343	169.774	179.403	6.22194
ENSMUSG00000048756	Foxo3	2353.13	2.6176	0.0663232	39.4673	2.76e-278	8.22e-275	664.375	707.378	602.716	4110.53	4109.45	3924.34	6.13727
ENSMUSG00000097626	RP23-350E1.1	5.65615	2.61722	1.01897	2.56849	0.0102141	0.0308088	1.89822	0.84716	2.03965	16.9907	4.65133	7.50989	6.13565
ENSMUSG00000111865	RP23-88C11.2	5.69797	2.61045	1.05695	2.4698	0.0135188	0.0394456	2.84732	0	2.03965	4.85448	18.6053	5.84103	6.10695
ENSMUSG00000114681	RP24-259F16.2	5.32821	2.6042	1.05773	2.46207	0.0138136	0.0401992	0.949108	2.54148	1.01982	7.28171	3.4885	16.6887	6.08053
ENSMUSG00000111280	RP24-282C4.14	41.5977	2.59389	0.414354	6.26008	3.85e-10	3.43e-09	13.2875	18.6375	3.05947	53.3992	74.4213	86.781	6.03724
ENSMUSG00000034917	Tjp3	22.7357	2.59033	0.519093	4.9901	6.03e-07	3.77e-06	8.54197	8.4716	2.03965	42.4767	46.5133	28.3707	6.02235
ENSMUSG00000037169	Mycn	8.73828	2.58983	0.809877	3.19781	0.00138477	0.00512428	1.89822	3.38864	2.03965	16.9907	19.7682	8.34433	6.02028
ENSMUSG00000006310	Zbtb32	19.3639	2.58304	0.550747	4.69006	2.73e-06	1.57e-05	3.79643	6.77728	6.11895	30.3405	23.2567	45.8938	5.99199
ENSMUSG00000004988	Fxyd4	45.6101	2.58161	0.347041	7.43892	1.02e-13	1.25e-12	15.1857	12.7074	11.2181	82.5261	74.4213	77.6022	5.98606
ENSMUSG00000040495	Chrm4	10.6726	2.58006	0.724565	3.56084	0.000369669	0.00152648	1.89822	5.08296	2.03965	14.5634	22.0938	18.3575	5.97964
ENSMUSG00000108555	RP23-137A24.3	8.722	2.57944	0.790628	3.26252	0.00110426	0.00417037	3.79643	1.69432	2.03965	16.9907	12.7912	15.0198	5.97709
ENSMUSG00000048827	Pkd1l3	81.0384	2.57391	0.277256	9.28352	1.64e-20	3.32e-19	19.9313	33.0392	16.3172	133.498	129.075	154.37	5.95423
ENSMUSG00000089671	RP24-258K6.2	5.37758	2.57331	1.02147	2.51921	0.0117617	0.0349179	0	2.54148	2.03965	9.70895	10.4655	7.50989	5.95173
ENSMUSG00000020901	Pik3r5	28.32	2.56975	0.447029	5.74852	9e-09	6.91e-08	9.49108	5.08296	10.1982	41.263	54.6532	49.2315	5.93707
ENSMUSG00000052117	RP23-334A5.4	21.6812	2.56783	0.505332	5.08147	3.75e-07	2.39e-06	7.59286	4.2358	7.13877	38.8358	31.3965	40.8872	5.92917
ENSMUSG00000084892	RP23-395P6.4	6.53999	2.56705	0.961786	2.66905	0.00760671	0.0237596	4.74554	0	1.01982	8.49533	11.6283	13.3509	5.92597
ENSMUSG00000049649	Gpr3	35.7017	2.56593	0.443362	5.78745	7.15e-09	5.55e-08	13.2875	16.096	1.01982	58.2537	60.4673	65.0858	5.92138
ENSMUSG00000116707	RP24-529I3.4	7.36463	2.56425	0.898744	2.85315	0.00432886	0.0143529	3.79643	2.54148	0	13.3498	6.977	17.5231	5.91447
ENSMUSG00000047591	Mafa	19.5495	2.56417	0.603037	4.2521	2.12e-05	0.000107326	1.89822	5.08296	10.1982	14.5634	48.839	36.715	5.91415
ENSMUSG00000045294	Insig1	1656.79	2.56174	0.0870993	29.4117	3.89e-190	3.26e-187	462.215	484.575	491.555	3092.3	2965.23	2444.89	5.90419
ENSMUSG00000009654	Oit3	79.238	2.55828	0.276559	9.25041	2.24e-20	4.48e-19	14.2366	26.2619	28.5551	144.421	120.935	141.019	5.89007
ENSMUSG00000037762	Slc16a9	48.001	2.5568	0.337835	7.56819	3.78e-14	4.83e-13	15.1857	14.4017	12.2379	81.3125	75.5842	89.2843	5.88401
ENSMUSG00000039783	Kmo	7.38788	2.55678	0.857207	2.98269	0.00285729	0.00988587	0.949108	3.38864	2.03965	12.1362	11.6283	14.1854	5.88393
ENSMUSG00000092384	RP24-341K21.6	42.061	2.55458	0.376059	6.79304	1.1e-11	1.13e-10	12.3384	17.7904	6.11895	66.749	70.9328	78.4367	5.87498
ENSMUSG00000086331	RP24-326P8.4	26.309	2.54997	0.467766	5.45138	5e-08	3.5e-07	9.49108	10.1659	3.05947	48.5448	40.6992	45.8938	5.85621
ENSMUSG00000057948	Unc13d	45.1356	2.54914	0.38447	6.63026	3.35e-11	3.3e-10	17.0839	6.77728	16.3172	65.5354	61.6302	103.47	5.85285
ENSMUSG00000013584	Aldh1a2	8.5996	2.54613	0.798847	3.18726	0.00143628	0.00529206	3.79643	1.69432	2.03965	15.777	17.4425	10.8476	5.84066
ENSMUSG00000024190	Dusp1	1040.04	2.53612	0.0902595	28.0981	1.03e-173	6.36e-171	291.376	317.685	306.967	1890.82	1833.79	1599.61	5.80027
ENSMUSG00000083650	RP23-280K4.1	5.99663	2.53336	1.0591	2.39198	0.0167576	0.0474656	0	5.08296	0	14.5634	4.65133	11.6821	5.78918
ENSMUSG00000084917	RP24-63G9.2	56.8942	2.52757	0.3082	8.20105	2.38e-16	3.65e-15	15.1857	16.9432	18.3568	100.73	94.1895	95.9598	5.76599
ENSMUSG00000106391	RP23-325M7.4	34.2838	2.5223	0.420275	6.00155	1.95e-09	1.63e-08	9.49108	14.4017	6.11895	76.458	50.0018	49.2315	5.74498
ENSMUSG00000033847	Pla2g4c	203.924	2.51672	0.174409	14.43	3.35e-47	2.2e-45	67.3867	68.6199	44.8723	362.872	347.687	332.104	5.72279
ENSMUSG00000090551	A730015C16Rik	33.2657	2.51288	0.406	6.18936	6.04e-10	5.29e-09	11.3893	11.0131	7.13877	64.3218	52.3275	53.4037	5.7076
ENSMUSG00000043099	Hic1	18.6113	2.50556	0.539792	4.64172	3.46e-06	1.95e-05	7.59286	5.08296	4.0793	29.1269	29.0708	36.715	5.67871
ENSMUSG00000001739	Cldn15	67.9883	2.50197	0.28665	8.72829	2.59e-18	4.51e-17	22.7786	22.0262	16.3172	111.653	105.818	129.337	5.66457
ENSMUSG00000050147	F2rl3	6.21031	2.50073	0.924761	2.70419	0.00684705	0.0216095	1.89822	1.69432	2.03965	12.1362	6.977	12.5165	5.65972
ENSMUSG00000033538	Casp4	30.7904	2.49496	0.438961	5.68377	1.32e-08	9.92e-08	15.1857	8.4716	4.0793	46.1175	55.816	55.0726	5.63711
ENSMUSG00000116226	RP24-291F2.3	36.9618	2.49306	0.385654	6.46451	1.02e-10	9.52e-10	9.49108	11.8602	12.2379	54.6128	59.3045	74.2645	5.62972
ENSMUSG00000018427	Ypel2	120.7	2.49025	0.221613	11.2369	2.69e-29	9.03e-28	36.0661	42.358	30.5947	175.975	225.59	213.615	5.61875
ENSMUSG00000054304	D130007C19Rik	11.0261	2.47858	0.740857	3.34556	0.000821179	0.00317467	4.74554	5.08296	0	14.5634	26.7452	15.0198	5.57348
ENSMUSG00000003545	Fosb	303.879	2.47367	0.152202	16.2525	2.14e-59	1.96e-57	88.267	105.048	84.6454	438.116	525.601	581.6	5.55454
ENSMUSG00000042678	Myo15	7.0596	2.47092	0.885017	2.79195	0.00523912	0.0170176	2.84732	1.69432	2.03965	7.28171	9.30267	19.192	5.54399
ENSMUSG00000096001	RP23-127E21.1	42.8067	2.4653	0.358273	6.88107	5.94e-12	6.29e-11	15.1857	11.8602	12.2379	75.2444	81.3983	60.9136	5.52243
ENSMUSG00000035992	Fnip1	1827.21	2.46349	0.0691105	35.6457	2.75e-278	8.21e-275	577.058	593.859	508.892	3110.5	3116.39	3056.53	5.5155
ENSMUSG00000053461	Hhipl2	37.3885	2.46076	0.389324	6.3206	2.61e-10	2.36e-09	7.59286	14.4017	12.2379	63.1082	74.4213	52.5693	5.50506
ENSMUSG00000043670	Diras1	11.0712	2.46066	0.694804	3.54152	0.000397824	0.00163211	3.79643	4.2358	2.03965	23.0588	17.4425	15.8542	5.5047
ENSMUSG00000110433	RP23-478N15.3	12.8857	2.45984	0.668285	3.68082	0.000232481	0.000991709	0.949108	6.77728	4.0793	18.2043	19.7682	27.5363	5.50156
ENSMUSG00000115976	RP24-220N1.3	7.99295	2.45974	0.818502	3.00517	0.00265429	0.00924934	2.84732	2.54148	2.03965	9.70895	11.6283	19.192	5.50118
ENSMUSG00000040128	Pnrc1	824.831	2.45959	0.0986084	24.943	2.55e-137	9.68e-135	266.699	251.606	241.698	1450.27	1495.4	1243.3	5.50059
ENSMUSG00000026725	Tnn	6.01225	2.45793	0.940058	2.61465	0.00893182	0.0273793	1.89822	1.69432	2.03965	7.28171	8.13983	15.0198	5.49426
ENSMUSG00000087200	Lrp8os3	7.2514	2.45671	0.89302	2.75101	0.00594123	0.0190438	0.949108	1.69432	4.0793	16.9907	13.954	5.84103	5.48962
ENSMUSG00000115918	RP24-326O2.1	5.03298	2.45396	1.02136	2.40265	0.0162768	0.0463381	1.89822	1.69432	1.01982	7.28171	11.6283	6.67546	5.47919
ENSMUSG00000035033	Tbr1	5.9382	2.4492	0.992191	2.46847	0.0135691	0.0395759	3.79643	1.69432	0	12.1362	4.65133	13.3509	5.46112
ENSMUSG00000059743	Fdps	136.498	2.44348	0.20385	11.9866	4.18e-33	1.68e-31	44.6081	45.7466	36.7137	211.17	227.915	252.833	5.43951
ENSMUSG00000028278	Rragd	90.9746	2.44024	0.267708	9.11529	7.85e-20	1.5e-18	39.8625	22.0262	23.456	123.789	158.145	178.569	5.4273
ENSMUSG00000025422	Agap2	9.60795	2.43995	0.79529	3.068	0.002155	0.00765225	1.89822	6.77728	0	13.3498	19.7682	15.8542	5.42622
ENSMUSG00000105512	RP23-199B2.8	6.81881	2.43892	0.9128	2.67191	0.00754215	0.0235756	0	4.2358	2.03965	8.49533	12.7912	13.3509	5.42234
ENSMUSG00000031266	Gla	939.662	2.4385	0.0852475	28.605	5.83e-180	3.93e-177	281.885	294.812	300.848	1650.52	1595.41	1514.5	5.42078
ENSMUSG00000030699	Tbx6	13.8244	2.43543	0.618854	3.93538	8.31e-05	0.000383024	3.79643	5.93012	3.05947	26.6996	20.931	22.5297	5.40925
ENSMUSG00000039782	Cpeb2	413.312	2.43528	0.128967	18.883	1.57e-79	2.3e-77	118.638	147.406	120.339	695.404	633.744	764.34	5.4087
ENSMUSG00000116604	RP23-101H1.21	7.94878	2.43329	0.841774	2.89067	0.00384422	0.0128911	0	3.38864	4.0793	10.9226	15.1168	14.1854	5.40124
ENSMUSG00000075031	Hist1h2bb	9.87693	2.42905	0.780459	3.11234	0.00185613	0.0066634	3.79643	3.38864	2.03965	26.6996	5.81417	17.5231	5.38539
ENSMUSG00000074652	Myh7b	7.11029	2.42775	0.901644	2.69258	0.00709013	0.022306	4.74554	0	2.03965	14.5634	10.4655	10.8476	5.38053
ENSMUSG00000028211	Trp53inp1	604.59	2.42707	0.105046	23.1048	4.15e-118	1.19e-115	182.229	208.401	177.449	966.041	1012.83	1080.59	5.378
ENSMUSG00000029385	Ccng2	619.496	2.4251	0.0993946	24.3987	1.77e-131	6.16e-129	191.72	204.165	186.628	1037.64	1072.13	1024.68	5.37064
ENSMUSG00000054203	Ifi205	49.601	2.42054	0.345054	7.01495	2.3e-12	2.53e-11	20.8804	13.5546	12.2379	105.585	74.4213	70.9268	5.35371
ENSMUSG00000055271	9330161L09Rik	22.723	2.41856	0.479854	5.0402	4.65e-07	2.94e-06	5.69465	7.62444	8.1586	41.263	36.0478	37.5495	5.34638
ENSMUSG00000038304	Cd160	21.6795	2.41662	0.499374	4.8393	1.3e-06	7.85e-06	3.79643	8.4716	8.1586	36.4086	40.6992	32.5429	5.33919
ENSMUSG00000030124	Lag3	92.3686	2.41345	0.25864	9.3313	1.05e-20	2.15e-19	33.2188	35.5807	18.3568	149.275	138.377	179.403	5.32746
ENSMUSG00000078787	Cyp2t4	18.6856	2.41137	0.537014	4.49032	7.11e-06	3.85e-05	2.84732	6.77728	8.1586	31.5541	30.2337	32.5429	5.31978
ENSMUSG00000081805	RP24-179I4.2	11.069	2.40866	0.715632	3.36578	0.00076328	0.00297281	3.79643	1.69432	5.09912	26.6996	17.4425	11.6821	5.3098
ENSMUSG00000001156	Mxd1	437.046	2.40845	0.118672	20.2949	1.43e-91	2.79e-89	134.773	139.781	141.756	700.258	710.491	795.214	5.30902
ENSMUSG00000114934	RP24-67N17.2	6.71785	2.40253	0.944739	2.54307	0.0109884	0.0328975	0	4.2358	2.03965	18.2043	5.81417	10.0132	5.28731
ENSMUSG00000110588	RP23-98C9.5	73.443	2.40198	0.270768	8.87099	7.25e-19	1.31e-17	18.9822	23.7205	27.5353	128.644	117.446	124.33	5.28528
ENSMUSG00000063564	Col23a1	5.89675	2.39901	0.981953	2.4431	0.0145617	0.0420834	0	1.69432	4.0793	7.28171	8.13983	14.1854	5.27441
ENSMUSG00000109873	RP23-47L13.5	9.65902	2.39416	0.780523	3.06738	0.00215946	0.0076668	5.69465	3.38864	0	19.4179	18.6053	10.8476	5.25671
ENSMUSG00000034258	Mfsd7c	13.4814	2.39256	0.703104	3.40285	0.000666862	0.00262466	9.49108	2.54148	1.01982	13.3498	18.6053	35.8806	5.25088
ENSMUSG00000084834	RP24-422J16.3	13.3018	2.39133	0.642155	3.72391	0.000196161	0.00084784	2.84732	6.77728	3.05947	16.9907	20.931	29.2051	5.2464
ENSMUSG00000073530	Pappa2	8.957	2.38914	0.791794	3.01737	0.00254978	0.00890889	1.89822	0.84716	6.11895	14.5634	12.7912	17.5231	5.23844
ENSMUSG00000097665	RP24-496O17.10	24.0277	2.3826	0.47012	5.06808	4.02e-07	2.56e-06	8.54197	9.31876	5.09912	46.1175	38.3735	36.715	5.21477
ENSMUSG00000032515	Csrnp1	1597.54	2.38222	0.0737275	32.3111	4.88e-229	7.85e-226	526.755	538.794	474.218	2777.97	2734.98	2532.5	5.21338
ENSMUSG00000074881	Mageb3	5.65548	2.37958	0.982948	2.42086	0.0154839	0.0444232	2.84732	2.54148	0	6.06809	11.6283	10.8476	5.20385
ENSMUSG00000106383	RP23-231L15.4	73.3986	2.37104	0.292248	8.11311	4.93e-16	7.37e-15	32.2697	22.8733	16.3172	101.944	115.121	151.867	5.17314
ENSMUSG00000015501	Hivep2	1500.11	2.36536	0.0707862	33.4156	8.14e-245	1.55e-241	492.587	508.296	460.961	2463.65	2494.28	2580.9	5.15282
ENSMUSG00000073400	Trim10	7.49289	2.35993	0.853571	2.76478	0.00569621	0.0183529	3.79643	3.38864	0	12.1362	13.954	11.6821	5.13346
ENSMUSG00000033863	Klf9	1140.64	2.35693	0.078173	30.1502	1.07e-199	9.29e-197	372.05	387.999	355.919	1944.22	1945.42	1838.26	5.1228
ENSMUSG00000031465	Angpt2	34.0388	2.35495	0.423659	5.5586	2.72e-08	1.96e-07	12.3384	10.1659	11.2181	36.4086	52.3275	81.7744	5.11578
ENSMUSG00000116908	RP24-340J3.3	24.0022	2.35321	0.480404	4.8984	9.66e-07	5.91e-06	6.64375	6.77728	10.1982	35.1949	53.4903	31.7084	5.10959
ENSMUSG00000109931	RP23-464B2.3	23.641	2.35236	0.496807	4.73495	2.19e-06	1.28e-05	12.3384	5.93012	5.09912	38.8358	27.908	51.7348	5.10659
ENSMUSG00000063354	Slc39a4	24.2453	2.35024	0.543164	4.32694	1.51e-05	7.84e-05	9.49108	11.0131	3.05947	19.4179	67.4443	35.0462	5.09908
ENSMUSG00000025427	Rnf165	8.27438	2.34901	0.826548	2.84196	0.00448376	0.0148078	2.84732	5.08296	0	10.9226	17.4425	13.3509	5.09476
ENSMUSG00000033022	Cdo1	28.4779	2.34707	0.454838	5.16024	2.47e-07	1.61e-06	10.4402	10.1659	7.13877	54.6128	59.3045	29.2051	5.0879
ENSMUSG00000028841	Cnksr1	28.9747	2.34561	0.517293	4.5344	5.78e-06	3.17e-05	5.69465	20.3318	2.03965	35.1949	48.839	61.748	5.08276
ENSMUSG00000023019	Gpd1	75.4069	2.34493	0.264952	8.85039	8.72e-19	1.57e-17	28.4732	25.4148	20.3965	126.216	120.935	131.006	5.08037
ENSMUSG00000090230	RP24-535C14.4	14.037	2.33702	0.615803	3.79507	0.0001476	0.00065224	5.69465	4.2358	4.0793	23.0588	16.2797	30.874	5.05258
ENSMUSG00000030781	Slc5a2	11.2259	2.33685	0.728379	3.20829	0.00133529	0.00496314	0	5.08296	6.11895	13.3498	18.6053	24.1986	5.05197
ENSMUSG00000092593	RP24-341K21.5	10.1608	2.32377	0.714968	3.25018	0.00115334	0.00433928	2.84732	5.08296	2.03965	18.2043	18.6053	14.1854	5.0064
ENSMUSG00000002996	Hbp1	667.1	2.32139	0.106915	21.7126	1.56e-104	3.71e-102	228.735	252.454	183.568	1176	1083.76	1078.09	4.99815
ENSMUSG00000093989	Rnasek	28.4025	2.31947	0.445607	5.20521	1.94e-07	1.28e-06	10.4402	12.7074	5.09912	48.5448	36.0478	57.5759	4.9915
ENSMUSG00000087263	RP23-154O12.2	21.3272	2.31809	0.507909	4.564	5.02e-06	2.78e-05	2.84732	9.31876	9.17842	38.8358	30.2337	37.5495	4.98673
ENSMUSG00000087006	RP23-375N21.2	15.7238	2.30813	0.583808	3.95358	7.7e-05	0.00035688	1.89822	6.77728	7.13877	27.9132	25.5823	25.033	4.95242
ENSMUSG00000038550	Ciart	359.781	2.29889	0.128695	17.8631	2.29e-71	2.83e-69	104.402	123.685	136.656	611.664	602.348	579.931	4.92079
ENSMUSG00000050370	Ch25h	7.20986	2.2905	0.843199	2.71644	0.00659876	0.0209079	2.84732	3.38864	1.01982	13.3498	9.30267	13.3509	4.89226
ENSMUSG00000097193	Gm26664	30.8508	2.28804	0.42052	5.44097	5.3e-08	3.71e-07	10.4402	12.7074	8.1586	60.6809	37.2107	55.907	4.88391
ENSMUSG00000111329	RP23-228B2.3	49.0349	2.28526	0.368753	6.19726	5.75e-10	5.04e-09	16.1348	18.6375	15.2974	103.158	44.1877	96.7942	4.87451
ENSMUSG00000028893	Sesn2	1760.27	2.28025	0.0711572	32.0452	2.56e-225	3.82e-222	611.225	593.859	596.597	3041.33	3017.55	2701.06	4.85762
ENSMUSG00000031431	Tsc22d3	702.746	2.27819	0.0956295	23.8231	1.92e-125	6.49e-123	256.259	244.829	218.242	1199.06	1179.11	1118.97	4.8507
ENSMUSG00000071658	Gng3	70.3617	2.27623	0.284531	7.99995	1.24e-15	1.8e-14	24.6768	26.2619	21.4163	91.0214	118.609	140.185	4.84411
ENSMUSG00000020889	Nr1d1	1255.92	2.27383	0.0782024	29.0763	7.17e-186	5.35e-183	421.404	470.174	396.712	2116.55	2110.54	2020.16	4.83606
ENSMUSG00000026077	Npas2	10.8457	2.2731	0.716184	3.17391	0.00150399	0.0055186	3.79643	5.08296	2.03965	26.6996	17.4425	10.0132	4.83362
ENSMUSG00000044667	Plppr4	14.8682	2.27194	0.630399	3.60396	0.0003134	0.00130898	2.84732	10.1659	2.03965	21.8451	19.7682	32.5429	4.82971
ENSMUSG00000070425	Xntrpc	17.4601	2.27072	0.576948	3.93574	8.29e-05	0.00038268	5.69465	4.2358	8.1586	43.6903	16.2797	26.7018	4.82564
ENSMUSG00000027360	Hdc	12.7158	2.2692	0.638148	3.55591	0.000376672	0.00155356	5.69465	3.38864	4.0793	25.486	15.1168	22.5297	4.82054
ENSMUSG00000025020	Slit1	29.795	2.26599	0.431826	5.24746	1.54e-07	1.03e-06	14.2366	8.4716	8.1586	35.1949	59.3045	53.4037	4.80984
ENSMUSG00000085165	RP23-92B18.4	6.45593	2.26579	0.904075	2.5062	0.0122038	0.0360768	1.89822	1.69432	3.05947	15.777	10.4655	5.84103	4.80918
ENSMUSG00000033949	Trim36	208.149	2.26203	0.167724	13.4866	1.88e-41	1.02e-39	87.3179	67.7728	60.1696	328.891	365.13	339.614	4.79665
ENSMUSG00000033967	Rnf225	453.278	2.26024	0.114797	19.6889	2.68e-86	4.49e-84	166.094	148.253	156.033	697.831	777.936	773.519	4.79071
ENSMUSG00000110218	RP23-421B5.3	99.54	2.25842	0.228619	9.87854	5.16e-23	1.22e-21	36.0661	35.5807	31.6146	157.77	159.308	176.9	4.78467
ENSMUSG00000025380	Fscn2	35.7324	2.25687	0.376951	5.98718	2.14e-09	1.77e-08	11.3893	14.4017	11.2181	55.8265	58.1417	63.4169	4.77953
ENSMUSG00000011148	Adssl1	55.7703	2.25194	0.331929	6.78439	1.17e-11	1.2e-10	11.3893	18.6375	28.5551	74.0307	91.8638	110.145	4.76322
ENSMUSG00000038526	Car14	9.01107	2.24368	0.771085	2.90978	0.00361688	0.0122387	1.89822	3.38864	4.0793	23.0588	11.6283	10.0132	4.73605
ENSMUSG00000040093	Bmf	58.8659	2.24367	0.305048	7.35513	1.91e-13	2.32e-12	28.4732	16.9432	16.3172	89.8078	96.5152	105.139	4.73601
ENSMUSG00000102425	RP23-304O9.1	18.5837	2.23969	0.561498	3.98877	6.64e-05	0.000311592	0.949108	9.31876	9.17842	32.7677	26.7452	32.5429	4.72295
ENSMUSG00000028270	Gbp2	66.4411	2.23626	0.27998	7.98722	1.38e-15	1.98e-14	25.6259	22.8733	21.4163	109.226	97.678	121.827	4.71174
ENSMUSG00000040904	RP23-198E14.9	14.6806	2.23622	0.640566	3.491	0.000481208	0.00194483	7.59286	7.62444	0	23.0588	19.7682	30.0396	4.7116
ENSMUSG00000020216	Jsrp1	44.9633	2.23572	0.358785	6.23136	4.62e-10	4.09e-09	10.4402	11.8602	25.4956	67.9627	75.5842	78.4367	4.70997
ENSMUSG00000089809	Rasgef1b	372.414	2.2344	0.126368	17.6817	5.8e-70	6.7e-68	143.315	134.698	113.201	581.323	624.442	637.507	4.70567
ENSMUSG00000025323	Sp4	375.961	2.23332	0.127186	17.5595	5.04e-69	5.69e-67	119.588	139.781	136.656	577.683	606.999	675.056	4.70213
ENSMUSG00000086969	RP23-366I14.2	7.0745	2.23305	0.850746	2.62482	0.0086696	0.0266811	3.79643	1.69432	2.03965	10.9226	8.13983	15.8542	4.70127
ENSMUSG00000024521	Pmaip1	343.37	2.22321	0.13289	16.7297	7.96e-63	7.89e-61	106.3	132.157	124.419	611.664	523.275	562.408	4.66932
ENSMUSG00000032839	Trpc1	442.266	2.21312	0.118635	18.6548	1.15e-77	1.63e-75	164.196	171.973	133.597	691.763	736.074	755.996	4.63678
ENSMUSG00000039770	Ypel5	628.12	2.21176	0.101412	21.8097	1.88e-105	4.51e-103	227.786	240.593	198.866	1089.83	1012.83	998.816	4.6324
ENSMUSG00000022425	Enpp2	8.87439	2.2098	0.79706	2.77243	0.00556391	0.0179582	0	3.38864	6.11895	15.777	16.2797	11.6821	4.6261
ENSMUSG00000072844	RP23-154O12.1	29.9677	2.20881	0.413437	5.34255	9.16e-08	6.27e-07	12.3384	8.4716	11.2181	57.0401	46.5133	44.2249	4.62294
ENSMUSG00000086213	AC129014.2	31.2007	2.2076	0.435899	5.06447	4.1e-07	2.61e-06	14.2366	10.1659	9.17842	42.4767	36.0478	75.0989	4.61906
ENSMUSG00000062157	Ifnlr1	243.761	2.2073	0.16635	13.269	3.5e-40	1.82e-38	65.4884	98.2705	96.8833	356.804	395.363	449.759	4.61811
ENSMUSG00000079505	RP23-331E12.9	32.8826	2.20635	0.406162	5.4322	5.57e-08	3.89e-07	8.54197	14.4017	12.2379	40.0494	56.9788	65.0858	4.61507
ENSMUSG00000046688	Tifa	254.836	2.20472	0.155963	14.1361	2.28e-45	1.42e-43	101.555	83.8688	87.7049	442.971	358.153	454.766	4.60984
ENSMUSG00000036390	Gadd45a	471.775	2.20463	0.115955	19.0128	1.34e-80	2.01e-78	185.076	169.432	148.894	792.493	816.309	718.447	4.60956
ENSMUSG00000032578	Cish	363.791	2.20268	0.124031	17.7591	1.47e-70	1.74e-68	127.18	136.393	125.438	574.042	631.419	588.275	4.60333
ENSMUSG00000104002	RP23-348C6.3	21.9595	2.20045	0.492139	4.47121	7.78e-06	4.19e-05	7.59286	5.93012	10.1982	44.9039	25.5823	37.5495	4.59624
ENSMUSG00000045374	Wdr81	1456.85	2.19988	0.0721248	30.5011	2.52e-204	2.51e-201	520.111	542.182	499.714	2392.04	2289.62	2497.46	4.59442
ENSMUSG00000001076	C1ql4	7.58586	2.19697	0.863243	2.54501	0.0109273	0.0327616	0	5.93012	2.03965	14.5634	10.4655	12.5165	4.58514
ENSMUSG00000106022	RP24-277J22.3	83.8614	2.19597	0.246243	8.9179	4.75e-19	8.7e-18	28.4732	33.8864	27.5353	134.712	138.377	140.185	4.58197
ENSMUSG00000038594	Cep85l	1126.87	2.19449	0.0765309	28.6745	7.93e-181	5.53e-178	406.218	415.108	390.593	1854.41	1796.58	1898.33	4.57727
ENSMUSG00000039545	Ppp1r3fos	13.2066	2.19177	0.645477	3.39558	0.000684822	0.00269028	1.89822	3.38864	9.17842	16.9907	24.4195	23.3641	4.56866
ENSMUSG00000103313	RP24-88F2.3	58.3925	2.19149	0.312521	7.01228	2.34e-12	2.57e-11	13.2875	19.4847	30.5947	98.3031	86.0497	102.635	4.56777
ENSMUSG00000026981	Il1rn	30.3273	2.18913	0.419959	5.21273	1.86e-07	1.23e-06	9.49108	11.0131	12.2379	63.1082	36.0478	50.066	4.5603
ENSMUSG00000109119	RP23-49I18.5	13.7595	2.18853	0.626057	3.49573	0.000472765	0.00191292	3.79643	5.08296	6.11895	23.0588	12.7912	31.7084	4.5584
ENSMUSG00000064105	Cnnm2	159.456	2.18399	0.204952	10.6561	1.63e-26	4.7e-25	68.3358	66.9256	36.7137	237.869	252.335	294.555	4.54408
ENSMUSG00000072898	Gm10434	6.83898	2.17871	0.85783	2.53979	0.0110919	0.0331693	3.79643	2.54148	1.01982	9.70895	13.954	10.0132	4.52749
ENSMUSG00000028865	Cd164l2	6.90427	2.17378	0.863093	2.51859	0.0117826	0.034975	1.89822	1.69432	4.0793	10.9226	6.977	15.8542	4.51203
ENSMUSG00000042659	Arrdc4	556.601	2.1737	0.105354	20.6324	1.41e-94	2.83e-92	214.498	205.86	185.608	877.446	884.916	971.28	4.51179
ENSMUSG00000020275	Rel	1872.23	2.17327	0.0693667	31.3302	1.81e-215	2.52e-212	725.118	701.448	609.855	3029.19	3107.09	3060.7	4.51046
ENSMUSG00000020423	Btg2	1150.93	2.17023	0.0791036	27.4353	1.04e-165	5.58e-163	399.574	438.829	415.069	1922.37	1952.4	1777.34	4.50096
ENSMUSG00000014905	Dnajb9	884.585	2.16547	0.0884499	24.4824	2.27e-132	8.06e-130	341.679	318.532	305.947	1507.31	1487.26	1346.77	4.48612
ENSMUSG00000015957	Wnt11	73.2598	2.15411	0.28633	7.52319	5.35e-14	6.76e-13	32.2697	27.1091	21.4163	86.1669	129.075	143.522	4.45095
ENSMUSG00000092470	RP23-372H6.5	12.7878	2.15274	0.622851	3.45627	0.000547703	0.00219448	3.79643	4.2358	6.11895	24.2724	17.4425	20.8608	4.44672
ENSMUSG00000032611	RP23-448A11.15	19.7788	2.1522	0.543918	3.95685	7.59e-05	0.000352732	6.64375	11.0131	4.0793	20.6315	27.908	48.3971	4.44506
ENSMUSG00000091102	RP24-330A11.11	20.1023	2.15033	0.497985	4.31806	1.57e-05	8.13e-05	7.59286	9.31876	5.09912	30.3405	34.885	33.3773	4.43929
ENSMUSG00000108368	RP23-335C3.10	25.3155	2.15001	0.444079	4.8415	1.29e-06	7.77e-06	7.59286	10.1659	10.1982	35.1949	45.3505	43.3905	4.43831
ENSMUSG00000045005	Fzd5	285.866	2.14863	0.149823	14.3411	1.21e-46	7.87e-45	92.0635	127.921	94.8437	424.767	473.273	502.329	4.43406
ENSMUSG00000065341	Gm25579	8.34378	2.14178	0.796875	2.68772	0.00719421	0.022613	4.74554	3.38864	1.01982	19.4179	8.13983	13.3509	4.41305
ENSMUSG00000041132	N4bp2l1	52.4746	2.13915	0.314662	6.79825	1.06e-11	1.09e-10	18.9822	23.7205	15.2974	74.0307	91.8638	90.9532	4.40502
ENSMUSG00000021775	Nr1d2	1785.08	2.13675	0.0726813	29.3989	5.67e-190	4.56e-187	709.933	664.173	607.815	3060.75	2923.36	2744.45	4.3977
ENSMUSG00000111692	RP23-186O3.13	37.138	2.13273	0.378094	5.64076	1.69e-08	1.26e-07	17.0839	10.1659	14.2775	50.972	74.4213	55.907	4.38548
ENSMUSG00000090222	Ifi203-ps	10.361	2.13073	0.734975	2.89904	0.00374302	0.0125982	2.84732	0.84716	8.1586	13.3498	18.6053	18.3575	4.37938
ENSMUSG00000106350	RP23-307I19.5	9.08899	2.13023	0.786391	2.70887	0.00675127	0.0213362	1.89822	4.2358	4.0793	4.85448	18.6053	20.8608	4.37788
ENSMUSG00000072244	Trim6	12.4421	2.12645	0.650444	3.26923	0.00107841	0.00408088	2.84732	5.08296	6.11895	12.1362	20.931	27.5363	4.36642
ENSMUSG00000108402	RP23-325D10.4	21.0832	2.12454	0.562208	3.77892	0.000157511	0.000692669	8.54197	13.5546	1.01982	49.7584	24.4195	29.2051	4.36064
ENSMUSG00000055994	Nod2	20.7134	2.11892	0.516677	4.10106	4.11e-05	0.000199017	8.54197	6.77728	8.1586	18.2043	38.3735	44.2249	4.34369
ENSMUSG00000031493	Ggn	39.3999	2.11774	0.367274	5.76611	8.11e-09	6.26e-08	15.1857	11.0131	18.3568	52.1856	77.9098	61.748	4.34015
ENSMUSG00000086657	Stamos	42.7102	2.11667	0.358111	5.91065	3.41e-09	2.75e-08	20.8804	18.6375	8.1586	74.0307	62.793	71.7612	4.33692
ENSMUSG00000113831	RP24-144G20.2	127.227	2.11304	0.206359	10.2397	1.32e-24	3.46e-23	40.8116	50.8296	52.011	183.256	206.984	229.469	4.32603
ENSMUSG00000108696	RP24-144C5.2	8.43669	2.10167	0.798274	2.63277	0.00846905	0.0261331	1.89822	1.69432	6.11895	19.4179	8.13983	13.3509	4.29207
ENSMUSG00000111497	RP23-186O3.11	28.4608	2.09431	0.420527	4.9802	6.35e-07	3.96e-06	7.59286	13.5546	11.2181	42.4767	44.1877	51.7348	4.27022
ENSMUSG00000044468	Fam46c	75.6753	2.09426	0.292504	7.15976	8.08e-13	9.26e-12	40.8116	22.0262	23.456	93.4486	155.82	118.489	4.27007
ENSMUSG00000049539	Hist1h1a	16.4749	2.09147	0.581557	3.59633	0.000322744	0.00134493	10.4402	3.38864	5.09912	32.7677	16.2797	30.874	4.26182
ENSMUSG00000087543	RP23-379H6.3	157.84	2.08896	0.192637	10.844	2.13e-27	6.52e-26	65.4884	52.5239	63.2291	236.656	227.915	301.23	4.25441
ENSMUSG00000074218	Cox7a1	8.96142	2.08743	0.790886	2.63936	0.0083063	0.0256764	0	5.08296	5.09912	12.1362	19.7682	11.6821	4.24991
ENSMUSG00000104917	RP23-477N9.2	10.0905	2.08274	0.786095	2.64948	0.00806155	0.0249937	2.84732	7.62444	1.01982	9.70895	9.30267	30.0396	4.23612
ENSMUSG00000106475	RP23-293K21.1	13.6937	2.08256	0.627995	3.31621	0.000912476	0.00349532	8.54197	5.93012	1.01982	23.0588	24.4195	19.192	4.23559
ENSMUSG00000090236	Car15	12.383	2.08071	0.645674	3.22254	0.00127058	0.00474369	3.79643	4.2358	6.11895	26.6996	20.931	12.5165	4.23016
ENSMUSG00000102101	Zbtb11os1	28.3266	2.07537	0.456383	4.54744	5.43e-06	2.99e-05	9.49108	4.2358	19.3767	46.1175	46.5133	44.2249	4.21454
ENSMUSG00000010307	Tmem86a	176.698	2.0742	0.170609	12.1577	5.22e-34	2.17e-32	72.1322	65.2313	66.2886	293.696	267.452	295.389	4.21112
ENSMUSG00000060519	Tor3a	475.198	2.07044	0.112311	18.4348	6.91e-76	9.38e-74	166.094	205.013	176.43	759.725	745.376	798.552	4.20014
ENSMUSG00000073409	H2-Q6	125.882	2.06519	0.214174	9.64258	5.28e-22	1.18e-20	45.5572	62.6898	36.7137	194.179	194.193	221.959	4.18488
ENSMUSG00000090891	RP24-108G5.1	15.9943	2.06424	0.559953	3.68645	0.000227408	0.000971254	7.59286	6.77728	4.0793	19.4179	31.3965	26.7018	4.18213
ENSMUSG00000110791	RP23-255F14.4	11.03	2.0638	0.713236	2.89358	0.00380881	0.0127867	1.89822	6.77728	4.0793	19.4179	8.13983	25.8674	4.18087
ENSMUSG00000093930	Hmgcs1	2160.03	2.0632	0.0841403	24.5209	8.84e-133	3.19e-130	845.655	829.369	825.038	3826.54	3683.86	2949.72	4.17911
ENSMUSG00000044786	Zfp36	1084.12	2.06228	0.082657	24.9499	2.14e-137	8.29e-135	403.371	443.912	406.91	1807.08	1822.16	1621.3	4.17647
ENSMUSG00000024014	Pim1	669.329	2.06023	0.0967795	21.2879	1.47e-100	3.38e-98	257.208	249.065	270.253	1099.54	1136.09	1003.82	4.17054
ENSMUSG00000039133	RP24-173K12.2	9.37494	2.0558	0.738048	2.78546	0.00534524	0.0173069	1.89822	6.77728	2.03965	14.5634	15.1168	15.8542	4.15775
ENSMUSG00000046613	Vwa5b2	34.2829	2.05355	0.422995	4.85478	1.21e-06	7.29e-06	12.3384	21.179	6.11895	46.1175	46.5133	73.4301	4.15125
ENSMUSG00000113880	RP23-149C6.5	11.0595	2.05324	0.676689	3.03424	0.00241144	0.0084637	3.79643	5.08296	4.0793	10.9226	17.4425	25.033	4.15036
ENSMUSG00000042608	Stk40	1255.13	2.04211	0.07956	25.6675	2.7e-145	1.15e-142	462.215	548.959	457.901	1996.4	2000.07	2065.22	4.11847
ENSMUSG00000087593	AC149085.3	13.1153	2.03892	0.638492	3.19334	0.00140637	0.00519228	3.79643	9.31876	2.03965	23.0588	16.2797	24.1986	4.10938
ENSMUSG00000110627	RP24-257F22.4	10.52	2.03851	0.700503	2.91006	0.0036136	0.0122315	3.79643	1.69432	7.13877	13.3498	16.2797	20.8608	4.1082
ENSMUSG00000114805	RP23-53N20.4	8.13443	2.03209	0.831308	2.44445	0.0145074	0.041938	4.74554	0	5.09912	12.1362	9.30267	17.5231	4.08997
ENSMUSG00000040557	Wbscr27	52.6121	2.03182	0.317958	6.3902	1.66e-10	1.52e-09	25.6259	15.2489	21.4163	71.6035	100.004	81.7744	4.08919
ENSMUSG00000012396	Nanog	7.08808	2.03112	0.81936	2.47892	0.0131783	0.0385434	1.89822	3.38864	3.05947	9.70895	12.7912	11.6821	4.08723
ENSMUSG00000028838	Extl1	17.2862	2.03067	0.535746	3.79036	0.000150429	0.00066376	5.69465	8.4716	6.11895	21.8451	34.885	26.7018	4.08594
ENSMUSG00000087338	Scpep1os	13.2632	2.0269	0.642368	3.15535	0.00160305	0.00584719	1.89822	6.77728	7.13877	15.777	16.2797	31.7084	4.07528
ENSMUSG00000067279	Ppp1r3c	17.6814	2.02667	0.539918	3.75366	0.000174272	0.000760782	9.49108	3.38864	8.1586	29.1269	32.5593	23.3641	4.07463
ENSMUSG00000034209	Rasl10a	49.8612	2.02406	0.31925	6.34005	2.3e-10	2.09e-09	25.6259	15.2489	18.3568	83.7397	74.4213	81.7744	4.06726
ENSMUSG00000063820	Arl9	8.55714	2.01364	0.792494	2.54089	0.0110571	0.0330702	0	5.08296	5.09912	13.3498	12.7912	15.0198	4.03799
ENSMUSG00000034825	Nrip3	52.3279	2.00911	0.323342	6.21358	5.18e-10	4.56e-09	27.5241	17.7904	17.337	92.235	63.9558	95.1253	4.02534
ENSMUSG00000097640	RP24-448C16.2	9.99186	2.00871	0.705568	2.84694	0.00441423	0.0145967	3.79643	5.08296	3.05947	9.70895	17.4425	20.8608	4.02421
ENSMUSG00000037447	Arid5a	1103.03	2.00455	0.077285	25.9371	2.54e-148	1.15e-145	454.623	454.925	409.969	1736.69	1751.23	1810.72	4.01264
ENSMUSG00000090799	Klhl33	11.6391	2.00384	0.653065	3.06836	0.00215238	0.00764424	4.74554	5.08296	4.0793	24.2724	11.6283	20.0264	4.01066
ENSMUSG00000000282	Mnt	1098.23	1.99854	0.0768509	26.0054	4.31e-149	2.05e-146	442.284	437.134	440.564	1683.29	1757.04	1829.08	3.99594
ENSMUSG00000032633	Flcn	1848.53	1.99761	0.0659129	30.3068	9.34e-202	8.49e-199	764.981	739.57	714.897	2989.14	3066.39	2816.21	3.99337
ENSMUSG00000109724	RP23-74O12.6	13.7643	1.992	0.62063	3.20964	0.00132904	0.00494253	3.79643	8.4716	4.0793	16.9907	32.5593	16.6887	3.97787
ENSMUSG00000022951	Rcan1	983.987	1.98634	0.0839802	23.6524	1.11e-123	3.59e-121	370.152	414.261	403.85	1593.48	1647.74	1474.44	3.96229
ENSMUSG00000109472	RP23-225M4.2	10.9804	1.98248	0.683975	2.89847	0.0037499	0.0126153	1.89822	3.38864	8.1586	20.6315	15.1168	16.6887	3.95172
ENSMUSG00000006724	Cyp27b1	99.3419	1.97802	0.228423	8.65945	4.74e-18	8.09e-17	32.2697	48.2881	39.7732	148.061	167.448	160.211	3.93952
ENSMUSG00000111028	RP24-87K15.4	16.1144	1.96583	0.567663	3.46302	0.000534145	0.00214468	4.74554	5.08296	10.1982	21.8451	19.7682	35.0462	3.90637
ENSMUSG00000107750	RP23-336L12.3	29.0242	1.9572	0.410804	4.76431	1.89e-06	1.11e-05	14.2366	10.1659	11.2181	54.6128	43.0248	40.8872	3.88307
ENSMUSG00000086241	RP23-280M4.5	13.0048	1.95668	0.616206	3.17536	0.00149648	0.00549393	8.54197	3.38864	4.0793	23.0588	19.7682	19.192	3.88168
ENSMUSG00000024131	Slc3a1	26.4473	1.95571	0.424396	4.60821	4.06e-06	2.28e-05	9.49108	12.7074	10.1982	40.0494	45.3505	40.8872	3.87906
ENSMUSG00000021123	Rdh12	24.182	1.95533	0.503532	3.88322	0.000103081	0.000467463	11.3893	4.2358	14.2775	58.2537	30.2337	26.7018	3.87804
ENSMUSG00000049516	Spty2d1	2003.53	1.9467	0.0681456	28.5667	1.74e-179	1.14e-176	844.706	880.199	747.531	3231.87	3236.17	3080.73	3.8549
ENSMUSG00000031604	Msmo1	1794.94	1.94251	0.0780662	24.8829	1.14e-136	4.26e-134	712.78	737.029	772.007	3032.83	2990.81	2524.16	3.84374
ENSMUSG00000100351	RP23-110B5.4	13.5588	1.93946	0.622128	3.11746	0.00182418	0.00656673	1.89822	5.93012	9.17842	18.2043	18.6053	27.5363	3.83561
ENSMUSG00000110010	RP23-28A7.7	83.4018	1.93018	0.245736	7.85471	4.01e-15	5.58e-14	34.1679	36.4279	33.6542	121.362	122.098	152.701	3.81103
ENSMUSG00000074269	Rec114	32.4117	1.92781	0.407394	4.73204	2.22e-06	1.29e-05	17.0839	8.4716	15.2974	36.4086	60.4673	56.7414	3.80477
ENSMUSG00000015202	Cnksr3	502.732	1.92499	0.10868	17.7124	3.37e-70	3.91e-68	222.091	210.943	195.806	819.193	731.422	836.936	3.79733
ENSMUSG00000031022	AC132584.3	12.9376	1.92326	0.678831	2.83319	0.00460864	0.0151699	5.69465	10.1659	0	16.9907	25.5823	19.192	3.79278
ENSMUSG00000100937	RP23-389K5.2	15.9344	1.92289	0.604972	3.17847	0.00148056	0.0054393	9.49108	1.69432	9.17842	15.777	24.4195	35.0462	3.79181
ENSMUSG00000026826	Nr4a2	359.111	1.91682	0.126984	15.0949	1.75e-51	1.31e-49	145.213	161.807	143.795	600.741	508.158	594.951	3.77589
ENSMUSG00000085012	RP23-103G18.5	10.5178	1.91357	0.682257	2.80476	0.00503545	0.0164249	2.84732	3.38864	7.13877	19.4179	12.7912	17.5231	3.76739
ENSMUSG00000083757	Rps15a-ps4	21.0148	1.91212	0.489073	3.90968	9.24e-05	0.000423047	5.69465	7.62444	13.2577	32.7677	38.3735	28.3707	3.76362
ENSMUSG00000031770	Herpud1	1370.65	1.90722	0.0813587	23.4421	1.59e-121	4.82e-119	541.941	582.846	604.756	2328.93	2212.87	1952.57	3.75085
ENSMUSG00000083183	RP23-36H10.3	13.256	1.90664	0.606991	3.14113	0.00168297	0.00611312	7.59286	5.93012	3.05947	21.8451	24.4195	16.6887	3.74935
ENSMUSG00000055210	Foxd2	16.7488	1.90277	0.548674	3.46794	0.000524468	0.00210988	3.79643	11.0131	6.11895	29.1269	27.908	22.5297	3.7393
ENSMUSG00000054499	Dedd2	371.264	1.9027	0.128755	14.7777	2.04e-49	1.44e-47	181.28	155.03	133.597	598.314	541.88	617.48	3.73913
ENSMUSG00000078302	Foxd1	15.4955	1.90021	0.584974	3.24837	0.00116066	0.00436527	3.79643	7.62444	8.1586	16.9907	37.2107	19.192	3.73268
ENSMUSG00000025612	Bach1	1799.64	1.89925	0.0648583	29.2831	1.7e-188	1.32e-185	773.523	792.941	713.877	2877.49	2839.64	2800.36	3.73019
ENSMUSG00000032000	Birc3	610.221	1.89319	0.0976402	19.3895	9.47e-84	1.52e-81	245.819	282.104	247.817	938.127	962.826	984.631	3.71457
ENSMUSG00000083152	Apc-ps1	8.77201	1.88943	0.727109	2.59855	0.00936183	0.0285427	4.74554	3.38864	3.05947	12.1362	15.1168	14.1854	3.70489
ENSMUSG00000051527	Usp29	129.686	1.88323	0.1923	9.79321	1.2e-22	2.78e-21	56.9465	55.9125	53.0309	201.461	204.659	206.105	3.68901
ENSMUSG00000097404	Gm10814	12.3376	1.88097	0.619727	3.03515	0.00240413	0.00844088	3.79643	6.77728	5.09912	23.0588	18.6053	16.6887	3.68322
ENSMUSG00000046962	Zbtb21	1456.91	1.87918	0.0678367	27.7015	6.7e-169	3.89e-166	612.174	631.981	623.113	2304.66	2346.6	2222.93	3.67865
ENSMUSG00000042216	Sgsm1	89.883	1.87631	0.245317	7.64854	2.03e-14	2.66e-13	31.3206	48.2881	35.6939	122.575	139.54	161.88	3.67136
ENSMUSG00000022197	Pdzd2	55.4777	1.87531	0.322053	5.82297	5.78e-09	4.54e-08	18.9822	36.4279	15.2974	81.3125	84.8868	95.9598	3.66879
ENSMUSG00000116164	RP23-432N1.10	7.85088	1.87166	0.774883	2.41541	0.0157177	0.0450014	1.89822	5.08296	3.05947	10.9226	12.7912	13.3509	3.65952
ENSMUSG00000020108	Ddit4	873.204	1.86934	0.0870345	21.4782	2.49e-102	5.85e-100	381.541	398.165	343.681	1430.86	1384.93	1300.05	3.65366
ENSMUSG00000061482	Hist1h4d	10.8089	1.86818	0.658694	2.83619	0.00456554	0.0150423	4.74554	5.08296	4.0793	20.6315	12.7912	17.5231	3.65072
ENSMUSG00000031668	Eif2ak3	1373.15	1.86573	0.0694662	26.8581	6.79e-159	3.55e-156	584.65	594.706	593.538	2223.35	2158.22	2084.41	3.64452
ENSMUSG00000044197	Gpr146	46.675	1.86529	0.321037	5.81019	6.24e-09	4.88e-08	20.8804	21.179	18.3568	66.749	68.6072	84.2777	3.6434
ENSMUSG00000105981	RP24-372J15.5	9.18858	1.85982	0.742234	2.5057	0.0122208	0.0361217	5.69465	5.08296	1.01982	9.70895	18.6053	15.0198	3.62962
ENSMUSG00000037526	Atg14	746.273	1.85751	0.0935829	19.8488	1.13e-87	1.95e-85	332.188	343.947	291.67	1155.37	1112.83	1241.64	3.62381
ENSMUSG00000097337	Gm26606	35.6254	1.85326	0.385662	4.80541	1.54e-06	9.21e-06	12.3384	11.0131	23.456	60.6809	45.3505	60.9136	3.61316
ENSMUSG00000105198	RP23-158A20.7	22.3081	1.85253	0.472983	3.91668	8.98e-05	0.00041195	15.1857	6.77728	7.13877	33.9813	34.885	35.8806	3.61132
ENSMUSG00000030103	Bhlhe40	1764.95	1.85194	0.0779212	23.7668	7.36e-125	2.44e-122	785.861	809.885	697.56	2953.95	2834.99	2507.47	3.60986
ENSMUSG00000018476	Kdm6b	1699.36	1.85122	0.0643615	28.7629	6.25e-182	4.51e-179	732.711	763.291	715.917	2661.47	2611.72	2711.07	3.60805
ENSMUSG00000026173	Plcd4	33.2383	1.84878	0.379069	4.87717	1.08e-06	6.54e-06	15.1857	11.0131	17.337	55.8265	50.0018	50.066	3.60197
ENSMUSG00000031380	Figf	33.3288	1.84698	0.391213	4.72117	2.34e-06	1.36e-05	8.54197	18.6375	16.3172	44.9039	52.3275	59.2447	3.59747
ENSMUSG00000027995	Tlr2	371.123	1.83938	0.120762	15.2314	2.19e-52	1.68e-50	164.196	171.973	149.914	581.323	547.695	611.639	3.57856
ENSMUSG00000049536	Tceal1	31.503	1.83837	0.415656	4.42282	9.74e-06	5.18e-05	17.0839	16.096	8.1586	36.4086	45.3505	65.9202	3.57606
ENSMUSG00000019935	Slc17a8	15.6612	1.837	0.57133	3.2153	0.0013031	0.00485819	8.54197	6.77728	5.09912	36.4086	16.2797	20.8608	3.57265
ENSMUSG00000053175	Bcl3	310.707	1.83673	0.135269	13.5783	5.39e-42	3.01e-40	115.791	157.572	133.597	491.516	470.948	494.819	3.57198
ENSMUSG00000019464	Ptger1	27.5334	1.83671	0.422186	4.35047	1.36e-05	7.09e-05	10.4402	13.5546	12.2379	31.5541	46.5133	50.9004	3.57194
ENSMUSG00000089886	AC149085.5	100.393	1.83406	0.22163	8.27533	1.28e-16	2e-15	47.4554	48.2881	35.6939	165.052	152.331	153.536	3.5654
ENSMUSG00000029597	Sds	13.5952	1.83264	0.595835	3.07576	0.0020997	0.00746729	3.79643	5.93012	8.1586	19.4179	26.7452	17.5231	3.56189
ENSMUSG00000000247	Lhx2	16.8063	1.83038	0.537992	3.40224	0.000668357	0.00262955	5.69465	10.1659	6.11895	31.5541	19.7682	27.5363	3.55631
ENSMUSG00000022602	Arc	82.442	1.82671	0.252177	7.24375	4.36e-13	5.12e-12	43.659	33.8864	31.6146	116.507	116.283	152.701	3.54727
ENSMUSG00000112669	RP23-137B10.3	8.50565	1.82251	0.732196	2.48911	0.0128065	0.0376243	3.79643	3.38864	4.0793	12.1362	15.1168	12.5165	3.53697
ENSMUSG00000090264	Eif4ebp3	11.2736	1.82247	0.643702	2.83123	0.00463695	0.0152463	3.79643	5.93012	5.09912	21.8451	15.1168	15.8542	3.53686
ENSMUSG00000060029	RP23-100C5.2	23.7997	1.81658	0.442578	4.10455	4.05e-05	0.00019613	9.49108	12.7074	9.17842	38.8358	38.3735	34.2117	3.52246
ENSMUSG00000105789	RP23-246L14.3	8.57588	1.81111	0.752391	2.40713	0.0160783	0.0458583	3.79643	1.69432	6.11895	9.70895	15.1168	15.0198	3.50911
ENSMUSG00000085956	AC087062.10	46.2189	1.8085	0.322578	5.6064	2.07e-08	1.51e-07	18.033	21.179	22.4361	80.0988	60.4673	75.0989	3.50278
ENSMUSG00000035745	Grin3b	80.222	1.80782	0.255486	7.07603	1.48e-12	1.66e-11	38.9134	38.1222	29.5749	148.061	102.329	124.33	3.50114
ENSMUSG00000031883	Car7	14.3944	1.80722	0.593883	3.04305	0.00234192	0.00824183	3.79643	10.1659	5.09912	25.486	15.1168	26.7018	3.49966
ENSMUSG00000089265	Gm22888	10.407	1.80398	0.688072	2.62179	0.00874694	0.0268914	2.84732	5.08296	6.11895	14.5634	10.4655	23.3641	3.49182
ENSMUSG00000073867	RP24-310M4.2	85.1313	1.80336	0.267598	6.73905	1.59e-11	1.62e-10	29.4223	54.2182	29.5749	108.012	141.866	147.695	3.49031
ENSMUSG00000025746	Il6	20.2284	1.79965	0.475581	3.78412	0.000154254	0.000679492	9.49108	8.4716	9.17842	29.1269	32.5593	32.5429	3.48137
ENSMUSG00000018507	Trpv2	23.724	1.78952	0.463026	3.86484	0.00011116	0.00050149	13.2875	8.4716	10.1982	49.7584	25.5823	35.0462	3.45701
ENSMUSG00000015812	Gnrh1	41.9366	1.78823	0.342206	5.22561	1.74e-07	1.15e-06	21.8295	19.4847	15.2974	54.6128	62.793	77.6022	3.45392
ENSMUSG00000079057	Cyp4v3	38.8221	1.78717	0.376743	4.74374	2.1e-06	1.22e-05	19.9313	22.0262	10.1982	64.3218	43.0248	73.4301	3.45137
ENSMUSG00000020312	Shc2	110.339	1.77628	0.21352	8.31901	8.87e-17	1.4e-15	58.8447	42.358	48.9516	163.839	162.797	185.244	3.42542
ENSMUSG00000040943	Tet2	666.681	1.77304	0.0965352	18.3667	2.43e-75	3.27e-73	293.274	310.908	301.868	938.127	1068.64	1087.27	3.41773
ENSMUSG00000081249	RP23-353J21.2	22.2696	1.77149	0.469229	3.77533	0.000159796	0.000701393	8.54197	14.4017	7.13877	36.4086	27.908	39.2183	3.41408
ENSMUSG00000036931	Nfkbid	19.8236	1.77007	0.512745	3.45214	0.000556161	0.00222369	14.2366	8.4716	4.0793	27.9132	38.3735	25.8674	3.4107
ENSMUSG00000052684	Jun	2548.76	1.76724	0.0765245	23.0938	5.35e-118	1.51e-115	1134.18	1125.03	1211.55	4262.23	4129.22	3430.35	3.40402
ENSMUSG00000020866	Cacna1g	114.238	1.76602	0.212805	8.29881	1.05e-16	1.66e-15	47.4554	61.8427	45.8921	194.179	155.82	180.237	3.40116
ENSMUSG00000105643	RP24-68G17.2	20.9577	1.76385	0.476748	3.69975	0.000215812	0.000925889	7.59286	12.7074	8.1586	26.6996	37.2107	33.3773	3.39603
ENSMUSG00000044122	Proca1	29.7845	1.76066	0.444217	3.96351	7.39e-05	0.000343499	23.7277	11.8602	5.09912	41.263	44.1877	52.5693	3.38852
ENSMUSG00000010044	Zmynd10	19.8849	1.76042	0.575472	3.05909	0.0022201	0.00785942	4.74554	2.54148	20.3965	30.3405	27.908	33.3773	3.38797
ENSMUSG00000034855	Cxcl10	704.775	1.75836	0.0960243	18.3117	6.68e-75	8.9e-73	315.104	328.698	319.205	1160.22	1123.3	982.127	3.38314
ENSMUSG00000044934	Zfp367	2559.64	1.75124	0.0751655	23.2984	4.6e-120	1.34e-117	1176.89	1193.65	1143.22	4280.43	4119.92	3443.7	3.36647
ENSMUSG00000041328	Pcf11	3041.98	1.75017	0.057128	30.6359	4.07e-206	4.26e-203	1418.92	1400.35	1360.45	4828.99	4799.01	4444.19	3.36398
ENSMUSG00000078151	RP23-297J14.5	10.0189	1.74942	0.704788	2.4822	0.0130575	0.038265	6.64375	5.93012	1.01982	14.5634	18.6053	13.3509	3.36224
ENSMUSG00000102302	RP23-187M7.5	77.3412	1.74871	0.252447	6.92705	4.3e-12	4.61e-11	33.2188	41.5108	31.6146	105.585	118.609	133.509	3.36058
ENSMUSG00000037235	Mxd4	624.302	1.74856	0.0965558	18.1093	2.69e-73	3.49e-71	299.918	293.117	266.174	927.205	943.058	1016.34	3.36024
ENSMUSG00000024924	Vldlr	802.068	1.74216	0.0899142	19.3758	1.23e-83	1.97e-81	366.356	382.916	358.978	1183.28	1179.11	1341.77	3.34536
ENSMUSG00000107502	RP24-194N1.2	10.7182	1.74205	0.66345	2.62575	0.00864591	0.0266199	3.79643	6.77728	4.0793	21.8451	12.7912	15.0198	3.34511
ENSMUSG00000022518	RP23-354F11.2	21.6585	1.74076	0.467114	3.72663	0.000194059	0.000840492	9.49108	10.1659	10.1982	42.4767	26.7452	30.874	3.34211
ENSMUSG00000041445	Mmrn2	26.4224	1.73908	0.429335	4.05063	5.11e-05	0.000243745	7.59286	13.5546	15.2974	43.6903	44.1877	34.2117	3.33821
ENSMUSG00000101172	RP23-110B5.3	10.024	1.7358	0.679872	2.55312	0.0106761	0.0321006	2.84732	5.93012	5.09912	12.1362	17.4425	16.6887	3.33064
ENSMUSG00000038253	Hoxa5	86.1608	1.7346	0.237679	7.29807	2.92e-13	3.48e-12	45.5572	37.275	36.7137	117.721	145.354	134.344	3.32787
ENSMUSG00000084792	RP24-83P13.2	14.9103	1.73227	0.559446	3.0964	0.00195883	0.00699605	9.49108	5.08296	6.11895	25.486	23.2567	20.0264	3.3225
ENSMUSG00000000142	Axin2	26.6325	1.73118	0.438996	3.9435	8.03e-05	0.000371323	14.2366	14.4017	8.1586	29.1269	54.6532	39.2183	3.31999
ENSMUSG00000019320	Noxo1	25.3039	1.73096	0.440479	3.92972	8.5e-05	0.000391448	9.49108	16.096	9.17842	38.8358	46.5133	31.7084	3.31948
ENSMUSG00000047669	Msl3l2	129.659	1.72927	0.19424	8.90273	5.45e-19	9.94e-18	65.4884	62.6898	52.011	196.606	188.379	212.78	3.31559
ENSMUSG00000019848	Popdc3	20.5327	1.72683	0.477318	3.61778	0.000297139	0.00124692	8.54197	11.8602	8.1586	30.3405	26.7452	37.5495	3.31
ENSMUSG00000097579	Gm26799	14.2215	1.71767	0.603337	2.84695	0.00441405	0.0145967	3.79643	5.93012	10.1982	16.9907	32.5593	15.8542	3.28905
ENSMUSG00000003752	Itpkc	371.838	1.71514	0.122121	14.0446	8.31e-45	5.07e-43	158.501	197.388	164.192	564.333	555.834	590.778	3.28329
ENSMUSG00000055102	Zfp819	19.768	1.71253	0.556202	3.07897	0.00207717	0.00739347	17.0839	6.77728	4.0793	21.8451	22.0938	46.7282	3.27735
ENSMUSG00000027555	Car13	444.437	1.70955	0.107906	15.8429	1.57e-56	1.31e-54	206.905	217.72	198.866	697.831	680.258	665.043	3.27058
ENSMUSG00000097041	Pafah1b1-ps1	10.6561	1.70923	0.664933	2.57053	0.0101543	0.0306593	7.59286	4.2358	3.05947	19.4179	16.2797	13.3509	3.26986
ENSMUSG00000026004	Kansl1l	385.698	1.7092	0.130904	13.0569	5.8e-39	2.86e-37	205.007	188.069	148.894	564.333	551.183	656.699	3.2698
ENSMUSG00000028028	Alpk1	109.64	1.70736	0.212589	8.03129	9.65e-16	1.4e-14	46.5063	54.2182	53.0309	172.334	184.891	146.86	3.26563
ENSMUSG00000059824	Dbp	26.2391	1.70026	0.45666	3.72325	0.000196676	0.000849368	19.9313	11.0131	6.11895	29.1269	45.3505	45.8938	3.24959
ENSMUSG00000044390	Tigd3	172.073	1.69763	0.166755	10.1804	2.43e-24	6.26e-23	76.8777	84.716	81.586	273.064	250.009	266.184	3.24368
ENSMUSG00000041920	Slc16a6	291.279	1.69471	0.153164	11.0647	1.86e-28	5.99e-27	140.468	141.476	131.557	410.203	379.084	544.885	3.23712
ENSMUSG00000036158	Prickle1	36.0884	1.69132	0.377626	4.47882	7.51e-06	4.05e-05	18.033	11.0131	22.4361	67.9627	45.3505	51.7348	3.22952
ENSMUSG00000024843	Chka	1726.14	1.68993	0.0717937	23.5387	1.64e-122	5.12e-120	810.538	874.269	761.809	2768.26	2668.7	2473.26	3.22641
ENSMUSG00000090327	RP23-60K23.3	16.9764	1.68736	0.536735	3.14375	0.00166796	0.00606387	5.69465	8.4716	10.1982	21.8451	19.7682	35.8806	3.22067
ENSMUSG00000102602	RP23-13A13.6	538.743	1.6859	0.107542	15.6767	2.18e-55	1.75e-53	279.987	250.759	236.599	764.58	803.518	897.015	3.21741
ENSMUSG00000111997	RP23-231M6.4	91.2262	1.6849	0.22562	7.46785	8.15e-14	1.01e-12	41.7607	43.2051	44.8723	133.498	148.843	135.178	3.21517
ENSMUSG00000109864	Eid3	125.337	1.68321	0.196956	8.54608	1.27e-17	2.12e-16	55.9974	62.6898	60.1696	184.47	176.751	211.946	3.21141
ENSMUSG00000097390	Gm26785	20.4332	1.68289	0.506986	3.31939	0.000902133	0.00345961	11.3893	5.93012	12.2379	19.4179	30.2337	43.3905	3.2107
ENSMUSG00000056596	Trnp1	167.91	1.68263	0.178403	9.43164	4.04e-21	8.48e-20	96.809	75.3972	67.3084	239.083	253.498	275.363	3.21013
ENSMUSG00000053693	Mast1	63.7261	1.68073	0.277831	6.04948	1.45e-09	1.23e-08	31.3206	32.1921	27.5353	77.6716	103.492	110.145	3.2059
ENSMUSG00000057706	Mex3b	936.028	1.67981	0.0802885	20.9222	3.36e-97	7.48e-95	429.946	447.3	459.941	1378.67	1411.68	1488.63	3.20387
ENSMUSG00000068742	Cry2	390.011	1.67796	0.120234	13.9558	2.9e-44	1.74e-42	192.669	190.611	174.39	538.847	597.696	645.851	3.19976
ENSMUSG00000032712	RP23-214L4.1	2493.78	1.6761	0.0649471	25.8071	7.38e-147	3.28e-144	1198.72	1264.81	1098.35	3935.77	3859.44	3605.58	3.19562
ENSMUSG00000021025	Nfkbia	1630.34	1.67428	0.0857814	19.5179	7.73e-85	1.26e-82	753.592	780.234	797.503	2683.31	2651.26	2116.12	3.19159
ENSMUSG00000055202	Zfp811	13.0999	1.67274	0.636346	2.62867	0.00857205	0.0264197	11.3893	3.38864	4.0793	12.1362	26.7452	20.8608	3.1882
ENSMUSG00000043644	RP23-82I5.2	19.6326	1.67244	0.483699	3.45762	0.000544976	0.0021844	11.3893	7.62444	9.17842	33.9813	25.5823	30.0396	3.18754
ENSMUSG00000036002	Fam214b	690.269	1.67165	0.0918665	18.1965	5.5e-74	7.28e-72	330.289	343.1	316.146	1048.57	995.385	1108.13	3.18578
ENSMUSG00000110404	Rnf223	63.5535	1.67101	0.275465	6.06614	1.31e-09	1.11e-08	34.1679	26.2619	30.5947	108.012	98.8408	83.4433	3.18437
ENSMUSG00000079470	Utp14b	611.724	1.66631	0.112753	14.7784	2.02e-49	1.43e-47	296.122	334.628	247.817	894.437	865.148	1032.19	3.17401
ENSMUSG00000040859	Bsdc1	1197.56	1.66213	0.0709421	23.4294	2.14e-121	6.41e-119	582.752	563.361	579.26	1849.55	1810.53	1799.87	3.16484
ENSMUSG00000012428	Steap4	13.6434	1.66177	0.586373	2.83397	0.00459731	0.0151374	7.59286	5.08296	7.13877	23.0588	13.954	25.033	3.16403
ENSMUSG00000027514	Zbp1	16.705	1.66079	0.571929	2.90384	0.00368611	0.0124327	5.69465	3.38864	15.2974	31.5541	20.931	23.3641	3.16191
ENSMUSG00000049969	Plekhf2	966.376	1.65807	0.0823516	20.1341	3.71e-90	7.06e-88	440.386	505.754	446.683	1521.88	1461.68	1421.87	3.15595
ENSMUSG00000022235	Cmbl	13.5637	1.65792	0.694097	2.3886	0.0169126	0.0478462	15.1857	2.54148	2.03965	12.1362	18.6053	30.874	3.15561
ENSMUSG00000108064	RP23-4F16.11	25.4979	1.65654	0.454251	3.64676	0.000265566	0.00112276	18.033	13.5546	5.09912	31.5541	43.0248	41.7216	3.15261
ENSMUSG00000002032	Tmem25	33.9766	1.65607	0.403645	4.10278	4.08e-05	0.000197586	12.3384	26.2619	10.1982	42.4767	50.0018	62.5825	3.15156
ENSMUSG00000087347	RP23-386K17.3	9.6289	1.65118	0.677774	2.43619	0.0148431	0.0427725	4.74554	5.08296	4.0793	14.5634	15.1168	14.1854	3.14091
ENSMUSG00000045730	Adrb2	36.3142	1.65099	0.36021	4.58341	4.57e-06	2.55e-05	20.8804	12.7074	19.3767	52.1856	53.4903	59.2447	3.14049
ENSMUSG00000036151	Tm6sf2	54.0482	1.6487	0.297845	5.53544	3.1e-08	2.22e-07	23.7277	25.4148	29.5749	66.749	89.5382	89.2843	3.13552
ENSMUSG00000055413	H2-Q5	27.0069	1.64493	0.441084	3.72929	0.000192019	0.000832349	12.3384	19.4847	7.13877	46.1175	30.2337	46.7282	3.12733
ENSMUSG00000025586	Cpeb1	81.9725	1.63444	0.238981	6.83923	7.96e-12	8.31e-11	36.0661	45.7466	37.7335	117.721	130.237	124.33	3.10468
ENSMUSG00000096992	RP23-151I7.1	28.4159	1.63336	0.408278	4.00062	6.32e-05	0.00029751	12.3384	10.1659	19.3767	43.6903	40.6992	44.2249	3.10235
ENSMUSG00000066440	Zfyve26	1289.81	1.6304	0.0789654	20.647	1.04e-94	2.13e-92	626.411	682.811	579.26	1826.5	1968.68	2055.21	3.09598
ENSMUSG00000052271	Bhlha15	16.9268	1.62346	0.518217	3.13278	0.0017316	0.0062745	8.54197	10.1659	6.11895	24.2724	23.2567	29.2051	3.08113
ENSMUSG00000030020	Prickle2	74.2673	1.62323	0.2718	5.97213	2.34e-09	1.92e-08	36.0661	49.1353	23.456	106.798	105.818	124.33	3.08063
ENSMUSG00000035840	Lysmd3	1229.47	1.62283	0.0726021	22.3524	1.14e-110	2.95e-108	616.92	605.719	584.359	1822.86	1945.42	1801.54	3.0798
ENSMUSG00000020300	Cpeb4	1024.76	1.62232	0.0763516	21.248	3.44e-100	7.82e-98	499.231	526.933	480.337	1538.87	1536.1	1567.06	3.0787
ENSMUSG00000079065	RP23-314A12.1	537.645	1.62113	0.0994138	16.3069	8.82e-60	8.16e-58	251.514	279.563	260.055	796.134	805.844	832.764	3.07616
ENSMUSG00000035237	Lcat	328.575	1.62026	0.126091	12.85	8.6e-38	4.08e-36	168.941	171.973	141.756	503.652	506.995	478.13	3.07431
ENSMUSG00000024378	Stard4	1766.57	1.60973	0.0620447	25.9447	2.09e-148	9.69e-146	878.874	886.976	848.494	2688.17	2682.66	2614.28	3.05195
ENSMUSG00000034457	Eda2r	608.436	1.60937	0.096322	16.7083	1.14e-62	1.11e-60	307.511	299.895	294.729	873.806	894.219	980.458	3.0512
ENSMUSG00000037876	Jmjd1c	3484.98	1.60937	0.0530392	30.343	3.11e-202	2.96e-199	1733.07	1686.69	1740.84	5426.09	5260.66	5062.5	3.05118
ENSMUSG00000028718	Stil	2059.55	1.60922	0.0600088	26.8164	2.08e-158	1.06e-155	1044.02	1024.22	981.071	3065.6	3179.19	3063.2	3.05087
ENSMUSG00000044433	Camsap3	51.2158	1.60788	0.301687	5.32963	9.84e-08	6.69e-07	26.575	29.6506	19.3767	77.6716	75.5842	78.4367	3.04804
ENSMUSG00000035385	Ccl2	808.655	1.6051	0.0937475	17.1215	1.03e-65	1.08e-63	409.065	381.222	408.95	1284.01	1287.26	1081.42	3.04216
ENSMUSG00000038418	Egr1	3258.22	1.60294	0.0797276	20.1052	6.65e-90	1.24e-87	1628.67	1619.77	1589.91	5358.13	5231.59	4121.26	3.03761
ENSMUSG00000026819	Slc25a25	1829.96	1.60252	0.0699902	22.8964	5.04e-116	1.39e-113	916.838	937.806	861.752	2879.92	2844.29	2539.18	3.03674
ENSMUSG00000032193	Ldlr	4185.7	1.60105	0.0679247	23.571	7.65e-123	2.43e-120	2093.73	2095.03	2033.53	6751.36	6599.08	5541.47	3.03364
ENSMUSG00000091997	RP24-422I18.5	101.975	1.59963	0.222165	7.20017	6.01e-13	6.94e-12	54.0991	55.9125	41.8128	144.421	139.54	176.065	3.03065
ENSMUSG00000086598	Btbd18	14.0146	1.59573	0.608708	2.6215	0.00875427	0.02691	2.84732	12.7074	5.09912	16.9907	25.5823	20.8608	3.02248
ENSMUSG00000023067	Cdkn1a	1710.7	1.58854	0.0790124	20.105	6.68e-90	1.24e-87	863.688	857.326	837.276	2773.12	2681.49	2251.3	3.00745
ENSMUSG00000056508	RP23-60K23.12	23.8601	1.58788	0.473907	3.35062	0.000806303	0.00312524	6.64375	10.1659	19.3767	30.3405	29.0708	47.5627	3.00608
ENSMUSG00000024209	RP23-124G7.3	14.8682	1.58666	0.546263	2.90457	0.00367757	0.0124139	8.54197	7.62444	6.11895	20.6315	22.0938	24.1986	3.00353
ENSMUSG00000000489	Pdgfb	454.003	1.5855	0.113851	13.9261	4.39e-44	2.63e-42	243.921	231.275	206.005	669.918	630.256	742.645	3.00112
ENSMUSG00000097051	Gm26836	12.3546	1.57789	0.624079	2.52835	0.0114601	0.0341146	2.84732	7.62444	8.1586	21.8451	12.7912	20.8608	2.98532
ENSMUSG00000107086	RP23-113M20.5	13.9508	1.57446	0.618744	2.54461	0.01094	0.0327855	11.3893	7.62444	2.03965	13.3498	20.931	28.3707	2.97825
ENSMUSG00000028860	Sytl1	38.9519	1.57106	0.35014	4.48695	7.22e-06	3.91e-05	21.8295	20.3318	16.3172	61.8946	67.4443	45.8938	2.97123
ENSMUSG00000009628	Tex15	38.491	1.57093	0.354059	4.43693	9.13e-06	4.87e-05	13.2875	18.6375	26.5154	54.6128	56.9788	60.9136	2.97097
ENSMUSG00000031972	Acta1	34.8783	1.56765	0.408652	3.83614	0.000124982	0.000559023	8.54197	25.4148	18.3568	70.3899	46.5133	40.0528	2.96421
ENSMUSG00000054364	Rhob	1526.07	1.56644	0.0756245	20.7133	2.63e-95	5.61e-93	781.116	765.832	761.809	2446.66	2340.78	2060.21	2.96172
ENSMUSG00000001467	Cyp51	2193.65	1.56615	0.0668548	23.4262	2.31e-121	6.81e-119	1119.95	1080.13	1120.79	3467.31	3366.4	3007.3	2.96114
ENSMUSG00000001655	Hoxc13	41.5399	1.55521	0.347608	4.47402	7.68e-06	4.14e-05	27.5241	12.7074	23.456	64.3218	56.9788	64.2513	2.93876
ENSMUSG00000026315	Serpinb8	51.7089	1.55454	0.307306	5.0586	4.22e-07	2.69e-06	24.6768	31.3449	22.4361	92.235	62.793	76.7678	2.93739
ENSMUSG00000021226	Acot2	88.217	1.54716	0.229022	6.75551	1.42e-11	1.46e-10	46.5063	47.4409	40.793	121.362	143.029	130.172	2.92241
ENSMUSG00000062081	RP23-460I18.1	14.6965	1.54507	0.562892	2.74487	0.00605343	0.019359	6.64375	5.93012	10.1982	15.777	22.0938	27.5363	2.91818
ENSMUSG00000018774	Cd68	157.682	1.54399	0.175328	8.8063	1.29e-18	2.3e-17	81.6233	84.716	75.467	228.16	217.45	258.674	2.916
ENSMUSG00000044595	Dnd1	189.03	1.54099	0.169952	9.06719	1.22e-19	2.32e-18	104.402	90.6461	95.8635	287.628	236.055	319.588	2.90994
ENSMUSG00000103976	RP24-541A5.1	24.4002	1.5407	0.425421	3.62159	0.000292794	0.00122894	13.2875	11.0131	13.2577	36.4086	34.885	37.5495	2.90936
ENSMUSG00000030256	Bhlhe41	137.998	1.53559	0.223297	6.87691	6.12e-12	6.47e-11	48.4045	98.2705	65.2688	178.402	202.333	235.31	2.89907
ENSMUSG00000115003	RP23-337O1.6	12.0724	1.53337	0.630341	2.4326	0.0149907	0.0431443	10.4402	5.08296	3.05947	14.5634	20.931	18.3575	2.89461
ENSMUSG00000059213	Ddn	19.3685	1.53147	0.482924	3.17124	0.00151788	0.00556274	7.59286	10.1659	12.2379	24.2724	30.2337	31.7084	2.8908
ENSMUSG00000062284	RP23-444N1.5	25.2573	1.52754	0.423054	3.61073	0.000305331	0.00127822	13.2875	14.4017	11.2181	43.6903	31.3965	37.5495	2.88293
ENSMUSG00000034958	Atcay	21.6657	1.5265	0.485302	3.14546	0.00165824	0.00603167	13.2875	5.08296	15.2974	36.4086	34.885	25.033	2.88086
ENSMUSG00000034570	Inpp5j	12.6717	1.52457	0.619261	2.46191	0.0138198	0.0402116	8.54197	6.77728	4.0793	18.2043	26.7452	11.6821	2.877
ENSMUSG00000031709	Tbc1d9	463.694	1.52369	0.119655	12.7341	3.82e-37	1.78e-35	278.089	216.873	224.361	666.277	637.233	759.334	2.87526
ENSMUSG00000034063	RP24-191L21.3	23.135	1.52218	0.458019	3.3234	0.000889258	0.00341639	8.54197	16.096	11.2181	33.9813	25.5823	43.3905	2.87225
ENSMUSG00000071192	Wfikkn1	45.4718	1.52159	0.321667	4.73033	2.24e-06	1.3e-05	26.575	23.7205	20.3965	61.8946	59.3045	80.94	2.87107
ENSMUSG00000026928	Card9	13.0609	1.5204	0.595247	2.55423	0.0106423	0.0320172	5.69465	9.31876	5.09912	24.2724	13.954	20.0264	2.8687
ENSMUSG00000078671	Chd2	1851.61	1.51771	0.069441	21.8561	6.81e-106	1.66e-103	973.785	1035.23	863.791	2773.12	2700.1	2763.64	2.86336
ENSMUSG00000101586	RP24-89C18.1	13.9753	1.51578	0.601365	2.52057	0.0117164	0.034803	9.49108	3.38864	9.17842	20.6315	12.7912	28.3707	2.85954
ENSMUSG00000018899	Irf1	1090.56	1.51578	0.0751205	20.1779	1.53e-90	2.94e-88	555.228	559.125	580.28	1673.58	1631.46	1543.7	2.85953
ENSMUSG00000067786	Nnat	93.2621	1.51477	0.234177	6.46848	9.9e-11	9.28e-10	58.8447	35.5807	50.9912	137.139	147.68	129.337	2.85752
ENSMUSG00000029627	Zkscan14	142.839	1.51344	0.194837	7.76773	7.99e-15	1.08e-13	75.9286	66.9256	80.5661	172.334	215.124	246.158	2.85491
ENSMUSG00000034551	Hdx	124.918	1.51317	0.216104	7.00204	2.52e-12	2.76e-11	71.1831	76.2444	46.9119	166.266	168.611	220.29	2.85436
ENSMUSG00000039879	Heca	916.868	1.51239	0.0809874	18.6744	8e-78	1.14e-75	502.078	476.104	449.743	1367.75	1307.02	1398.51	2.85282
ENSMUSG00000047246	Hist1h2be	49.254	1.51029	0.314278	4.80559	1.54e-06	9.2e-06	17.0839	27.1091	32.6344	77.6716	70.9328	70.0924	2.84867
ENSMUSG00000047227	RP23-377I11.1	60.6503	1.50979	0.279318	5.40527	6.47e-08	4.49e-07	25.6259	36.4279	32.6344	82.5261	84.8868	101.801	2.84769
ENSMUSG00000030717	Nupr1	471.844	1.50752	0.108749	13.8623	1.07e-43	6.32e-42	222.091	249.912	264.135	709.967	729.097	655.864	2.8432
ENSMUSG00000056445	Hoxaas2	30.9402	1.50717	0.378715	3.97971	6.9e-05	0.00032292	17.0839	16.9432	14.2775	41.263	47.6762	48.3971	2.84253
ENSMUSG00000032652	Crebl2	155.377	1.50307	0.210592	7.13733	9.52e-13	1.08e-11	65.4884	115.214	61.1895	212.383	247.684	230.303	2.83445
ENSMUSG00000034858	Fam214a	141.82	1.50233	0.197818	7.5945	3.09e-14	3.97e-13	79.7251	57.6069	85.6653	178.402	232.567	216.953	2.833
ENSMUSG00000019564	Arid3a	578.47	1.49798	0.106236	14.1005	3.77e-45	2.33e-43	270.496	315.143	323.284	790.066	831.426	940.406	2.82447
ENSMUSG00000034394	Lif	1525.17	1.49748	0.0665587	22.4986	4.28e-112	1.12e-109	843.757	764.985	785.265	2248.84	2259.39	2248.8	2.82349
ENSMUSG00000107352	RP24-80F7.3	80.3956	1.49727	0.239701	6.24642	4.2e-10	3.72e-09	40.8116	38.9693	46.9119	109.226	116.283	130.172	2.82308
ENSMUSG00000038894	Irs2	1967.14	1.4947	0.0595525	25.0989	5.12e-139	2.1e-136	999.41	1052.17	1039.2	2930.89	2881.5	2899.65	2.81805
ENSMUSG00000032425	Zfp949	274.888	1.49388	0.138573	10.7804	4.26e-27	1.27e-25	135.722	147.406	149.914	362.872	406.992	446.422	2.81645
ENSMUSG00000086682	RP23-183D11.8	41.4373	1.49088	0.355351	4.1955	2.72e-05	0.000135166	21.8295	13.5546	30.5947	53.3992	55.816	73.4301	2.8106
ENSMUSG00000028525	Pde4b	452.824	1.48667	0.128812	11.5414	8.16e-31	2.92e-29	205.007	290.576	218.242	615.305	653.512	734.301	2.80241
ENSMUSG00000035285	Nat14	67.5668	1.48562	0.259131	5.73309	9.86e-09	7.54e-08	35.117	33.8864	37.7335	92.235	110.469	95.9598	2.80037
ENSMUSG00000035112	Wnk4	116.985	1.48263	0.228672	6.48366	8.95e-11	8.42e-10	62.6411	55.0654	68.3282	121.362	182.565	211.946	2.79458
ENSMUSG00000049690	Nckap5	65.2028	1.47977	0.265948	5.56411	2.63e-08	1.9e-07	37.9643	34.7335	30.5947	100.73	83.724	103.47	2.78903
ENSMUSG00000116946	RP23-19E7.4	63.3753	1.47889	0.31112	4.75344	2e-06	1.17e-05	17.0839	47.4409	35.6939	78.8852	97.678	103.47	2.78734
ENSMUSG00000017418	Arl5b	1540.62	1.47789	0.0666348	22.179	5.48e-109	1.38e-106	839.96	818.356	784.245	2196.65	2254.73	2349.76	2.78542
ENSMUSG00000032846	Zswim6	928.467	1.47759	0.0800281	18.4634	4.07e-76	5.56e-74	494.485	515.92	459.941	1401.73	1336.1	1362.63	2.78483
ENSMUSG00000021815	Mss51	113.232	1.47258	0.203058	7.25204	4.11e-13	4.83e-12	55.9974	55.0654	69.3481	171.12	159.308	168.555	2.77518
ENSMUSG00000042286	Stab1	28.8012	1.47242	0.403246	3.65143	0.000260784	0.00110366	9.49108	16.9432	19.3767	44.9039	39.5363	42.5561	2.77488
ENSMUSG00000042622	Maff	1331.78	1.47213	0.0789286	18.6515	1.23e-77	1.71e-75	720.373	674.339	721.016	2106.84	1996.59	1771.5	2.77432
ENSMUSG00000039908	Slc26a11	130.411	1.47102	0.192101	7.65749	1.9e-14	2.48e-13	76.8777	68.6199	62.2093	186.897	176.751	211.111	2.77217
ENSMUSG00000085178	Kdm6bos	31.9421	1.46913	0.375579	3.91165	9.17e-05	0.000420078	18.033	19.4847	13.2577	46.1175	43.0248	51.7348	2.76855
ENSMUSG00000103899	RP23-251N15.2	13.3913	1.46627	0.574922	2.55038	0.0107604	0.0323167	8.54197	6.77728	6.11895	15.777	19.7682	23.3641	2.76307
ENSMUSG00000003032	Klf4	951.285	1.46537	0.0773189	18.9523	4.23e-80	6.22e-78	511.569	505.754	499.714	1368.96	1446.56	1375.15	2.76135
ENSMUSG00000052837	Junb	1779.36	1.46483	0.0835288	17.5368	7.5e-69	8.44e-67	983.276	931.028	921.921	2809.53	2796.61	2233.78	2.76031
ENSMUSG00000010051	Hyal1	49.4278	1.46266	0.313223	4.66972	3.02e-06	1.72e-05	19.9313	30.4977	28.5551	58.2537	82.5612	76.7678	2.75617
ENSMUSG00000103543	RP23-1K14.2	12.7974	1.46134	0.594242	2.45916	0.0139262	0.0404818	5.69465	6.77728	8.1586	13.3498	18.6053	24.1986	2.75363
ENSMUSG00000030203	Dusp16	2641.17	1.46129	0.0616877	23.6885	4.74e-124	1.55e-121	1373.36	1441.87	1403.28	4054.7	3969.91	3603.92	2.75354
ENSMUSG00000018846	Pank3	3415.33	1.46081	0.0566787	25.7734	1.76e-146	7.67e-144	1842.22	1843.42	1771.44	5222.2	5099.02	4713.71	2.75262
ENSMUSG00000028035	Dnajb4	1226.49	1.457	0.0756226	19.2668	1.02e-82	1.61e-80	644.444	692.129	625.152	1871.4	1836.11	1689.73	2.74538
ENSMUSG00000053470	Kdm3a	2299.14	1.45668	0.0576267	25.2778	5.61e-141	2.35e-138	1191.13	1257.18	1233.99	3365.36	3447.8	3299.35	2.74475
ENSMUSG00000050052	Tdrp	70.0685	1.45433	0.258153	5.63361	1.76e-08	1.31e-07	37.9643	41.5108	32.6344	115.294	89.5382	103.47	2.7403
ENSMUSG00000039473	Ubn1	2618.38	1.45387	0.0556705	26.1157	2.42e-150	1.18e-147	1396.14	1435.94	1366.56	3892.08	3889.68	3729.91	2.73942
ENSMUSG00000032913	Lrig2	913.239	1.45194	0.0859514	16.8926	5.1e-64	5.31e-62	463.165	538.794	464.02	1271.87	1343.07	1398.51	2.73576
ENSMUSG00000029004	Kmt2e	2232.05	1.44911	0.0577446	25.0951	5.62e-139	2.26e-136	1153.17	1219.06	1217.67	3227.01	3309.42	3265.97	2.73039
ENSMUSG00000086894	AC139636.2	75.8678	1.44825	0.28074	5.1587	2.49e-07	1.62e-06	49.3536	49.9824	22.4361	105.585	97.678	130.172	2.72877
ENSMUSG00000065336	Snora34	13.3927	1.44808	0.576188	2.5132	0.011964	0.035468	4.74554	7.62444	9.17842	21.8451	18.6053	18.3575	2.72844
ENSMUSG00000035373	Ccl7	416.975	1.44756	0.111308	13.0049	1.15e-38	5.59e-37	226.837	220.262	223.342	650.5	609.325	571.586	2.72746
ENSMUSG00000021670	Hmgcr	3803.71	1.44712	0.0637533	22.6988	4.61e-114	1.24e-111	2107.02	1990.83	2023.33	5870.27	5808.35	5022.45	2.72663
ENSMUSG00000032841	Prr5l	144.633	1.44322	0.179604	8.03553	9.32e-16	1.36e-14	73.0813	85.5631	74.4472	217.238	198.845	218.621	2.71926
ENSMUSG00000022351	Sqle	2102.93	1.4425	0.0712926	20.2335	4.97e-91	9.62e-89	1177.84	1092.84	1120.79	3222.16	3236.17	2767.81	2.71791
ENSMUSG00000028370	Pappa	35.6072	1.44209	0.358732	4.01997	5.82e-05	0.00027524	21.8295	14.4017	21.4163	58.2537	47.6762	50.066	2.71714
ENSMUSG00000026788	Zbtb43	1229.78	1.44049	0.0747887	19.2607	1.15e-82	1.79e-80	635.902	721.78	627.192	1779.17	1793.09	1821.57	2.71412
ENSMUSG00000003282	Plag1	144.831	1.43631	0.191529	7.49921	6.42e-14	8.06e-13	91.1143	62.6898	81.586	217.238	186.053	230.303	2.70628
ENSMUSG00000106237	RP23-45G4.3	32.3139	1.43613	0.376394	3.81551	0.000135903	0.000604255	14.2366	18.6375	19.3767	41.263	56.9788	43.3905	2.70595
ENSMUSG00000090582	RP23-111F7.2	133.301	1.43593	0.189504	7.57729	3.53e-14	4.51e-13	77.8268	71.1614	67.3084	180.829	184.891	217.787	2.70556
ENSMUSG00000041488	Stx3	1273.33	1.43489	0.0727509	19.7233	1.36e-86	2.29e-84	690.95	687.894	682.263	1975.77	1840.77	1762.32	2.70361
ENSMUSG00000067931	Zfp948	1902.49	1.43323	0.0692614	20.693	4.01e-95	8.38e-93	1033.58	1034.38	1013.71	2899.34	2904.76	2529.17	2.7005
ENSMUSG00000033948	Zswim5	16.4811	1.4319	0.546722	2.61906	0.00881734	0.027084	12.3384	8.4716	6.11895	20.6315	16.2797	35.0462	2.69801
ENSMUSG00000050675	Gp1ba	28.1772	1.43067	0.411045	3.48056	0.000500372	0.00201682	21.8295	13.5546	10.1982	44.9039	41.862	36.715	2.69571
ENSMUSG00000061175	Fnip2	1116.19	1.42991	0.0714956	20	5.51e-89	9.77e-87	600.785	609.108	602.716	1615.33	1645.41	1623.81	2.6943
ENSMUSG00000047180	Neurl3	265.35	1.42849	0.145134	9.84253	7.38e-23	1.72e-21	163.247	138.934	129.518	337.386	411.643	411.375	2.69164
ENSMUSG00000019850	Tnfaip3	3835.18	1.42679	0.0639295	22.3182	2.46e-110	6.27e-108	2042.48	2090.79	2101.86	5921.25	5833.94	5020.78	2.68848
ENSMUSG00000053950	Adnp2	2190.94	1.42475	0.0591993	24.0671	5.53e-128	1.9e-125	1186.38	1236.85	1142.2	3156.62	3265.24	3158.33	2.68468
ENSMUSG00000103715	RP23-58N8.6	101.042	1.42354	0.231508	6.14897	7.8e-10	6.76e-09	44.6081	65.2313	55.0705	138.353	124.423	178.569	2.68242
ENSMUSG00000027227	Sord	139.813	1.42311	0.181496	7.84103	4.47e-15	6.2e-14	80.6742	72.0086	75.467	189.325	212.799	208.608	2.68164
ENSMUSG00000015093	Clic3	25.6278	1.42176	0.422815	3.3626	0.000772111	0.00300441	18.033	14.4017	9.17842	36.4086	40.6992	35.0462	2.67912
ENSMUSG00000105552	RP23-114P22.5	83.95	1.41987	0.26869	5.2844	1.26e-07	8.48e-07	33.2188	66.0785	36.7137	144.421	113.958	109.311	2.67561
ENSMUSG00000026675	Hsd17b7	1008.35	1.4194	0.0755295	18.7927	8.66e-79	1.26e-76	559.974	563.361	522.15	1464.84	1468.66	1471.1	2.67475
ENSMUSG00000027954	Efna1	787.328	1.41686	0.0878127	16.135	1.45e-58	1.27e-56	419.506	434.593	431.386	1220.9	1157.02	1060.56	2.67003
ENSMUSG00000020303	Stc2	44.13	1.41658	0.350673	4.03959	5.35e-05	0.000254458	16.1348	28.8034	27.5353	60.6809	46.5133	85.1121	2.66952
ENSMUSG00000096177	RP23-407B16.1	15.9815	1.4149	0.530185	2.66869	0.0076148	0.0237778	5.69465	10.1659	10.1982	23.0588	26.7452	20.0264	2.66641
ENSMUSG00000036492	Rnf39	14.5778	1.41119	0.588814	2.39666	0.0165453	0.0469752	12.3384	2.54148	9.17842	20.6315	24.4195	18.3575	2.65956
ENSMUSG00000024409	Psors1c2	45.1855	1.41043	0.324863	4.34163	1.41e-05	7.36e-05	21.8295	27.1091	25.4956	58.2537	55.816	82.6088	2.65817
ENSMUSG00000033460	Armcx1	420.977	1.4088	0.113892	12.3696	3.82e-35	1.65e-33	217.346	260.078	212.123	605.596	629.093	601.626	2.65516
ENSMUSG00000082163	RP23-430P1.1	236.615	1.40875	0.143806	9.79623	1.17e-22	2.7e-21	131.926	141.476	114.22	334.959	355.827	341.283	2.65508
ENSMUSG00000079429	Mroh2a	732.965	1.40836	0.0887361	15.8714	1e-56	8.37e-55	402.422	424.427	376.315	1052.21	1026.78	1115.64	2.65436
ENSMUSG00000070867	Trabd2b	74.9499	1.40697	0.267543	5.25884	1.45e-07	9.69e-07	35.117	45.7466	42.8326	93.4486	90.701	141.854	2.65179
ENSMUSG00000003070	Efna2	189.685	1.40596	0.170096	8.26567	1.39e-16	2.16e-15	111.995	116.061	83.6256	263.355	253.498	309.575	2.64993
ENSMUSG00000025220	Mgea5	2886.19	1.40504	0.0639636	21.9663	6.05e-107	1.49e-104	1598.3	1604.52	1539.93	4387.23	4368.77	3818.36	2.64826
ENSMUSG00000022574	Naprt	101.414	1.40452	0.216832	6.47749	9.33e-11	8.76e-10	65.4884	52.5239	48.9516	152.916	132.563	156.039	2.6473
ENSMUSG00000053158	Fes	114.642	1.40339	0.204107	6.87576	6.17e-12	6.52e-11	65.4884	63.537	60.1696	152.916	154.657	191.085	2.64523
ENSMUSG00000052565	Hist1h1d	40.2392	1.40316	0.335058	4.18782	2.82e-05	0.000139556	25.6259	19.4847	21.4163	55.8265	52.3275	66.7546	2.6448
ENSMUSG00000039021	Ttc16	19.5502	1.39962	0.527544	2.65308	0.007976	0.0247505	7.59286	6.77728	18.3568	27.9132	17.4425	39.2183	2.63832
ENSMUSG00000024423	Impact	1126.28	1.39735	0.0768707	18.178	7.72e-74	1.01e-71	595.091	661.632	602.716	1568	1616.34	1713.92	2.63418
ENSMUSG00000025473	Adam8	164.617	1.39706	0.17922	7.79519	6.43e-15	8.81e-14	86.3688	106.742	78.5265	211.17	239.544	265.35	2.63364
ENSMUSG00000037580	Gch1	181.7	1.39697	0.171586	8.14153	3.9e-16	5.88e-15	83.5215	119.45	96.8833	245.151	258.149	287.045	2.63349
ENSMUSG00000102496	RP23-461O23.2	103.829	1.39687	0.220768	6.32733	2.49e-10	2.26e-09	51.2518	63.537	57.1102	128.644	143.029	179.403	2.6333
ENSMUSG00000087667	RP23-362N19.1	17.1504	1.39665	0.520342	2.68409	0.00727269	0.0228117	11.3893	7.62444	9.17842	32.7677	24.4195	17.5231	2.63289
ENSMUSG00000038056	Kmt2c	954.52	1.38819	0.0864291	16.0615	4.75e-58	4.1e-56	561.872	548.959	472.179	1365.32	1309.35	1469.44	2.61749
ENSMUSG00000033159	Cnppd1	1543.08	1.38577	0.0673336	20.5807	4.08e-94	8.14e-92	877.925	823.439	860.732	2220.92	2332.64	2142.82	2.61312
ENSMUSG00000016239	Lonrf3	13.0802	1.38476	0.581626	2.38085	0.0172729	0.0486812	5.69465	5.93012	10.1982	18.2043	20.931	17.5231	2.61129
ENSMUSG00000097217	RP24-236O3.3	61.7191	1.3839	0.315149	4.39124	1.13e-05	5.94e-05	23.7277	40.6637	38.7533	66.749	74.4213	125.999	2.60972
ENSMUSG00000026170	Cyp27a1	36.8298	1.38357	0.366219	3.77799	0.000158098	0.000694521	18.033	26.2619	16.3172	60.6809	60.4673	39.2183	2.60914
ENSMUSG00000018983	E2f2	688.133	1.38159	0.10716	12.8927	4.95e-38	2.36e-36	354.966	362.584	430.366	871.378	998.874	1110.63	2.60555
ENSMUSG00000054383	Pnma1	41.5104	1.38121	0.349375	3.95339	7.71e-05	0.00035709	16.1348	22.8733	30.5947	48.5448	55.816	75.0989	2.60487
ENSMUSG00000039646	Vasn	1758.61	1.38095	0.0663037	20.8276	2.43e-96	5.3e-94	1000.36	969.151	955.576	2652.97	2589.63	2383.97	2.60439
ENSMUSG00000102270	RP23-466K3.1	17.371	1.37989	0.501987	2.74885	0.00598053	0.0191522	9.49108	9.31876	10.1982	27.9132	19.7682	27.5363	2.60248
ENSMUSG00000079316	Rab9	641.707	1.37728	0.0973049	14.1543	1.76e-45	1.11e-43	383.44	350.724	334.502	944.195	983.757	853.625	2.59778
ENSMUSG00000022508	Bcl6	430.507	1.37701	0.119846	11.4898	1.48e-30	5.24e-29	208.804	246.523	264.135	569.187	609.325	685.069	2.5973
ENSMUSG00000096954	Gdap10	55.4305	1.37634	0.292775	4.70103	2.59e-06	1.49e-05	24.6768	37.275	30.5947	69.1763	79.0727	91.7876	2.5961
ENSMUSG00000111291	RP23-162P10.8	190.488	1.37584	0.166677	8.2545	1.53e-16	2.36e-15	96.809	120.297	100.963	269.423	244.195	311.243	2.59518
ENSMUSG00000086453	RP23-370H21.5	15.0217	1.37575	0.578271	2.37908	0.0173561	0.0488893	2.84732	11.0131	11.2181	15.777	26.7452	22.5297	2.59503
ENSMUSG00000051650	B3gnt2	24.3657	1.37441	0.428487	3.20759	0.00133854	0.00497434	16.1348	15.2489	9.17842	35.1949	33.7222	36.715	2.59262
ENSMUSG00000015305	Sash1	272.706	1.37415	0.138988	9.88688	4.75e-23	1.13e-21	135.722	168.585	150.934	412.63	356.99	411.375	2.59216
ENSMUSG00000038319	Kcnh2	58.1734	1.3738	0.283846	4.83996	1.3e-06	7.83e-06	39.8625	28.8034	28.5551	93.4486	73.2585	85.1121	2.59153
ENSMUSG00000036432	Siah2	1022.7	1.37295	0.0794241	17.2864	5.96e-67	6.46e-65	563.77	567.597	576.201	1561.93	1496.57	1370.14	2.59
ENSMUSG00000003934	Efnb3	276.346	1.37123	0.138257	9.91793	3.48e-23	8.38e-22	163.247	136.393	164.192	381.076	376.758	436.408	2.58691
ENSMUSG00000021112	Mpp5	1429.84	1.3709	0.0668422	20.5095	1.77e-93	3.49e-91	798.2	811.579	782.205	2103.2	1986.12	2097.76	2.58632
ENSMUSG00000017550	Atad5	2173.13	1.37006	0.0583559	23.4777	6.89e-122	2.12e-119	1221.5	1247.87	1165.66	3176.04	3136.16	3091.57	2.58482
ENSMUSG00000020525	Ppm1d	736.955	1.36833	0.0851815	16.0637	4.58e-58	3.99e-56	415.709	406.637	413.029	1063.13	1026.78	1096.44	2.58172
ENSMUSG00000059602	Syn3	42.7613	1.36624	0.321067	4.25531	2.09e-05	0.000105975	21.8295	26.2619	23.456	67.9627	56.9788	60.0792	2.57798
ENSMUSG00000059479	B3gnt8	22.9772	1.36375	0.464063	2.93871	0.00329585	0.0112525	17.0839	15.2489	6.11895	25.486	37.2107	36.715	2.57352
ENSMUSG00000087442	RP23-368M21.4	36.645	1.36218	0.378293	3.60085	0.000317182	0.00132386	28.4732	11.8602	21.4163	65.5354	44.1877	48.3971	2.57072
ENSMUSG00000093553	RP24-201C14.6	24.756	1.36112	0.452208	3.00994	0.00261303	0.00911619	9.49108	10.1659	22.4361	33.9813	29.0708	43.3905	2.56884
ENSMUSG00000021754	Map3k1	967.598	1.35531	0.0783347	17.3016	4.58e-67	4.98e-65	565.668	540.488	526.229	1371.39	1346.56	1455.25	2.55853
ENSMUSG00000005836	Gata6	707.761	1.3546	0.0865406	15.6528	3.18e-55	2.54e-53	384.389	415.955	392.632	1031.58	1008.18	1013.84	2.55727
ENSMUSG00000026958	Dpp7	876.022	1.35376	0.0804318	16.8311	1.44e-63	1.47e-61	476.452	505.754	496.655	1242.75	1224.46	1310.06	2.55577
ENSMUSG00000072571	Tmem253	46.3107	1.35359	0.317593	4.26201	2.03e-05	0.000103122	33.2188	23.7205	21.4163	63.1082	60.4673	75.9334	2.55547
ENSMUSG00000030742	Lat	23.402	1.3491	0.440807	3.06052	0.00220953	0.00782863	11.3893	10.1659	18.3568	31.5541	31.3965	37.5495	2.54753
ENSMUSG00000049001	Ndnf	14.2103	1.34894	0.56047	2.4068	0.016093	0.0458876	7.59286	9.31876	7.13877	23.0588	13.954	24.1986	2.54725
ENSMUSG00000020831	RP23-198E14.7	69.3679	1.34837	0.255458	5.27823	1.3e-07	8.76e-07	34.1679	41.5108	41.8128	88.5942	105.818	104.304	2.54624
ENSMUSG00000032599	Ip6k2	247.016	1.34786	0.138876	9.70547	2.86e-22	6.43e-21	138.57	137.24	141.756	377.435	355.827	331.27	2.54533
ENSMUSG00000082436	RP23-35E16.1	37.085	1.34398	0.354528	3.79089	0.000150109	0.000662488	18.033	24.5676	20.3965	53.3992	41.862	64.2513	2.5385
ENSMUSG00000005148	Klf5	640.348	1.33984	0.0938948	14.2696	3.39e-46	2.17e-44	333.137	379.528	375.295	876.233	955.849	922.048	2.53123
ENSMUSG00000097842	RP23-201L15.5	28.6942	1.33928	0.405461	3.30312	0.000956166	0.00364998	14.2366	14.4017	20.3965	47.3311	29.0708	46.7282	2.53026
ENSMUSG00000090394	RP23-71J17.1	140.82	1.33828	0.184724	7.24473	4.33e-13	5.09e-12	80.6742	79.633	79.5463	172.334	217.45	215.284	2.52849
ENSMUSG00000000732	Icosl	133.174	1.33354	0.195036	6.8374	8.06e-12	8.4e-11	59.7938	84.716	82.6058	195.393	172.099	204.436	2.5202
ENSMUSG00000033597	Caskin1	129.878	1.3297	0.190257	6.98896	2.77e-12	3.02e-11	77.8268	78.7858	65.2688	173.547	180.239	203.602	2.5135
ENSMUSG00000008855	Hdac5	1540.9	1.32945	0.0642719	20.6848	4.75e-95	9.83e-93	897.856	859.02	876.029	2157.81	2211.71	2242.96	2.51307
ENSMUSG00000066441	Rdh11	1165.24	1.32941	0.0725757	18.3175	6e-75	8.04e-73	648.241	685.352	654.727	1734.26	1655.87	1612.96	2.51299
ENSMUSG00000093577	RP24-201C14.5	29.1467	1.32778	0.404226	3.28474	0.00102077	0.00387845	18.9822	15.2489	15.2974	54.6128	40.6992	30.0396	2.51015
ENSMUSG00000037161	Mgarp	28.5233	1.32628	0.399556	3.31938	0.000902161	0.00345961	13.2875	21.179	14.2775	37.6222	37.2107	47.5627	2.50756
ENSMUSG00000003546	Klc4	231.753	1.3255	0.172308	7.69264	1.44e-14	1.91e-13	113.893	164.349	118.3	273.064	333.733	387.177	2.5062
ENSMUSG00000027660	Skil	3846.05	1.32439	0.0617675	21.4415	5.48e-102	1.27e-99	2285.45	2162.8	2133.47	5723.43	5753.7	5017.44	2.50426
ENSMUSG00000027947	Il6ra	357.918	1.32139	0.120478	10.9679	5.45e-28	1.71e-26	204.058	223.65	185.608	483.02	516.298	534.871	2.49907
ENSMUSG00000028807	Zbtb8a	89.237	1.3204	0.237459	5.56056	2.69e-08	1.94e-07	51.2518	52.5239	49.9714	108.012	115.121	158.542	2.49736
ENSMUSG00000025407	Gli1	18.2917	1.31952	0.502452	2.62615	0.00863563	0.0266	11.3893	6.77728	13.2577	31.5541	26.7452	20.0264	2.49582
ENSMUSG00000072770	Acrbp	79.9003	1.3191	0.253714	5.19917	2e-07	1.32e-06	37.9643	60.1483	38.7533	112.867	101.167	128.503	2.49511
ENSMUSG00000058396	Gpr182	47.7215	1.31858	0.323166	4.08019	4.5e-05	0.000216358	20.8804	38.1222	22.4361	61.8946	77.9098	65.0858	2.4942
ENSMUSG00000103966	RP24-340N18.1	39.3475	1.318	0.346202	3.80703	0.000140644	0.000624008	26.575	18.6375	22.4361	69.1763	44.1877	55.0726	2.4932
ENSMUSG00000021273	Fdft1	868.83	1.31635	0.08343	15.7779	4.41e-56	3.59e-54	491.638	514.226	485.436	1308.28	1253.53	1159.86	2.49036
ENSMUSG00000020135	Apc2	100.025	1.31427	0.223056	5.89211	3.81e-09	3.06e-08	55.0482	64.3841	53.0309	122.575	134.889	170.224	2.48677
ENSMUSG00000024042	Sik1	809.647	1.31409	0.0818798	16.049	5.81e-58	5e-56	474.554	470.174	448.723	1121.38	1164	1179.05	2.48645
ENSMUSG00000056260	Lrif1	671.944	1.31366	0.0886095	14.8253	1.01e-49	7.18e-48	381.541	399.859	375.295	941.768	941.895	991.306	2.48571
ENSMUSG00000056216	Cebpg	1833.92	1.31262	0.0653404	20.089	9.21e-90	1.67e-87	1081.03	1047.09	1027.98	2770.69	2594.28	2482.44	2.48393
ENSMUSG00000022521	Crebbp	1947.81	1.3125	0.0682054	19.2433	1.61e-82	2.49e-80	1116.15	1177.55	1061.64	2629.91	2726.84	2974.75	2.48371
ENSMUSG00000051747	Ttn	28.3145	1.31045	0.400174	3.2747	0.00105773	0.00400549	17.0839	19.4847	12.2379	33.9813	39.5363	47.5627	2.48019
ENSMUSG00000048388	Fam171b	460.577	1.30781	0.106074	12.3292	6.31e-35	2.7e-33	274.292	279.563	240.679	650.5	644.21	674.222	2.47566
ENSMUSG00000032182	Yipf2	175.627	1.30762	0.16153	8.09524	5.72e-16	8.48e-15	99.6563	97.4234	106.062	265.783	245.358	239.482	2.47533
ENSMUSG00000022280	Rnf19a	2183.22	1.30706	0.0651704	20.056	1.79e-89	3.23e-87	1305.02	1265.66	1196.25	3197.89	3237.33	2897.15	2.47436
ENSMUSG00000102246	RP24-566B6.4	20.0536	1.30311	0.471701	2.76257	0.00573487	0.0184559	11.3893	11.0131	12.2379	24.2724	37.2107	24.1986	2.4676
ENSMUSG00000060550	H2-Q7	120.71	1.30303	0.198616	6.56056	5.36e-11	5.18e-10	57.8956	68.6199	82.6058	175.975	169.774	169.39	2.46747
ENSMUSG00000026094	Stk17b	1057.97	1.30033	0.0775241	16.7733	3.83e-63	3.81e-61	578.007	634.523	619.033	1591.05	1473.31	1451.91	2.46286
ENSMUSG00000019852	Arfgef3	38.1491	1.29856	0.345405	3.75952	0.00017024	0.00074411	25.6259	19.4847	21.4163	46.1175	51.1647	65.0858	2.45983
ENSMUSG00000038236	Hoxa7	43.962	1.29827	0.333702	3.8905	0.000100037	0.000454943	27.5241	17.7904	31.6146	58.2537	53.4903	75.0989	2.45934
ENSMUSG00000001349	Cnn1	57.7692	1.29823	0.28584	4.5418	5.58e-06	3.07e-05	42.7098	26.2619	31.6146	77.6716	79.0727	89.2843	2.45927
ENSMUSG00000025432	Avil	31.2169	1.29691	0.37175	3.48865	0.000485459	0.00196125	19.9313	16.9432	17.337	47.3311	40.6992	45.0594	2.45702
ENSMUSG00000022507	RP23-74O4.1	1942.04	1.29507	0.0646203	20.0412	2.41e-89	4.3e-87	1176.89	1134.35	1059.6	2819.24	2830.34	2631.8	2.45389
ENSMUSG00000038085	Cnbd2	28.3291	1.2925	0.403316	3.20468	0.00135214	0.00501863	14.2366	20.3318	14.2775	44.9039	45.3505	30.874	2.44952
ENSMUSG00000065725	Gm26165	16.4785	1.29249	0.542373	2.38302	0.017171	0.0484398	15.1857	9.31876	4.0793	25.486	19.7682	25.033	2.4495
ENSMUSG00000020482	Ccdc117	1702.03	1.29135	0.0645754	19.9976	5.78e-89	1.02e-86	989.919	997.954	971.893	2458.79	2498.93	2294.69	2.44757
ENSMUSG00000037379	Spon2	214.632	1.29008	0.150409	8.57717	9.72e-18	1.63e-16	112.944	128.768	132.577	305.832	281.406	326.263	2.44542
ENSMUSG00000037573	Tob1	811.475	1.28802	0.0868539	14.8297	9.41e-50	6.74e-48	447.03	491.353	474.218	1176	1210.51	1069.74	2.44192
ENSMUSG00000022848	Dirc2	455.234	1.2877	0.104136	12.3656	4.01e-35	1.73e-33	269.547	269.397	254.956	638.363	629.093	670.05	2.44138
ENSMUSG00000116508	RP23-25N17.6	23.1704	1.2876	0.430445	2.99133	0.00277764	0.0096362	13.2875	11.8602	15.2974	33.9813	33.7222	30.874	2.44122
ENSMUSG00000053007	Creb5	592.281	1.28747	0.102303	12.5849	2.56e-36	1.16e-34	365.406	357.501	310.027	764.58	861.66	894.512	2.44099
ENSMUSG00000027381	Bcl2l11	679.534	1.28619	0.0970174	13.2573	4.09e-40	2.11e-38	418.557	386.305	382.434	867.737	973.292	1048.88	2.43882
ENSMUSG00000037568	Vash2	1074.25	1.28593	0.0733994	17.5196	1.01e-68	1.13e-66	639.699	629.44	605.776	1486.68	1520.99	1562.89	2.43839
ENSMUSG00000039633	Lonrf1	277.285	1.28363	0.139507	9.20119	3.54e-20	6.98e-19	167.992	167.738	148.894	338.6	423.271	417.216	2.43451
ENSMUSG00000042804	Gpr153	25.6339	1.28293	0.43511	2.94853	0.00319292	0.0109386	21.8295	11.8602	11.2181	41.263	26.7452	40.8872	2.43333
ENSMUSG00000107320	RP23-23C4.5	45.5038	1.28009	0.34156	3.74778	0.00017841	0.000777545	26.575	31.3449	21.4163	44.9039	89.5382	59.2447	2.42854
ENSMUSG00000039005	Tlr4	138.254	1.27935	0.19178	6.67093	2.54e-11	2.53e-10	85.4197	86.4103	70.3679	200.247	165.122	221.959	2.4273
ENSMUSG00000086697	AC117663.2	18.4932	1.27877	0.51055	2.50469	0.0122557	0.0362046	15.1857	5.08296	12.2379	30.3405	25.5823	22.5297	2.42632
ENSMUSG00000020448	Rnf185	1132.14	1.27535	0.0755897	16.872	7.24e-64	7.46e-62	684.307	653.16	646.569	1676.01	1629.13	1503.65	2.42057
ENSMUSG00000031202	Rab39b	65.2116	1.27466	0.272941	4.67009	3.01e-06	1.72e-05	29.4223	44.0523	40.793	106.798	76.747	93.4565	2.41941
ENSMUSG00000035929	H2-Q4	292.679	1.27414	0.1406	9.06212	1.28e-19	2.42e-18	192.669	184.681	135.637	417.485	394.201	431.402	2.41854
ENSMUSG00000106767	RP23-403P24.5	25.7234	1.27253	0.4209	3.02335	0.00249995	0.0087494	18.033	12.7074	14.2775	44.9039	36.0478	28.3707	2.41584
ENSMUSG00000097392	RP23-314A12.2	699.35	1.26988	0.0955276	13.2933	2.53e-40	1.32e-38	440.386	432.051	356.939	962.4	972.129	1032.19	2.41141
ENSMUSG00000055991	Zkscan5	884.918	1.26769	0.0805292	15.7419	7.8e-56	6.3e-54	538.144	503.213	518.071	1190.56	1268.65	1290.87	2.40775
ENSMUSG00000036097	Slf2	2684.57	1.26629	0.0600166	21.099	8.13e-99	1.83e-96	1588.81	1661.28	1475.69	3881.15	3843.16	3657.32	2.40542
ENSMUSG00000049892	Rasd1	20.1755	1.26479	0.518532	2.43917	0.014721	0.0424733	4.74554	18.6375	12.2379	20.6315	25.5823	39.2183	2.40292
ENSMUSG00000075324	Fign	115.784	1.26401	0.210979	5.99114	2.08e-09	1.73e-08	70.234	77.0915	57.1102	150.489	145.354	194.423	2.40162
ENSMUSG00000079415	Cntf	25.7321	1.26175	0.419311	3.00909	0.00262032	0.00913638	13.2875	16.096	16.3172	27.9132	34.885	45.8938	2.39786
ENSMUSG00000032265	Fam46a	65.2019	1.26145	0.272626	4.62705	3.71e-06	2.09e-05	39.8625	36.4279	38.7533	115.294	73.2585	87.6154	2.39737
ENSMUSG00000025089	Gfra1	35.4514	1.26122	0.349424	3.60943	0.000306874	0.00128391	20.8804	20.3318	21.4163	55.8265	44.1877	50.066	2.39698
ENSMUSG00000043289	Mei4	55.4401	1.26116	0.294106	4.2881	1.8e-05	9.24e-05	35.117	28.8034	34.674	64.3218	72.0957	97.6286	2.39688
ENSMUSG00000022484	Hoxc10	73.2003	1.26114	0.24432	5.16183	2.45e-07	1.6e-06	41.7607	40.6637	46.9119	105.585	105.818	98.4631	2.39685
ENSMUSG00000105556	RP23-111M12.2	37.3809	1.26114	0.341987	3.68768	0.000226307	0.000966947	19.9313	24.5676	21.4163	47.3311	59.3045	51.7348	2.39685
ENSMUSG00000035329	Fbxo33	653.266	1.25524	0.0917418	13.6823	1.29e-42	7.38e-41	360.661	383.763	414.049	909	900.033	952.088	2.38707
ENSMUSG00000072872	Rybp	599.935	1.25414	0.0926249	13.54	9.08e-42	5.01e-40	345.475	343.1	375.295	843.465	857.008	835.267	2.38525
ENSMUSG00000008429	Herpud2	953.945	1.25388	0.0771477	16.253	2.13e-59	1.95e-57	575.159	576.916	538.467	1360.47	1305.86	1366.8	2.38483
ENSMUSG00000103041	RP24-372I24.4	72.0495	1.25225	0.254108	4.92802	8.31e-07	5.12e-06	37.0152	49.9824	40.793	87.3806	106.981	110.145	2.38213
ENSMUSG00000040435	Ppp1r15a	2177.25	1.25137	0.0771108	16.2282	3.19e-59	2.86e-57	1286.99	1304.63	1268.66	3310.75	3237.33	2655.17	2.38068
ENSMUSG00000080797	RP23-101H1.5	92.9776	1.24646	0.222757	5.5956	2.2e-08	1.6e-07	56.9465	49.9824	59.1498	128.644	116.283	146.86	2.37259
ENSMUSG00000005413	Hmox1	1365.98	1.24638	0.0796549	15.6473	3.47e-55	2.76e-53	822.876	803.955	800.562	2091.07	1965.19	1712.26	2.37246
ENSMUSG00000034663	Bmp2k	1268.36	1.24594	0.0713004	17.4745	2.24e-68	2.5e-66	763.083	779.387	713.877	1819.21	1710.53	1824.07	2.37172
ENSMUSG00000085894	AC074336.1	106.781	1.24579	0.209964	5.93334	2.97e-09	2.41e-08	62.6411	61.8427	66.2886	137.139	138.377	174.396	2.37148
ENSMUSG00000028587	Orc1	1173.14	1.24342	0.0717	17.342	2.27e-67	2.48e-65	678.612	712.461	697.56	1660.23	1701.23	1588.76	2.3676
ENSMUSG00000087141	Plcxd2	585.102	1.2431	0.114023	10.9022	1.13e-27	3.47e-26	377.745	383.763	280.452	786.425	791.89	890.34	2.36707
ENSMUSG00000027656	Wisp2	20.4434	1.23982	0.51255	2.41893	0.0155664	0.0446172	22.7786	7.62444	6.11895	26.6996	30.2337	29.2051	2.36169
ENSMUSG00000000753	Serpinf1	381.133	1.23712	0.111387	11.1066	1.17e-28	3.77e-27	232.531	223.65	225.381	527.924	529.089	548.222	2.35728
ENSMUSG00000114535	RP23-137C6.6	30.0712	1.23712	0.389119	3.17929	0.00147634	0.0054257	21.8295	12.7074	19.3767	37.6222	48.839	40.0528	2.35728
ENSMUSG00000035173	Ccdc186	1942.82	1.23622	0.0596874	20.7116	2.72e-95	5.75e-93	1175.94	1182.63	1113.65	2757.34	2707.08	2720.25	2.35581
ENSMUSG00000057359	RP23-71G16.2	48.145	1.23478	0.299276	4.12589	3.69e-05	0.000179712	28.4732	27.1091	30.5947	72.8171	63.9558	65.9202	2.35345
ENSMUSG00000001700	Gramd3	296.483	1.23469	0.141458	8.72831	2.59e-18	4.51e-17	192.669	195.694	141.756	404.135	390.712	453.931	2.35331
ENSMUSG00000113361	RP23-60K23.7	28.6237	1.23445	0.42364	2.9139	0.00356939	0.0120916	16.1348	22.0262	13.2577	26.6996	36.0478	57.5759	2.35291
ENSMUSG00000088856	Gm24727	16.7155	1.23432	0.502757	2.45511	0.0140841	0.0408896	9.49108	10.1659	10.1982	25.486	23.2567	21.6953	2.35271
ENSMUSG00000048109	Rbm15	1829.78	1.23342	0.0663201	18.5979	3.34e-77	4.63e-75	1051.61	1171.62	1049.4	2581.37	2648.93	2475.76	2.35123
ENSMUSG00000056313	RP23-310J6.1	157.005	1.23295	0.173502	7.10624	1.19e-12	1.34e-11	97.7581	86.4103	97.9031	199.033	219.776	241.151	2.35047
ENSMUSG00000024975	Pdcd4	516.544	1.229	0.09709	12.6584	1.01e-36	4.6e-35	305.613	315.991	304.928	719.676	727.934	725.122	2.34404
ENSMUSG00000079304	RP23-114E15.3	29.4018	1.22731	0.400869	3.06161	0.00220149	0.00780146	22.7786	16.9432	13.2577	30.3405	43.0248	50.066	2.34129
ENSMUSG00000078794	Dact3	66.9854	1.22698	0.256244	4.78834	1.68e-06	9.97e-06	37.0152	41.5108	41.8128	84.9533	102.329	94.2909	2.34077
ENSMUSG00000106928	RP23-26P10.1	202.216	1.22693	0.158092	7.76088	8.43e-15	1.14e-13	124.333	134.698	104.022	260.928	281.406	307.906	2.34068
ENSMUSG00000036139	Hoxc9	259.375	1.22573	0.1409	8.6993	3.34e-18	5.75e-17	169.89	164.349	131.557	364.086	344.199	382.17	2.33873
ENSMUSG00000041598	Cdc42ep4	857.225	1.22501	0.0808081	15.1595	6.55e-52	4.98e-50	488.79	531.169	521.13	1218.47	1160.51	1223.28	2.33758
ENSMUSG00000034664	Itga2b	122.813	1.22458	0.209161	5.85471	4.78e-09	3.78e-08	77.8268	77.9387	65.2688	131.071	195.356	189.416	2.33687
ENSMUSG00000037126	Psd	1585.6	1.22277	0.06803	17.974	3.12e-72	3.93e-70	951.955	972.539	926.001	2286.46	2298.92	2077.74	2.33394
ENSMUSG00000042599	Kdm7a	221.672	1.22224	0.155547	7.85768	3.91e-15	5.45e-14	118.638	155.877	124.419	299.764	288.383	342.952	2.33308
ENSMUSG00000002983	Relb	1161.07	1.22035	0.0724246	16.8499	1.05e-63	1.08e-61	667.223	702.295	722.036	1610.47	1681.46	1582.92	2.33003
ENSMUSG00000104546	RP24-511F2.3	88.1028	1.22031	0.226763	5.38144	7.39e-08	5.1e-07	48.4045	51.6767	59.1498	122.575	111.632	135.178	2.32997
ENSMUSG00000019817	Plagl1	312.628	1.21824	0.148716	8.19173	2.57e-16	3.93e-15	210.702	194	160.112	373.795	413.969	523.189	2.32663
ENSMUSG00000043929	Klhl15	321.791	1.21761	0.142825	8.52517	1.53e-17	2.52e-16	205.956	192.305	183.568	360.445	468.622	519.852	2.32561
ENSMUSG00000034110	Kctd7	283.106	1.21748	0.137171	8.8756	6.96e-19	1.26e-17	150.908	186.375	172.35	438.116	383.735	367.15	2.3254
ENSMUSG00000029249	Rest	2664.68	1.21723	0.0551644	22.0655	6.77e-108	1.69e-105	1652.4	1601.98	1552.17	3792.56	3746.65	3642.3	2.325
ENSMUSG00000049907	Rasl11b	52.8317	1.21499	0.290134	4.18767	2.82e-05	0.000139613	30.3714	29.6506	35.6939	63.1082	81.3983	76.7678	2.32139
ENSMUSG00000052713	Zfp608	218.914	1.21469	0.151969	7.993	1.32e-15	1.9e-14	127.18	150.794	117.28	291.269	296.523	330.435	2.32091
ENSMUSG00000020948	Klhl28	604.576	1.21327	0.10376	11.693	1.38e-31	5.15e-30	369.203	392.235	331.443	750.016	894.219	890.34	2.31862
ENSMUSG00000040289	Hey1	30.877	1.21104	0.403655	3.00019	0.00269807	0.00939093	11.3893	27.9563	16.3172	35.1949	47.6762	46.7282	2.31505
ENSMUSG00000030748	Il4ra	726.548	1.20933	0.0854671	14.1496	1.88e-45	1.18e-43	416.658	457.466	441.584	1021.87	1001.2	1020.51	2.3123
ENSMUSG00000026987	Baz2b	1243.83	1.208	0.0730534	16.5359	2.02e-61	1.91e-59	744.1	796.33	713.877	1702.71	1691.92	1814.06	2.31018
ENSMUSG00000029298	Gbp9	26.5221	1.20725	0.427809	2.82194	0.00477342	0.0156557	20.8804	15.2489	12.2379	25.486	36.0478	49.2315	2.30897
ENSMUSG00000038175	Mylip	225.533	1.20627	0.151269	7.97435	1.53e-15	2.19e-14	118.638	155.877	134.617	292.482	312.802	338.78	2.30741
ENSMUSG00000041548	Hspb8	471.062	1.20582	0.114351	10.5449	5.36e-26	1.51e-24	267.648	260.078	329.403	626.227	633.744	709.268	2.30668
ENSMUSG00000097868	A330069E16Rik	26.5059	1.20252	0.420886	2.85711	0.0042752	0.014193	18.033	19.4847	10.1982	44.9039	37.2107	29.2051	2.30141
ENSMUSG00000020611	Gna13	2541.11	1.20219	0.0598137	20.0989	7.55e-90	1.38e-87	1617.28	1531.66	1467.53	3686.97	3530.36	3412.83	2.30089
ENSMUSG00000020251	Glt8d2	35.9848	1.20021	0.379276	3.16448	0.00155358	0.00568262	27.5241	16.096	22.4361	32.7677	51.1647	65.9202	2.29773
ENSMUSG00000089736	Tgfbr3l	25.6799	1.20002	0.42175	2.84533	0.00443659	0.0146659	21.8295	13.5546	11.2181	40.0494	34.885	32.5429	2.29742
ENSMUSG00000043415	Otud1	275.54	1.19982	0.129511	9.26418	1.97e-20	3.95e-19	158.501	170.279	172.35	389.572	389.549	372.991	2.29711
ENSMUSG00000035164	Zc3h12c	819.805	1.19969	0.0856691	14.0037	1.48e-44	8.97e-43	490.689	515.92	486.456	1100.75	1094.23	1230.79	2.2969
ENSMUSG00000086075	AC113299.3	57.2513	1.19948	0.289608	4.14174	3.45e-05	0.000168668	32.2697	43.2051	28.5551	64.3218	88.3753	86.781	2.29657
ENSMUSG00000035356	Nfkbiz	1352.66	1.19901	0.0672307	17.8343	3.83e-71	4.63e-69	816.233	822.592	822.998	1953.93	1841.93	1858.28	2.29582
ENSMUSG00000050240	Hic2	165.418	1.19286	0.17274	6.90555	5e-12	5.34e-11	89.2161	103.353	110.141	231.801	203.496	254.502	2.28606
ENSMUSG00000094410	RP24-200D3.4	154.498	1.19271	0.172488	6.91478	4.69e-12	5.01e-11	83.5215	94.8819	104.022	218.451	205.822	220.29	2.28582
ENSMUSG00000030847	Bag3	1754.45	1.19242	0.0672668	17.7267	2.61e-70	3.08e-68	1096.22	1035.23	1070.82	2535.25	2518.7	2270.49	2.28535
ENSMUSG00000052056	Zfp217	906.178	1.19099	0.0864837	13.7712	3.8e-43	2.21e-41	560.923	585.387	509.912	1256.1	1172.14	1352.62	2.28309
ENSMUSG00000028950	Tas1r1	20.0421	1.18931	0.492628	2.41421	0.0157692	0.0451119	6.64375	13.5546	16.3172	37.6222	24.4195	21.6953	2.28044
ENSMUSG00000047648	Fbxo30	2095.51	1.18749	0.0635134	18.6968	5.26e-78	7.54e-76	1304.07	1298.7	1229.91	2975.79	3032.67	2731.93	2.27757
ENSMUSG00000112332	RP24-366H8.3	35.8535	1.1853	0.360783	3.28535	0.00101855	0.00387237	14.2366	27.9563	23.456	44.9039	51.1647	53.4037	2.27411
ENSMUSG00000048895	Cdk5r1	293.519	1.18476	0.128171	9.2436	2.38e-20	4.76e-19	172.738	195.694	169.291	404.135	395.363	423.892	2.27325
ENSMUSG00000049878	Rlf	1595.72	1.18239	0.0718828	16.4488	8.55e-61	8.02e-59	974.734	1064.88	886.227	2177.23	2240.78	2230.44	2.26952
ENSMUSG00000001281	Itgb7	24.9347	1.18229	0.43116	2.74212	0.00610433	0.0194919	14.2366	13.5546	18.3568	33.9813	24.4195	45.0594	2.26937
ENSMUSG00000087651	RP24-175N4.1	24.2126	1.18168	0.422261	2.79847	0.00513455	0.0167169	16.1348	16.9432	11.2181	31.5541	36.0478	33.3773	2.26842
ENSMUSG00000001313	Rnd2	189.291	1.17949	0.154607	7.62899	2.37e-14	3.07e-13	115.791	123.685	108.101	254.86	266.289	267.018	2.26497
ENSMUSG00000008307	AC090443.3	90.1063	1.17856	0.232575	5.06743	4.03e-07	2.57e-06	49.3536	67.7728	47.9317	140.78	110.469	124.33	2.26351
ENSMUSG00000056708	Ier5	1450.76	1.17767	0.0777893	15.1392	8.93e-52	6.77e-50	928.227	890.365	846.454	2137.18	2096.59	1805.71	2.26211
ENSMUSG00000114584	RP23-379C1.4	66.1116	1.17426	0.25966	4.52229	6.12e-06	3.35e-05	39.8625	39.8165	41.8128	104.371	90.701	80.1055	2.25677
ENSMUSG00000048546	Tob2	2456.2	1.17349	0.0613303	19.134	1.32e-81	2.01e-79	1523.32	1464.74	1536.88	3519.49	3515.25	3177.52	2.25557
ENSMUSG00000036461	Elf1	699.117	1.16844	0.0883853	13.2198	6.74e-40	3.46e-38	459.368	404.095	429.346	950.263	962.826	988.803	2.24768
ENSMUSG00000073600	Prob1	32.8185	1.16778	0.425874	2.74207	0.00610537	0.0194923	31.3206	21.179	8.1586	46.1175	32.5593	57.5759	2.24665
ENSMUSG00000097885	RP24-511H12.3	31.3308	1.16704	0.37664	3.09856	0.00194461	0.00694764	15.1857	20.3318	22.4361	49.7584	36.0478	44.2249	2.24551
ENSMUSG00000073489	Ifi204	450.024	1.16424	0.106614	10.9202	9.23e-28	2.86e-26	273.343	259.231	301.868	625.014	602.348	638.341	2.24115
ENSMUSG00000047875	Gpr157	51.1672	1.16218	0.309044	3.76057	0.000169525	0.000741451	25.6259	34.7335	34.674	50.972	82.5612	78.4367	2.23796
ENSMUSG00000066178	6030445D17Rik	38.942	1.16154	0.353271	3.28796	0.00100915	0.00384102	28.4732	14.4017	29.5749	55.8265	56.9788	48.3971	2.23697
ENSMUSG00000023411	Nfatc4	23.7384	1.16116	0.435565	2.66588	0.00767874	0.0239381	15.1857	11.8602	17.337	24.2724	33.7222	40.0528	2.23638
ENSMUSG00000026342	Slc35f5	606.878	1.15948	0.0963653	12.0321	2.41e-33	9.8e-32	344.526	410.872	370.196	828.902	819.798	866.976	2.23377
ENSMUSG00000032119	Hinfp	1673.84	1.15601	0.0645145	17.9186	8.44e-72	1.06e-69	1080.08	1056.41	972.913	2330.15	2295.43	2308.04	2.2284
ENSMUSG00000024052	Lpin2	1478.27	1.1537	0.0654372	17.6306	1.43e-69	1.64e-67	888.365	947.125	914.783	2051.02	1993.1	2075.23	2.22484
ENSMUSG00000047115	Fam221a	128.842	1.15358	0.186575	6.18296	6.29e-10	5.5e-09	78.7759	83.8688	76.4868	180.829	189.542	163.549	2.22466
ENSMUSG00000003847	Nfat5	2725.71	1.15353	0.0581297	19.8441	1.24e-87	2.13e-85	1675.18	1754.47	1640.9	3898.14	3572.22	3813.36	2.22457
ENSMUSG00000031812	Map1lc3b	1530.06	1.15332	0.0646384	17.8427	3.29e-71	4.03e-69	932.973	936.959	976.992	2120.19	2160.54	2052.7	2.22426
ENSMUSG00000075585	RP23-451A12.1	236.705	1.15306	0.142642	8.0836	6.29e-16	9.29e-15	149.01	154.183	137.676	320.395	303.5	355.468	2.22385
ENSMUSG00000021379	Id4	39.1154	1.15245	0.336102	3.42886	0.000606127	0.00240507	27.5241	22.0262	23.456	58.2537	44.1877	59.2447	2.22291
ENSMUSG00000028542	Slc6a9	423.253	1.15137	0.116094	9.91755	3.49e-23	8.41e-22	255.31	256.689	278.412	540.06	552.346	656.699	2.22124
ENSMUSG00000010492	Uckl1os	27.2423	1.15134	0.40003	2.87813	0.00400039	0.0133549	19.9313	12.7074	18.3568	35.1949	37.2107	40.0528	2.2212
ENSMUSG00000034282	Evpl	30.9042	1.14936	0.370165	3.10501	0.00190273	0.00681666	18.9822	20.3318	18.3568	38.8358	43.0248	45.8938	2.21816
ENSMUSG00000058743	Kcnj14	71.7705	1.14887	0.272256	4.21981	2.45e-05	0.000122373	45.5572	32.1921	57.1102	95.8759	81.3983	118.489	2.2174
ENSMUSG00000112550	RP23-440I21.3	86.1939	1.14869	0.243079	4.72558	2.29e-06	1.33e-05	69.2849	47.4409	43.8525	109.226	137.214	110.145	2.21712
ENSMUSG00000021010	Npas3	24.3699	1.14764	0.477711	2.40237	0.0162894	0.0463626	18.9822	22.0262	4.0793	35.1949	32.5593	33.3773	2.21551
ENSMUSG00000026479	Lamc2	499.564	1.14715	0.0998653	11.4869	1.53e-30	5.41e-29	319.849	321.074	290.65	682.054	701.189	682.566	2.21475
ENSMUSG00000037362	Nov	245.774	1.14707	0.147559	7.77363	7.63e-15	1.03e-13	152.806	169.432	136.656	333.745	302.337	379.667	2.21464
ENSMUSG00000018012	Rac3	61.3568	1.14359	0.2733	4.18439	2.86e-05	0.000141548	44.6081	33.8864	36.7137	78.8852	75.5842	98.4631	2.2093
ENSMUSG00000015127	Unkl	268.832	1.14288	0.155541	7.34775	2.02e-13	2.44e-12	179.381	189.764	133.597	313.114	379.084	418.051	2.20821
ENSMUSG00000046794	Ppp1r3b	27.9432	1.14248	0.409467	2.79017	0.00526806	0.0170983	17.0839	22.0262	13.2577	30.3405	34.885	50.066	2.2076
ENSMUSG00000040428	Plekha4	25.2034	1.14247	0.435687	2.62224	0.00873549	0.0268601	14.2366	11.0131	22.4361	27.9132	31.3965	44.2249	2.20759
ENSMUSG00000003382	Etv3	1572.34	1.14094	0.0716049	15.9338	3.69e-57	3.13e-55	1062.05	984.4	896.426	2188.15	2088.45	2214.58	2.20524
ENSMUSG00000045903	Npas4	52.6736	1.1394	0.301186	3.78304	0.000154926	0.000682309	27.5241	40.6637	30.5947	69.1763	60.4673	87.6154	2.20289
ENSMUSG00000113427	RP23-71C23.4	51.6613	1.13915	0.305121	3.73343	0.000188888	0.000819624	37.9643	37.275	21.4163	63.1082	70.9328	79.2711	2.20251
ENSMUSG00000021203	Otub2	308.726	1.13814	0.143605	7.92552	2.27e-15	3.21e-14	177.483	168.585	234.56	372.581	441.877	457.269	2.20097
ENSMUSG00000029195	Klb	22.2848	1.13799	0.436825	2.60515	0.00918346	0.0280356	16.1348	14.4017	11.2181	30.3405	29.0708	32.5429	2.20075
ENSMUSG00000035399	Oser1	258.39	1.13674	0.137078	8.29263	1.11e-16	1.74e-15	150.908	168.585	164.192	381.076	359.316	326.263	2.19883
ENSMUSG00000029149	Krtcap3	27.6578	1.1356	0.402585	2.82079	0.00479063	0.0157072	19.9313	16.9432	15.2974	33.9813	31.3965	48.3971	2.19711
ENSMUSG00000047281	Sfn	99.1539	1.13558	0.216297	5.25012	1.52e-07	1.01e-06	59.7938	70.3143	56.0903	123.789	131.4	153.536	2.19707
ENSMUSG00000098188	Sowahc	1367.32	1.13267	0.070662	16.0294	7.97e-58	6.8e-56	921.584	831.064	816.879	1921.16	1834.95	1878.31	2.19264
ENSMUSG00000030145	Zfp248	391.919	1.13206	0.110848	10.2127	1.74e-24	4.54e-23	236.328	250.759	249.857	552.197	511.647	550.726	2.19172
ENSMUSG00000020818	Mfsd11	725.514	1.13172	0.0881726	12.8353	1.04e-37	4.91e-36	484.994	441.37	438.525	1010.94	944.221	1033.03	2.1912
ENSMUSG00000002222	Rmnd5a	2013.24	1.1305	0.0574482	19.6787	3.29e-86	5.45e-84	1270.86	1258.03	1258.46	2791.32	2739.64	2761.14	2.18935
ENSMUSG00000015837	Sqstm1	2714.29	1.12967	0.0833683	13.5504	7.88e-42	4.36e-40	1719.78	1654.5	1730.64	4148.15	3926.89	3105.76	2.18809
ENSMUSG00000095332	Gm9821	51.4708	1.12942	0.305312	3.69923	0.000216251	0.000927392	30.3714	28.8034	37.7335	59.4673	90.701	61.748	2.18771
ENSMUSG00000032702	Kank1	200.015	1.12806	0.157006	7.1848	6.73e-13	7.75e-12	110.096	144.864	121.359	277.919	260.475	285.376	2.18564
ENSMUSG00000022911	Arl13b	745.628	1.12742	0.0870446	12.9522	2.28e-38	1.1e-36	454.623	505.754	443.624	997.595	1023.29	1048.88	2.18468
ENSMUSG00000085793	Lin52	261.747	1.12406	0.13934	8.06703	7.2e-16	1.06e-14	164.196	161.807	169.291	330.104	339.547	405.534	2.1796
ENSMUSG00000034460	Six4	768.89	1.1235	0.0844934	13.2969	2.41e-40	1.27e-38	475.503	490.505	486.456	1040.07	1009.34	1111.46	2.17875
ENSMUSG00000020063	Sirt1	1912.05	1.12333	0.0626933	17.9179	8.56e-72	1.07e-69	1237.64	1188.57	1180.96	2677.24	2701.26	2486.61	2.17849
ENSMUSG00000067818	Myl9	534.209	1.12173	0.096075	11.6756	1.7e-31	6.3e-30	344.526	334.628	329.403	734.239	752.353	710.102	2.17608
ENSMUSG00000045934	Mtmr11	359.975	1.12153	0.120255	9.32627	1.1e-20	2.25e-19	196.465	238.052	245.778	495.156	483.739	500.66	2.17578
ENSMUSG00000021690	Jmy	1330.45	1.12079	0.0697737	16.0633	4.62e-58	4.01e-56	844.706	847.16	824.018	1728.19	1830.3	1908.35	2.17467
ENSMUSG00000070720	Tmem200b	125.732	1.12009	0.198889	5.63174	1.78e-08	1.32e-07	71.1831	95.729	70.3679	182.043	152.331	182.741	2.17361
ENSMUSG00000096221	RP23-242K15.24	82.894	1.11815	0.242942	4.60254	4.17e-06	2.34e-05	57.8956	42.358	57.1102	93.4486	131.4	115.152	2.17068
ENSMUSG00000107096	RP23-34P11.2	144.363	1.11791	0.189911	5.88649	3.94e-09	3.16e-08	87.3179	100.812	85.6653	184.47	170.937	236.979	2.17032
ENSMUSG00000039384	Dusp10	928.812	1.11746	0.0781202	14.3044	2.05e-46	1.32e-44	560.923	581.152	615.974	1298.57	1277.95	1238.3	2.16965
ENSMUSG00000002985	Apoe	195.173	1.11027	0.164672	6.74231	1.56e-11	1.58e-10	136.672	131.31	103.002	241.51	258.149	300.396	2.15886
ENSMUSG00000035473	Galm	216.136	1.11011	0.148415	7.47975	7.45e-14	9.3e-13	123.384	147.406	139.716	274.278	311.639	300.396	2.15862
ENSMUSG00000025139	Tollip	2045.81	1.10969	0.0597403	18.5753	5.09e-77	7.01e-75	1286.99	1266.5	1332.91	2818.02	2871.04	2699.39	2.158
ENSMUSG00000005949	Ctns	293.857	1.10586	0.145907	7.57918	3.48e-14	4.45e-13	154.705	232.122	171.331	406.562	389.549	408.872	2.15227
ENSMUSG00000069270	Hist1h2ac	23.6693	1.1049	0.432096	2.55707	0.0105558	0.0317753	17.0839	11.0131	17.337	29.1269	29.0708	38.3839	2.15084
ENSMUSG00000098318	Lockd	151.599	1.10327	0.174184	6.33391	2.39e-10	2.17e-09	85.4197	108.436	94.8437	201.461	205.822	213.615	2.14841
ENSMUSG00000029135	Fosl2	2781.73	1.09939	0.0555585	19.7879	3.78e-87	6.43e-85	1805.2	1818	1684.75	3831.39	3842	3709.05	2.14264
ENSMUSG00000058258	Idi1	196.757	1.09883	0.154126	7.1294	1.01e-12	1.14e-11	132.875	121.991	120.339	293.696	260.475	251.164	2.14181
ENSMUSG00000027829	Ccnl1	2635.81	1.09747	0.0643466	17.0556	3.18e-65	3.32e-63	1663.79	1669.75	1700.05	3773.14	3739.67	3268.47	2.13979
ENSMUSG00000042507	Elmsan1	1927.9	1.09735	0.0615095	17.8404	3.43e-71	4.18e-69	1200.62	1292.77	1190.14	2587.44	2612.89	2683.54	2.13962
ENSMUSG00000038539	Atf5	774.071	1.09728	0.0902263	12.1614	4.99e-34	2.07e-32	495.434	504.06	477.278	1139.59	1070.97	957.094	2.13951
ENSMUSG00000039652	Cpeb3	99.5647	1.09712	0.250328	4.38274	1.17e-05	6.16e-05	54.0991	82.1745	54.0507	141.993	96.5152	168.555	2.13928
ENSMUSG00000049422	Chchd10	22.2194	1.09683	0.439912	2.4933	0.012656	0.0372608	15.1857	16.096	11.2181	26.6996	29.0708	35.0462	2.13885
ENSMUSG00000073147	RP23-443N7.2	456.963	1.09392	0.113574	9.63179	5.87e-22	1.3e-20	261.954	316.838	296.769	592.246	587.231	686.738	2.13454
ENSMUSG00000026596	Abl2	4513.8	1.0939	0.047396	23.08	7.36e-118	2.05e-115	2860.61	2890.51	2887.12	6213.73	6242.09	5988.72	2.1345
ENSMUSG00000024965	Fermt3	64.2259	1.09346	0.281502	3.88436	0.000102598	0.000465374	25.6259	49.1353	47.9317	91.0214	90.701	80.94	2.13385
ENSMUSG00000048096	Lmod1	31.9965	1.09305	0.374503	2.91867	0.00351526	0.0119256	23.7277	19.4847	18.3568	33.9813	43.0248	53.4037	2.13325
ENSMUSG00000052763	Zfp212	1119.83	1.09082	0.0769699	14.172	1.37e-45	8.65e-44	690.001	770.915	683.282	1599.55	1484.94	1490.3	2.12995
ENSMUSG00000028795	Ccdc28b	149.316	1.09058	0.184536	5.90982	3.42e-09	2.77e-08	90.1652	115.214	80.5661	192.965	194.193	222.794	2.12959
ENSMUSG00000087022	RP24-123J3.1	21.6167	1.09057	0.458488	2.37862	0.0173776	0.0489431	19.9313	9.31876	12.2379	32.7677	27.908	27.5363	2.12958
ENSMUSG00000063889	Crem	291.455	1.09035	0.134853	8.08548	6.19e-16	9.17e-15	168.941	198.235	191.727	350.736	436.063	403.031	2.12926
ENSMUSG00000108551	RP23-74N13.1	24.0585	1.08996	0.439895	2.47778	0.0132204	0.0386613	11.3893	20.3318	14.2775	40.0494	23.2567	35.0462	2.12868
ENSMUSG00000097743	RP23-121M22.10	302.958	1.08908	0.123553	8.81469	1.2e-18	2.14e-17	198.364	189.764	193.767	395.64	410.48	429.733	2.12739
ENSMUSG00000085829	RP24-285J23.2	25.7864	1.0884	0.420741	2.58686	0.00968539	0.0294134	22.7786	13.5546	13.2577	38.8358	27.908	38.3839	2.12638
ENSMUSG00000033411	Ctdspl2	1433.77	1.08787	0.0699585	15.5502	1.59e-54	1.25e-52	857.993	982.705	909.683	1940.58	1990.77	1920.86	2.12559
ENSMUSG00000025340	Rabgef1	1359.02	1.08682	0.0688968	15.7746	4.65e-56	3.77e-54	853.248	849.701	906.624	1912.66	1857.05	1774.84	2.12406
ENSMUSG00000049323	Smcr8	2122.34	1.08539	0.0610727	17.772	1.16e-70	1.39e-68	1317.36	1440.17	1320.67	2847.15	2843.13	2965.57	2.12194
ENSMUSG00000038156	Spon1	74.8307	1.08483	0.239833	4.52327	6.09e-06	3.34e-05	47.4554	46.5938	49.9714	106.798	93.0267	105.139	2.12113
ENSMUSG00000021900	Btd	405.271	1.0847	0.108318	10.0141	1.32e-23	3.27e-22	248.666	269.397	261.075	536.419	556.997	559.07	2.12094
ENSMUSG00000048406	B330016D10Rik	49.5171	1.08375	0.305383	3.54882	0.000386966	0.00159099	23.7277	33.0392	38.7533	69.1763	58.1417	74.2645	2.11954
ENSMUSG00000040865	Ino80d	1896.59	1.08361	0.0666863	16.2494	2.25e-59	2.05e-57	1300.28	1224.15	1123.85	2526.75	2532.65	2671.85	2.11934
ENSMUSG00000048279	Sacs	2319.52	1.08352	0.0578599	18.7266	3.01e-78	4.34e-76	1483.46	1546.91	1430.81	3102.01	3128.02	3225.92	2.1192
ENSMUSG00000033105	Lss	1559.37	1.08278	0.065401	16.556	1.45e-61	1.38e-59	996.563	1031.84	969.853	2111.7	2197.76	2048.53	2.11811
ENSMUSG00000041642	Kif21b	134.968	1.08251	0.194693	5.56008	2.7e-08	1.94e-07	75.9286	104.201	79.5463	158.984	188.379	202.767	2.11771
ENSMUSG00000029714	Gigyf1	1490.87	1.08224	0.0647654	16.7101	1.11e-62	1.08e-60	945.311	976.775	947.417	2054.66	1961.7	2059.38	2.11732
ENSMUSG00000017400	Stac2	22.4115	1.08198	0.448894	2.41033	0.015938	0.0455201	12.3384	20.3318	10.1982	33.9813	26.7452	30.874	2.11694
ENSMUSG00000062743	Zfp677	146.467	1.08187	0.197507	5.47763	4.31e-08	3.05e-07	79.7251	121.144	80.5661	206.315	173.262	217.787	2.11678
ENSMUSG00000103507	RP23-269E5.10	26.7056	1.0816	0.425301	2.54314	0.0109861	0.0328953	11.3893	17.7904	22.4361	42.4767	24.4195	41.7216	2.11638
ENSMUSG00000072623	Zfp9	1330.05	1.08156	0.0695921	15.5414	1.82e-54	1.43e-52	797.251	880.199	883.168	1826.5	1784.95	1808.22	2.11632
ENSMUSG00000059430	Actg2	46.4122	1.08146	0.31736	3.40768	0.000655179	0.00258256	28.4732	34.7335	25.4956	71.6035	69.77	48.3971	2.11618
ENSMUSG00000036856	Wnt4	159.517	1.08034	0.178671	6.0465	1.48e-09	1.25e-08	92.0635	110.978	105.042	194.179	201.17	253.668	2.11453
ENSMUSG00000040918	Slc19a2	1122.42	1.0777	0.0725958	14.8452	7.47e-50	5.37e-48	680.51	742.959	741.412	1508.53	1534.94	1526.18	2.11067
ENSMUSG00000038393	Txnip	1818.13	1.07542	0.073964	14.5397	6.79e-48	4.55e-46	1156.01	1144.51	1207.47	2644.48	2555.91	2200.4	2.10733
ENSMUSG00000030161	Gabarapl1	1120.93	1.07496	0.0848007	12.6764	8e-37	3.68e-35	728.915	702.295	731.214	1635.96	1589.59	1337.6	2.10667
ENSMUSG00000001333	Sync	33.3883	1.07474	0.416126	2.58272	0.00980245	0.0297085	23.7277	32.1921	8.1586	50.972	36.0478	49.2315	2.10634
ENSMUSG00000034686	Prr7	89.8646	1.07467	0.231482	4.64255	3.44e-06	1.95e-05	68.3358	57.6069	47.9317	104.371	123.26	137.681	2.10623
ENSMUSG00000097820	RP24-93F20.4	33.4139	1.07463	0.374455	2.86987	0.00410645	0.0136805	17.0839	26.2619	21.4163	41.263	36.0478	58.4103	2.10619
ENSMUSG00000022788	Fgd4	51.7693	1.07374	0.29112	3.68831	0.00022575	0.00096516	39.8625	30.4977	29.5749	69.1763	75.5842	65.9202	2.10488
ENSMUSG00000022601	Zbtb11	1173.1	1.07242	0.0692108	15.495	3.75e-54	2.93e-52	749.795	752.278	766.908	1570.42	1595.41	1603.78	2.10296
ENSMUSG00000053358	RP24-417N13.2	24.5703	1.07173	0.432031	2.48067	0.0131135	0.0384023	11.3893	16.096	20.3965	27.9132	29.0708	42.5561	2.10195
ENSMUSG00000037321	Tap1	268.753	1.07117	0.133448	8.02686	1e-15	1.45e-14	168.941	174.515	177.449	334.959	362.804	393.852	2.10113
ENSMUSG00000033760	Rbm4b	608.191	1.07077	0.0939755	11.3942	4.47e-30	1.55e-28	374.898	410.872	391.613	827.688	777.936	866.141	2.10056
ENSMUSG00000035711	Dok3	160.15	1.06874	0.173706	6.15258	7.62e-10	6.61e-09	106.3	116.061	87.7049	203.888	211.636	235.31	2.0976
ENSMUSG00000062116	Zfp954	395.768	1.06331	0.115638	9.19515	3.74e-20	7.35e-19	261.954	237.205	271.273	491.516	536.066	576.593	2.08972
ENSMUSG00000024379	Tslp	26.708	1.06276	0.3981	2.66959	0.00759431	0.0237248	15.1857	20.3318	16.3172	33.9813	36.0478	38.3839	2.08893
ENSMUSG00000009731	Kcnd1	38.3081	1.06174	0.347682	3.05376	0.00225995	0.00798965	18.9822	30.4977	24.4758	60.6809	53.4903	41.7216	2.08744
ENSMUSG00000047146	Tet1	138.314	1.06159	0.193286	5.49234	3.97e-08	2.81e-07	79.7251	107.589	81.586	174.761	170.937	215.284	2.08723
ENSMUSG00000001604	Tcea3	40.8676	1.06064	0.331913	3.19553	0.00139573	0.00515847	21.8295	25.4148	32.6344	53.3992	47.6762	64.2513	2.08585
ENSMUSG00000079677	Fdx1l	24.74	1.05979	0.426573	2.48443	0.012976	0.0380422	18.033	18.6375	11.2181	41.263	26.7452	32.5429	2.08463
ENSMUSG00000048617	Rtbdn	36.861	1.05875	0.345673	3.06287	0.00219228	0.00777143	27.5241	24.5676	19.3767	47.3311	58.1417	44.2249	2.08313
ENSMUSG00000039220	Ppp1r10	2549.1	1.0581	0.0606421	17.4482	3.55e-68	3.91e-66	1650.5	1678.22	1629.68	3571.68	3559.43	3205.06	2.08218
ENSMUSG00000024663	Rab3il1	45.47	1.0576	0.340088	3.10978	0.00187226	0.00671553	21.8295	29.6506	37.7335	43.6903	58.1417	81.7744	2.08146
ENSMUSG00000074220	Zfp382	306.672	1.0568	0.12895	8.19538	2.5e-16	3.82e-15	202.16	184.681	212.123	406.562	381.409	453.097	2.08031
ENSMUSG00000020256	Aldh1l2	1245.86	1.05494	0.0758529	13.9078	5.68e-44	3.39e-42	797.251	877.657	752.63	1604.4	1726.81	1716.43	2.07764
ENSMUSG00000031762	Mt2	109.879	1.05459	0.213422	4.94135	7.76e-07	4.8e-06	68.3358	67.7728	77.5067	168.693	159.308	117.655	2.07713
ENSMUSG00000061393	Acvr2b	39.2032	1.05453	0.337133	3.12792	0.00176049	0.00636046	18.9822	28.8034	28.5551	59.4673	47.6762	51.7348	2.07704
ENSMUSG00000025584	Pde8a	578.444	1.05375	0.0949232	11.101	1.24e-28	4.01e-27	358.763	387.999	381.414	815.552	738.399	788.539	2.07591
ENSMUSG00000059013	Sh2d3c	64.1183	1.05308	0.270832	3.8883	0.000100948	0.000458385	49.3536	38.1222	37.7335	70.3899	102.329	86.781	2.07495
ENSMUSG00000089774	Slc5a3	932.042	1.05241	0.0859384	12.2461	1.76e-34	7.45e-33	614.073	625.204	581.3	1248.81	1147.72	1375.15	2.07399
ENSMUSG00000029072	Tas1r3	60.9936	1.05056	0.278059	3.7782	0.000157967	0.000694092	40.8116	38.1222	40.793	81.3125	63.9558	100.966	2.07134
ENSMUSG00000103593	RP24-64D24.3	30.758	1.05031	0.385979	2.72117	0.00650522	0.0206428	13.2875	19.4847	27.5353	42.4767	38.3735	43.3905	2.07098
ENSMUSG00000047604	Frat2	152.623	1.05012	0.177939	5.90157	3.6e-09	2.9e-08	105.351	94.8819	98.923	199.033	181.402	236.144	2.0707
ENSMUSG00000053581	Zfand2a	1604.5	1.0485	0.0699073	14.9984	7.52e-51	5.58e-49	1012.7	1091.14	1030.02	2276.75	2207.06	2009.31	2.06838
ENSMUSG00000030465	Psd3	101.093	1.04817	0.258862	4.04915	5.14e-05	0.000244992	73.0813	69.4671	56.0903	92.235	122.098	193.588	2.06791
ENSMUSG00000024548	Setbp1	443.361	1.04813	0.108096	9.69634	3.13e-22	7.01e-21	309.409	277.868	280.452	618.946	553.509	619.984	2.06785
ENSMUSG00000029605	Oas1b	27.4499	1.04653	0.403649	2.59267	0.00952343	0.0289762	20.8804	12.7074	20.3965	41.263	30.2337	39.2183	2.06555
ENSMUSG00000035067	Xkr6	268.282	1.04576	0.134392	7.78139	7.17e-15	9.78e-14	170.839	177.904	177.449	327.677	362.804	393.018	2.06445
ENSMUSG00000018412	Kansl1	2185.75	1.04518	0.060819	17.1851	3.43e-66	3.66e-64	1391.39	1460.5	1425.71	3004.92	3046.62	2785.34	2.06363
ENSMUSG00000005917	Otx1	124.433	1.04381	0.225849	4.6217	3.81e-06	2.14e-05	93.9617	96.5762	53.0309	134.712	181.402	186.913	2.06166
ENSMUSG00000000078	Klf6	3637.76	1.04333	0.0655437	15.9181	4.75e-57	4.01e-55	2374.67	2326.3	2426.16	5182.15	5149.03	4368.26	2.06098
ENSMUSG00000029787	Avl9	1305.2	1.04318	0.0675296	15.4478	7.81e-54	6.05e-52	873.179	838.688	847.474	1777.95	1708.2	1785.69	2.06077
ENSMUSG00000011960	Ccnt1	3514.31	1.03869	0.0534424	19.4357	3.85e-84	6.25e-82	2367.07	2239.04	2295.62	4870.25	4786.22	4527.63	2.05436
ENSMUSG00000039239	Tgfb2	366.659	1.0385	0.120338	8.62987	6.14e-18	1.04e-16	274.292	228.733	217.223	507.293	476.762	495.653	2.05409
ENSMUSG00000027164	Traf6	1401.78	1.03739	0.0702432	14.7685	2.34e-49	1.64e-47	957.65	952.207	844.415	1871.4	1867.51	1917.53	2.05251
ENSMUSG00000042870	Tom1	110.207	1.03664	0.203853	5.08521	3.67e-07	2.35e-06	69.2849	65.2313	82.6058	160.198	133.726	150.198	2.05144
ENSMUSG00000026525	Opn3	99.3294	1.03587	0.214872	4.82086	1.43e-06	8.56e-06	58.8447	77.9387	58.13	137.139	127.912	136.013	2.05035
ENSMUSG00000069206	Zfp874a	365.192	1.03533	0.117876	8.78318	1.59e-18	2.8e-17	253.412	246.523	218.242	457.534	519.787	495.653	2.04958
ENSMUSG00000116657	RP23-189L19.10	147.705	1.03134	0.174559	5.90823	3.46e-09	2.79e-08	97.7581	101.659	91.7842	179.616	209.31	206.105	2.04392
ENSMUSG00000003518	Dusp3	812.101	1.02948	0.0884406	11.6404	2.57e-31	9.44e-30	582.752	501.519	519.091	1122.6	1015.15	1131.49	2.04129
ENSMUSG00000022749	Tbc1d23	558.869	1.02831	0.0967046	10.6335	2.08e-26	5.96e-25	354.017	361.737	388.553	705.113	774.447	769.347	2.03963
ENSMUSG00000046807	Lrrc75b	265.526	1.02732	0.137231	7.48608	7.1e-14	8.87e-13	188.872	165.196	171.331	356.804	322.105	388.846	2.03824
ENSMUSG00000048799	Cep120	1340.75	1.02554	0.068591	14.9516	1.52e-50	1.12e-48	908.296	853.937	888.267	1740.33	1872.16	1781.51	2.03573
ENSMUSG00000048832	Vps37c	1077.02	1.02517	0.0745066	13.7595	4.47e-43	2.58e-41	753.592	691.282	684.302	1410.23	1479.12	1443.57	2.0352
ENSMUSG00000040441	Slc26a10	42.2614	1.02489	0.364569	2.81125	0.00493498	0.0161374	37.9643	23.7205	22.4361	35.1949	55.816	78.4367	2.03481
ENSMUSG00000078651	Aoc2	500.416	1.02404	0.10276	9.96532	2.16e-23	5.28e-22	328.391	336.322	326.344	635.936	645.373	730.129	2.0336
ENSMUSG00000091784	RP23-185G9.2	47.0962	1.02178	0.310539	3.29035	0.00100064	0.00381	28.4732	33.8864	30.5947	78.8852	52.3275	58.4103	2.03042
ENSMUSG00000069495	Epc2	1752.6	1.01833	0.0627596	16.2258	3.31e-59	2.96e-57	1197.77	1163.15	1112.63	2364.13	2402.41	2275.5	2.02557
ENSMUSG00000035310	Lin54	1388.31	1.01295	0.0715312	14.161	1.6e-45	1.01e-43	972.835	899.684	887.247	1770.67	1968.68	1830.75	2.01804
ENSMUSG00000025408	Ddit3	563.767	1.0116	0.093625	10.8048	3.27e-27	9.89e-26	373.948	372.75	374.276	786.425	738.399	736.804	2.01614
ENSMUSG00000053475	Tnfaip6	143.473	1.01	0.180593	5.59265	2.24e-08	1.63e-07	83.5215	95.729	107.082	177.188	189.542	207.774	2.0139
ENSMUSG00000020134	Peli1	953.922	1.00984	0.0840477	12.0151	2.96e-33	1.2e-31	673.867	659.937	562.943	1319.2	1276.79	1230.79	2.01369
ENSMUSG00000031765	Mt1	756.054	1.00943	0.0970881	10.3971	2.56e-25	6.93e-24	485.943	490.505	527.249	1053.42	1098.88	880.327	2.01312
ENSMUSG00000024339	Tap2	74.4784	1.00865	0.242468	4.15992	3.18e-05	0.000156595	44.6081	56.7597	46.9119	93.4486	100.004	105.139	2.01203
ENSMUSG00000098912	RP23-199B2.4	196.219	1.00848	0.162745	6.19672	5.77e-10	5.06e-09	123.384	116.908	151.954	265.783	231.404	287.879	2.01179
ENSMUSG00000052102	Gnpda1	327.037	1.00844	0.117932	8.55103	1.22e-17	2.03e-16	212.6	223.65	215.183	434.476	434.9	441.415	2.01174
ENSMUSG00000026034	Clk1	2275.52	1.00772	0.0648551	15.5381	1.92e-54	1.5e-52	1528.06	1513.03	1489.96	3190.6	3147.79	2783.67	2.01074
ENSMUSG00000053080	AC129188.1	1691.29	1.0077	0.0606546	16.6137	5.54e-62	5.37e-60	1123.74	1117.4	1129.97	2226.99	2279.15	2270.49	2.0107
ENSMUSG00000102893	RP23-145A18.2	29.5959	1.00767	0.399294	2.52363	0.0116149	0.0345408	18.9822	16.096	24.4758	27.9132	38.3735	51.7348	2.01066
ENSMUSG00000024642	Tle4	429.177	1.00576	0.112998	8.90067	5.55e-19	1.01e-17	294.223	254.995	309.007	540.06	565.137	611.639	2.008
ENSMUSG00000032724	Abtb2	1106.03	1.00546	0.0710513	14.1512	1.84e-45	1.15e-43	722.271	727.71	756.71	1473.33	1494.24	1461.93	2.00759
ENSMUSG00000038069	Cdkn2aip	1008.38	1.00424	0.0752984	13.3368	1.41e-40	7.45e-39	645.393	688.741	677.163	1384.74	1355.86	1298.38	2.00589
ENSMUSG00000020363	Gfpt2	162.901	1.00305	0.1681	5.967	2.42e-09	1.98e-08	115.791	114.367	94.8437	226.947	203.496	221.959	2.00423
ENSMUSG00000024240	Epc1	1856.19	1.00288	0.0625018	16.0457	6.13e-58	5.26e-56	1247.13	1224.15	1233.99	2530.4	2555.91	2345.59	2.004
ENSMUSG00000096847	Tmem151b	39.5995	1.0022	0.340638	2.94213	0.0032596	0.0111451	17.0839	31.3449	30.5947	52.1856	54.6532	51.7348	2.00306
ENSMUSG00000063415	Cyp26b1	24.2799	1.00181	0.413985	2.41992	0.0155241	0.0445141	15.1857	16.096	17.337	29.1269	33.7222	34.2117	2.00251
ENSMUSG00000024750	Zfand5	2077.77	1.00153	0.067268	14.8886	3.91e-50	2.83e-48	1380	1396.12	1372.68	2951.52	2839.64	2526.66	2.00212
ENSMUSG00000024298	Zfp871	986.493	1.00151	0.0769035	13.0229	9.06e-39	4.44e-37	676.714	678.575	615.974	1309.49	1287.26	1350.95	2.00209
ENSMUSG00000033713	Foxn3	618.875	1.0008	0.10109	9.90009	4.16e-23	9.93e-22	391.032	453.23	393.652	785.211	781.424	908.697	2.00111
ENSMUSG00000041037	Irgq	953.435	0.999451	0.080266	12.4517	1.37e-35	6.06e-34	634.953	649.771	624.133	1184.49	1272.14	1355.12	1.99924
ENSMUSG00000032244	Fem1b	3455.6	0.997388	0.0553341	18.0248	1.24e-72	1.58e-70	2373.72	2279.71	2262.99	4703.99	4764.13	4349.06	1.99638
ENSMUSG00000037536	Fbxo34	691.603	0.997349	0.0889954	11.2067	3.78e-29	1.25e-27	448.928	471.868	465.04	930.846	861.66	971.28	1.99633
ENSMUSG00000022999	Lmbr1l	710.392	0.996653	0.0922858	10.7996	3.46e-27	1.04e-25	487.841	489.658	446.683	899.292	905.847	1033.03	1.99537
ENSMUSG00000071657	Bscl2	412.477	0.996373	0.115743	8.60848	7.4e-18	1.25e-16	302.765	282.104	241.698	520.642	541.88	585.772	1.99498
ENSMUSG00000078502	RP23-285N14.1	91.1635	0.994602	0.230244	4.31978	1.56e-05	8.07e-05	55.9974	72.8557	54.0507	114.08	108.144	141.854	1.99253
ENSMUSG00000002028	Kmt2a	3078.9	0.993635	0.0550632	18.0454	8.58e-73	1.09e-70	2021.6	2115.36	2040.67	3950.33	4060.61	4284.81	1.9912
ENSMUSG00000006517	Mvd	647.068	0.991112	0.0897862	11.0386	2.49e-28	7.97e-27	415.709	462.549	420.168	870.165	853.52	860.3	1.98772
ENSMUSG00000090952	RP23-27D5.2	86.4005	0.990003	0.221675	4.46602	7.97e-06	4.28e-05	54.0991	59.3012	60.1696	117.721	112.795	114.317	1.98619
ENSMUSG00000110360	RP23-67F4.3	29.5027	0.989938	0.405697	2.44009	0.0146835	0.0423826	18.033	27.9563	13.2577	33.9813	33.7222	50.066	1.9861
ENSMUSG00000025283	Sat1	773.698	0.989252	0.083946	11.7844	4.7e-32	1.78e-30	522.958	497.283	534.388	1057.06	1050.04	980.458	1.98516
ENSMUSG00000006313	Upk1a	28.4113	0.989018	0.383034	2.58206	0.00982112	0.0297565	20.8804	16.9432	19.3767	38.8358	36.0478	38.3839	1.98483
ENSMUSG00000018736	Ndel1	1583.22	0.988181	0.0649639	15.2112	2.98e-52	2.28e-50	1083.88	1043.7	1054.5	2143.25	2166.36	2007.65	1.98368
ENSMUSG00000085622	RP24-273K21.3	195.265	0.98809	0.158358	6.23959	4.39e-10	3.88e-09	135.722	137.24	120.339	234.228	251.172	292.886	1.98356
ENSMUSG00000028646	Rragc	1762.6	0.986547	0.0678899	14.5316	7.64e-48	5.09e-46	1196.82	1178.4	1168.72	2443.01	2434.97	2153.67	1.98144
ENSMUSG00000039050	Osbpl2	864.093	0.985761	0.0811228	12.1515	5.63e-34	2.33e-32	588.447	572.68	579.26	1075.27	1202.37	1166.54	1.98036
ENSMUSG00000019947	Arid5b	3761.1	0.985404	0.0528295	18.6525	1.2e-77	1.69e-75	2608.15	2459.3	2503.67	5174.87	5017.63	4802.99	1.97987
ENSMUSG00000038167	Plekhg6	37.399	0.98488	0.341886	2.88073	0.00396758	0.0132538	25.6259	19.4847	30.5947	46.1175	50.0018	52.5693	1.97915
ENSMUSG00000021767	Kat6b	636.247	0.984595	0.096517	10.2013	1.96e-24	5.09e-23	423.302	439.676	420.168	768.221	840.729	925.386	1.97876
ENSMUSG00000030772	Dkk3	35.2198	0.984503	0.353024	2.78877	0.00529085	0.017151	30.3714	20.3318	20.3965	42.4767	47.6762	50.066	1.97863
ENSMUSG00000041390	Mdfic	1383.96	0.984194	0.0685304	14.3614	9.04e-47	5.91e-45	963.344	877.657	947.417	1883.54	1841.93	1789.86	1.97821
ENSMUSG00000040302	Rbm48	435.948	0.983446	0.107148	9.17839	4.38e-20	8.49e-19	307.511	269.397	302.888	557.051	587.231	591.613	1.97718
ENSMUSG00000051000	Fam160a1	170.279	0.98244	0.169999	5.7791	7.51e-09	5.82e-08	111.046	133.851	97.9031	230.588	210.473	237.813	1.9758
ENSMUSG00000054520	Sh3bp2	770.595	0.982412	0.0841088	11.6802	1.61e-31	5.97e-30	537.195	517.615	499.714	1021.87	979.106	1068.07	1.97577
ENSMUSG00000037369	Kdm6a	1189.45	0.982234	0.0739699	13.2788	3.07e-40	1.6e-38	744.1	814.968	840.335	1515.81	1615.18	1606.28	1.97552
ENSMUSG00000073234	RP23-119M19.1	100.531	0.981961	0.212623	4.61832	3.87e-06	2.18e-05	57.8956	77.9387	66.2886	138.353	138.377	124.33	1.97515
ENSMUSG00000025498	Irf7	73.4889	0.981666	0.247528	3.96588	7.31e-05	0.000340634	44.6081	49.1353	55.0705	84.9533	95.3523	111.814	1.97474
ENSMUSG00000025993	Slc40a1	28.5086	0.981222	0.401284	2.4452	0.014477	0.0418793	16.1348	20.3318	21.4163	35.1949	27.908	50.066	1.97414
ENSMUSG00000021990	Spata13	520.114	0.979906	0.10689	9.16745	4.84e-20	9.35e-19	355.915	366.82	328.383	646.859	650.024	772.685	1.97234
ENSMUSG00000029563	Foxp2	33.5916	0.979511	0.391968	2.49896	0.012456	0.0366926	18.9822	33.8864	14.2775	55.8265	41.862	36.715	1.9718
ENSMUSG00000029190	AC167815.1	2062.87	0.979468	0.0589689	16.6099	5.91e-62	5.69e-60	1349.63	1402.9	1412.46	2813.17	2651.26	2747.79	1.97174
ENSMUSG00000019838	Slc16a10	411.534	0.976959	0.113821	8.58327	9.22e-18	1.55e-16	281.885	271.091	280.452	486.661	555.834	593.282	1.96831
ENSMUSG00000008035	Mid1ip1	751.251	0.976881	0.0894567	10.9202	9.23e-28	2.86e-26	507.773	498.977	509.912	1044.93	1043.06	902.856	1.96821
ENSMUSG00000020605	Hs1bp3	325.145	0.973848	0.127906	7.61379	2.66e-14	3.44e-13	204.058	227.039	228.441	405.349	401.178	484.805	1.96407
ENSMUSG00000024330	Col11a2	216.884	0.97347	0.149668	6.50419	7.81e-11	7.4e-10	160.399	138.934	140.736	260.928	284.894	315.416	1.96356
ENSMUSG00000027346	Gpcpd1	624.831	0.973106	0.10248	9.49559	2.19e-21	4.71e-20	404.32	468.479	392.632	819.193	758.167	906.194	1.96306
ENSMUSG00000045210	Vcpip1	1597.46	0.972158	0.0624813	15.5592	1.38e-54	1.09e-52	1067.75	1107.24	1059.6	2131.11	2133.8	2085.25	1.96177
ENSMUSG00000034614	Pik3ip1	110.19	0.971793	0.215097	4.51793	6.24e-06	3.41e-05	83.5215	77.0915	63.2291	121.362	140.703	175.231	1.96128
ENSMUSG00000033054	Npat	2193.85	0.970589	0.0580319	16.7251	8.61e-63	8.45e-61	1540.4	1482.53	1423.67	2879.92	2947.78	2888.81	1.95964
ENSMUSG00000035614	Fam179b	1345.42	0.969858	0.0694243	13.97	2.38e-44	1.43e-42	894.059	958.138	876.029	1771.88	1729.13	1843.26	1.95865
ENSMUSG00000021830	Txndc16	279.133	0.969527	0.129775	7.47085	7.97e-14	9.93e-13	196.465	185.528	183.568	399.281	356.99	352.965	1.9582
ENSMUSG00000035121	Neil2	34.4051	0.969214	0.372014	2.60532	0.0091789	0.0280258	30.3714	16.9432	22.4361	58.2537	38.3735	40.0528	1.95777
ENSMUSG00000051278	Zgrf1	764.446	0.9687	0.090726	10.6772	1.3e-26	3.79e-25	522.958	484.575	546.626	970.895	959.338	1102.29	1.95708
ENSMUSG00000061086	Myl4	51.6033	0.96867	0.295399	3.2792	0.00104103	0.00394797	32.2697	29.6506	42.8326	77.6716	66.2815	60.9136	1.95704
ENSMUSG00000018819	Lsp1	127.713	0.96741	0.190007	5.09145	3.55e-07	2.28e-06	78.7759	87.2574	93.8238	172.334	148.843	185.244	1.95533
ENSMUSG00000035953	Tmem55b	918.49	0.965984	0.0808473	11.9483	6.63e-33	2.64e-31	598.887	665.867	598.637	1247.6	1238.42	1161.53	1.9534
ENSMUSG00000058773	Hist1h1b	28.9273	0.965657	0.389283	2.4806	0.0131161	0.0384044	17.0839	19.4847	22.4361	41.263	29.0708	44.2249	1.95295
ENSMUSG00000052040	Klf13	708.052	0.964388	0.0910035	10.5973	3.07e-26	8.74e-25	507.773	488.811	443.624	915.069	894.219	998.816	1.95124
ENSMUSG00000053113	Socs3	579.404	0.963058	0.0938764	10.2588	1.08e-24	2.85e-23	373.948	408.331	396.712	770.648	734.911	791.877	1.94944
ENSMUSG00000034926	Dhcr24	1573	0.962749	0.0651194	14.7844	1.85e-49	1.31e-47	1051.61	1068.27	1078.97	2072.86	2174.5	1991.79	1.94902
ENSMUSG00000004934	Pias4	1261.14	0.962076	0.0670409	14.3506	1.06e-46	6.88e-45	847.553	867.491	851.553	1659.02	1664.01	1677.21	1.94811
ENSMUSG00000020273	Papolg	732.454	0.961599	0.0860247	11.1782	5.22e-29	1.72e-27	483.096	522.698	485.436	962.4	931.43	1009.66	1.94747
ENSMUSG00000105368	RP23-459I1.3	43.9656	0.960981	0.311359	3.08641	0.00202589	0.00722077	31.3206	27.9563	30.5947	52.1856	55.816	65.9202	1.94663
ENSMUSG00000039159	Ube2h	1133.8	0.960908	0.0726918	13.2189	6.82e-40	3.49e-38	793.454	780.234	733.254	1554.65	1482.61	1458.59	1.94653
ENSMUSG00000025880	Smad7	1390.36	0.959346	0.0696225	13.7792	3.4e-43	1.98e-41	973.785	896.295	962.714	1922.37	1822.16	1764.83	1.94443
ENSMUSG00000035262	Amh	63.5345	0.958276	0.268464	3.56948	0.000357691	0.00147906	48.4045	33.8864	47.9317	76.458	80.2355	94.2909	1.94299
ENSMUSG00000040270	Bach2	55.3188	0.957652	0.28908	3.31275	0.000923828	0.00353427	30.3714	38.1222	44.8723	64.3218	67.4443	86.781	1.94215
ENSMUSG00000106205	RP23-326O2.2	32.5779	0.957419	0.379309	2.52411	0.0115991	0.0344987	14.2366	29.6506	22.4361	36.4086	47.6762	45.0594	1.94183
ENSMUSG00000022895	Ets2	1697.34	0.956778	0.065455	14.6173	2.18e-48	1.48e-46	1095.27	1145.36	1221.75	2279.18	2277.99	2164.52	1.94097
ENSMUSG00000042675	Ypel3	124.039	0.95587	0.190224	5.02496	5.04e-07	3.18e-06	91.1143	85.5631	76.4868	172.334	147.68	171.059	1.93975
ENSMUSG00000098183	RP24-271M20.8	35.1106	0.955749	0.358154	2.66854	0.00761817	0.0237848	32.2697	22.0262	17.337	46.1175	45.3505	47.5627	1.93959
ENSMUSG00000018143	Mafk	1776.85	0.9557	0.0654414	14.6039	2.65e-48	1.8e-46	1251.87	1195.34	1176.88	2445.44	2386.13	2205.41	1.93952
ENSMUSG00000034042	Gpbp1l1	854.299	0.954816	0.0780906	12.227	2.23e-34	9.38e-33	570.414	577.763	596.597	1118.96	1137.25	1124.82	1.93833
ENSMUSG00000074227	Spint2	34.7351	0.954521	0.377364	2.52944	0.0114244	0.0340228	20.8804	28.8034	21.4163	27.9132	53.4903	55.907	1.93794
ENSMUSG00000041915	Ammecr1l	1706.33	0.954322	0.063066	15.1321	9.94e-52	7.51e-50	1210.11	1144.51	1128.95	2296.17	2274.5	2183.71	1.93767
ENSMUSG00000030720	Cln3	153.465	0.953596	0.168778	5.64998	1.6e-08	1.19e-07	108.198	108.436	96.8833	197.82	200.007	209.443	1.93669
ENSMUSG00000032010	Usp2	52.7074	0.948921	0.320926	2.95683	0.00310824	0.0106712	23.7277	40.6637	43.8525	47.3311	81.3983	79.2711	1.93043
ENSMUSG00000050549	RP23-173N16.6	86.6959	0.948674	0.234635	4.04318	5.27e-05	0.000250818	54.0991	55.9125	67.3084	108.012	137.214	97.6286	1.9301
ENSMUSG00000022754	Tmem45a	43.3675	0.948652	0.380732	2.49165	0.0127151	0.0374137	12.3384	46.5938	29.5749	63.1082	47.6762	60.9136	1.93007
ENSMUSG00000097099	RP23-456B9.22	125.657	0.947752	0.194586	4.87061	1.11e-06	6.75e-06	92.0635	86.4103	79.5463	139.566	168.611	187.747	1.92886
ENSMUSG00000029311	Hsd17b11	145.14	0.947593	0.180947	5.23684	1.63e-07	1.08e-06	81.6233	112.672	103.002	186.897	187.216	199.429	1.92865
ENSMUSG00000067629	Syngap1	574.824	0.947338	0.0958609	9.88242	4.96e-23	1.18e-21	392.931	395.624	390.593	703.899	758.167	807.731	1.92831
ENSMUSG00000035967	Ddx26b	765.907	0.946836	0.0896755	10.5585	4.64e-26	1.31e-24	490.689	577.763	500.734	966.041	1010.5	1049.72	1.92764
ENSMUSG00000004317	Clcn5	1664.77	0.945761	0.0689769	13.7113	8.69e-43	4.98e-41	1151.27	1191.11	1071.84	2074.07	2181.48	2318.89	1.9262
ENSMUSG00000049764	Zfp280b	2044.29	0.944793	0.0582475	16.2203	3.62e-59	3.22e-57	1406.58	1396.12	1389	2746.42	2723.36	2604.26	1.92491
ENSMUSG00000061232	H2-K1	1531.53	0.943088	0.0720371	13.0917	3.67e-39	1.83e-37	1097.17	992.871	1052.46	2135.97	2040.77	1869.96	1.92264
ENSMUSG00000008540	Mgst1	155.618	0.940869	0.168232	5.59268	2.24e-08	1.63e-07	106.3	113.519	99.9428	194.179	206.984	212.78	1.91968
ENSMUSG00000023243	Kcnk5	240.056	0.940632	0.142795	6.58728	4.48e-11	4.36e-10	145.213	175.362	173.37	308.259	297.685	340.449	1.91937
ENSMUSG00000116632	RP23-68E6.1	93.1105	0.940543	0.236858	3.97091	7.16e-05	0.00033426	72.1322	65.2313	53.0309	151.702	119.772	96.7942	1.91925
ENSMUSG00000039164	Naif1	406.317	0.939642	0.11673	8.04971	8.3e-16	1.22e-14	311.307	273.633	250.877	546.128	491.879	564.077	1.91805
ENSMUSG00000000938	Hoxa10	39.4325	0.939619	0.370564	2.53565	0.0112239	0.0335068	21.8295	41.5108	17.337	40.0494	61.6302	54.2381	1.91802
ENSMUSG00000022500	Litaf	1597.37	0.939409	0.0746291	12.5877	2.47e-36	1.12e-34	1100.02	1037.77	1145.26	2226.99	2173.34	1900.84	1.91774
ENSMUSG00000029178	Klf3	1596.19	0.938358	0.0639747	14.6676	1.04e-48	7.17e-47	1099.07	1137.74	1046.34	2081.36	2081.47	2131.14	1.91635
ENSMUSG00000109812	RP23-235I2.1	43.012	0.937641	0.322891	2.9039	0.00368552	0.0124327	25.6259	37.275	25.4956	58.2537	48.839	62.5825	1.91539
ENSMUSG00000027177	Hipk3	2483.05	0.937065	0.0543454	17.2428	1.27e-66	1.36e-64	1689.41	1734.14	1686.79	3324.1	3218.72	3245.11	1.91463
ENSMUSG00000045636	Mtus1	112.102	0.93572	0.206409	4.53334	5.81e-06	3.19e-05	91.1143	77.0915	62.2093	143.207	160.471	138.516	1.91285
ENSMUSG00000040624	Plekhg1	37.7658	0.935682	0.341438	2.74041	0.00613619	0.0195787	22.7786	31.3449	23.456	42.4767	58.1417	48.3971	1.91279
ENSMUSG00000022463	Srebf2	4241.93	0.934208	0.0523579	17.8428	3.29e-71	4.03e-69	2892.88	2902.37	2945.25	5710.08	5743.23	5257.76	1.91084
ENSMUSG00000029217	Tec	134.202	0.933667	0.191313	4.88033	1.06e-06	6.44e-06	96.809	103.353	76.4868	152.916	183.728	191.92	1.91013
ENSMUSG00000090272	Mndal	343.012	0.9332	0.117974	7.91024	2.57e-15	3.62e-14	229.684	246.523	231.5	451.466	423.271	475.627	1.90951
ENSMUSG00000036478	Btg1	1366.1	0.932902	0.0863823	10.7997	3.45e-27	1.04e-25	913.042	916.627	985.15	1951.5	1890.77	1539.53	1.90911
ENSMUSG00000055200	Sertad3	240.181	0.931805	0.139314	6.68851	2.25e-11	2.25e-10	154.705	170.279	171.331	293.696	313.965	337.111	1.90766
ENSMUSG00000037465	Klf10	1739.92	0.931161	0.0616547	15.1028	1.55e-51	1.17e-49	1199.67	1210.59	1178.92	2348.35	2296.6	2205.41	1.90681
ENSMUSG00000046404	Yod1	780.894	0.931154	0.0835135	11.1498	7.18e-29	2.36e-27	501.129	548.112	562.943	1009.73	1033.76	1029.69	1.9068
ENSMUSG00000033793	Atp6v1h	1467.36	0.930604	0.0681105	13.6631	1.69e-42	9.58e-41	1017.44	1038.62	970.873	2032.81	1886.12	1858.28	1.90607
ENSMUSG00000047030	Spata2	1166.98	0.93058	0.0745273	12.4864	8.85e-36	3.96e-34	804.843	859.02	743.452	1513.38	1561.69	1519.5	1.90604
ENSMUSG00000027635	Dsn1	1075.16	0.929525	0.0747056	12.4425	1.54e-35	6.78e-34	732.711	748.042	738.353	1409.01	1486.1	1336.76	1.90465
ENSMUSG00000048450	Msx1	98.0123	0.928782	0.238466	3.89482	9.83e-05	0.000447698	59.7938	83.0216	60.1696	105.585	115.121	164.383	1.90367
ENSMUSG00000044068	Zrsr1	278.837	0.927037	0.130722	7.09169	1.32e-12	1.49e-11	186.974	188.917	201.925	337.386	363.967	393.852	1.90137
ENSMUSG00000045176	Borcs6	156.426	0.926477	0.173465	5.34101	9.24e-08	6.31e-07	108.198	103.353	112.181	180.829	233.73	200.264	1.90063
ENSMUSG00000049985	Ankrd55	37.4974	0.925956	0.350743	2.63999	0.00829088	0.0256363	26.575	27.9563	23.456	40.0494	41.862	65.0858	1.89994
ENSMUSG00000047735	Samd9l	515.671	0.924136	0.108294	8.53361	1.42e-17	2.35e-16	378.694	340.558	350.82	610.45	655.838	757.665	1.89755
ENSMUSG00000040423	Rc3h1	2049.89	0.92376	0.058463	15.8008	3.07e-56	2.52e-54	1419.87	1436.78	1389	2717.29	2597.77	2738.61	1.89705
ENSMUSG00000074802	Gas2l3	1988.76	0.923706	0.058441	15.8058	2.84e-56	2.34e-54	1363.87	1379.18	1374.72	2685.74	2569.86	2559.21	1.89698
ENSMUSG00000002617	Zfp40	255.166	0.923644	0.137433	6.72069	1.81e-11	1.83e-10	159.45	198.235	170.311	334.959	326.756	341.283	1.8969
ENSMUSG00000020806	Rhbdf2	573.224	0.922324	0.0961328	9.59427	8.45e-22	1.86e-20	406.218	410.025	372.236	733.026	720.957	796.883	1.89517
ENSMUSG00000097815	Gm26809	40.7378	0.920331	0.327682	2.80861	0.00497565	0.0162577	31.3206	23.7205	29.5749	46.1175	62.793	50.9004	1.89255
ENSMUSG00000007038	Neu1	732.855	0.919317	0.0913579	10.0628	8.07e-24	2.03e-22	540.991	529.475	449.743	964.827	923.29	988.803	1.89122
ENSMUSG00000033364	Usp37	1916.67	0.919214	0.0585603	15.6969	1.59e-55	1.28e-53	1336.34	1325.8	1316.59	2495.2	2465.21	2560.87	1.89108
ENSMUSG00000037336	Mfsd2b	49.14	0.919016	0.319571	2.87578	0.00403029	0.0134461	39.8625	26.2619	36.7137	53.3992	53.4903	85.1121	1.89083
ENSMUSG00000039087	Rreb1	1050.14	0.916927	0.0882566	10.3893	2.77e-25	7.5e-24	727.017	813.273	640.45	1297.36	1373.31	1449.41	1.88809
ENSMUSG00000029670	Ing3	1207.09	0.916304	0.0705029	12.9967	1.28e-38	6.21e-37	831.418	842.924	832.177	1646.88	1577.97	1511.16	1.88727
ENSMUSG00000085433	AC113474.3	48.4991	0.916275	0.31296	2.92777	0.00341402	0.0116161	40.8116	35.5807	24.4758	49.7584	68.6072	71.7612	1.88724
ENSMUSG00000020034	Tcp11l2	152.116	0.916018	0.182647	5.01524	5.3e-07	3.33e-06	104.402	95.729	117.28	163.839	206.984	224.462	1.8869
ENSMUSG00000032905	Atg12	1174.45	0.915488	0.0754905	12.1272	7.58e-34	3.12e-32	788.709	785.317	866.851	1611.69	1543.08	1451.08	1.88621
ENSMUSG00000032501	Trib1	1523.28	0.9151	0.0643543	14.2197	6.91e-46	4.42e-44	1071.54	1021.67	1073.88	1996.4	2036.12	1940.06	1.8857
ENSMUSG00000069793	Slfn9	363.219	0.914791	0.121587	7.52375	5.32e-14	6.73e-13	243.921	285.493	225.381	466.03	456.994	501.494	1.8853
ENSMUSG00000031681	Smad1	1056.97	0.913765	0.0812694	11.2436	2.49e-29	8.4e-28	711.831	814.12	671.044	1370.18	1380.28	1394.34	1.88396
ENSMUSG00000025321	Itgb8	129.259	0.911505	0.195285	4.66756	3.05e-06	1.74e-05	97.7581	99.1177	72.4075	160.198	155.82	190.251	1.88101
ENSMUSG00000089875	Etohd2	94.7577	0.910629	0.212199	4.29139	1.78e-05	9.11e-05	61.692	68.6199	67.3084	120.148	119.772	131.006	1.87986
ENSMUSG00000042628	Zfyve1	457.298	0.91019	0.112333	8.10259	5.38e-16	8.01e-15	315.104	338.864	299.828	587.391	538.392	664.208	1.87929
ENSMUSG00000003541	Ier3	1225.06	0.909018	0.0886296	10.2564	1.11e-24	2.92e-23	885.518	813.273	852.573	1734.26	1695.41	1369.3	1.87777
ENSMUSG00000055150	Zfp78	45.4577	0.908883	0.308903	2.94229	0.0032579	0.0111411	33.2188	27.9563	33.6542	69.1763	51.1647	57.5759	1.87759
ENSMUSG00000097889	Gm26541	36.8417	0.908193	0.36205	2.50847	0.0121255	0.0358756	27.5241	25.4148	24.4758	38.8358	37.2107	67.5891	1.87669
ENSMUSG00000032018	Sc5d	1489.03	0.907909	0.0660666	13.7423	5.66e-43	3.26e-41	1064.9	1008.97	1031.04	2020.68	1936.12	1872.47	1.87632
ENSMUSG00000020121	Srgap1	30.305	0.905967	0.378197	2.39549	0.0165983	0.0470845	23.7277	16.096	23.456	42.4767	41.862	34.2117	1.8738
ENSMUSG00000023966	Rsph9	31.7847	0.905815	0.370414	2.44541	0.0144687	0.0418609	19.9313	27.1091	19.3767	35.1949	40.6992	48.3971	1.8736
ENSMUSG00000024873	Cnih2	44.9485	0.905288	0.306022	2.95825	0.00309394	0.0106326	34.1679	33.0392	26.5154	58.2537	59.3045	58.4103	1.87292
ENSMUSG00000041777	Cir1	109.713	0.904897	0.210084	4.30731	1.65e-05	8.51e-05	81.6233	86.4103	61.1895	132.284	134.889	161.88	1.87241
ENSMUSG00000035725	Prkx	912.168	0.903175	0.0799303	11.2995	1.32e-29	4.49e-28	665.325	638.758	602.716	1223.33	1127.95	1214.93	1.87018
ENSMUSG00000044167	Foxo1	427.432	0.9031	0.105313	8.57537	9.88e-18	1.66e-16	283.783	298.2	312.066	558.265	546.532	565.745	1.87008
ENSMUSG00000006273	Atp6v1b2	1950.13	0.902525	0.0641863	14.061	6.59e-45	4.04e-43	1361.02	1344.44	1369.62	2669.96	2588.47	2367.29	1.86933
ENSMUSG00000038535	Zfp280d	1088.65	0.900572	0.0773304	11.6458	2.41e-31	8.91e-30	805.792	782.776	688.382	1407.8	1436.1	1411.03	1.86681
ENSMUSG00000107962	RP23-83P5.5	348.38	0.899536	0.117116	7.68072	1.58e-14	2.09e-13	238.226	250.759	240.679	419.912	476.762	463.945	1.86547
ENSMUSG00000045822	Zswim3	329.083	0.899121	0.129111	6.96394	3.31e-12	3.58e-11	235.379	246.523	208.044	394.426	406.992	483.137	1.86493
ENSMUSG00000031387	Renbp	143.709	0.898418	0.183163	4.90501	9.34e-07	5.73e-06	100.605	91.4932	110.141	160.198	189.542	210.277	1.86402
ENSMUSG00000027952	Pmvk	513.73	0.898216	0.097795	9.18468	4.13e-20	8.05e-19	369.203	340.558	367.137	651.713	689.56	664.208	1.86376
ENSMUSG00000009739	Pou6f1	433.294	0.89795	0.119215	7.53218	4.99e-14	6.32e-13	334.086	293.117	282.491	508.506	540.718	640.844	1.86342
ENSMUSG00000033327	Tnxb	55.7004	0.896786	0.28139	3.18699	0.00143763	0.00529553	44.6081	33.8864	38.7533	70.3899	63.9558	82.6088	1.86191
ENSMUSG00000032252	Glce	1824.64	0.896136	0.0616248	14.5418	6.58e-48	4.43e-46	1312.62	1269.89	1242.15	2462.43	2353.57	2307.21	1.86107
ENSMUSG00000003031	Cdkn1b	2013.06	0.894979	0.0615758	14.5346	7.32e-48	4.89e-46	1385.7	1447.8	1386.96	2668.75	2705.91	2483.27	1.85958
ENSMUSG00000028167	Bdh2	43.6571	0.894668	0.328716	2.7217	0.00649461	0.0206154	34.1679	22.0262	35.6939	67.9627	45.3505	56.7414	1.85918
ENSMUSG00000066278	Vps37b	820.318	0.893652	0.0838616	10.6563	1.63e-26	4.7e-25	583.701	566.75	570.082	1080.12	1129.11	992.141	1.85787
ENSMUSG00000032727	Mier3	1346.92	0.891307	0.0663307	13.4373	3.65e-41	1.97e-39	932.024	931.028	968.833	1768.24	1708.2	1773.17	1.85486
ENSMUSG00000032577	Mapkapk3	209.03	0.891118	0.160576	5.54951	2.86e-08	2.06e-07	166.094	156.725	116.26	276.705	248.846	289.548	1.85461
ENSMUSG00000050565	Tor1aip2	4324.97	0.88981	0.0531896	16.729	8.06e-63	7.95e-61	3062.77	2995.56	3033.98	5832.65	5747.89	5276.95	1.85293
ENSMUSG00000038806	Sde2	1958.73	0.889733	0.0616339	14.4358	3.08e-47	2.03e-45	1400.88	1335.12	1381.86	2632.34	2581.49	2420.69	1.85283
ENSMUSG00000039701	Usp53	614.451	0.889318	0.0999945	8.89367	5.91e-19	1.08e-17	435.64	448.995	408.95	800.988	715.143	876.989	1.8523
ENSMUSG00000039997	Ifi203	207.557	0.889	0.15371	5.7836	7.31e-09	5.67e-08	164.196	128.768	144.815	251.219	265.126	291.217	1.85189
ENSMUSG00000005483	Dnajb1	1689.77	0.887453	0.0679298	13.0643	5.27e-39	2.61e-37	1192.08	1201.27	1160.56	2280.39	2279.15	2025.17	1.84991
ENSMUSG00000027739	Rab33b	772.87	0.887293	0.0820256	10.8173	2.85e-27	8.67e-26	535.297	566.75	524.19	1003.66	1009.34	997.982	1.8497
ENSMUSG00000044098	Rsbn1	740.215	0.885531	0.09057	9.77731	1.41e-22	3.23e-21	555.228	514.226	490.536	1009.73	880.265	991.306	1.84744
ENSMUSG00000038227	Hoxa9	67.7469	0.884196	0.27247	3.24511	0.00117405	0.00441086	55.9974	55.0654	31.6146	88.5942	76.747	98.4631	1.84574
ENSMUSG00000038705	Gmeb2	1672.28	0.884176	0.0617891	14.3096	1.91e-46	1.23e-44	1136.08	1186.02	1203.39	2169.95	2195.43	2142.82	1.84571
ENSMUSG00000027523	Gnas	221.502	0.883413	0.145221	6.08323	1.18e-09	1.01e-08	156.603	168.585	141.756	266.996	298.848	296.224	1.84473
ENSMUSG00000017831	Rab5a	1081.94	0.881989	0.0761302	11.5853	4.89e-31	1.77e-29	750.744	749.736	781.186	1472.12	1430.29	1307.56	1.84291
ENSMUSG00000022453	Naga	592.047	0.881243	0.0919903	9.57973	9.73e-22	2.13e-20	409.065	402.401	439.544	748.803	775.61	776.857	1.84196
ENSMUSG00000060314	Zfp941	55.5769	0.881043	0.275984	3.19237	0.00141111	0.00520611	34.1679	42.358	40.793	67.9627	75.5842	72.5957	1.84171
ENSMUSG00000018920	Cxcl16	79.9659	0.880659	0.259466	3.39412	0.000688491	0.00270317	54.0991	72.0086	42.8326	82.5261	102.329	125.999	1.84122
ENSMUSG00000084235	AC121548.2	33.5219	0.879375	0.357532	2.45957	0.0139103	0.0404467	23.7277	22.8733	24.4758	33.9813	47.6762	48.3971	1.83958
ENSMUSG00000105710	RP24-511F2.2	40.5976	0.879275	0.334153	2.63136	0.00850444	0.0262346	22.7786	35.5807	27.5353	49.7584	45.3505	62.5825	1.83945
ENSMUSG00000036534	Slc38a7	781.363	0.878707	0.0901185	9.75057	1.83e-22	4.18e-21	508.722	608.261	534.388	993.954	975.617	1067.24	1.83873
ENSMUSG00000032594	Ip6k1	1356.1	0.876059	0.0673156	13.0142	1.02e-38	4.96e-37	964.293	982.705	922.941	1742.76	1714.02	1809.88	1.83535
ENSMUSG00000035172	Plekhh3	588.062	0.874364	0.0973812	8.97877	2.74e-19	5.1e-18	410.964	408.331	428.326	705.113	745.376	830.261	1.8332
ENSMUSG00000083907	Plk-ps1	100.383	0.873933	0.221774	3.94064	8.13e-05	0.000375612	57.8956	74.5501	80.5661	140.78	105.818	142.688	1.83265
ENSMUSG00000000037	Scml2	33.7578	0.873621	0.36253	2.40979	0.0159617	0.0455689	31.3206	22.8733	17.337	41.263	43.0248	46.7282	1.83226
ENSMUSG00000028300	RP23-307M2.1	650.594	0.871996	0.0886561	9.83571	7.9e-23	1.84e-21	446.081	445.606	488.496	844.679	832.589	846.115	1.83019
ENSMUSG00000042207	Kdm5b	845.897	0.871386	0.0827763	10.527	6.49e-26	1.81e-24	643.495	598.095	551.725	1091.04	1089.57	1101.45	1.82942
ENSMUSG00000036257	Pnpla8	446.405	0.871313	0.109134	7.98387	1.42e-15	2.04e-14	322.697	301.589	324.304	566.76	531.415	631.666	1.82933
ENSMUSG00000029416	Slc15a4	1014.01	0.870816	0.0754379	11.5435	7.96e-31	2.86e-29	727.966	720.933	700.619	1383.53	1270.98	1280.02	1.8287
ENSMUSG00000040829	Zmynd15	77.8423	0.870538	0.266412	3.26763	0.0010845	0.00410096	47.4554	58.454	60.1696	87.3806	76.747	136.847	1.82834
ENSMUSG00000030779	Rbbp6	3959.06	0.870438	0.0533849	16.3049	9.1e-60	8.39e-58	2900.47	2801.56	2693.36	5296.23	5162.98	4899.79	1.82822
ENSMUSG00000027456	Sdcbp2	160.195	0.870069	0.176076	4.94143	7.76e-07	4.8e-06	95.8599	120.297	124.419	180.829	212.799	226.966	1.82775
ENSMUSG00000078429	Ctdsp2	1945.65	0.869467	0.0644488	13.4908	1.77e-41	9.7e-40	1447.39	1354.61	1324.75	2593.5	2578	2375.63	1.82699
ENSMUSG00000069729	Arid1b	1685.4	0.868658	0.065599	13.2419	5.02e-40	2.59e-38	1177.84	1197.04	1206.45	2086.21	2126.82	2318.05	1.82596
ENSMUSG00000085037	RP23-12I24.9	69.3877	0.866745	0.250118	3.46534	0.000529562	0.00212873	46.5063	47.4409	54.0507	81.3125	86.0497	100.966	1.82354
ENSMUSG00000041120	Nbl1	530.902	0.866493	0.0982453	8.81969	1.15e-18	2.04e-17	350.221	383.763	394.672	655.354	710.491	690.91	1.82323
ENSMUSG00000087528	RP23-160G19.3	119.298	0.866233	0.18943	4.57285	4.81e-06	2.67e-05	88.267	83.0216	82.6058	146.848	152.331	162.714	1.8229
ENSMUSG00000038332	Sesn1	424.732	0.865133	0.108693	7.9594	1.73e-15	2.46e-14	301.816	306.672	295.749	540.06	511.647	592.447	1.82151
ENSMUSG00000027896	Slc16a4	89.2998	0.864038	0.234871	3.67878	0.000234348	0.000998857	57.8956	76.2444	56.0903	97.0895	111.632	136.847	1.82013
ENSMUSG00000097792	Gm27042	56.5259	0.863468	0.295934	2.91778	0.00352539	0.0119523	41.7607	49.1353	28.5551	75.2444	86.0497	58.4103	1.81941
ENSMUSG00000031278	Acsl4	1379.38	0.863414	0.0671846	12.8514	8.45e-38	4.02e-36	980.428	964.068	992.289	1697.85	1838.44	1803.21	1.81934
ENSMUSG00000031714	Gab1	1042.23	0.862857	0.0784759	10.9952	4.03e-28	1.28e-26	717.525	787.858	711.837	1277.94	1425.63	1332.59	1.81864
ENSMUSG00000022124	Fbxl3	1704.94	0.862594	0.0609855	14.1443	2.03e-45	1.27e-43	1208.21	1210.59	1209.51	2224.56	2237.29	2139.49	1.81831
ENSMUSG00000019810	Fuca2	172.073	0.862462	0.169227	5.09647	3.46e-07	2.22e-06	131.926	122.838	111.161	254.86	193.03	218.621	1.81814
ENSMUSG00000026380	Tfcp2l1	102.126	0.861787	0.212991	4.04613	5.21e-05	0.000247802	77.8268	72.0086	68.3282	111.653	130.237	152.701	1.81729
ENSMUSG00000050310	Rictor	2403.8	0.861456	0.0566344	15.2108	3e-52	2.29e-50	1734.97	1746.84	1637.84	3119	3029.18	3154.99	1.81687
ENSMUSG00000091735	Gpr62	69.5848	0.860325	0.270235	3.18362	0.00145448	0.00535194	41.7607	66.0785	39.7732	104.371	77.9098	87.6154	1.81545
ENSMUSG00000007812	Zfp655	1418.9	0.859927	0.0691099	12.4429	1.53e-35	6.76e-34	1014.6	1068.27	940.278	1808.29	1818.67	1863.29	1.81495
ENSMUSG00000112639	RP24-310D17.9	67.3602	0.858773	0.284597	3.0175	0.00254868	0.00890654	36.0661	69.4671	37.7335	78.8852	86.0497	95.9598	1.81349
ENSMUSG00000032766	Gng11	58.4171	0.85847	0.276589	3.10377	0.0019107	0.00684053	51.2518	40.6637	32.6344	71.6035	76.747	77.6022	1.81311
ENSMUSG00000097331	RP24-341K21.12	63.7854	0.857111	0.267933	3.19897	0.00137919	0.00510883	43.659	50.8296	41.8128	86.1669	65.1187	95.1253	1.81141
ENSMUSG00000035640	Cbarp	229.46	0.855545	0.153211	5.58411	2.35e-08	1.71e-07	167.043	182.139	140.736	253.646	318.616	314.581	1.80944
ENSMUSG00000026198	Abcb6	45.674	0.854899	0.318244	2.6863	0.00722489	0.022689	34.1679	31.3449	32.6344	54.6128	45.3505	75.9334	1.80863
ENSMUSG00000048416	Mlf1	280.488	0.854821	0.130203	6.5653	5.19e-11	5.02e-10	201.211	212.637	185.608	339.813	358.153	385.508	1.80853
ENSMUSG00000038485	Socs7	2226.13	0.854318	0.055508	15.3909	1.88e-53	1.45e-51	1585.96	1584.19	1585.83	2870.21	2909.41	2821.22	1.8079
ENSMUSG00000018217	Pmp22	702.657	0.854216	0.0847244	10.0823	6.62e-24	1.67e-22	501.129	514.226	485.436	923.564	889.568	902.022	1.80778
ENSMUSG00000001661	Hoxc6	1047.55	0.853339	0.0738828	11.5499	7.39e-31	2.66e-29	764.032	726.863	747.531	1398.09	1351.21	1297.54	1.80668
ENSMUSG00000040007	Bahd1	845.065	0.852682	0.0862033	9.89153	4.53e-23	1.08e-21	635.902	612.496	559.884	1035.22	1057.02	1169.87	1.80586
ENSMUSG00000046138	RP24-408B13.1	1105	0.852136	0.0753128	11.3146	1.11e-29	3.8e-28	796.301	824.286	741.412	1484.26	1359.35	1424.38	1.80517
ENSMUSG00000102976	Zc3h11a	377.128	0.851727	0.110793	7.68753	1.5e-14	1.98e-13	260.056	263.467	283.511	487.875	487.227	480.633	1.80466
ENSMUSG00000058881	Zfp516	1532.83	0.850934	0.0668082	12.737	3.68e-37	1.72e-35	1105.71	1081.82	1095.29	1856.84	1989.61	2067.72	1.80367
ENSMUSG00000029287	Tgfbr3	113.921	0.850307	0.209959	4.04988	5.12e-05	0.000244421	80.6742	85.5631	78.5265	120.148	138.377	180.237	1.80288
ENSMUSG00000018678	Sp2	1014.38	0.849632	0.0762703	11.1397	8.04e-29	2.63e-27	695.696	754.819	722.036	1240.32	1329.12	1344.27	1.80204
ENSMUSG00000000804	Usp32	1426.64	0.849261	0.0688426	12.3363	5.78e-35	2.48e-33	1043.07	1045.4	967.813	1777.95	1798.9	1926.71	1.80158
ENSMUSG00000024793	Tnfrsf25	55.7076	0.848619	0.29856	2.84237	0.00447798	0.0147911	46.5063	43.2051	29.5749	82.5261	52.3275	80.1055	1.80078
ENSMUSG00000035572	Dcaf10	1158.13	0.848489	0.0700992	12.1041	1e-33	4.11e-32	850.401	820.898	810.76	1458.77	1482.61	1525.34	1.80061
ENSMUSG00000085399	Foxd2os	191.939	0.846894	0.156657	5.40603	6.44e-08	4.47e-07	151.857	133.851	125.438	269.423	229.078	241.986	1.79862
ENSMUSG00000000958	Slc7a7	43.0123	0.846428	0.330718	2.55937	0.0104863	0.0315889	41.7607	22.8733	27.5353	57.0401	60.4673	48.3971	1.79804
ENSMUSG00000007617	Homer1	1065.44	0.844726	0.0785436	10.7549	5.62e-27	1.67e-25	736.508	808.19	742.432	1275.51	1387.26	1442.73	1.79592
ENSMUSG00000051510	Mafg	3031.78	0.844411	0.0534931	15.7854	3.92e-56	3.2e-54	2202.88	2139.93	2162.03	4015.86	3923.4	3746.6	1.79553
ENSMUSG00000021944	Gata4	1531.54	0.843826	0.0665619	12.6773	7.9e-37	3.65e-35	1099.07	1143.67	1042.26	2035.24	1964.03	1905.01	1.7948
ENSMUSG00000022897	Dyrk1a	1592.45	0.843491	0.0622329	13.5538	7.52e-42	4.17e-40	1157.91	1114.01	1148.32	2009.75	2068.68	2056.04	1.79439
ENSMUSG00000024121	Atp6v0c	724.873	0.842849	0.0847973	9.93958	2.8e-23	6.79e-22	538.144	493.894	525.21	955.118	913.987	922.883	1.79359
ENSMUSG00000002265	Peg3	1510.1	0.842812	0.0708576	11.8945	1.26e-32	4.94e-31	1099.07	1055.56	1092.23	1797.37	1936.12	2080.24	1.79354
ENSMUSG00000004872	Pax3	566.381	0.842126	0.10226	8.23518	1.79e-16	2.76e-15	381.541	448.147	387.533	701.472	691.886	787.705	1.79269
ENSMUSG00000036840	Siah1a	562.482	0.841597	0.0938153	8.97079	2.94e-19	5.47e-18	421.404	401.554	385.494	740.307	703.514	722.619	1.79203
ENSMUSG00000029231	Pdgfra	54.3107	0.840526	0.282111	2.97942	0.00288797	0.00997884	41.7607	41.5108	33.6542	61.8946	68.6072	78.4367	1.7907
ENSMUSG00000026718	Stam	1823.45	0.840135	0.0643868	13.0483	6.5e-39	3.19e-37	1314.51	1369.01	1233.99	2377.48	2397.76	2247.96	1.79022
ENSMUSG00000024789	Jak2	1403.99	0.839289	0.0661293	12.6916	6.58e-37	3.04e-35	1021.24	984.4	1016.76	1752.47	1784.95	1864.12	1.78917
ENSMUSG00000038718	Pbx3	884.287	0.839248	0.0824571	10.178	2.49e-24	6.41e-23	615.022	613.344	673.084	1177.21	1164	1063.07	1.78912
ENSMUSG00000053641	Dennd4a	1100.98	0.839239	0.0749008	11.2047	3.87e-29	1.28e-27	791.556	813.273	764.868	1339.84	1403.54	1492.8	1.78911
ENSMUSG00000097129	4930507D05Rik	39.8516	0.838257	0.331349	2.52983	0.0114119	0.033995	28.4732	34.7335	22.4361	44.9039	53.4903	55.0726	1.78789
ENSMUSG00000042686	Jph1	124.816	0.838109	0.205743	4.07358	4.63e-05	0.00022213	102.504	89.7989	76.4868	179.616	124.423	176.065	1.78771
ENSMUSG00000107756	RP24-359O2.7	65.9261	0.835651	0.255408	3.27183	0.00106853	0.00404495	49.3536	50.8296	41.8128	75.2444	90.701	87.6154	1.78466
ENSMUSG00000029009	Mthfr	1181.52	0.835245	0.0891169	9.37246	7.09e-21	1.47e-19	902.601	914.085	729.174	1393.23	1545.41	1604.61	1.78416
ENSMUSG00000008167	Fbxw9	388.683	0.833796	0.115068	7.24613	4.29e-13	5.04e-12	274.292	304.977	259.035	474.525	486.064	533.203	1.78237
ENSMUSG00000049295	Zfp219	787.94	0.83363	0.0916354	9.09726	9.26e-20	1.77e-18	566.617	608.261	525.21	932.059	996.548	1098.95	1.78216
ENSMUSG00000034422	Parp14	66.1195	0.833367	0.273681	3.04503	0.00232655	0.00819325	54.0991	36.4279	53.0309	67.9627	82.5612	102.635	1.78184
ENSMUSG00000029313	Aff1	2774.94	0.832729	0.0526616	15.8128	2.54e-56	2.1e-54	1970.35	2038.27	1976.42	3610.52	3541.99	3512.13	1.78105
ENSMUSG00000050394	Armcx6	70.2955	0.830914	0.262204	3.16896	0.00152987	0.00560275	41.7607	47.4409	63.2291	93.4486	73.2585	102.635	1.77881
ENSMUSG00000030641	Ddias	908.435	0.830721	0.0778147	10.6756	1.32e-26	3.84e-25	655.833	670.95	635.351	1114.1	1174.46	1199.91	1.77857
ENSMUSG00000037594	RP24-380G7.1	83.4583	0.830466	0.231103	3.59349	0.000326274	0.0013572	61.692	60.9955	58.13	97.0895	97.678	125.165	1.77826
ENSMUSG00000031729	Ist1	2776.68	0.828121	0.0596336	13.8868	7.61e-44	4.52e-42	1998.82	1953.55	2047.81	3694.26	3657.11	3308.53	1.77537
ENSMUSG00000113898	RP23-359M9.7	54.0407	0.827256	0.312816	2.64455	0.00818004	0.0253498	38.9134	38.9693	39.7732	43.6903	68.6072	94.2909	1.77431
ENSMUSG00000024383	Map3k2	1924.48	0.827199	0.0602661	13.7258	7.11e-43	4.09e-41	1421.76	1417.3	1322.71	2435.73	2447.76	2501.63	1.77424
ENSMUSG00000031504	Rab20	293.147	0.826336	0.131787	6.27022	3.61e-10	3.23e-09	205.007	238.899	189.687	350.736	390.712	383.839	1.77318
ENSMUSG00000044791	Setd2	3381.64	0.826102	0.0534633	15.4518	7.34e-54	5.71e-52	2545.51	2452.53	2317.04	4355.68	4355.97	4263.12	1.77289
ENSMUSG00000024479	Mal2	236.8	0.825364	0.147663	5.58952	2.28e-08	1.66e-07	192.669	170.279	149.914	311.9	269.777	326.263	1.77198
ENSMUSG00000034610	Zcchc11	1266.71	0.825196	0.0675225	12.2211	2.4e-34	1e-32	943.413	905.614	893.366	1603.19	1617.5	1637.16	1.77178
ENSMUSG00000038174	Fam126b	542.34	0.82479	0.0996631	8.27577	1.28e-16	2e-15	410.015	392.235	373.256	645.645	686.072	746.817	1.77128
ENSMUSG00000027519	Rab22a	1643.54	0.824427	0.070494	11.695	1.35e-31	5.04e-30	1123.74	1298.7	1134.04	2054.66	2169.85	2080.24	1.77083
ENSMUSG00000052751	Repin1	805.66	0.824181	0.0871756	9.45427	3.25e-21	6.92e-20	620.716	599.789	524.19	992.74	1026.78	1069.74	1.77053
ENSMUSG00000034647	Ankrd12	352.665	0.823796	0.124129	6.63662	3.21e-11	3.16e-10	238.226	288.034	237.619	444.184	419.783	488.143	1.77006
ENSMUSG00000079334	Nat6	274.911	0.823138	0.130618	6.30188	2.94e-10	2.66e-09	185.076	198.235	213.143	351.949	331.408	369.654	1.76925
ENSMUSG00000025417	Pip4k2c	1788.83	0.822468	0.0615753	13.3571	1.08e-40	5.69e-39	1343.94	1262.27	1269.68	2308.3	2323.34	2225.43	1.76843
ENSMUSG00000045932	Ifit2	375.646	0.822428	0.127462	6.45233	1.1e-10	1.03e-09	271.445	241.441	303.908	428.407	466.296	542.381	1.76838
ENSMUSG00000058093	Zfp729b	277.217	0.821507	0.129832	6.32746	2.49e-10	2.26e-09	198.364	216.026	186.628	347.095	343.036	372.157	1.76725
ENSMUSG00000017146	Brca1	2162.37	0.821045	0.0580872	14.1347	2.32e-45	1.44e-43	1542.3	1581.65	1567.47	2676.03	2739.64	2867.11	1.76669
ENSMUSG00000046463	RP24-113L10.2	44.5942	0.819732	0.339998	2.41099	0.0159092	0.0454688	33.2188	44.8995	18.3568	52.1856	54.6532	64.2513	1.76508
ENSMUSG00000031700	Gpt2	902.132	0.819693	0.0776556	10.5555	4.79e-26	1.35e-24	665.325	654.854	638.41	1140.8	1115.16	1198.25	1.76503
ENSMUSG00000059474	Mbtd1	1016.49	0.818963	0.0726489	11.2729	1.79e-29	6.03e-28	742.202	743.806	719.996	1313.14	1281.44	1298.38	1.76414
ENSMUSG00000097418	Mir155hg	86.0604	0.818888	0.224953	3.64026	0.000272367	0.00114966	57.8956	66.0785	63.2291	99.5167	106.981	122.662	1.76405
ENSMUSG00000036867	Smad6	288.59	0.818023	0.14759	5.54252	2.98e-08	2.14e-07	234.43	225.344	167.251	350.736	334.896	418.885	1.76299
ENSMUSG00000116858	RP24-75N14.3	259.601	0.817302	0.142027	5.75455	8.69e-09	6.68e-08	180.33	182.986	201.925	339.813	283.731	368.819	1.76211
ENSMUSG00000052384	Nrros	71.7254	0.817095	0.263843	3.0969	0.00195559	0.00698568	55.9974	45.7466	55.0705	69.1763	88.3753	115.986	1.76186
ENSMUSG00000001420	Tmem79	81.0859	0.815966	0.273143	2.98732	0.00281436	0.00974704	73.0813	65.2313	37.7335	75.2444	126.749	108.476	1.76048
ENSMUSG00000037885	Stk35	1942.66	0.814718	0.0598443	13.614	3.31e-42	1.86e-40	1443.59	1407.98	1371.66	2455.15	2559.4	2418.19	1.75895
ENSMUSG00000023963	Cyp39a1	61.0057	0.814312	0.291034	2.798	0.00514205	0.0167361	43.659	44.0523	45.8921	64.3218	60.4673	107.642	1.75846
ENSMUSG00000017119	Nbr1	1927.26	0.81376	0.0619738	13.1307	2.2e-39	1.1e-37	1393.29	1434.24	1362.49	2582.58	2424.51	2366.45	1.75779
ENSMUSG00000078851	Hist3h2a	91.3481	0.813307	0.216314	3.75985	0.000170018	0.000743295	61.692	66.0785	71.3877	115.294	109.306	124.33	1.75723
ENSMUSG00000034586	Hid1	256.233	0.812921	0.137589	5.90834	3.46e-09	2.79e-08	202.16	191.458	164.192	307.046	327.919	344.621	1.75676
ENSMUSG00000018567	Gabarap	1215.56	0.811941	0.0837862	9.69063	3.3e-22	7.41e-21	886.467	823.439	935.179	1665.08	1604.71	1378.48	1.75557
ENSMUSG00000039967	Zfp292	1269.27	0.811778	0.0699159	11.6108	3.63e-31	1.32e-29	954.802	926.793	883.168	1606.83	1565.17	1678.88	1.75537
ENSMUSG00000038213	Tapbpl	157.102	0.810154	0.171387	4.72706	2.28e-06	1.32e-05	110.096	128.768	103.002	185.684	213.961	201.098	1.7534
ENSMUSG00000019832	Rab32	181.38	0.809775	0.162924	4.97027	6.69e-07	4.16e-06	111.995	133.004	150.934	230.588	219.776	241.986	1.75294
ENSMUSG00000026748	Plxdc2	198.41	0.808884	0.161866	4.99724	5.82e-07	3.64e-06	137.621	131.31	165.212	250.005	220.938	285.376	1.75186
ENSMUSG00000020962	Gtf2a1	877.835	0.808856	0.0808477	10.0047	1.45e-23	3.58e-22	652.037	660.785	600.677	1064.34	1159.34	1129.82	1.75182
ENSMUSG00000082778	RP23-419G22.1	45.3228	0.808265	0.310024	2.6071	0.00913118	0.0278923	31.3206	31.3449	36.7137	50.972	52.3275	69.2579	1.7511
ENSMUSG00000027932	Slc27a3	252.866	0.808095	0.147645	5.47322	4.42e-08	3.12e-07	187.923	203.318	160.112	343.454	274.429	347.958	1.7509
ENSMUSG00000042682	Selk	647.684	0.807872	0.100146	8.06693	7.21e-16	1.06e-14	464.114	439.676	507.873	878.66	863.985	731.798	1.75063
ENSMUSG00000027245	Hypk	104.668	0.807044	0.210445	3.83495	0.000125591	0.000561388	88.267	77.9387	62.2093	121.362	137.214	141.019	1.74962
ENSMUSG00000008575	Nfib	2748.12	0.80676	0.0542577	14.869	5.24e-50	3.78e-48	1978.89	2080.62	1935.63	3508.57	3512.92	3472.07	1.74928
ENSMUSG00000031627	Irf2	514.843	0.806348	0.096429	8.36209	6.16e-17	9.86e-16	374.898	381.222	368.157	638.363	648.861	677.559	1.74878
ENSMUSG00000022051	Bnip3l	838.062	0.80623	0.082124	9.81722	9.49e-23	2.2e-21	637.8	610.802	579.26	1122.6	1046.55	1031.36	1.74864
ENSMUSG00000046062	Ppp1r15b	3554.25	0.805507	0.0592604	13.5927	4.43e-42	2.48e-40	2610.05	2562.66	2584.24	4820.49	4579.24	4168.83	1.74776
ENSMUSG00000029647	Pan3	1621.87	0.804138	0.0615638	13.0619	5.44e-39	2.69e-37	1153.17	1197.04	1193.19	2081.36	2045.42	2061.05	1.7461
ENSMUSG00000028850	Gpatch3	454.873	0.802128	0.110993	7.22682	4.94e-13	5.75e-12	362.559	327.851	303.908	626.227	527.926	580.765	1.74367
ENSMUSG00000020105	Lrig3	1389.32	0.802046	0.0679648	11.8009	3.86e-32	1.48e-30	1062.05	1022.52	952.516	1759.75	1788.44	1750.64	1.74357
ENSMUSG00000020400	Tnip1	1609.34	0.800911	0.0691943	11.5748	5.53e-31	2e-29	1230.99	1108.93	1179.94	2125.05	2091.94	1919.2	1.7422
ENSMUSG00000059486	Kbtbd2	2383.07	0.80078	0.061368	13.0488	6.45e-39	3.18e-37	1713.14	1758.7	1738.8	3154.2	3119.88	2813.71	1.74204
ENSMUSG00000021366	Hivep1	1693.47	0.79988	0.0694245	11.5216	1.03e-30	3.65e-29	1279.4	1254.64	1173.82	1983.05	2241.94	2227.94	1.74096
ENSMUSG00000050357	Carmil2	55.433	0.798972	0.277304	2.88122	0.00396145	0.0132397	40.8116	45.7466	34.674	72.8171	65.1187	73.4301	1.73986
ENSMUSG00000006134	Crkl	2430.33	0.79648	0.0563891	14.1247	2.67e-45	1.66e-43	1827.03	1743.45	1756.14	3086.23	3176.86	2992.28	1.73686
ENSMUSG00000026483	Fam129a	792.164	0.795291	0.0874506	9.09417	9.53e-20	1.82e-18	631.157	581.999	524.19	976.963	1013.99	1024.68	1.73543
ENSMUSG00000031103	Elf4	2172.63	0.794986	0.0567222	14.0154	1.25e-44	7.63e-43	1577.42	1634.17	1553.19	2733.07	2794.29	2743.61	1.73506
ENSMUSG00000057101	Zfp180	1422.01	0.794385	0.0678229	11.7126	1.1e-31	4.12e-30	1018.39	1062.34	1039.2	1719.7	1900.07	1792.36	1.73434
ENSMUSG00000055024	Ep300	4308.15	0.793393	0.0490456	16.1766	7.37e-59	6.5e-57	3201.34	3214.12	3039.08	5568.08	5452.53	5373.75	1.73315
ENSMUSG00000001768	Rin2	211.077	0.792026	0.153475	5.16062	2.46e-07	1.61e-06	167.043	149.947	147.875	250.005	245.358	306.237	1.7315
ENSMUSG00000027313	Chac1	407.071	0.79161	0.113566	6.97048	3.16e-12	3.42e-11	315.104	304.977	274.333	468.457	548.857	530.699	1.73101
ENSMUSG00000035569	Ankrd11	5517.02	0.790578	0.0463216	17.0671	2.61e-65	2.74e-63	4068.82	4069.76	3984.45	7183.41	7002.58	6793.12	1.72977
ENSMUSG00000013160	Atp6v0d1	1019.68	0.790453	0.0762196	10.3707	3.37e-25	9.08e-24	720.373	751.431	767.928	1317.99	1339.58	1220.78	1.72962
ENSMUSG00000042010	Acacb	64.0444	0.790125	0.260006	3.03887	0.00237464	0.00834714	55.0482	44.8995	40.793	86.1669	75.5842	81.7744	1.72922
ENSMUSG00000016984	Etaa1	976.884	0.789583	0.0786298	10.0418	9.99e-24	2.49e-22	725.118	760.749	660.846	1256.1	1209.35	1249.15	1.72857
ENSMUSG00000022812	Gsk3b	2379.49	0.789418	0.0589466	13.3921	6.73e-41	3.59e-39	1782.42	1812.07	1635.8	3064.39	2984.99	2997.28	1.72838
ENSMUSG00000039501	Znfx1	1536.46	0.788864	0.0662203	11.9127	1.02e-32	4.01e-31	1076.29	1180.09	1123.85	1909.02	1915.19	2014.32	1.72771
ENSMUSG00000044501	Zfp758	289.806	0.788831	0.144284	5.46722	4.57e-08	3.22e-07	227.786	235.51	174.39	322.823	368.618	409.706	1.72767
ENSMUSG00000091931	RP24-234J3.2	242.776	0.788036	0.135223	5.82768	5.62e-09	4.42e-08	182.229	170.279	181.529	316.754	310.477	295.389	1.72672
ENSMUSG00000032271	Nnmt	153.401	0.787852	0.17191	4.58294	4.58e-06	2.55e-05	111.046	108.436	118.3	213.597	172.099	196.926	1.7265
ENSMUSG00000017405	Nek8	466.857	0.787814	0.107982	7.29576	2.97e-13	3.54e-12	312.256	352.418	364.077	582.537	552.346	637.507	1.72646
ENSMUSG00000039158	Akna	156.465	0.787498	0.177072	4.44732	8.69e-06	4.65e-05	97.7581	121.991	124.419	179.616	225.59	189.416	1.72608
ENSMUSG00000028191	Bcl10	1396.32	0.786625	0.069577	11.3058	1.23e-29	4.18e-28	1042.12	996.26	1034.1	1820.43	1830.3	1654.68	1.72503
ENSMUSG00000097375	RP24-270A10.4	263.007	0.786278	0.131827	5.96447	2.45e-09	2.01e-08	189.822	188.069	201.925	343.454	309.314	345.455	1.72462
ENSMUSG00000035764	Fbxo45	1289	0.784567	0.068748	11.4122	3.63e-30	1.27e-28	996.563	931.876	911.723	1659.02	1615.18	1619.63	1.72258
ENSMUSG00000022387	Brd1	2602.78	0.783667	0.0555864	14.0982	3.9e-45	2.4e-43	1948.52	1919.66	1867.3	3326.53	3383.85	3170.84	1.7215
ENSMUSG00000075376	Rc3h2	2112.38	0.78347	0.0595414	13.1584	1.52e-39	7.69e-38	1549.89	1624.85	1480.79	2637.19	2716.38	2665.18	1.72127
ENSMUSG00000034158	Lrrc58	1823.89	0.783284	0.0631724	12.3992	2.64e-35	1.15e-33	1406.58	1276.67	1338.01	2360.49	2324.5	2237.11	1.72104
ENSMUSG00000039062	Anpep	242.048	0.782405	0.137498	5.69032	1.27e-08	9.57e-08	191.72	174.515	167.251	300.977	323.268	294.555	1.72
ENSMUSG00000024483	Ankhd1	3173.68	0.782219	0.0530389	14.748	3.17e-49	2.22e-47	2411.68	2362.73	2225.26	4048.63	3994.33	3999.44	1.71977
ENSMUSG00000038349	Plcl1	82.327	0.780008	0.228482	3.41388	0.000640452	0.00253023	65.4884	55.0654	61.1895	114.08	98.8408	99.2975	1.71714
ENSMUSG00000031965	Tbx20	130.767	0.779768	0.194085	4.01766	5.88e-05	0.000277821	86.3688	110.131	92.804	151.702	150.006	193.588	1.71685
ENSMUSG00000028437	Ubap1	1761.18	0.779158	0.0645529	12.0701	1.52e-33	6.21e-32	1304.07	1277.52	1306.4	2293.74	2300.08	2085.25	1.71613
ENSMUSG00000036882	Arhgap33	191.793	0.778836	0.159208	4.89195	9.98e-07	6.1e-06	125.282	161.807	136.656	239.083	226.753	261.177	1.71575
ENSMUSG00000028268	Gbp3	68.9479	0.778769	0.250974	3.10299	0.00191577	0.00685749	41.7607	52.5239	58.13	84.9533	89.5382	86.781	1.71567
ENSMUSG00000029560	Snx8	1216.19	0.778525	0.0705674	11.0324	2.67e-28	8.52e-27	897.856	902.225	886.227	1620.18	1474.47	1516.16	1.71538
ENSMUSG00000097101	RP24-145F3.1	50.787	0.778336	0.302106	2.57637	0.00998444	0.0302031	27.5241	40.6637	43.8525	76.458	56.9788	59.2447	1.71515
ENSMUSG00000023980	Taf8	990.829	0.778193	0.0775483	10.0349	1.07e-23	2.66e-22	724.169	778.54	686.342	1235.46	1233.77	1286.7	1.71498
ENSMUSG00000062232	Rapgef2	949.866	0.777984	0.0782622	9.94074	2.77e-23	6.73e-22	697.594	694.671	708.778	1117.74	1233.77	1246.64	1.71473
ENSMUSG00000101122	RP23-16N14.5	95.564	0.775713	0.213518	3.63301	0.00028013	0.00117957	64.5393	69.4671	77.5067	111.653	132.563	117.655	1.71204
ENSMUSG00000087819	Gm25117	42.9073	0.774865	0.316218	2.45042	0.0142691	0.0413809	27.5241	36.4279	30.5947	60.6809	54.6532	47.5627	1.71103
ENSMUSG00000032998	Foxj3	1897.94	0.774788	0.0607145	12.7612	2.7e-37	1.27e-35	1411.32	1385.95	1401.24	2479.42	2417.53	2292.19	1.71094
ENSMUSG00000035671	Zswim4	1091.92	0.774691	0.0750772	10.3186	5.81e-25	1.55e-23	789.658	836.147	792.404	1330.13	1339.58	1463.6	1.71082
ENSMUSG00000021114	Atp6v1d	754.56	0.773713	0.0839024	9.22159	2.93e-20	5.79e-19	587.498	536.252	546.626	979.39	948.872	928.724	1.70966
ENSMUSG00000047412	Zbtb44	838.476	0.773492	0.0784293	9.86228	6.07e-23	1.42e-21	625.462	622.662	607.815	1058.28	1080.27	1036.37	1.7094
ENSMUSG00000091512	Lamtor3	947.363	0.773332	0.0744246	10.3908	2.73e-25	7.4e-24	695.696	710.767	691.441	1203.91	1179.11	1203.25	1.70921
ENSMUSG00000038375	Trp53inp2	501.268	0.772218	0.0997027	7.7452	9.54e-15	1.28e-13	376.796	377.833	356.939	608.023	616.302	671.718	1.70789
ENSMUSG00000052656	Rnf103	929.899	0.771628	0.0766678	10.0646	7.92e-24	1.99e-22	689.052	697.212	673.084	1173.57	1217.49	1128.99	1.7072
ENSMUSG00000034801	Sos2	961.864	0.769849	0.0761637	10.1078	5.1e-24	1.29e-22	705.187	720.933	708.778	1165.07	1201.21	1270.01	1.70509
ENSMUSG00000058230	Arhgap35	3004.44	0.768727	0.0511503	15.0288	4.76e-51	3.55e-49	2224.71	2261.07	2180.38	3814.4	3759.44	3786.66	1.70377
ENSMUSG00000042742	RP23-343E20.2	825.631	0.768253	0.08354	9.19623	3.71e-20	7.29e-19	604.582	648.924	579.26	995.167	1036.08	1089.77	1.70321
ENSMUSG00000032883	Acsl3	1071.1	0.767885	0.0726202	10.574	3.93e-26	1.11e-24	810.538	794.636	770.987	1364.11	1383.77	1302.55	1.70277
ENSMUSG00000099478	RP23-315C11.9	125.808	0.767814	0.18764	4.09195	4.28e-05	0.000206331	100.605	91.4932	87.7049	154.13	146.517	174.396	1.70269
ENSMUSG00000038331	Satb2	333.496	0.767209	0.122236	6.27646	3.46e-10	3.1e-09	262.903	245.676	231.5	393.212	460.482	407.203	1.70197
ENSMUSG00000028821	Syf2	958.504	0.764983	0.0754741	10.1357	3.84e-24	9.78e-23	697.594	703.99	728.155	1246.39	1205.86	1169.04	1.69935
ENSMUSG00000038352	Arl5c	76.9948	0.763051	0.238037	3.2056	0.00134783	0.00500532	59.7938	60.9955	49.9714	109.226	91.8638	90.1187	1.69708
ENSMUSG00000026436	Elk4	1126.06	0.76286	0.0743006	10.2672	9.9e-25	2.62e-23	867.484	863.256	774.047	1379.88	1425.63	1446.07	1.69685
ENSMUSG00000021408	Ripk1	1554.46	0.762226	0.0643793	11.8396	2.44e-32	9.35e-31	1136.08	1196.19	1124.87	2019.46	1932.63	1917.53	1.69611
ENSMUSG00000039763	Dnajc28	53.619	0.761083	0.311905	2.44011	0.0146828	0.0423826	47.4554	47.4409	24.4758	66.749	54.6532	80.94	1.69476
ENSMUSG00000039960	Rhou	1121.48	0.760629	0.0701972	10.8356	2.33e-27	7.12e-26	835.215	836.147	827.078	1382.31	1401.21	1446.91	1.69423
ENSMUSG00000056537	Rlim	3138.51	0.760494	0.0510247	14.9044	3.08e-50	2.24e-48	2347.14	2332.23	2308.88	4047.42	3909.45	3885.95	1.69407
ENSMUSG00000091831	RP23-103F2.1	65.8909	0.759461	0.258686	2.93584	0.00332649	0.0113497	47.4554	51.6767	47.9317	87.3806	67.4443	93.4565	1.69286
ENSMUSG00000038481	Cdk19	692.762	0.758648	0.0910109	8.3358	7.7e-17	1.22e-15	511.569	495.588	539.487	803.416	874.451	932.061	1.6919
ENSMUSG00000034832	Tet3	2717.03	0.757667	0.0539216	14.0513	7.57e-45	4.63e-43	2027.29	2050.97	1981.52	3332.6	3394.31	3515.47	1.69075
ENSMUSG00000025135	Anapc11	1078.03	0.756317	0.0715212	10.5747	3.9e-26	1.11e-24	778.268	806.496	820.959	1366.53	1329.12	1366.8	1.68917
ENSMUSG00000047407	Tgif1	2091.25	0.755936	0.0584972	12.9226	3.36e-38	1.62e-36	1553.69	1530.82	1580.73	2705.16	2645.45	2531.67	1.68873
ENSMUSG00000022346	Myc	1908.93	0.755591	0.0691309	10.9299	8.3e-28	2.59e-26	1414.17	1425.77	1416.54	2552.24	2474.51	2170.36	1.68832
ENSMUSG00000049184	Purg	88.9618	0.755338	0.230997	3.26991	0.00107583	0.00407185	81.6233	63.537	53.0309	123.789	105.818	105.973	1.68803
ENSMUSG00000025137	Pcyt2	1035.2	0.755214	0.0743051	10.1637	2.88e-24	7.4e-23	761.184	792.941	757.73	1260.95	1279.12	1359.29	1.68788
ENSMUSG00000045414	RP23-253N17.1	905.007	0.755106	0.0824517	9.15816	5.28e-20	1.02e-18	622.615	714.156	684.302	1084.98	1134.93	1189.07	1.68776
ENSMUSG00000056501	Cebpb	138.434	0.754582	0.177222	4.25783	2.06e-05	0.000104917	110.096	105.048	93.8238	179.616	165.122	176.9	1.68714
ENSMUSG00000051344	Plekhm3	310.015	0.754427	0.132019	5.71455	1.1e-08	8.37e-08	223.04	236.358	234.56	362.872	353.501	449.759	1.68696
ENSMUSG00000057637	Prdm2	2276.09	0.754374	0.0614284	12.2805	1.15e-34	4.9e-33	1777.68	1728.21	1574.61	2930.89	2810.57	2834.57	1.6869
ENSMUSG00000056718	RP23-307E15.3	72.7152	0.753029	0.242823	3.10115	0.00192773	0.00689324	52.2009	60.9955	48.9516	98.3031	84.8868	90.9532	1.68533
ENSMUSG00000028126	Pip5k1a	2420.69	0.752334	0.0594217	12.6609	9.74e-37	4.47e-35	1781.48	1800.21	1825.49	3156.62	3108.25	2852.09	1.68452
ENSMUSG00000037857	Nufip2	1972.77	0.752098	0.0632619	11.8886	1.36e-32	5.27e-31	1428.41	1515.57	1462.43	2623.84	2446.6	2359.78	1.68424
ENSMUSG00000086753	AC157931.3	98.9881	0.752003	0.219138	3.43164	0.000599934	0.00238367	84.4706	66.0785	71.3877	128.644	102.329	141.019	1.68413
ENSMUSG00000048874	Phf3	3255.05	0.75147	0.0516288	14.5552	5.41e-48	3.65e-46	2443.95	2423.72	2407.81	4218.54	4071.08	3965.22	1.68351
ENSMUSG00000105881	RP23-371A16.3	52.8415	0.750964	0.289729	2.59195	0.00954333	0.0290325	48.4045	31.3449	38.7533	60.6809	68.6072	69.2579	1.68292
ENSMUSG00000028487	Bnc2	223.962	0.750011	0.154513	4.85404	1.21e-06	7.31e-06	186.974	147.406	168.271	271.851	248.846	320.422	1.68181
ENSMUSG00000019841	Rev3l	1475.21	0.749673	0.0642749	11.6635	1.96e-31	7.25e-30	1105.71	1108.08	1087.13	1894.46	1788.44	1867.46	1.68141
ENSMUSG00000048012	Zfp473	51.6522	0.749162	0.306018	2.4481	0.0143613	0.0416209	24.6768	44.0523	46.9119	58.2537	70.9328	65.0858	1.68082
ENSMUSG00000019578	Ubxn6	1421.21	0.748343	0.0648562	11.5385	8.44e-31	3.02e-29	1052.56	1064.88	1065.72	1781.59	1732.62	1829.91	1.67986
ENSMUSG00000063450	Syne2	1117.65	0.745609	0.078698	9.4743	2.69e-21	5.74e-20	804.843	881.046	820.959	1297.36	1398.89	1502.81	1.67668
ENSMUSG00000027806	Tsc22d2	2665.2	0.745265	0.0568863	13.101	3.25e-39	1.63e-37	2066.21	2001.84	1905.03	3293.76	3461.76	3262.63	1.67628
ENSMUSG00000020397	Med7	271.648	0.74481	0.131193	5.67721	1.37e-08	1.03e-07	203.109	190.611	216.203	354.377	315.128	350.462	1.67575
ENSMUSG00000031007	Atp6ap2	1581.63	0.744189	0.077205	9.63913	5.46e-22	1.21e-20	1208.21	1118.25	1218.69	2061.94	2118.68	1763.99	1.67503
ENSMUSG00000050567	Maml1	1717.12	0.744179	0.0639072	11.6447	2.44e-31	9.01e-30	1244.28	1301.24	1307.41	2037.67	2205.9	2206.24	1.67502
ENSMUSG00000017291	Taok1	3450.66	0.74353	0.0555991	13.3731	8.69e-41	4.62e-39	2555.95	2746.49	2436.36	4315.63	4345.51	4304	1.67427
ENSMUSG00000028522	Mier1	1906.37	0.742563	0.0596058	12.4579	1.27e-35	5.62e-34	1474.91	1385.11	1418.58	2399.32	2416.37	2343.92	1.67315
ENSMUSG00000015312	Gadd45b	1540.07	0.742362	0.0796448	9.32091	1.15e-20	2.36e-19	1165.5	1116.56	1171.78	2034.03	2068.68	1683.89	1.67291
ENSMUSG00000028890	Mtf1	1208.22	0.740548	0.0724605	10.22	1.61e-24	4.22e-23	905.449	936.111	873.99	1468.48	1464.01	1601.28	1.67081
ENSMUSG00000023034	Nr4a1	662.192	0.740028	0.0896505	8.25459	1.52e-16	2.36e-15	526.755	494.741	467.08	800.988	823.286	860.3	1.67021
ENSMUSG00000035354	Uvrag	834.71	0.739581	0.0823417	8.98186	2.66e-19	4.96e-18	653.935	599.789	623.113	1083.76	983.757	1063.9	1.66969
ENSMUSG00000097141	RP24-192J22.1	143.75	0.738369	0.191003	3.86575	0.000110747	0.000499734	114.842	127.921	79.5463	178.402	184.891	176.9	1.66829
ENSMUSG00000066406	Akap13	805.625	0.738245	0.0997552	7.40057	1.36e-13	1.66e-12	625.462	613.344	575.181	856.815	1025.62	1137.33	1.66814
ENSMUSG00000026494	Kif26b	418.659	0.738243	0.109782	6.72462	1.76e-11	1.78e-10	297.071	340.558	303.908	493.943	529.089	547.388	1.66814
ENSMUSG00000072115	Ang	59.3713	0.736464	0.271282	2.71476	0.00663243	0.0210082	37.0152	48.2881	47.9317	77.6716	80.2355	65.0858	1.66609
ENSMUSG00000068854	Hist2h2be	172.933	0.736205	0.15977	4.6079	4.07e-06	2.28e-05	138.57	119.45	131.557	206.315	225.59	216.118	1.66579
ENSMUSG00000007880	Arid1a	3666.62	0.736166	0.0502133	14.6608	1.15e-48	7.88e-47	2788.48	2776.99	2685.2	4536.51	4714.13	4498.43	1.66574
ENSMUSG00000040124	Gorab	621.351	0.734976	0.0915127	8.03141	9.64e-16	1.4e-14	473.605	474.409	449.743	827.688	755.842	746.817	1.66437
ENSMUSG00000021281	Tnfaip2	266.022	0.734951	0.142922	5.14233	2.71e-07	1.76e-06	187.923	227.039	184.588	316.754	303.5	376.329	1.66434
ENSMUSG00000027171	Prrg4	188.465	0.733992	0.153268	4.78895	1.68e-06	9.94e-06	134.773	141.476	148.894	218.451	241.869	245.323	1.66324
ENSMUSG00000034173	Zbed5	329.345	0.733863	0.127406	5.76004	8.41e-09	6.49e-08	222.091	280.41	239.659	399.281	390.712	443.918	1.66309
ENSMUSG00000050199	Lgr4	1017.4	0.732463	0.0732757	9.99598	1.59e-23	3.9e-22	744.1	787.011	762.829	1251.24	1261.67	1297.54	1.66147
ENSMUSG00000074277	Phldb3	122.765	0.731542	0.204033	3.58541	0.000336547	0.00139827	93.9617	99.9648	83.6256	120.148	156.983	181.906	1.66041
ENSMUSG00000034269	Setd5	4194.4	0.730872	0.0514126	14.2158	7.31e-46	4.66e-44	3180.46	3142.12	3135.96	5404.24	5336.24	4967.38	1.65964
ENSMUSG00000100975	RP24-159O13.1	72.8012	0.730824	0.25163	2.90436	0.0036801	0.0124184	43.659	64.3841	56.0903	78.8852	101.167	92.622	1.65959
ENSMUSG00000019726	Lyst	579.289	0.730741	0.108846	6.71354	1.9e-11	1.91e-10	407.167	476.951	424.247	691.763	651.187	824.42	1.65949
ENSMUSG00000027796	Smad9	268.076	0.730731	0.134101	5.44912	5.06e-08	3.54e-07	201.211	192.305	212.123	298.55	360.478	343.786	1.65948
ENSMUSG00000031732	Phlpp2	1452.76	0.729678	0.0697054	10.468	1.21e-25	3.34e-24	1018.39	1161.46	1099.37	1793.73	1774.48	1869.13	1.65827
ENSMUSG00000025959	Klf7	482.761	0.727413	0.104967	6.92995	4.21e-12	4.52e-11	372.999	383.763	334.502	574.042	583.742	647.52	1.65567
ENSMUSG00000001021	S100a3	53.1493	0.72667	0.277914	2.61473	0.00892976	0.027377	38.9134	41.5108	39.7732	64.3218	65.1187	69.2579	1.65482
ENSMUSG00000030557	Mef2a	1488.79	0.726667	0.0697537	10.4176	2.06e-25	5.61e-24	1041.17	1155.53	1169.74	1788.87	1846.58	1930.88	1.65481
ENSMUSG00000097090	Gm26724	64.521	0.726104	0.258668	2.80709	0.00499914	0.0163192	40.8116	55.9125	48.9516	76.458	84.8868	80.1055	1.65417
ENSMUSG00000054519	Zfp867	294.533	0.725409	0.145912	4.97156	6.64e-07	4.14e-06	235.379	207.554	225.381	336.172	316.291	446.422	1.65337
ENSMUSG00000031485	Prosc	2045.97	0.725226	0.0569158	12.7421	3.45e-37	1.61e-35	1541.35	1565.55	1518.52	2568.02	2564.05	2518.32	1.65316
ENSMUSG00000017499	Cdc6	1732.78	0.724787	0.0644816	11.2402	2.59e-29	8.71e-28	1311.67	1281.75	1323.73	2269.47	2169.85	2040.19	1.65266
ENSMUSG00000001128	Cfp	154.013	0.724315	0.174963	4.13983	3.48e-05	0.000169961	116.74	110.131	122.379	161.411	208.147	205.27	1.65212
ENSMUSG00000041837	Pdcd7	586.067	0.724155	0.0949375	7.6277	2.39e-14	3.1e-13	455.572	413.414	456.881	774.289	712.817	703.427	1.65193
ENSMUSG00000026960	Arl6ip6	1016.34	0.723888	0.0744912	9.71778	2.53e-22	5.73e-21	769.726	779.387	748.551	1316.78	1268.65	1214.93	1.65163
ENSMUSG00000015839	Nfe2l2	1496.2	0.723855	0.067228	10.7672	4.92e-27	1.47e-25	1072.49	1155.53	1155.46	1930.87	1877.98	1784.85	1.65159
ENSMUSG00000022528	Hes1	539.435	0.723825	0.0966289	7.49077	6.85e-14	8.58e-13	408.116	404.942	406.91	720.89	640.721	655.03	1.65156
ENSMUSG00000038902	Pogz	2551.7	0.722803	0.0548825	13.17	1.31e-39	6.61e-38	1939.98	1969.65	1864.24	3213.66	3215.23	3107.43	1.65039
ENSMUSG00000016028	Celsr1	57.6	0.722602	0.299273	2.41453	0.0157557	0.0450806	46.5063	39.8165	44.8723	71.6035	47.6762	95.1253	1.65016
ENSMUSG00000018401	Mtmr4	2357.3	0.722593	0.0562493	12.8463	9.03e-38	4.27e-36	1837.47	1750.23	1747.98	3002.49	2932.67	2872.95	1.65014
ENSMUSG00000016477	E2f3	2184.41	0.721279	0.0581337	12.4072	2.39e-35	1.04e-33	1647.65	1712.11	1585.83	2765.84	2725.68	2669.35	1.64864
ENSMUSG00000046139	Patl1	2659.39	0.718644	0.060005	11.9764	4.72e-33	1.89e-31	2042.48	1998.45	1986.62	3365.36	3482.69	3080.73	1.64564
ENSMUSG00000097347	Gm17275	376.688	0.7178	0.122755	5.84742	4.99e-09	3.95e-08	268.597	315.991	270.253	481.807	412.806	510.673	1.64467
ENSMUSG00000021709	Erbb2ip	3111.82	0.717685	0.0525789	13.6497	2.03e-42	1.15e-40	2390.8	2346.63	2320.1	3991.59	3876.89	3744.93	1.64454
ENSMUSG00000097133	RP23-64D23.9	95.1036	0.717437	0.217442	3.29943	0.000968799	0.00369617	70.234	84.716	60.1696	122.575	118.609	114.317	1.64426
ENSMUSG00000099881	RP23-460F21.1	262.339	0.71691	0.135237	5.30115	1.15e-07	7.76e-07	178.432	203.318	214.163	336.172	302.337	339.614	1.64366
ENSMUSG00000025912	Mybl1	413.777	0.71635	0.128899	5.55744	2.74e-08	1.97e-07	305.613	360.043	274.333	464.816	483.739	594.116	1.64302
ENSMUSG00000024104	Washc2	2002.5	0.714974	0.0595176	12.0128	3.04e-33	1.23e-31	1513.83	1507.94	1524.64	2574.09	2510.56	2383.97	1.64145
ENSMUSG00000059839	Zfp874b	176.374	0.714615	0.167419	4.26841	1.97e-05	0.000100427	109.147	144.864	146.855	202.674	230.241	224.462	1.64105
ENSMUSG00000041540	Sox5	323.634	0.714553	0.125432	5.69676	1.22e-08	9.23e-08	276.19	230.427	228.441	387.144	429.086	390.515	1.64097
ENSMUSG00000019878	Hsf2	1787.29	0.713559	0.0594749	11.9976	3.66e-33	1.47e-31	1376.21	1332.58	1353.31	2253.69	2205.9	2202.07	1.63984
ENSMUSG00000027534	Snx16	278.277	0.713236	0.131962	5.40486	6.49e-08	4.5e-07	223.989	202.471	207.024	354.377	310.477	371.323	1.63948
ENSMUSG00000046519	Golph3l	668.402	0.712986	0.0860994	8.28097	1.22e-16	1.91e-15	496.383	524.392	498.694	824.047	823.286	843.612	1.63919
ENSMUSG00000000056	Narf	219.123	0.712577	0.14237	5.0051	5.58e-07	3.5e-06	172.738	160.96	165.212	254.86	275.592	285.376	1.63873
ENSMUSG00000046591	Ticrr	1694.57	0.712173	0.0627052	11.3575	6.81e-30	2.35e-28	1270.86	1309.71	1274.78	2023.1	2103.57	2185.38	1.63827
ENSMUSG00000042997	Nhlrc3	834.61	0.710629	0.0794265	8.947	3.65e-19	6.74e-18	648.241	638.758	612.914	1006.09	1036.08	1065.57	1.63652
ENSMUSG00000023484	Prph	59.5413	0.710492	0.296699	2.39466	0.016636	0.0471785	58.8447	49.1353	27.5353	69.1763	67.4443	85.1121	1.63636
ENSMUSG00000052825	RP23-122L19.1	84.77	0.710252	0.235964	3.01001	0.00261242	0.00911559	63.5902	68.6199	60.1696	131.071	88.3753	96.7942	1.63609
ENSMUSG00000058672	Tubb2a	766.887	0.709379	0.0899223	7.8888	3.05e-15	4.28e-14	600.785	559.973	583.34	1004.88	995.385	856.962	1.6351
ENSMUSG00000022141	Nipbl	3413.34	0.709205	0.0511944	13.8532	1.22e-43	7.13e-42	2610.05	2612.64	2549.56	4345.97	4092.01	4269.79	1.6349
ENSMUSG00000030409	Dmpk	339.332	0.708881	0.12244	5.78962	7.05e-09	5.48e-08	250.564	269.397	253.936	376.222	424.434	461.441	1.63454
ENSMUSG00000053580	Tanc2	397.323	0.708534	0.12145	5.83395	5.41e-09	4.26e-08	344.526	268.55	293.709	453.893	488.39	534.871	1.63414
ENSMUSG00000036411	RP23-342N3.3	69.2553	0.708356	0.250121	2.83205	0.00462507	0.0152175	48.4045	58.454	50.9912	74.0307	91.8638	91.7876	1.63394
ENSMUSG00000031373	Car5b	87.9733	0.707779	0.236051	2.99842	0.00271386	0.00944432	77.8268	61.8427	61.1895	83.7397	125.586	117.655	1.63329
ENSMUSG00000074794	Arrdc3	2225.1	0.70745	0.05837	12.1201	8.27e-34	3.4e-32	1669.48	1663.82	1735.74	2838.65	2797.78	2645.15	1.63291
ENSMUSG00000021224	Numb	760.497	0.706961	0.0886822	7.97185	1.56e-15	2.23e-14	559.974	635.37	537.447	921.137	930.267	978.79	1.63236
ENSMUSG00000026946	Nmi	81.2006	0.706142	0.229872	3.0719	0.00212704	0.00756195	71.1831	55.9125	58.13	99.5167	102.329	100.132	1.63144
ENSMUSG00000107023	RP24-159C12.7	77.7119	0.706075	0.248693	2.83915	0.00452346	0.0149226	76.8777	53.3711	46.9119	101.944	89.5382	97.6286	1.63136
ENSMUSG00000020716	Nf1	1511.35	0.705759	0.0666283	10.5925	3.23e-26	9.18e-25	1201.57	1147.9	1098.35	1845.91	1826.81	1947.57	1.631
ENSMUSG00000087370	Tmem170b	524.207	0.705513	0.0959881	7.35001	1.98e-13	2.4e-12	412.862	401.554	381.414	633.509	650.024	665.877	1.63072
ENSMUSG00000029826	Zc3hav1	2870.72	0.70365	0.0549162	12.8132	1.38e-37	6.5e-36	2204.78	2206.85	2137.55	3591.1	3680.37	3403.65	1.62862
ENSMUSG00000033788	Dysf	160.467	0.703641	0.162397	4.33285	1.47e-05	7.64e-05	120.537	125.38	120.339	196.606	198.845	201.098	1.62861
ENSMUSG00000033379	Atp6v0b	1144.15	0.703573	0.0783828	8.97611	2.81e-19	5.22e-18	881.721	826.828	901.525	1524.31	1422.15	1308.39	1.62853
ENSMUSG00000031024	St5	1588.44	0.703203	0.0640098	10.9859	4.47e-28	1.41e-26	1187.33	1223.3	1217.67	1889.6	1967.51	2045.19	1.62812
ENSMUSG00000044674	Fzd1	302.034	0.703081	0.123761	5.68096	1.34e-08	1.01e-07	229.684	224.497	236.599	351.949	369.781	399.693	1.62798
ENSMUSG00000034640	Tiparp	1414.42	0.702943	0.0675189	10.4111	2.21e-25	6e-24	1044.02	1060.64	1123.85	1801.01	1775.65	1681.38	1.62782
ENSMUSG00000028057	Rit1	648.026	0.702667	0.0939683	7.47771	7.56e-14	9.43e-13	479.299	546.418	452.802	793.707	802.355	813.572	1.62751
ENSMUSG00000044949	Ubtd2	355.915	0.701403	0.114242	6.13963	8.27e-10	7.15e-09	283.783	252.454	277.392	445.398	438.388	438.077	1.62608
ENSMUSG00000045098	Suv420h1	2074.96	0.700608	0.0588552	11.9039	1.13e-32	4.43e-31	1578.37	1628.24	1535.86	2585.01	2489.63	2632.64	1.62519
ENSMUSG00000028060	2810403A07Rik	2831.12	0.700592	0.0581214	12.0539	1.85e-33	7.54e-32	2165.86	2144.16	2156.93	3632.36	3616.41	3270.98	1.62517
ENSMUSG00000024797	Vps51	118.943	0.700444	0.189646	3.69343	0.000221251	0.000947669	97.7581	84.716	89.7446	139.566	150.006	151.867	1.625
ENSMUSG00000028799	Zfp362	235.011	0.69871	0.148739	4.69756	2.63e-06	1.52e-05	190.771	179.598	168.271	245.151	300.011	326.263	1.62305
ENSMUSG00000007039	Ddah2	683.533	0.698425	0.0856042	8.15877	3.38e-16	5.11e-15	530.551	511.684	521.13	834.97	876.776	826.088	1.62273
ENSMUSG00000058690	Ccser2	1339.97	0.697915	0.0705445	9.89326	4.45e-23	1.06e-21	1057.31	1039.46	969.853	1565.57	1701.23	1706.42	1.62216
ENSMUSG00000017802	Fam134c	1491.53	0.697606	0.0660363	10.564	4.38e-26	1.24e-24	1137.03	1124.18	1150.36	1938.15	1833.79	1765.66	1.62181
ENSMUSG00000029550	Sppl3	1141.96	0.697014	0.0736494	9.46394	2.97e-21	6.32e-20	850.401	921.71	839.316	1413.87	1466.33	1360.13	1.62115
ENSMUSG00000087672	RP24-488O12.5	155.136	0.696684	0.165563	4.20796	2.58e-05	0.000128475	121.486	115.214	118.3	199.033	190.705	186.079	1.62078
ENSMUSG00000020176	Grb10	744.778	0.696567	0.0872879	7.98012	1.46e-15	2.1e-14	553.33	597.248	555.804	877.446	897.707	987.134	1.62064
ENSMUSG00000079659	Tmem243	95.0908	0.696102	0.223123	3.11982	0.00180963	0.00651773	82.5724	62.6898	72.4075	139.566	102.329	110.98	1.62012
ENSMUSG00000057367	Birc2	1004.11	0.695558	0.078131	8.90246	5.46e-19	9.96e-18	749.795	830.216	717.956	1245.17	1246.56	1234.96	1.61951
ENSMUSG00000036120	Rfxank	330.561	0.695347	0.123511	5.62984	1.8e-08	1.33e-07	238.226	284.646	233.54	418.698	391.875	416.382	1.61927
ENSMUSG00000028965	Tnfrsf9	78.6309	0.695224	0.257558	2.69929	0.00694871	0.0219039	55.0482	67.7728	58.13	80.0988	81.3983	129.337	1.61914
ENSMUSG00000020777	Acox1	1702.48	0.694945	0.0619459	11.2186	3.31e-29	1.1e-27	1308.82	1297.85	1292.12	2105.63	2180.31	2030.17	1.61882
ENSMUSG00000115338	Pnp	500.633	0.694078	0.113918	6.09281	1.11e-09	9.49e-09	386.287	356.654	402.831	691.763	637.233	529.03	1.61785
ENSMUSG00000026626	Ppp2r5a	1116.8	0.693685	0.0713143	9.72716	2.31e-22	5.24e-21	850.401	866.644	841.355	1378.67	1430.29	1333.42	1.61741
ENSMUSG00000020441	RP23-192P17.3	355.082	0.693387	0.119555	5.79973	6.64e-09	5.18e-08	240.124	282.951	291.67	416.271	443.04	456.435	1.61708
ENSMUSG00000041609	Bicdl1	114.514	0.692484	0.212436	3.25973	0.00111517	0.00420704	70.234	94.0347	98.923	112.867	155.82	155.204	1.61606
ENSMUSG00000039982	Dtx4	741.729	0.691416	0.0894313	7.73125	1.06e-14	1.43e-13	627.36	545.571	529.289	930.846	886.079	931.227	1.61487
ENSMUSG00000021411	Pxdc1	526.268	0.690948	0.096679	7.14683	8.88e-13	1.01e-11	421.404	403.248	382.434	674.772	634.907	640.844	1.61434
ENSMUSG00000023951	Vegfa	1992.78	0.689869	0.0623018	11.073	1.7e-28	5.47e-27	1511.93	1537.59	1522.6	2558.31	2519.86	2306.37	1.61314
ENSMUSG00000006289	Osgep	588.54	0.689722	0.0919957	7.49732	6.51e-14	8.18e-13	439.437	446.453	465.04	720.89	759.33	700.089	1.61297
ENSMUSG00000037826	Ppm1k	162.478	0.688616	0.170145	4.04723	5.18e-05	0.000246803	143.315	114.367	116.26	184.47	201.17	215.284	1.61174
ENSMUSG00000037474	Dtl	2449.79	0.688367	0.0579841	11.8717	1.66e-32	6.43e-31	1835.57	1895.94	1893.81	3133.56	3071.04	2868.78	1.61146
ENSMUSG00000059149	Mfsd4	501.128	0.688117	0.107234	6.41695	1.39e-10	1.29e-09	415.709	347.335	390.593	564.333	627.93	660.871	1.61118
ENSMUSG00000006527	Sfmbt1	525.709	0.688011	0.101321	6.79038	1.12e-11	1.15e-10	384.389	436.287	386.513	685.695	604.673	656.699	1.61106
ENSMUSG00000055652	Klhl25	674.076	0.687301	0.0990925	6.93595	4.03e-12	4.34e-11	460.317	579.457	509.912	787.639	820.96	886.168	1.61027
ENSMUSG00000048696	Mex3d	1559.57	0.687267	0.06727	10.2165	1.67e-24	4.37e-23	1230.04	1179.25	1172.8	1997.62	1974.49	1803.21	1.61023
ENSMUSG00000089911	Mfsd14a	1414.84	0.687065	0.0726924	9.45168	3.33e-21	7.08e-20	1107.61	1028.45	1114.67	1841.06	1782.62	1614.63	1.61
ENSMUSG00000030878	Cdr2	1343.6	0.68697	0.0666766	10.303	6.83e-25	1.81e-23	1040.22	1013.2	1034.1	1689.36	1688.43	1596.27	1.6099
ENSMUSG00000105692	RP23-350K3.2	201.726	0.68678	0.151246	4.54081	5.6e-06	3.08e-05	152.806	171.973	138.696	237.869	251.172	257.84	1.60969
ENSMUSG00000038876	Rnf146	347.614	0.686761	0.113868	6.03118	1.63e-09	1.37e-08	263.852	277.021	258.016	425.98	430.248	430.567	1.60967
ENSMUSG00000029869	Ephb6	59.9601	0.686526	0.278701	2.4633	0.0137663	0.0400727	57.8956	40.6637	39.7732	61.8946	74.4213	85.1121	1.6094
ENSMUSG00000020385	Clk4	1250.52	0.686298	0.0684346	10.0285	1.14e-23	2.84e-22	1001.31	937.806	936.199	1557.07	1545.41	1525.34	1.60915
ENSMUSG00000034297	Med13	2180.52	0.685877	0.0599873	11.4337	2.84e-30	9.94e-29	1709.34	1714.65	1591.95	2605.64	2674.52	2787.01	1.60868
ENSMUSG00000028053	Ash1l	3067.37	0.685606	0.052051	13.1718	1.28e-39	6.47e-38	2356.63	2416.1	2282.37	3722.17	3809.44	3817.53	1.60838
ENSMUSG00000078490	Cfap74	78.394	0.685045	0.255676	2.67935	0.0073766	0.0231166	69.2849	61.8427	49.9714	78.8852	86.0497	124.33	1.60775
ENSMUSG00000041225	Arhgap12	920.331	0.684802	0.0760319	9.00678	2.12e-19	3.97e-18	682.408	723.474	711.837	1148.08	1110.51	1145.68	1.60748
ENSMUSG00000031016	Wee1	822.398	0.684363	0.082173	8.32831	8.2e-17	1.3e-15	617.869	605.719	670.025	1050.99	976.78	1013	1.60699
ENSMUSG00000022620	Arsa	615.47	0.682766	0.0956111	7.14108	9.26e-13	1.06e-11	445.132	480.34	493.595	762.153	698.863	812.738	1.60521
ENSMUSG00000028565	Nfia	391.831	0.681683	0.114027	5.97826	2.26e-09	1.86e-08	297.071	324.462	281.472	485.448	447.691	514.845	1.60401
ENSMUSG00000039518	Cdsn	87.096	0.681078	0.234321	2.90661	0.00365371	0.0123433	53.15	80.4802	66.2886	114.08	115.121	93.4565	1.60334
ENSMUSG00000053774	Ubxn7	1724.54	0.680621	0.068663	9.91248	3.67e-23	8.82e-22	1365.77	1341.9	1269.68	2121.41	1977.98	2270.49	1.60283
ENSMUSG00000068015	Lrch1	151.945	0.679859	0.186723	3.641	0.000271584	0.00114658	108.198	142.323	99.9428	172.334	174.425	214.449	1.60198
ENSMUSG00000025907	Rb1cc1	1351.97	0.678524	0.0698431	9.71498	2.6e-22	5.87e-21	1089.58	1037.77	993.309	1649.31	1601.22	1740.63	1.6005
ENSMUSG00000021770	Samd8	1043.36	0.677479	0.0746048	9.0809	1.08e-19	2.05e-18	769.726	838.688	800.562	1268.23	1251.21	1331.75	1.59934
ENSMUSG00000001280	Sp1	4207.12	0.677165	0.0497076	13.623	2.92e-42	1.65e-40	3233.61	3238.69	3236.92	5360.55	5195.54	4977.39	1.59899
ENSMUSG00000029162	Khk	85.5309	0.676736	0.228854	2.95707	0.00310576	0.0106644	74.9795	69.4671	53.0309	100.73	102.329	112.648	1.59852
ENSMUSG00000024084	Qpct	152.969	0.675925	0.192329	3.51441	0.000440728	0.00179161	109.147	139.781	105.042	169.907	162.797	231.138	1.59762
ENSMUSG00000026499	Acbd3	1595.39	0.675894	0.0653572	10.3415	4.57e-25	1.23e-23	1178.79	1217.37	1288.04	2019.46	1974.49	1894.16	1.59759
ENSMUSG00000027962	Vcam1	1030.55	0.675785	0.0740255	9.12908	6.91e-20	1.32e-18	810.538	804.802	764.868	1220.9	1310.51	1271.68	1.59747
ENSMUSG00000114025	RP23-302E1.4	84.7196	0.67552	0.236894	2.85157	0.00435044	0.0144062	73.0813	72.8557	48.9516	108.012	112.795	92.622	1.59717
ENSMUSG00000045248	Med26	633.956	0.675035	0.0911274	7.4076	1.29e-13	1.58e-12	488.79	513.379	463	742.735	781.424	814.406	1.59664
ENSMUSG00000024985	Tcf7l2	336.612	0.674921	0.120267	5.61183	2e-08	1.47e-07	266.699	279.563	230.48	416.271	418.62	408.038	1.59651
ENSMUSG00000025314	Ptprj	398.207	0.673515	0.112786	5.97163	2.35e-09	1.93e-08	293.274	323.615	304.928	463.602	469.785	534.037	1.59495
ENSMUSG00000001627	Ifrd1	2117.08	0.673361	0.0785239	8.57524	9.89e-18	1.66e-16	1650.5	1536.75	1705.15	2820.45	2729.17	2260.48	1.59478
ENSMUSG00000039382	Wdr45	251.621	0.672982	0.139413	4.82725	1.38e-06	8.31e-06	169.89	206.707	206.005	297.337	297.685	332.104	1.59437
ENSMUSG00000028331	Trmo	338.757	0.672713	0.115894	5.80456	6.45e-09	5.04e-08	247.717	273.633	262.095	411.417	416.294	421.389	1.59407
ENSMUSG00000034216	Vps18	1090.78	0.672369	0.0736924	9.12399	7.24e-20	1.39e-18	839.011	880.199	802.602	1305.85	1391.91	1325.08	1.59369
ENSMUSG00000027630	Tbl1xr1	755.589	0.67207	0.107397	6.25781	3.9e-10	3.48e-09	671.019	590.47	487.476	870.165	893.056	1021.35	1.59336
ENSMUSG00000034595	Ppp1r18	2604.81	0.671256	0.0640135	10.4862	1e-25	2.77e-24	2026.35	1933.22	2066.16	3399.35	3264.07	2939.71	1.59246
ENSMUSG00000039219	Arid4b	2211.76	0.670662	0.0584476	11.4746	1.77e-30	6.22e-29	1762.49	1733.29	1622.54	2771.91	2688.47	2691.88	1.5918
ENSMUSG00000042650	Alkbh5	2670	0.670078	0.0535653	12.5096	6.62e-36	2.98e-34	2086.14	2033.18	2062.09	3276.77	3361.75	3200.05	1.59116
ENSMUSG00000004043	Stat5a	174.839	0.669871	0.168736	3.96993	7.19e-05	0.000335472	142.366	144.864	118.3	194.179	202.333	246.992	1.59093
ENSMUSG00000004843	Chmp2b	975.037	0.669183	0.0756279	8.84836	8.88e-19	1.59e-17	776.37	740.418	740.393	1236.68	1208.18	1148.18	1.59017
ENSMUSG00000005442	Cic	2773.08	0.668901	0.0541332	12.3566	4.49e-35	1.93e-33	2214.27	2122.98	2087.58	3319.25	3469.9	3424.51	1.58986
ENSMUSG00000029446	Psph	1160.91	0.667857	0.0800276	8.34533	7.1e-17	1.13e-15	924.431	875.963	887.247	1529.16	1468.66	1280.02	1.58871
ENSMUSG00000016552	Foxred2	980.146	0.667446	0.082166	8.12315	4.54e-16	6.81e-15	697.594	794.636	781.186	1120.17	1225.63	1261.66	1.58826
ENSMUSG00000040618	Pck2	1517.88	0.667392	0.0647573	10.3061	6.62e-25	1.76e-23	1163.61	1188.57	1164.64	1950.29	1830.3	1809.88	1.5882
ENSMUSG00000039968	Rsbn1l	901.844	0.666915	0.0827794	8.05654	7.85e-16	1.15e-14	739.355	710.767	640.45	1050.99	1154.69	1114.8	1.58767
ENSMUSG00000050295	Foxc1	205.508	0.666327	0.147548	4.51601	6.3e-06	3.44e-05	151.857	173.668	150.934	251.219	244.195	261.177	1.58703
ENSMUSG00000041846	Smek1	2294.49	0.665104	0.0563833	11.7961	4.09e-32	1.56e-30	1741.61	1813.77	1766.34	2868.99	2844.29	2731.93	1.58568
ENSMUSG00000027109	Sp3	2200.81	0.664977	0.0597068	11.1374	8.25e-29	2.7e-27	1675.18	1720.58	1708.21	2754.91	2794.29	2551.7	1.58554
ENSMUSG00000036591	Arhgap21	2104.06	0.664873	0.0586724	11.3319	9.12e-30	3.13e-28	1669.48	1604.52	1610.3	2477	2639.63	2623.46	1.58543
ENSMUSG00000025702	2020-03-08	1383.57	0.664677	0.0647367	10.2674	9.88e-25	2.62e-23	1077.24	1081.82	1051.44	1677.22	1725.64	1688.06	1.58521
ENSMUSG00000026670	Uap1	1448.64	0.664365	0.0657273	10.1079	5.1e-24	1.29e-22	1154.12	1087.75	1119.77	1833.78	1773.32	1723.1	1.58487
ENSMUSG00000032840	AC125061.1	1277.98	0.664162	0.0719464	9.23133	2.67e-20	5.3e-19	945.311	1054.71	966.794	1557.07	1515.17	1628.81	1.58465
ENSMUSG00000022863	Btg3	103.08	0.663823	0.202094	3.28472	0.00102084	0.00387845	76.8777	82.1745	80.5661	118.935	125.586	134.344	1.58428
ENSMUSG00000041235	Chd7	220.831	0.663822	0.152957	4.33993	1.43e-05	7.41e-05	167.043	172.821	174.39	252.433	239.544	318.753	1.58427
ENSMUSG00000068523	Gng5	362.607	0.663809	0.116549	5.69554	1.23e-08	9.29e-08	276.19	256.689	310.027	434.476	453.505	444.753	1.58426
ENSMUSG00000078495	RP23-282C23.7	179.959	0.663166	0.164348	4.03513	5.46e-05	0.000258946	144.264	154.183	119.319	228.16	197.682	236.144	1.58355
ENSMUSG00000028385	Snx30	770.473	0.663156	0.0912693	7.26592	3.7e-13	4.38e-12	583.701	588.776	620.053	876.233	903.522	1050.55	1.58354
ENSMUSG00000023755	Rhebl1	493.461	0.66295	0.105479	6.28513	3.28e-10	2.94e-09	339.781	410.025	396.712	571.614	615.139	627.493	1.58332
ENSMUSG00000038074	Fkbp14	468.415	0.662887	0.109825	6.03584	1.58e-09	1.33e-08	361.61	339.711	386.513	642.004	529.089	551.56	1.58325
ENSMUSG00000000532	Acvr1b	610.432	0.66287	0.107646	6.15786	7.37e-10	6.41e-09	508.722	487.964	422.207	646.859	779.098	817.744	1.58323
ENSMUSG00000031728	Zfp821	582.172	0.66254	0.0986953	6.71298	1.91e-11	1.92e-10	481.198	460.008	412.009	667.49	710.491	761.837	1.58287
ENSMUSG00000038872	Zfhx3	1281.35	0.662377	0.0806103	8.21703	2.09e-16	3.2e-15	938.668	1081.82	957.615	1486.68	1509.36	1713.92	1.58269
ENSMUSG00000032754	Slc8b1	340.986	0.661949	0.12479	5.3045	1.13e-07	7.62e-07	279.038	273.633	240.679	382.29	404.666	465.613	1.58222
ENSMUSG00000000085	Scmh1	550.346	0.661936	0.0944466	7.00857	2.41e-12	2.64e-11	431.844	427.816	419.148	701.472	638.396	683.4	1.5822
ENSMUSG00000008384	Sertad1	943.252	0.661514	0.077779	8.50504	1.82e-17	2.98e-16	754.541	715.85	719.996	1195.41	1181.44	1092.27	1.58174
ENSMUSG00000047446	Arl4a	138.539	0.661458	0.18461	3.583	0.000339669	0.0014104	104.402	110.131	108.101	175.975	140.703	191.92	1.58168
ENSMUSG00000026565	Pou2f1	855.47	0.661317	0.0827569	7.99108	1.34e-15	1.92e-14	672.917	703.99	610.875	1014.59	1052.36	1078.09	1.58153
ENSMUSG00000006585	Cdt1	2089.22	0.660039	0.0654481	10.0849	6.44e-24	1.63e-22	1619.18	1590.97	1644.98	2656.61	2678.01	2345.59	1.58013
ENSMUSG00000034341	Wbp2	1226.06	0.659997	0.0714437	9.23801	2.51e-20	5e-19	926.329	992.871	929.06	1553.43	1524.47	1430.22	1.58008
ENSMUSG00000062190	Lancl2	885.894	0.659706	0.0787068	8.38182	5.21e-17	8.36e-16	695.696	694.671	671.044	1027.94	1101.2	1124.82	1.57976
ENSMUSG00000052459	Atp6v1a	2317.23	0.659412	0.0568309	11.6031	3.98e-31	1.44e-29	1773.88	1809.53	1804.07	2930.89	2854.76	2730.26	1.57944
ENSMUSG00000031785	Adgrg1	60.7094	0.658616	0.273644	2.40684	0.0160914	0.0458876	36.0661	56.7597	47.9317	77.6716	79.0727	66.7546	1.57857
ENSMUSG00000049164	Zfp518a	1186.31	0.658134	0.0762239	8.63423	5.91e-18	1e-16	936.769	916.627	908.664	1321.63	1548.89	1485.29	1.57804
ENSMUSG00000020484	Xbp1	1046.68	0.658103	0.0774123	8.50128	1.88e-17	3.08e-16	832.367	788.706	812.8	1347.12	1311.68	1187.4	1.57801
ENSMUSG00000022807	Osbpl11	1227.27	0.657675	0.0688673	9.54989	1.3e-21	2.82e-20	986.123	952.207	918.862	1470.91	1509.36	1526.18	1.57754
ENSMUSG00000047777	Phf13	859.913	0.657547	0.077479	8.48678	2.12e-17	3.48e-16	657.732	683.658	659.826	1071.63	1036.08	1050.55	1.5774
ENSMUSG00000001248	Gramd1a	954.663	0.656529	0.0773795	8.48453	2.17e-17	3.54e-16	744.1	745.501	735.293	1169.93	1102.37	1230.79	1.57629
ENSMUSG00000037253	Mex3c	2402.72	0.65551	0.0612582	10.7008	1.01e-26	2.97e-25	1863.1	1845.96	1885.66	3071.67	3022.2	2727.76	1.57517
ENSMUSG00000051177	Plcb1	59.0016	0.655458	0.270463	2.42346	0.0153733	0.0441504	42.7098	49.1353	45.8921	74.0307	60.4673	81.7744	1.57512
ENSMUSG00000040415	Dtx3	1097.58	0.655061	0.071386	9.17632	4.46e-20	8.65e-19	836.164	875.116	846.454	1301	1373.31	1353.45	1.57468
ENSMUSG00000048490	Nrip1	797.213	0.654942	0.0831018	7.88121	3.24e-15	4.53e-14	583.701	650.619	624.133	944.195	970.966	1009.66	1.57455
ENSMUSG00000032449	Slc25a36	1131.01	0.654638	0.0705249	9.28236	1.66e-20	3.36e-19	880.772	882.74	871.95	1435.71	1343.07	1371.81	1.57422
ENSMUSG00000003119	Cdk12	2064.26	0.653164	0.0630156	10.3651	3.57e-25	9.62e-24	1587.86	1696.01	1529.74	2406.61	2597.77	2567.55	1.57261
ENSMUSG00000007989	Fzd3	797.98	0.652292	0.0791883	8.23723	1.76e-16	2.71e-15	621.666	624.357	615.974	972.109	967.477	986.3	1.57166
ENSMUSG00000097187	RP23-399J8.10	77.8206	0.651755	0.238444	2.73336	0.00626913	0.0199694	60.7429	57.6069	63.2291	111.653	80.2355	93.4565	1.57108
ENSMUSG00000024101	Washc1	922.614	0.651648	0.0762917	8.54154	1.32e-17	2.2e-16	718.475	746.348	687.362	1126.24	1129.11	1128.15	1.57096
ENSMUSG00000079509	Zfx	2116.68	0.651572	0.0577081	11.2908	1.46e-29	4.95e-28	1645.75	1662.97	1628.66	2661.47	2601.26	2499.96	1.57088
ENSMUSG00000022893	Adamts1	1422.92	0.65124	0.0661355	9.84704	7.06e-23	1.65e-21	1081.03	1144.51	1096.31	1741.54	1682.62	1791.53	1.57052
ENSMUSG00000097048	RP23-20K24.5	415.643	0.65119	0.107122	6.07895	1.21e-09	1.03e-08	321.748	344.794	302.888	514.574	500.018	509.838	1.57046
ENSMUSG00000027832	Ptx3	110.508	0.651143	0.197167	3.30249	0.000958312	0.00365683	82.5724	87.2574	87.7049	149.275	130.237	125.999	1.57041
ENSMUSG00000038415	Foxq1	68.75	0.650339	0.259244	2.5086	0.0121212	0.035868	50.3027	55.9125	55.0705	72.8171	73.2585	105.139	1.56954
ENSMUSG00000032280	Tle3	1519.72	0.649939	0.0649315	10.0096	1.38e-23	3.41e-22	1212.01	1213.98	1122.83	1830.14	1853.56	1885.82	1.5691
ENSMUSG00000024500	Ppp2r2b	302.831	0.64963	0.128479	5.05629	4.27e-07	2.72e-06	222.091	258.384	227.421	354.377	350.013	404.7	1.56877
ENSMUSG00000023055	Calcoco1	582.321	0.649192	0.0981754	6.61257	3.78e-11	3.7e-10	422.353	479.492	459.941	673.558	688.397	770.181	1.56829
ENSMUSG00000094870	Zfp131	2078.98	0.649187	0.0654057	9.92555	3.22e-23	7.78e-22	1662.84	1583.34	1607.24	2662.68	2622.19	2335.58	1.56828
ENSMUSG00000033763	Mtss1l	251.183	0.64887	0.142523	4.55274	5.3e-06	2.93e-05	182.229	201.624	203.965	260.928	327.919	330.435	1.56794
ENSMUSG00000026923	Notch1	214.248	0.648492	0.14851	4.36666	1.26e-05	6.6e-05	156.603	157.572	187.648	241.51	265.126	277.032	1.56753
ENSMUSG00000032113	Chek1	1180.22	0.64679	0.0697809	9.26886	1.88e-20	3.8e-19	956.701	920.015	883.168	1428.43	1441.91	1451.08	1.56568
ENSMUSG00000074682	Zcchc3	857.905	0.646132	0.0792813	8.14986	3.64e-16	5.5e-15	651.088	682.811	674.104	1002.45	1048.88	1088.1	1.56497
ENSMUSG00000020027	Socs2	355.653	0.645863	0.117314	5.50541	3.68e-08	2.62e-07	287.58	277.021	268.214	391.999	453.505	455.6	1.56467
ENSMUSG00000049800	Sertad2	1895.03	0.644692	0.0579563	11.1238	9.61e-29	3.14e-27	1476.81	1488.46	1470.59	2320.44	2279.15	2334.74	1.56341
ENSMUSG00000059554	Ccdc28a	77.215	0.644107	0.240149	2.68211	0.00731592	0.0229438	56.9465	66.9256	57.1102	77.6716	101.167	103.47	1.56277
ENSMUSG00000029752	Asns	2288.62	0.643496	0.0756644	8.5046	1.82e-17	2.99e-16	1784.32	1731.59	1839.76	3015.84	2936.15	2424.03	1.56211
ENSMUSG00000004462	Tbccd1	520.183	0.64335	0.102881	6.25335	4.02e-10	3.57e-09	390.083	432.899	395.692	652.927	574.44	675.056	1.56195
ENSMUSG00000042390	Gatad2b	2594.45	0.642442	0.0538233	11.9361	7.67e-33	3.03e-31	2000.72	2049.28	2026.39	3242.79	3155.93	3091.57	1.56097
ENSMUSG00000079737	RP23-331D17.4	177.374	0.642092	0.165654	3.87611	0.000106138	0.000480492	121.486	156.725	137.676	216.024	195.356	236.979	1.56059
ENSMUSG00000004947	Dtx2	896.117	0.641796	0.0822701	7.80109	6.14e-15	8.42e-14	672.917	759.902	666.965	1075.27	1065.16	1136.5	1.56027
ENSMUSG00000027620	Rbm39	3788.06	0.64166	0.0710536	9.03065	1.71e-19	3.21e-18	2992.54	2848.15	3032.96	5018.31	4815.29	4021.13	1.56012
ENSMUSG00000029512	Ulk1	1567.29	0.641627	0.0631686	10.1574	3.07e-24	7.89e-23	1229.09	1237.7	1207.47	1842.27	1927.98	1959.25	1.56009
ENSMUSG00000020859	Spag9	2778.35	0.641147	0.0518702	12.3606	4.27e-35	1.84e-33	2160.17	2157.72	2194.66	3434.54	3365.24	3357.76	1.55957
ENSMUSG00000038776	Ephx1	368.63	0.641029	0.113536	5.64605	1.64e-08	1.22e-07	282.834	294.812	287.59	430.835	432.574	483.137	1.55944
ENSMUSG00000049339	Fam134a	1150.72	0.639515	0.0740049	8.64152	5.55e-18	9.43e-17	857.044	964.068	876.029	1445.42	1384.93	1376.81	1.55781
ENSMUSG00000040631	Dok4	235.415	0.639146	0.137065	4.6631	3.11e-06	1.78e-05	193.618	185.528	173.37	280.346	282.569	297.058	1.55741
ENSMUSG00000047881	Rell1	582.669	0.6382	0.0935623	6.82112	9.03e-12	9.39e-11	461.266	474.409	430.366	702.685	743.051	684.235	1.55639
ENSMUSG00000032251	Irak1bp1	374.086	0.637639	0.114046	5.59105	2.26e-08	1.64e-07	273.343	315.143	288.61	450.253	479.087	438.077	1.55578
ENSMUSG00000028480	Glipr2	1455.28	0.637406	0.0671275	9.49546	2.19e-21	4.71e-20	1118.05	1136.89	1159.54	1838.63	1804.72	1673.87	1.55553
ENSMUSG00000051220	Ercc6l	1947.15	0.63727	0.0589884	10.8033	3.32e-27	1e-25	1493.9	1551.15	1525.66	2445.44	2318.69	2348.09	1.55538
ENSMUSG00000030201	Lrp6	3216.23	0.637022	0.0504405	12.6292	1.46e-36	6.64e-35	2515.14	2560.96	2476.13	3936.98	3851.3	3956.88	1.55512
ENSMUSG00000030059	Tmf1	1541.17	0.636981	0.064612	9.85855	6.3e-23	1.47e-21	1160.76	1200.43	1257.44	1885.96	1911.7	1830.75	1.55507
ENSMUSG00000002409	Dyrk1b	63.617	0.636308	0.257054	2.47539	0.0133092	0.0388719	56.9465	45.7466	46.9119	75.2444	76.747	80.1055	1.55435
ENSMUSG00000038387	Rras	566.054	0.636141	0.0969739	6.55992	5.38e-11	5.2e-10	448.928	458.313	420.168	729.385	701.189	638.341	1.55417
ENSMUSG00000022125	Cln5	951.336	0.635979	0.0797433	7.97533	1.52e-15	2.18e-14	764.981	685.352	785.265	1186.92	1158.18	1127.32	1.55399
ENSMUSG00000074221	Zfp568	1645.17	0.635967	0.0643047	9.88991	4.6e-23	1.09e-21	1314.51	1302.93	1249.28	1955.14	1948.91	2100.27	1.55398
ENSMUSG00000033237	Arid2	2625.42	0.635863	0.0560713	11.3403	8.29e-30	2.85e-28	2057.67	2144.16	1965.2	3135.99	3215.23	3234.26	1.55387
ENSMUSG00000034574	Daam1	1147.68	0.635449	0.074136	8.57139	1.02e-17	1.71e-16	907.347	920.015	870.93	1305.85	1411.68	1470.27	1.55342
ENSMUSG00000037638	Zbtb42	97.4585	0.635238	0.216888	2.92888	0.00340185	0.0115766	91.1143	66.0785	72.4075	116.507	109.306	129.337	1.55319
ENSMUSG00000020130	Tbc1d15	2631.35	0.635121	0.0639627	9.92956	3.1e-23	7.5e-22	2074.75	2040.81	2064.12	3366.58	3333.84	2908	1.55307
ENSMUSG00000057130	Txnl4a	965.747	0.634765	0.0754336	8.41489	3.93e-17	6.35e-16	750.744	766.679	750.591	1208.76	1195.39	1122.31	1.55268
ENSMUSG00000038784	Cnot4	1524.62	0.63403	0.0663911	9.54992	1.3e-21	2.82e-20	1172.15	1241.09	1168.72	1949.07	1821	1795.7	1.55189
ENSMUSG00000049119	Fam110b	94.9423	0.63357	0.225353	2.81145	0.00493185	0.0161297	55.9974	86.4103	80.5661	126.216	106.981	113.483	1.5514
ENSMUSG00000037020	Wdr62	847.081	0.633342	0.0852303	7.43095	1.08e-13	1.33e-12	684.307	686.199	623.113	970.895	1008.18	1109.8	1.55115
ENSMUSG00000021140	Pcnx	1079.11	0.633239	0.0791702	7.99845	1.26e-15	1.82e-14	821.927	914.932	801.582	1250.03	1297.72	1388.5	1.55104
ENSMUSG00000031200	Mtcp1	222.279	0.633028	0.141714	4.46694	7.93e-06	4.26e-05	164.196	179.598	179.489	252.433	276.754	281.204	1.55082
ENSMUSG00000015755	Tab2	2846.93	0.632999	0.0580411	10.9061	1.08e-27	3.34e-26	2203.83	2255.14	2233.42	3625.08	3525.71	3238.43	1.55079
ENSMUSG00000008730	Hipk1	2602.17	0.632947	0.0544229	11.6302	2.9e-31	1.06e-29	2020.65	2114.51	1984.58	3133.56	3183.84	3175.85	1.55073
ENSMUSG00000028793	Rnf19b	1936.7	0.632489	0.0697638	9.06615	1.23e-19	2.33e-18	1476.81	1491.85	1584.81	2501.27	2426.83	2138.65	1.55024
ENSMUSG00000002845	Tmem39a	1231.33	0.632244	0.0682282	9.2666	1.92e-20	3.87e-19	944.362	971.692	980.051	1535.23	1498.89	1457.75	1.54997
ENSMUSG00000020472	Zkscan17	1726.8	0.632105	0.0633028	9.98541	1.77e-23	4.32e-22	1416.07	1346.98	1298.24	2129.9	2136.13	2033.51	1.54982
ENSMUSG00000043323	Fbrsl1	1050.87	0.631504	0.0793614	7.95733	1.76e-15	2.5e-14	876.026	853.09	743.452	1241.53	1297.72	1293.37	1.54918
ENSMUSG00000027580	Helz2	1234.65	0.631077	0.0781799	8.07211	6.91e-16	1.02e-14	987.072	1025.91	894.386	1396.88	1502.38	1601.28	1.54872
ENSMUSG00000018076	Med13l	2941.28	0.630938	0.0548854	11.4956	1.39e-30	4.91e-29	2314.87	2410.17	2196.7	3626.29	3552.46	3547.17	1.54857
ENSMUSG00000049047	Armcx3	301.113	0.629108	0.121349	5.18431	2.17e-07	1.42e-06	243.921	227.886	237.619	370.154	367.455	359.641	1.54661
ENSMUSG00000042271	Nxt2	510.664	0.628643	0.098944	6.35352	2.1e-10	1.92e-09	424.251	397.318	382.434	587.391	632.581	640.01	1.54611
ENSMUSG00000066571	RP23-349I9.6	1109.63	0.628131	0.0752062	8.35212	6.7e-17	1.07e-15	841.859	930.181	843.395	1287.65	1362.84	1391.83	1.54556
ENSMUSG00000022462	Slc38a2	5976.09	0.628049	0.0687583	9.13416	6.59e-20	1.26e-18	4788.25	4482.32	4811.53	7767.16	7695.63	6311.65	1.54547
ENSMUSG00000034520	Gjc1	1332.36	0.627995	0.0653102	9.61558	6.87e-22	1.52e-20	1043.07	1040.31	1057.56	1637.17	1593.08	1622.97	1.54542
ENSMUSG00000031015	Swap70	907.933	0.627835	0.0791955	7.92766	2.23e-15	3.16e-14	733.66	740.418	664.926	1133.52	1074.46	1100.62	1.54524
ENSMUSG00000040297	Suco	1893.28	0.627824	0.0596991	10.5165	7.25e-26	2.02e-24	1547.99	1450.34	1464.47	2316.8	2307.06	2272.99	1.54523
ENSMUSG00000031540	Kat6a	3446.23	0.627206	0.0504307	12.437	1.65e-35	7.25e-34	2760.95	2749.03	2614.83	4202.76	4161.78	4188.02	1.54457
ENSMUSG00000021460	Auh	476.844	0.626627	0.110074	5.69277	1.25e-08	9.43e-08	383.44	382.916	359.998	507.293	584.905	642.513	1.54395
ENSMUSG00000034591	Slc41a2	643.201	0.626153	0.0894954	6.99648	2.62e-12	2.87e-11	522.958	510.837	484.417	748.803	774.447	817.744	1.54344
ENSMUSG00000028212	Ccne2	1251.45	0.62541	0.068983	9.06615	1.23e-19	2.33e-18	988.021	968.303	995.349	1536.44	1568.66	1451.91	1.54265
ENSMUSG00000025409	Mbd6	1376.08	0.62475	0.0668696	9.34282	9.38e-21	1.93e-19	1102.86	1062.34	1085.09	1600.76	1675.64	1729.78	1.54194
ENSMUSG00000043279	Trim56	1276.66	0.624501	0.0734147	8.50648	1.79e-17	2.95e-16	1005.11	1041.16	968.833	1549.79	1445.4	1649.67	1.54168
ENSMUSG00000040363	Bcor	1415.48	0.623639	0.0704569	8.85135	8.65e-19	1.55e-17	1165.5	1090.29	1089.17	1601.98	1747.74	1798.2	1.54076
ENSMUSG00000041263	Rusc1	87.9385	0.623399	0.225481	2.76475	0.00569671	0.0183529	70.234	74.5501	62.2093	125.003	98.8408	96.7942	1.5405
ENSMUSG00000024143	Rhoq	1003.6	0.622812	0.0776245	8.02339	1.03e-15	1.49e-14	783.014	849.701	736.313	1214.83	1224.46	1213.27	1.53987
ENSMUSG00000025779	Ly96	137.12	0.622175	0.181007	3.4373	0.000587538	0.00233752	97.7581	107.589	119.319	167.479	151.168	179.403	1.53919
ENSMUSG00000038206	Fbxo8	431.643	0.621215	0.106955	5.8082	6.31e-09	4.93e-08	326.493	368.514	324.304	543.701	506.995	519.852	1.53817
ENSMUSG00000005615	Pcyt1a	1137.84	0.62094	0.071869	8.63989	5.63e-18	9.56e-17	891.212	877.657	922.941	1400.52	1312.84	1421.87	1.53788
ENSMUSG00000036052	Dnajb5	500.188	0.620582	0.109157	5.68523	1.31e-08	9.84e-08	386.287	361.737	437.505	583.751	565.137	666.712	1.5375
ENSMUSG00000063160	Numbl	457.678	0.620037	0.109333	5.6711	1.42e-08	1.06e-07	383.44	375.292	324.304	514.574	553.509	594.951	1.53691
ENSMUSG00000006705	Pknox1	966.943	0.62001	0.075198	8.24504	1.65e-16	2.55e-15	741.253	750.583	796.483	1168.71	1148.88	1195.74	1.53689
ENSMUSG00000037730	Mynn	1228.22	0.619837	0.071226	8.7024	3.25e-18	5.61e-17	924.431	987.788	994.329	1492.75	1422.15	1547.87	1.5367
ENSMUSG00000014074	Rnf168	1428.7	0.61958	0.0646642	9.58149	9.57e-22	2.09e-20	1108.56	1129.26	1143.22	1682.08	1738.44	1770.67	1.53643
ENSMUSG00000040746	Rnf167	540.779	0.619507	0.0998528	6.2042	5.5e-10	4.84e-09	420.455	460.008	398.751	610.45	673.281	681.732	1.53635
ENSMUSG00000033545	Znrf1	1544.5	0.619322	0.0660647	9.37448	6.95e-21	1.44e-19	1192.08	1228.38	1230.93	1900.53	1947.75	1767.33	1.53615
ENSMUSG00000038384	Setd1b	1135.07	0.618649	0.0802489	7.70913	1.27e-14	1.69e-13	904.5	923.404	860.732	1275.51	1332.61	1513.66	1.53544
ENSMUSG00000019558	Slc6a8	1358.97	0.618029	0.067302	9.18292	4.2e-20	8.17e-19	1020.29	1088.6	1108.55	1657.8	1610.52	1668.03	1.53478
ENSMUSG00000071722	Spin4	259.114	0.615404	0.134881	4.56258	5.05e-06	2.8e-05	216.397	208.401	189.687	315.541	288.383	336.276	1.53199
ENSMUSG00000057551	Zfp317	1262.97	0.614872	0.0690491	8.90485	5.35e-19	9.76e-18	1052.56	976.775	963.734	1544.94	1524.47	1515.33	1.53142
ENSMUSG00000060032	H2afj	313.31	0.614869	0.133183	4.61672	3.9e-06	2.19e-05	214.498	266.008	262.095	413.844	333.733	389.68	1.53142
ENSMUSG00000090110	Cmc4	87.1717	0.614003	0.234822	2.61476	0.00892905	0.027377	74.9795	75.3972	56.0903	86.1669	124.423	105.973	1.5305
ENSMUSG00000020184	Mdm2	2917.74	0.613406	0.0667403	9.19093	3.89e-20	7.62e-19	2335.75	2202.62	2378.23	3745.23	3668.74	3175.85	1.52987
ENSMUSG00000061119	Prcp	400.775	0.613362	0.109214	5.61613	1.95e-08	1.44e-07	304.664	332.087	314.106	490.302	456.994	506.501	1.52982
ENSMUSG00000049657	Zbtb5	532.253	0.613345	0.10336	5.93409	2.95e-09	2.4e-08	419.506	434.593	409.969	627.441	586.068	715.943	1.5298
ENSMUSG00000021133	Susd6	1471.92	0.613227	0.066772	9.18389	4.16e-20	8.11e-19	1236.69	1140.28	1114.67	1770.67	1765.18	1804.04	1.52968
ENSMUSG00000026577	Blzf1	689.855	0.612714	0.0905074	6.76977	1.29e-11	1.32e-10	556.177	580.304	499.714	842.251	795.378	865.307	1.52913
ENSMUSG00000033610	Pank1	410.963	0.612546	0.109079	5.61564	1.96e-08	1.44e-07	313.206	341.405	321.245	469.67	489.553	530.699	1.52896
ENSMUSG00000005371	Fbxo11	1979.04	0.611125	0.0608786	10.0384	1.03e-23	2.57e-22	1581.21	1549.46	1565.43	2524.33	2346.6	2307.21	1.52745
ENSMUSG00000035274	Tpbg	567.603	0.610829	0.0991609	6.15998	7.28e-10	6.33e-09	449.877	475.257	421.187	745.162	634.907	679.228	1.52714
ENSMUSG00000050619	Zscan29	579.751	0.610828	0.0998462	6.11769	9.49e-10	8.17e-09	430.895	501.519	444.643	688.122	658.164	755.162	1.52714
ENSMUSG00000028680	Plk3	716.67	0.610811	0.0853261	7.15854	8.15e-13	9.34e-12	543.839	591.317	567.022	839.824	859.334	898.684	1.52712
ENSMUSG00000021094	Dhrs7	207.589	0.609919	0.152457	4.00058	6.32e-05	0.00029751	166.094	180.445	146.855	230.588	245.358	276.197	1.52617
ENSMUSG00000000266	Mid2	439.478	0.608519	0.112454	5.41127	6.26e-08	4.35e-07	386.287	358.349	298.809	533.992	533.741	525.693	1.52469
ENSMUSG00000025203	Scd2	5718.56	0.608441	0.0709525	8.57533	9.88e-18	1.66e-16	4587.99	4325.6	4672.84	7473.46	7294.45	5957.02	1.52461
ENSMUSG00000025178	Pi4k2a	1658.86	0.608266	0.0623234	9.75983	1.67e-22	3.83e-21	1296.48	1310.56	1333.93	2054.66	2029.14	1928.37	1.52443
ENSMUSG00000008348	Ubc	753.277	0.607873	0.108724	5.59096	2.26e-08	1.64e-07	604.582	557.431	626.172	993.954	996.548	740.976	1.52401
ENSMUSG00000032540	Abhd5	550.623	0.607637	0.0932759	6.51441	7.3e-11	6.94e-10	453.674	430.357	425.267	668.704	652.35	673.387	1.52376
ENSMUSG00000102813	RP23-169H13.6	74.9204	0.607108	0.239178	2.53831	0.011139	0.0332864	60.7429	56.7597	61.1895	77.6716	93.0267	100.132	1.5232
ENSMUSG00000028098	Rnf115	956.299	0.606908	0.0748384	8.10957	5.08e-16	7.58e-15	730.813	772.61	769.967	1161.43	1169.81	1133.16	1.52299
ENSMUSG00000090137	Uba52	237.119	0.606772	0.13527	4.48564	7.27e-06	3.93e-05	192.669	185.528	185.608	296.123	279.08	283.707	1.52285
ENSMUSG00000030104	Edem1	2265.89	0.606565	0.0567164	10.6947	1.08e-26	3.16e-25	1793.81	1769.72	1824.47	2752.49	2810.57	2644.32	1.52263
ENSMUSG00000024620	Pdgfrb	618.039	0.605398	0.100386	6.03074	1.63e-09	1.37e-08	492.587	497.283	483.397	673.558	718.631	842.777	1.5214
ENSMUSG00000053560	Ier2	1164.41	0.605317	0.072656	8.33127	8e-17	1.27e-15	917.787	920.863	930.08	1426	1473.31	1318.4	1.52131
ENSMUSG00000065954	Tacc1	1597.93	0.605251	0.0683528	8.85481	8.38e-19	1.51e-17	1342.99	1245.32	1216.65	1896.89	1848.91	2036.85	1.52124
ENSMUSG00000017677	Wsb1	2829.48	0.603448	0.068567	8.80085	1.36e-18	2.41e-17	2253.18	2157.72	2324.18	3612.94	3587.34	3041.51	1.51934
ENSMUSG00000013415	Igf2bp1	2235.11	0.602785	0.0574215	10.4976	8.87e-26	2.47e-24	1845.07	1770.56	1709.23	2656.61	2698.94	2730.26	1.51865
ENSMUSG00000079555	Haus3	1544.52	0.602679	0.0668065	9.02127	1.86e-19	3.48e-18	1212.96	1220.76	1243.17	1955.14	1886.12	1748.97	1.51853
ENSMUSG00000020186	Csrp2	775.74	0.602391	0.0860817	6.9979	2.6e-12	2.84e-11	635.902	594.706	615.974	998.808	939.569	869.479	1.51823
ENSMUSG00000028413	B4galt1	1634.99	0.602005	0.0617578	9.74784	1.88e-22	4.29e-21	1320.21	1294.46	1279.88	2001.26	1996.59	1917.53	1.51782
ENSMUSG00000041112	Elmo1	273.286	0.60196	0.134851	4.46388	8.05e-06	4.32e-05	222.091	189.764	239.659	345.881	330.245	312.078	1.51778
ENSMUSG00000033319	Fem1c	1837.68	0.601844	0.0612843	9.82052	9.19e-23	2.13e-21	1521.42	1403.74	1454.27	2207.57	2262.87	2176.2	1.51766
ENSMUSG00000108053	RP24-317F6.7	164.911	0.601477	0.167904	3.58227	0.000340621	0.00141379	113.893	144.864	134.617	184.47	198.845	212.78	1.51727
ENSMUSG00000021127	Zfp36l1	460.605	0.60085	0.102814	5.84404	5.09e-09	4.02e-08	391.032	354.96	352.859	554.624	536.066	574.09	1.51661
ENSMUSG00000025171	Ubtd1	450.137	0.599961	0.102315	5.86384	4.52e-09	3.6e-08	350.221	365.126	358.978	518.215	544.206	564.077	1.51568
ENSMUSG00000025337	Sbds	1382.11	0.59958	0.0723512	8.28708	1.16e-16	1.82e-15	1107.61	1087.75	1098.35	1731.83	1744.25	1522.84	1.51528
ENSMUSG00000044950	Pwwp2a	803.347	0.598993	0.0854177	7.01251	2.34e-12	2.57e-11	650.139	673.492	593.538	955.118	925.615	1022.18	1.51466
ENSMUSG00000041126	H2afv	483.099	0.598175	0.106246	5.6301	1.8e-08	1.33e-07	351.17	413.414	386.513	617.732	590.719	539.044	1.5138
ENSMUSG00000042046	Dstyk	993.42	0.597873	0.0795597	7.51477	5.7e-14	7.19e-13	854.197	752.278	766.908	1151.72	1183.76	1251.65	1.51348
ENSMUSG00000027981	Rnpc3	880.421	0.597536	0.0789972	7.56401	3.91e-14	4.98e-13	699.492	705.684	695.52	1038.86	1123.3	1019.68	1.51313
ENSMUSG00000024810	Il33	289.687	0.59724	0.137827	4.33327	1.47e-05	7.63e-05	245.819	210.096	236.599	385.931	294.197	365.482	1.51282
ENSMUSG00000020142	Slc1a4	895.103	0.596725	0.0768126	7.76858	7.94e-15	1.08e-13	720.373	725.169	692.461	1044.93	1089.57	1098.11	1.51228
ENSMUSG00000026276	2020-09-02	117.557	0.596423	0.199314	2.99238	0.00276814	0.00961244	102.504	99.9648	78.5265	123.789	145.354	155.204	1.51196
ENSMUSG00000057133	Chd6	1028.27	0.596354	0.0837245	7.12281	1.06e-12	1.2e-11	793.454	868.339	796.483	1173.57	1170.97	1366.8	1.51189
ENSMUSG00000005699	Pard6a	206.777	0.596172	0.16315	3.65412	0.000258062	0.00109384	164.196	179.598	150.934	251.219	203.496	291.217	1.5117
ENSMUSG00000014592	Camta1	188.309	0.594321	0.158653	3.74605	0.000179642	0.000782102	161.348	156.725	132.577	217.238	211.636	250.33	1.50976
ENSMUSG00000025077	Dclre1a	972.718	0.593687	0.0784612	7.56663	3.83e-14	4.88e-13	795.352	788.706	743.452	1154.15	1110.51	1244.14	1.5091
ENSMUSG00000021096	Ppm1a	2173.46	0.592931	0.058578	10.1221	4.41e-24	1.12e-22	1762.49	1715.5	1718.4	2668.75	2681.49	2494.12	1.50831
ENSMUSG00000046675	Tmem251	502.086	0.592919	0.0971984	6.10009	1.06e-09	9.09e-09	391.032	403.248	405.89	622.586	608.162	581.6	1.5083
ENSMUSG00000020185	E2f7	2385.18	0.592689	0.0556753	10.6455	1.83e-26	5.25e-25	1894.42	1956.09	1853.02	2930.89	2857.08	2819.55	1.50806
ENSMUSG00000028436	Dcaf12	1500.92	0.592594	0.062415	9.49442	2.21e-21	4.75e-20	1189.23	1191.11	1210.53	1799.8	1817.51	1797.37	1.50796
ENSMUSG00000019088	Dnase1l1	127.636	0.592544	0.181554	3.26373	0.00109955	0.00415409	103.453	105.895	95.8635	156.557	148.843	155.204	1.5079
ENSMUSG00000034412	Tbc1d10a	828.16	0.592471	0.0793757	7.46414	8.38e-14	1.04e-12	639.699	681.964	659.826	968.468	1009.34	1009.66	1.50783
ENSMUSG00000030245	Golt1b	1859.8	0.59137	0.0650296	9.09385	9.56e-20	1.82e-18	1524.27	1476.6	1447.13	2325.29	2303.57	2081.91	1.50668
ENSMUSG00000071637	Cebpd	172.934	0.591337	0.165425	3.57465	0.000350695	0.00145272	136.672	143.17	134.617	174.761	225.59	222.794	1.50664
ENSMUSG00000039328	Rnf122	359.299	0.589729	0.126508	4.66159	3.14e-06	1.79e-05	265.75	322.768	272.293	376.222	458.156	460.607	1.50496
ENSMUSG00000024403	Atp6v1g2	116.689	0.589136	0.194945	3.02207	0.00251056	0.00878065	83.5215	104.201	91.7842	127.43	148.843	144.357	1.50435
ENSMUSG00000061451	Tmem151a	339.753	0.588185	0.124625	4.71962	2.36e-06	1.37e-05	278.089	294.812	241.698	371.367	412.806	439.746	1.50335
ENSMUSG00000063919	Srrm4	231.279	0.587547	0.145102	4.0492	5.14e-05	0.000244992	171.789	212.637	169.291	287.628	265.126	281.204	1.50269
ENSMUSG00000032085	Tagln	128.944	0.586259	0.181979	3.22158	0.00127488	0.0047589	96.809	107.589	105.042	158.984	144.191	161.046	1.50135
ENSMUSG00000032525	Nktr	2915.72	0.585643	0.0512416	11.4291	2.99e-30	1.05e-28	2331.96	2294.11	2370.07	3514.64	3504.78	3478.75	1.50071
ENSMUSG00000000278	Scpep1	1719.57	0.585417	0.067794	8.63523	5.86e-18	9.94e-17	1361.02	1347.83	1414.5	2163.88	2126.82	1903.34	1.50047
ENSMUSG00000079037	Prnp	1330.19	0.585314	0.0666851	8.77728	1.67e-18	2.95e-17	1034.53	1095.38	1060.62	1592.27	1633.78	1564.56	1.50037

## Sheet: Sheet2
Dataset EV3: Metascape analysis of C4 stage vs C3 stage-induced genes (padj<0.05, >1.5 fold, Wald chi-squared test, n=3)

## Sheet: C4 vs C3 Metascape
GroupID	Category	Term	Description	LogP	Log(q-value)	Genes	Symbols	InTerm_InList
1_Summary	GO Biological Processes	GO:0035239	tube morphogenesis	-12.4256	-8.4178	11352,11481,11501,11601,11727,11816,11852,12042,12125,12192,12224,12614,12767,13636,13666,14205,14362,14365,14367,14388,14463,14465,14595,14615,14674,14766,15184,15205,15213,15229,15368,15370,15402,16373,16399,16476,16477,16790,16835,16870,16974,17130,17131,17300,17769,17869,18015,18028,18109,18124,18128,18133,18505,18591,18595,18596,18771,18816,19108,19271,19378,19883,20296,20460,20733,21385,213…	Abl2,Acvr2b,Adam8,Angpt2,Ang,Apoe,Rhob,Bcl10,Bcl2l11,Zfp36l1,Klf5,Celsr1,Cxcr4,Efna1,Eif2ak3,Vegfd,Fzd1,Fzd3,Fzd5,Gab1,Gata4,Gata6,B4galt1,Gjc1,Gna13,Adgrg1,Hdac5,Hes1,Hey1,Foxd1,Hmox1,Nr4a1,Hoxa5,Irx3,Itga2b,Jun,Junb,Anpep,Ldlr,Lhx2,Lrp6,Smad6,Smad7,Foxc1,Mthfr,Myc,Nf1,Nfib,Mycn,Nr4a3,Notch1,Ccn3,Pax3,Pdgfb,Pdgfra,Pdgfrb,Pknox1,Serpinf2,Prkx,Ptprj,Aldh1a2,Rora,Ccl2,Stil,Spint2,Tbx2,Tbx6,Tcf7l2,T…	124/-
1_Member	GO Biological Processes	GO:0035239	tube morphogenesis	-12.4256	-8.4178	11352,11481,11501,11601,11727,11816,11852,12042,12125,12192,12224,12614,12767,13636,13666,14205,14362,14365,14367,14388,14463,14465,14595,14615,14674,14766,15184,15205,15213,15229,15368,15370,15402,16373,16399,16476,16477,16790,16835,16870,16974,17130,17131,17300,17769,17869,18015,18028,18109,18124,18128,18133,18505,18591,18595,18596,18771,18816,19108,19271,19378,19883,20296,20460,20733,21385,213…	Abl2,Acvr2b,Adam8,Angpt2,Ang,Apoe,Rhob,Bcl10,Bcl2l11,Zfp36l1,Klf5,Celsr1,Cxcr4,Efna1,Eif2ak3,Vegfd,Fzd1,Fzd3,Fzd5,Gab1,Gata4,Gata6,B4galt1,Gjc1,Gna13,Adgrg1,Hdac5,Hes1,Hey1,Foxd1,Hmox1,Nr4a1,Hoxa5,Irx3,Itga2b,Jun,Junb,Anpep,Ldlr,Lhx2,Lrp6,Smad6,Smad7,Foxc1,Mthfr,Myc,Nf1,Nfib,Mycn,Nr4a3,Notch1,Ccn3,Pax3,Pdgfb,Pdgfra,Pdgfrb,Pknox1,Serpinf2,Prkx,Ptprj,Aldh1a2,Rora,Ccl2,Stil,Spint2,Tbx2,Tbx6,Tcf7l2,T…	108/765
1_Member	GO Biological Processes	GO:0001944	vasculature development	-10.7484	-7.42802	11481,11501,11601,11605,11727,11816,11852,12192,12224,12702,12767,12929,13198,13636,13653,13666,14205,14367,14388,14463,14465,14595,14615,14674,14766,15205,15213,15368,15370,16399,16476,16477,16790,16835,16878,17095,17130,17131,17246,17300,18015,18128,18133,18591,18595,18596,18771,18816,19108,19271,19378,19883,20296,21385,21389,21416,21808,21814,21928,22164,22339,22411,22433,22682,26903,52679,545…	Acvr2b,Adam8,Angpt2,Gla,Ang,Apoe,Rhob,Zfp36l1,Klf5,Socs3,Cxcr4,Crkl,Ddit3,Efna1,Egr1,Eif2ak3,Vegfd,Fzd5,Gab1,Gata4,Gata6,B4galt1,Gjc1,Gna13,Adgrg1,Hes1,Hey1,Hmox1,Nr4a1,Itga2b,Jun,Junb,Anpep,Ldlr,Lif,Lyl1,Smad6,Smad7,Mdm2,Foxc1,Nf1,Notch1,Ccn3,Pdgfb,Pdgfra,Pdgfrb,Pknox1,Serpinf2,Prkx,Ptprj,Aldh1a2,Rora,Ccl2,Tbx2,Tbx6,Tcf7l2,Tgfb2,Tgfbr3,Tnfaip2,Tnfsf4,Vegfa,Wnt11,Xbp1,Zfand5,Dysf,E2f7,Calcrl,Foxo…	89/619
1_Member	GO Biological Processes	GO:0001568	blood vessel development	-10.6841	-7.42802	11481,11501,11601,11605,11727,11816,11852,12192,12224,12702,12767,12929,13198,13636,13653,13666,14205,14367,14388,14463,14465,14595,14615,14674,14766,15205,15213,15368,15370,16399,16476,16477,16790,16835,17095,17130,17131,17246,17300,18015,18128,18133,18591,18595,18596,18771,18816,19108,19271,19378,19883,20296,21385,21389,21416,21808,21814,21928,22164,22339,22411,22433,26903,52679,54598,56458,572…	Acvr2b,Adam8,Angpt2,Gla,Ang,Apoe,Rhob,Zfp36l1,Klf5,Socs3,Cxcr4,Crkl,Ddit3,Efna1,Egr1,Eif2ak3,Vegfd,Fzd5,Gab1,Gata4,Gata6,B4galt1,Gjc1,Gna13,Adgrg1,Hes1,Hey1,Hmox1,Nr4a1,Itga2b,Jun,Junb,Anpep,Ldlr,Lyl1,Smad6,Smad7,Mdm2,Foxc1,Nf1,Notch1,Ccn3,Pdgfb,Pdgfra,Pdgfrb,Pknox1,Serpinf2,Prkx,Ptprj,Aldh1a2,Rora,Ccl2,Tbx2,Tbx6,Tcf7l2,Tgfb2,Tgfbr3,Tnfaip2,Tnfsf4,Vegfa,Wnt11,Xbp1,Dysf,E2f7,Calcrl,Foxo1,Tbx20,Ndn…	85/581
1_Member	GO Biological Processes	GO:0048514	blood vessel morphogenesis	-8.34871	-5.47549	11501,11601,11727,11816,11852,12192,12224,12767,13636,13666,14205,14367,14388,14463,14595,14615,14674,14766,15205,15213,15368,15370,16399,16476,16477,16790,16835,17130,17131,17300,18015,18128,18133,18591,18595,18596,18771,18816,19108,19271,19883,20296,21385,21389,21808,21814,21928,22339,22411,22433,26903,52679,54598,57246,68169,72461,73181,77044,93759,99929,105450,217721,229700,235626,244349,3207…	Adam8,Angpt2,Ang,Apoe,Rhob,Zfp36l1,Klf5,Cxcr4,Efna1,Eif2ak3,Vegfd,Fzd5,Gab1,Gata4,B4galt1,Gjc1,Gna13,Adgrg1,Hes1,Hey1,Hmox1,Nr4a1,Itga2b,Jun,Junb,Anpep,Ldlr,Smad6,Smad7,Foxc1,Nf1,Notch1,Ccn3,Pdgfb,Pdgfra,Pdgfrb,Pknox1,Serpinf2,Prkx,Ptprj,Rora,Ccl2,Tbx2,Tbx6,Tgfb2,Tgfbr3,Tnfaip2,Vegfa,Wnt11,Xbp1,Dysf,E2f7,Calcrl,Tbx20,Ndnf,Prcp,Nfatc4,Arid2,Sirt1,Tiparp,Mmrn2,Flvcr2,Rbm15,Setd2,Kat6a,Chd7,Itgb8	67/463
1_Member	GO Biological Processes	GO:0001525	angiogenesis	-4.33644	-2.52145	11501,11601,11727,11852,12224,12767,13636,13666,14205,14367,14388,14595,14674,14766,15368,15370,16399,16476,16790,17300,18015,18128,18133,18595,18596,18771,19108,19883,20296,21928,22339,22433,26903,52679,54598,57246,68169,72461,73181,93759,105450,217721,229700,235626	Adam8,Angpt2,Ang,Rhob,Klf5,Cxcr4,Efna1,Eif2ak3,Vegfd,Fzd5,Gab1,B4galt1,Gna13,Adgrg1,Hmox1,Nr4a1,Itga2b,Jun,Anpep,Foxc1,Nf1,Notch1,Ccn3,Pdgfra,Pdgfrb,Pknox1,Prkx,Rora,Ccl2,Tnfaip2,Vegfa,Xbp1,Dysf,E2f7,Calcrl,Tbx20,Ndnf,Prcp,Nfatc4,Sirt1,Mmrn2,Flvcr2,Rbm15,Setd2	44/344
2_Summary	GO Biological Processes	GO:0141124	intracellular signaling cassette	-12.3517	-8.4178	11352,11501,11816,11852,11858,12042,12051,12053,12192,12614,12767,12795,12914,13400,13548,13666,14281,14388,14419,14674,14766,14783,15368,15559,16210,16362,16476,16797,17125,17130,17131,17258,17341,17748,17750,17869,18015,18024,18035,18439,18578,18584,18591,18802,19338,19416,19696,19698,19727,19769,20663,21898,22034,22241,22433,22695,23912,24088,26401,27261,27387,54199,54215,54446,54720,55948,559…	Abl2,Adam8,Apoe,Rhob,Rnd2,Bcl10,Bcl3,Bcl6,Zfp36l1,Celsr1,Cxcr4,Plk3,Crebbp,Dmpk,Dyrk1a,Eif2ak3,Fos,Gab1,Gal,Gna13,Adgrg1,Grb10,Hmox1,Htr2b,Impact,Irf1,Jun,Lat,Smad1,Smad6,Smad7,Mef2a,Bhlha15,Mt1,Mt2,Myc,Nf1,Nfe2l2,Nfkbia,P2rx7,Pde4b,Pde8a,Pdgfb,Plcd4,Rab33b,Rasd1,Rel,Relb,Rfxank,Rit1,Sos2,Tlr4,Traf6,Ulk1,Xbp1,Zfp36,Rhof,Tlr2,Map3k1,Dok3,Sh2d3c,Ccrl2,Cd160,Nfat5,Rcan1,Sfn,Smad9,Rab9,Gsk3b,Cdc42ep4…	108/-
2_Member	GO Biological Processes	GO:0141124	intracellular signaling cassette	-12.3517	-8.4178	11352,11501,11816,11852,11858,12042,12051,12053,12192,12614,12767,12795,12914,13400,13548,13666,14281,14388,14419,14674,14766,14783,15368,15559,16210,16362,16476,16797,17125,17130,17131,17258,17341,17748,17750,17869,18015,18024,18035,18439,18578,18584,18591,18802,19338,19416,19696,19698,19727,19769,20663,21898,22034,22241,22433,22695,23912,24088,26401,27261,27387,54199,54215,54446,54720,55948,559…	Abl2,Adam8,Apoe,Rhob,Rnd2,Bcl10,Bcl3,Bcl6,Zfp36l1,Celsr1,Cxcr4,Plk3,Crebbp,Dmpk,Dyrk1a,Eif2ak3,Fos,Gab1,Gal,Gna13,Adgrg1,Grb10,Hmox1,Htr2b,Impact,Irf1,Jun,Lat,Smad1,Smad6,Smad7,Mef2a,Bhlha15,Mt1,Mt2,Myc,Nf1,Nfe2l2,Nfkbia,P2rx7,Pde4b,Pde8a,Pdgfb,Plcd4,Rab33b,Rasd1,Rel,Relb,Rfxank,Rit1,Sos2,Tlr4,Traf6,Ulk1,Xbp1,Zfp36,Rhof,Tlr2,Map3k1,Dok3,Sh2d3c,Ccrl2,Cd160,Nfat5,Rcan1,Sfn,Smad9,Rab9,Gsk3b,Cdc42ep4…	108/767
2_Member	GO Biological Processes	GO:0007264	small GTPase-mediated signal transduction	-7.20612	-4.74382	11352,11852,11858,12053,12614,14674,14766,15368,16797,18015,18802,19338,19727,19769,20663,22241,23912,27261,27387,56382,56699,56715,67790,69159,69581,70727,74734,74754,76089,104215,114255,117600,140580,170758,194231,232906,233046,233071,234353,240057,320292	Abl2,Rhob,Rnd2,Bcl6,Celsr1,Gna13,Adgrg1,Hmox1,Lat,Nf1,Plcd4,Rab33b,Rfxank,Rit1,Sos2,Ulk1,Rhof,Dok3,Sh2d3c,Rab9,Cdc42ep4,Rabgef1,Rab39b,Rhebl1,Rhou,Rasgef1a,Rhoh,Dhcr24,Rapgef2,Rhoq,Dok4,Srgap1,Elmo1,Rac3,Cnksr1,Arhgap35,Rasgrp4,Arhgap33,Psd3,Syngap1,Rasgef1b	41/242
2_Member	GO Biological Processes	GO:0007265	Ras protein signal transduction	-4.98283	-3.00556	16797,18015,19727,19769,20663,22241,27261,56715,70727,74754,76089,114255,194231,233046,240057,320292	Lat,Nf1,Rfxank,Rit1,Sos2,Ulk1,Dok3,Rabgef1,Rasgef1a,Dhcr24,Rapgef2,Dok4,Cnksr1,Rasgrp4,Syngap1,Rasgef1b	16/68
3_Summary	GO Biological Processes	GO:0061061	muscle structure development	-12.1521	-8.39428	11459,11906,11910,12224,12227,12335,12803,13008,13549,13653,14281,14362,14463,14465,15205,15213,15370,15982,16373,16878,16974,17130,17131,17133,17258,17300,17691,17701,17869,18015,18128,18505,18591,18595,18596,18858,19712,19883,20474,20482,21385,21416,21808,21814,21952,22138,22339,22408,22417,22433,22634,26556,26903,53376,54720,56312,56637,56702,57246,57339,70834,71371,72330,73181,74182,75547,789…	Acta1,Zfhx3,Atf3,Klf5,Btg2,Capn3,Cntf,Csrp2,Dyrk1b,Egr1,Fos,Fzd1,Gata4,Gata6,Hes1,Hey1,Nr4a1,Ifrd1,Irx3,Lif,Lrp6,Smad6,Smad7,Maff,Mef2a,Foxc1,Sik1,Msx1,Myc,Nf1,Notch1,Pax3,Pdgfb,Pdgfra,Pdgfrb,Pmp22,Rest,Rora,Six4,Skil,Tbx2,Tcf7l2,Tgfb2,Tgfbr3,Tnni1,Ttn,Vegfa,Wnt1,Wnt4,Xbp1,Plagl1,Homer1,Dysf,Usp2,Rcan1,Nupr1,Gsk3b,H1f5,Tbx20,Jph1,Spag9,Arid5b,Klhl40,Nfatc4,Gpcpd1,Akap13,Popdc3,Lmod1,Sirt1,Arid1a,…	87/-
3_Member	GO Biological Processes	GO:0061061	muscle structure development	-12.1521	-8.39428	11459,11906,11910,12224,12227,12335,12803,13008,13549,13653,14281,14362,14463,14465,15205,15213,15370,15982,16373,16878,16974,17130,17131,17133,17258,17300,17691,17701,17869,18015,18128,18505,18591,18595,18596,18858,19712,19883,20474,20482,21385,21416,21808,21814,21952,22138,22339,22408,22417,22433,22634,26556,26903,53376,54720,56312,56637,56702,57246,57339,70834,71371,72330,73181,74182,75547,789…	Acta1,Zfhx3,Atf3,Klf5,Btg2,Capn3,Cntf,Csrp2,Dyrk1b,Egr1,Fos,Fzd1,Gata4,Gata6,Hes1,Hey1,Nr4a1,Ifrd1,Irx3,Lif,Lrp6,Smad6,Smad7,Maff,Mef2a,Foxc1,Sik1,Msx1,Myc,Nf1,Notch1,Pax3,Pdgfb,Pdgfra,Pdgfrb,Pmp22,Rest,Rora,Six4,Skil,Tbx2,Tcf7l2,Tgfb2,Tgfbr3,Tnni1,Ttn,Vegfa,Wnt1,Wnt4,Xbp1,Plagl1,Homer1,Dysf,Usp2,Rcan1,Nupr1,Gsk3b,H1f5,Tbx20,Jph1,Spag9,Arid5b,Klhl40,Nfatc4,Gpcpd1,Akap13,Popdc3,Lmod1,Sirt1,Arid1a,…	87/565
3_Member	GO Biological Processes	GO:0007517	muscle organ development	-8.03165	-5.30618	11459,11906,11910,12224,12227,12803,13653,14281,14362,14463,15213,15370,16878,16974,17131,17133,17300,17701,17869,18015,18128,18505,18858,20474,20482,21808,21814,21952,22138,22433,22634,26556,26903,53376,54720,56312,56702,57246,57339,71371,72330,74182,78977,93759,114142,225888,231602,244059,320790,328572,382639,434246	Acta1,Zfhx3,Atf3,Klf5,Btg2,Cntf,Egr1,Fos,Fzd1,Gata4,Hey1,Nr4a1,Lif,Lrp6,Smad7,Maff,Foxc1,Msx1,Myc,Nf1,Notch1,Pax3,Pmp22,Six4,Skil,Tgfb2,Tgfbr3,Tnni1,Ttn,Xbp1,Plagl1,Homer1,Dysf,Usp2,Rcan1,Nupr1,H1f5,Tbx20,Jph1,Arid5b,Klhl40,Gpcpd1,Popdc3,Sirt1,Foxp2,Kmt5b,P2rx2,Chd2,Chd7,Ep300,Zbtb42,Trim72	52/326
3_Member	GO Biological Processes	GO:0007519	skeletal muscle tissue development	-4.36248	-2.54083	11459,11910,12224,12227,13653,14281,14463,15370,17133,17869,18015,18128,18505,18858,20474,20482,22634,26556,26903,54720,56312,72330,74182,78977,114142,231602,328572	Acta1,Atf3,Klf5,Btg2,Egr1,Fos,Gata4,Nr4a1,Maff,Myc,Nf1,Notch1,Pax3,Pmp22,Six4,Skil,Plagl1,Homer1,Dysf,Rcan1,Nupr1,Klhl40,Gpcpd1,Popdc3,Foxp2,P2rx2,Ep300	27/172
3_Member	GO Biological Processes	GO:0035914	skeletal muscle cell differentiation	-3.98021	-2.26771	11910,12224,12227,13653,14281,14463,15370,17133,17869,18128,18505,20474,22634,56312,72330	Atf3,Klf5,Btg2,Egr1,Fos,Gata4,Nr4a1,Maff,Myc,Notch1,Pax3,Six4,Plagl1,Nupr1,Klhl40	15/73
3_Member	GO Biological Processes	GO:0060538	skeletal muscle organ development	-3.7336	-2.07729	11459,11910,12224,12227,13653,14281,14463,15370,17133,17869,18015,18128,18505,18858,20474,20482,22634,26556,26903,54720,56312,72330,74182,78977,114142,231602,328572	Acta1,Atf3,Klf5,Btg2,Egr1,Fos,Gata4,Nr4a1,Maff,Myc,Nf1,Notch1,Pax3,Pmp22,Six4,Skil,Plagl1,Homer1,Dysf,Rcan1,Nupr1,Klhl40,Gpcpd1,Popdc3,Foxp2,P2rx2,Ep300	27/187
4_Summary	GO Biological Processes	GO:0042594	response to starvation	-11.4259	-7.79303	11910,12123,12425,12575,12660,13198,13666,14102,16210,16476,17341,18024,20788,21416,21847,22241,22417,22433,22695,27053,52187,54170,54636,56458,56484,56486,57436,57748,58801,67443,67579,70510,72027,74551,93759,140742,171543,216742,216805,217695,226720,230784,100504663,11555,11816,11883,11905,12042,12095,12514,12914,13115,14159,16835,16974,18712,22227,22289,69847,78757,80859,81004,100705,226413,22…	Atf3,Hrk,Cckar,Cdkn1a,Chka,Ddit3,Eif2ak3,Fas,Impact,Jun,Bhlha15,Nfe2l2,Srebf2,Tcf7l2,Klf10,Ulk1,Wnt4,Xbp1,Zfp36,Asns,Rragd,Rragc,Wdr45,Foxo1,Foxo3,Gabarap,Gabarapl1,Jmy,Pmaip1,Map1lc3b,Cpeb4,Rnf167,Slc39a4,Pck2,Sirt1,Sesn1,Bmf,Fnip1,Flcn,Zfyve1,Becn2,Sesn2,Atg14,Adrb2,Apoe,Arsa,Serpinc1,Bcl10,Bglap3,Cd68,Crebbp,Cyp27b1,Fes,Ldlr,Lrp6,Pim1,Ucp1,Kdm6a,Wnk4,Rictor,Nfkbiz,Tbl1xr1,Acacb,Lct,Slc25a25,No…	67/-
4_Member	GO Biological Processes	GO:0042594	response to starvation	-11.4259	-7.79303	11910,12123,12425,12575,12660,13198,13666,14102,16210,16476,17341,18024,20788,21416,21847,22241,22417,22433,22695,27053,52187,54170,54636,56458,56484,56486,57436,57748,58801,67443,67579,70510,72027,74551,93759,140742,171543,216742,216805,217695,226720,230784,100504663	Atf3,Hrk,Cckar,Cdkn1a,Chka,Ddit3,Eif2ak3,Fas,Impact,Jun,Bhlha15,Nfe2l2,Srebf2,Tcf7l2,Klf10,Ulk1,Wnt4,Xbp1,Zfp36,Asns,Rragd,Rragc,Wdr45,Foxo1,Foxo3,Gabarap,Gabarapl1,Jmy,Pmaip1,Map1lc3b,Cpeb4,Rnf167,Slc39a4,Pck2,Sirt1,Sesn1,Bmf,Fnip1,Flcn,Zfyve1,Becn2,Sesn2,Atg14	43/193
4_Member	GO Biological Processes	GO:0031667	response to nutrient levels	-11.029	-7.57224	11555,11816,11883,11905,11910,12042,12095,12123,12425,12514,12575,12660,12914,13115,13198,13666,14102,14159,16210,16476,16835,16974,17341,18024,18712,20788,21416,21847,22227,22241,22289,22417,22433,22695,27053,52187,54170,54636,56458,56484,56486,57436,57748,58801,67443,67579,69847,70510,72027,74551,78757,80859,81004,93759,100705,140742,171543,216742,216805,217695,226413,226720,227731,230784,25763…	Adrb2,Apoe,Arsa,Serpinc1,Atf3,Bcl10,Bglap3,Hrk,Cckar,Cd68,Cdkn1a,Chka,Crebbp,Cyp27b1,Ddit3,Eif2ak3,Fas,Fes,Impact,Jun,Ldlr,Lrp6,Bhlha15,Nfe2l2,Pim1,Srebf2,Tcf7l2,Klf10,Ucp1,Ulk1,Kdm6a,Wnt4,Xbp1,Zfp36,Asns,Rragd,Rragc,Wdr45,Foxo1,Foxo3,Gabarap,Gabarapl1,Jmy,Pmaip1,Map1lc3b,Cpeb4,Wnk4,Rnf167,Slc39a4,Pck2,Rictor,Nfkbiz,Tbl1xr1,Sirt1,Acacb,Sesn1,Bmf,Fnip1,Flcn,Zfyve1,Lct,Becn2,Slc25a25,Sesn2,Nod2,Ep3…	67/402
4_Member	GO Biological Processes	GO:0031669	cellular response to nutrient levels	-10.8618	-7.47195	11910,12123,12514,12575,12660,12914,13666,14102,14159,16210,16476,17341,18024,18712,20788,21416,21847,22241,22289,22417,22433,27053,52187,54170,54636,56458,56486,57436,57748,58801,67443,67579,70510,72027,78757,93759,140742,171543,216742,216805,217695,226720,230784,328572,100504663	Atf3,Hrk,Cd68,Cdkn1a,Chka,Crebbp,Eif2ak3,Fas,Fes,Impact,Jun,Bhlha15,Nfe2l2,Pim1,Srebf2,Tcf7l2,Klf10,Ulk1,Kdm6a,Wnt4,Xbp1,Asns,Rragd,Rragc,Wdr45,Foxo1,Gabarap,Gabarapl1,Jmy,Pmaip1,Map1lc3b,Cpeb4,Rnf167,Slc39a4,Rictor,Sirt1,Sesn1,Bmf,Fnip1,Flcn,Zfyve1,Becn2,Sesn2,Ep300,Atg14	45/216
4_Member	GO Biological Processes	GO:0009267	cellular response to starvation	-10.549	-7.42802	11910,12123,12575,12660,13666,14102,16210,16476,17341,18024,20788,21416,21847,22241,22417,22433,27053,52187,54170,54636,56458,56486,57436,57748,58801,67443,67579,70510,72027,93759,140742,171543,216742,216805,217695,226720,230784,100504663	Atf3,Hrk,Cdkn1a,Chka,Eif2ak3,Fas,Impact,Jun,Bhlha15,Nfe2l2,Srebf2,Tcf7l2,Klf10,Ulk1,Wnt4,Xbp1,Asns,Rragd,Rragc,Wdr45,Foxo1,Gabarap,Gabarapl1,Jmy,Pmaip1,Map1lc3b,Cpeb4,Rnf167,Slc39a4,Sirt1,Sesn1,Bmf,Fnip1,Flcn,Zfyve1,Becn2,Sesn2,Atg14	38/166
4_Member	GO Biological Processes	GO:0042149	cellular response to glucose starvation	-4.67726	-2.77677	12660,13666,17341,18024,22433,27053,58801,67579,93759,140742,230784,100504663	Chka,Eif2ak3,Bhlha15,Nfe2l2,Xbp1,Asns,Pmaip1,Cpeb4,Sirt1,Sesn1,Sesn2,Atg14	12/43
5_Summary	GO Biological Processes	GO:0043068	positive regulation of programmed cell death	-11.1647	-7.62868	11501,11540,11555,11852,11910,12042,12053,12123,12125,12177,12226,12363,12569,12575,13038,13197,13198,13557,13653,13666,14102,14419,14465,14528,14595,14825,15357,15368,15370,15402,15958,16193,16362,16452,16476,16974,17691,17701,17869,17872,17873,18015,18109,18124,18128,18439,18569,18596,19122,19252,19378,19712,19766,20437,20482,21416,21808,21898,22411,22433,26401,50996,54215,56312,56338,56353,564…	Adam8,Adora2a,Adrb2,Rhob,Atf3,Bcl10,Bcl6,Hrk,Bcl2l11,Bnip3l,Btg1,Casp4,Cdk5r1,Cdkn1a,Ctsk,Gadd45a,Ddit3,E2f3,Egr1,Eif2ak3,Fas,Gal,Gata6,Gch1,B4galt1,Cxcl1,Hmgcr,Hmox1,Nr4a1,Hoxa5,Ifit2,Il6,Irf1,Jak2,Jun,Lrp6,Sik1,Msx1,Myc,Ppp1r15a,Gadd45b,Nf1,Mycn,Nr4a3,Notch1,P2rx7,Pdcd4,Pdgfrb,Prnp,Dusp1,Aldh1a2,Rest,Ripk1,Siah1a,Skil,Tcf7l2,Tgfb2,Tlr4,Wnt11,Xbp1,Map3k1,Pdcd7,Cd160,Nupr1,Txnip,Rybp,Foxo1,Foxo3,…	95/-
5_Member	GO Biological Processes	GO:0043068	positive regulation of programmed cell death	-11.1647	-7.62868	11501,11540,11555,11852,11910,12042,12053,12123,12125,12177,12226,12363,12569,12575,13038,13197,13198,13557,13653,13666,14102,14419,14465,14528,14595,14825,15357,15368,15370,15402,15958,16193,16362,16452,16476,16974,17691,17701,17869,17872,17873,18015,18109,18124,18128,18439,18569,18596,19122,19252,19378,19712,19766,20437,20482,21416,21808,21898,22411,22433,26401,50996,54215,56312,56338,56353,564…	Adam8,Adora2a,Adrb2,Rhob,Atf3,Bcl10,Bcl6,Hrk,Bcl2l11,Bnip3l,Btg1,Casp4,Cdk5r1,Cdkn1a,Ctsk,Gadd45a,Ddit3,E2f3,Egr1,Eif2ak3,Fas,Gal,Gata6,Gch1,B4galt1,Cxcl1,Hmgcr,Hmox1,Nr4a1,Hoxa5,Ifit2,Il6,Irf1,Jak2,Jun,Lrp6,Sik1,Msx1,Myc,Ppp1r15a,Gadd45b,Nf1,Mycn,Nr4a3,Notch1,P2rx7,Pdcd4,Pdgfrb,Prnp,Dusp1,Aldh1a2,Rest,Ripk1,Siah1a,Skil,Tcf7l2,Tgfb2,Tlr4,Wnt11,Xbp1,Map3k1,Pdcd7,Cd160,Nupr1,Txnip,Rybp,Foxo1,Foxo3,…	95/668
5_Member	GO Biological Processes	GO:0043065	positive regulation of apoptotic process	-10.3418	-7.25303	11501,11540,11555,11852,11910,12042,12053,12123,12125,12177,12226,12363,12569,13038,13197,13198,13557,13653,13666,14102,14419,14465,14528,14595,15357,15368,15370,15402,15958,16193,16362,16452,16476,16974,17691,17701,17869,17872,17873,18015,18124,18128,18439,18569,18596,19122,19252,19378,19712,19766,20437,20482,21416,21808,21898,22411,22433,26401,50996,54215,56312,56338,56353,56458,56484,56637,572…	Adam8,Adora2a,Adrb2,Rhob,Atf3,Bcl10,Bcl6,Hrk,Bcl2l11,Bnip3l,Btg1,Casp4,Cdk5r1,Ctsk,Gadd45a,Ddit3,E2f3,Egr1,Eif2ak3,Fas,Gal,Gata6,Gch1,B4galt1,Hmgcr,Hmox1,Nr4a1,Hoxa5,Ifit2,Il6,Irf1,Jak2,Jun,Lrp6,Sik1,Msx1,Myc,Ppp1r15a,Gadd45b,Nf1,Nr4a3,Notch1,P2rx7,Pdcd4,Pdgfrb,Prnp,Dusp1,Aldh1a2,Rest,Ripk1,Siah1a,Skil,Tcf7l2,Tgfb2,Tlr4,Wnt11,Xbp1,Map3k1,Pdcd7,Cd160,Nupr1,Txnip,Rybp,Foxo1,Foxo3,Gsk3b,Tbx20,Jmy,Zb…	91/650
6_Summary	GO Biological Processes	GO:0048568	embryonic organ development	-10.605	-7.42802	12192,12608,12614,12702,12981,13636,13799,14365,14367,14388,14463,14632,14683,15205,15213,15257,15402,15404,15405,15416,15417,15427,15490,15586,16477,16878,16974,17300,17701,17869,17910,18109,18124,18128,18423,18516,18591,18595,18596,19378,19647,19712,20460,20474,20683,20687,20733,21385,21389,21416,21808,21906,22289,22329,22339,22408,22411,52679,57246,67581,68146,68592,71175,77044,78912,93760,106…	Zfp36l1,Cebpb,Celsr1,Socs3,Csf2,Efna1,En2,Fzd3,Fzd5,Gab1,Gata4,Gli1,Gnas,Hes1,Hey1,Hipk1,Hoxa5,Hoxa7,Hoxa9,Hoxb8,Hoxb9,Hoxc9,Hsd17b7,Hyal1,Junb,Lif,Lrp6,Foxc1,Msx1,Myc,Myo15a,Mycn,Nr4a3,Notch1,Otx1,Pbx3,Pdgfb,Pdgfra,Pdgfrb,Aldh1a2,Rbbp6,Rest,Stil,Six4,Sp1,Sp3,Spint2,Tbx2,Tbx6,Tcf7l2,Tgfb2,Otop1,Kdm6a,Vcam1,Vegfa,Wnt1,Wnt11,E2f7,Tbx20,Tbc1d23,Arl13b,Syf2,Nipbl,Arid2,Sp2,Arid1a,Prickle1,Satb2,Kmt2a…	120/-
6_Member	GO Biological Processes	GO:0048568	embryonic organ development	-10.605	-7.42802	12192,12608,12614,12702,12981,13636,13799,14365,14367,14388,14463,14632,14683,15205,15213,15257,15402,15404,15405,15416,15417,15427,15490,15586,16477,16878,16974,17300,17701,17869,17910,18109,18124,18128,18423,18516,18591,18595,18596,19378,19647,19712,20460,20474,20683,20687,20733,21385,21389,21416,21808,21906,22289,22329,22339,22408,22411,52679,57246,67581,68146,68592,71175,77044,78912,93760,106…	Zfp36l1,Cebpb,Celsr1,Socs3,Csf2,Efna1,En2,Fzd3,Fzd5,Gab1,Gata4,Gli1,Gnas,Hes1,Hey1,Hipk1,Hoxa5,Hoxa7,Hoxa9,Hoxb8,Hoxb9,Hoxc9,Hsd17b7,Hyal1,Junb,Lif,Lrp6,Foxc1,Msx1,Myc,Myo15a,Mycn,Nr4a3,Notch1,Otx1,Pbx3,Pdgfb,Pdgfra,Pdgfrb,Aldh1a2,Rbbp6,Rest,Stil,Six4,Sp1,Sp3,Spint2,Tbx2,Tbx6,Tcf7l2,Tgfb2,Otop1,Kdm6a,Vcam1,Vegfa,Wnt1,Wnt11,E2f7,Tbx20,Tbc1d23,Arl13b,Syf2,Nipbl,Arid2,Sp2,Arid1a,Prickle1,Satb2,Kmt2a…	80/534
6_Member	GO Biological Processes	GO:0048598	embryonic morphogenesis	-8.27401	-5.41928	11352,11481,12042,12125,12192,12614,12702,12904,13636,14362,14365,14367,14463,14465,14632,14683,15205,15257,15395,15402,15404,15405,15416,15417,15427,15559,15586,16373,16870,16974,17125,17300,17701,17769,17869,17910,18109,18124,18128,18423,18505,18595,18986,19252,19378,19712,20460,20474,20683,20687,20733,21385,21389,21416,21808,21815,21906,22034,22289,22329,22408,22411,22417,23872,56217,57246,681…	Abl2,Acvr2b,Bcl10,Bcl2l11,Zfp36l1,Celsr1,Socs3,Crabp2,Efna1,Fzd1,Fzd3,Fzd5,Gata4,Gata6,Gli1,Gnas,Hes1,Hipk1,Hoxa10,Hoxa5,Hoxa7,Hoxa9,Hoxb8,Hoxb9,Hoxc9,Htr2b,Hyal1,Irx3,Lhx2,Lrp6,Smad1,Foxc1,Msx1,Mthfr,Myc,Myo15a,Mycn,Nr4a3,Notch1,Otx1,Pax3,Pdgfra,Pou2f1,Dusp1,Aldh1a2,Rest,Stil,Six4,Sp1,Sp3,Spint2,Tbx2,Tbx6,Tcf7l2,Tgfb2,Tgif1,Otop1,Traf6,Kdm6a,Vcam1,Wnt1,Wnt11,Wnt4,Ets2,Pals1,Tbx20,Arl13b,Syf2,Nip…	85/649
6_Member	GO Biological Processes	GO:0048562	embryonic organ morphogenesis	-6.85315	-4.4546	12614,13636,14365,14367,14463,14632,14683,15205,15257,15402,15404,15405,15416,15417,15427,15586,16974,17701,17869,17910,18109,18124,18128,18423,18595,19378,19712,20460,20474,20683,20687,21385,21389,21416,21808,21906,22289,22408,22411,57246,68146,71175,93760,212712,231070,235626,252973,320398,320790,100503041	Celsr1,Efna1,Fzd3,Fzd5,Gata4,Gli1,Gnas,Hes1,Hipk1,Hoxa5,Hoxa7,Hoxa9,Hoxb8,Hoxb9,Hoxc9,Hyal1,Lrp6,Msx1,Myc,Myo15a,Mycn,Nr4a3,Notch1,Otx1,Pdgfra,Aldh1a2,Rest,Stil,Six4,Sp1,Sp3,Tbx2,Tbx6,Tcf7l2,Tgfb2,Otop1,Kdm6a,Wnt1,Wnt11,Tbx20,Arl13b,Nipbl,Arid1a,Satb2,Insig1,Setd2,Grhl2,Lrig3,Chd7,Pdzd7	50/334
6_Member	GO Biological Processes	GO:0043583	ear development	-2.48001	-1.18006	12125,12576,12609,12614,12879,14365,14972,15205,15213,15951,17701,17869,17910,18124,18128,18423,19712,20474,21385,21808,21906,22408,71175,214593,229791,231070,320398,320790,330409,100503041	Bcl2l11,Cdkn1b,Cebpd,Celsr1,Cys1,Fzd3,H2-K1,Hes1,Hey1,Ifi204,Msx1,Myc,Myo15a,Nr4a3,Notch1,Otx1,Rest,Six4,Tbx2,Tgfb2,Otop1,Wnt1,Nipbl,Duox2,Plppr4,Insig1,Lrig3,Chd7,Cecr2,Pdzd7	30/259
6_Member	GO Biological Processes	GO:0048839	inner ear development	-2.47225	-1.17482	12576,12609,12614,12879,14365,14972,15205,15213,15951,17701,17910,18124,18128,18423,19712,20474,21385,21808,21906,22408,214593,229791,231070,320398,320790,330409,100503041	Cdkn1b,Cebpd,Celsr1,Cys1,Fzd3,H2-K1,Hes1,Hey1,Ifi204,Msx1,Myo15a,Nr4a3,Notch1,Otx1,Rest,Six4,Tbx2,Tgfb2,Otop1,Wnt1,Duox2,Plppr4,Insig1,Lrig3,Chd7,Cecr2,Pdzd7	27/226
6_Member	GO Biological Processes	GO:0090596	sensory organ morphogenesis	-2.08261	-0.893426	12614,12803,14365,14367,15257,15422,16974,17701,17869,17910,18015,18124,18128,18423,18591,18986,19712,20147,20474,20683,20687,21385,21906,22339,22408,71175,93760,231070,232174,238021,320398,320790,387216,100503041	Celsr1,Cntf,Fzd3,Fzd5,Hipk1,Hoxc13,Lrp6,Msx1,Myc,Myo15a,Nf1,Nr4a3,Notch1,Otx1,Pdgfb,Pou2f1,Rest,Rs1,Six4,Sp1,Sp3,Tbx2,Otop1,Vegfa,Wnt1,Nipbl,Arid1a,Insig1,Cyp26b1,Fscn2,Lrig3,Chd7,Mir23a,Pdzd7	34/323
7_Summary	Reactome Gene Sets	R-MMU-191273	Cholesterol biosynthesis	-10.604	-7.42802	13121,14137,15357,15490,16987,20775,20788,66234,68603,74754,110196,192156,208715,235293,319554,11687,11806,12642,13115,13849,14528,15186,17199,18227,18627,21808,22063,22173,26459,27399,56050,74551,76500,83429,104086,231070,233011,237636,11816,13082,16816,16835,18858,22164,22359,219024,223920,232174,12613,12660,13038,14555,17252,18795,20322,26903,52815,53881,56727,66375,72472,77974,114479,214593,2…	Cyp51,Fdft1,Hmgcr,Hsd17b7,Lss,Sqle,Srebf2,Msmo1,Pmvk,Dhcr24,Fdps,Mvd,Hmgcs1,Sc5d,Idi1,Alox15,Apoa1,Ch25h,Cyp27b1,Ephx1,Gch1,Hdc,Mc1r,Nr4a2,Per2,Tgfb2,Trpc1,Tyr,Slc27a5,Ip6k1,Cyp39a1,Pck2,Ip6k2,Ctns,Cyp27a1,Insig1,Itpkc,Npc1l1,Apoe,Cyp26a1,Lcat,Ldlr,Pmp22,Tnfsf4,Vldlr,Pip4p1,Soat2,Cyp26b1,Cel,Chka,Ctsk,Gpd1,Rdh11,Plcb1,Sord,Dysf,Ldhd,Slc5a3,Miox,Dhrs7,Slc16a10,Rdh12,Slc5a5,Duox2,Lct,Rdh8,Aoc2,Slc1…	122/-
7_Member	Reactome Gene Sets	R-MMU-191273	Cholesterol biosynthesis	-10.604	-7.42802	13121,14137,15357,15490,16987,20775,20788,66234,68603,74754,110196,192156,208715,235293,319554	Cyp51,Fdft1,Hmgcr,Hsd17b7,Lss,Sqle,Srebf2,Msmo1,Pmvk,Dhcr24,Fdps,Mvd,Hmgcs1,Sc5d,Idi1	15/27
7_Member	GO Biological Processes	GO:1901617	organic hydroxy compound biosynthetic process	-9.02353	-6.09461	11687,11806,12642,13115,13121,13849,14137,14528,15186,15357,15490,16987,17199,18227,18627,20775,21808,22063,22173,26459,27399,56050,66234,68603,74551,74754,76500,83429,104086,110196,192156,208715,231070,233011,235293,237636,319554	Alox15,Apoa1,Ch25h,Cyp27b1,Cyp51,Ephx1,Fdft1,Gch1,Hdc,Hmgcr,Hsd17b7,Lss,Mc1r,Nr4a2,Per2,Sqle,Tgfb2,Trpc1,Tyr,Slc27a5,Ip6k1,Cyp39a1,Msmo1,Pmvk,Pck2,Dhcr24,Ip6k2,Ctns,Cyp27a1,Fdps,Mvd,Hmgcs1,Insig1,Itpkc,Sc5d,Npc1l1,Idi1	37/178
7_Member	GO Biological Processes	GO:0016126	sterol biosynthetic process	-9.00733	-6.09461	11806,12642,13121,14137,15357,15490,16987,20775,66234,68603,74754,110196,192156,208715,231070,235293,237636,319554	Apoa1,Ch25h,Cyp51,Fdft1,Hmgcr,Hsd17b7,Lss,Sqle,Msmo1,Pmvk,Dhcr24,Fdps,Mvd,Hmgcs1,Insig1,Sc5d,Npc1l1,Idi1	18/48
7_Member	GO Biological Processes	GO:0016125	sterol metabolic process	-8.20351	-5.41926	11806,11816,12642,13082,13121,14137,15357,15490,16816,16835,16987,18858,20775,20788,22164,22359,56050,66234,68603,74754,104086,110196,192156,208715,219024,223920,231070,232174,235293,237636,319554	Apoa1,Apoe,Ch25h,Cyp26a1,Cyp51,Fdft1,Hmgcr,Hsd17b7,Lcat,Ldlr,Lss,Pmp22,Sqle,Srebf2,Tnfsf4,Vldlr,Cyp39a1,Msmo1,Pmvk,Dhcr24,Cyp27a1,Fdps,Mvd,Hmgcs1,Pip4p1,Soat2,Insig1,Cyp26b1,Sc5d,Npc1l1,Idi1	31/142
7_Member	GO Biological Processes	GO:0006695	cholesterol biosynthetic process	-8.19181	-5.41926	11806,13121,14137,15357,15490,16987,66234,68603,74754,110196,192156,208715,231070,235293,237636,319554	Apoa1,Cyp51,Fdft1,Hmgcr,Hsd17b7,Lss,Msmo1,Pmvk,Dhcr24,Fdps,Mvd,Hmgcs1,Insig1,Sc5d,Npc1l1,Idi1	16/42
7_Member	GO Biological Processes	GO:1902653	secondary alcohol biosynthetic process	-8.19181	-5.41926	11806,13121,14137,15357,15490,16987,66234,68603,74754,110196,192156,208715,231070,235293,237636,319554	Apoa1,Cyp51,Fdft1,Hmgcr,Hsd17b7,Lss,Msmo1,Pmvk,Dhcr24,Fdps,Mvd,Hmgcs1,Insig1,Sc5d,Npc1l1,Idi1	16/42
7_Member	GO Biological Processes	GO:0008203	cholesterol metabolic process	-8.02261	-5.30618	11806,11816,12642,13121,14137,15357,15490,16816,16835,16987,18858,20775,20788,22164,22359,56050,66234,68603,74754,104086,110196,192156,208715,219024,223920,231070,235293,237636,319554	Apoa1,Apoe,Ch25h,Cyp51,Fdft1,Hmgcr,Hsd17b7,Lcat,Ldlr,Lss,Pmp22,Sqle,Srebf2,Tnfsf4,Vldlr,Cyp39a1,Msmo1,Pmvk,Dhcr24,Cyp27a1,Fdps,Mvd,Hmgcs1,Pip4p1,Soat2,Insig1,Sc5d,Npc1l1,Idi1	29/129
7_Member	KEGG Pathway	mmu00100	Steroid biosynthesis - Mus musculus (house mouse)	-7.85477	-5.17612	12613,13115,13121,14137,15490,16987,20775,66234,74754,223920,235293	Cel,Cyp27b1,Cyp51,Fdft1,Hsd17b7,Lss,Sqle,Msmo1,Dhcr24,Soat2,Sc5d	11/20
7_Member	GO Biological Processes	GO:1902652	secondary alcohol metabolic process	-7.68879	-5.08731	11806,11816,12642,13115,13121,14137,15357,15490,16816,16835,16987,18858,20775,20788,22164,22359,56050,66234,68603,74754,104086,110196,192156,208715,219024,223920,231070,235293,237636,319554	Apoa1,Apoe,Ch25h,Cyp27b1,Cyp51,Fdft1,Hmgcr,Hsd17b7,Lcat,Ldlr,Lss,Pmp22,Sqle,Srebf2,Tnfsf4,Vldlr,Cyp39a1,Msmo1,Pmvk,Dhcr24,Cyp27a1,Fdps,Mvd,Hmgcs1,Pip4p1,Soat2,Insig1,Sc5d,Npc1l1,Idi1	30/141
7_Member	GO Biological Processes	GO:1901615	organic hydroxy compound metabolic process	-7.63932	-5.04782	11687,11806,11816,12642,12660,13038,13082,13115,13121,13849,14137,14528,14555,15186,15357,15490,16816,16835,16987,17199,17252,18227,18627,18795,18858,20322,20775,20788,21808,22063,22164,22173,22359,26459,26903,27399,52815,53881,56050,56727,66234,66375,68603,72472,74551,74754,76500,77974,83429,104086,110196,114479,192156,208715,214593,219024,223920,226413,231070,232174,233011,235033,235293,237636,…	Alox15,Apoa1,Apoe,Ch25h,Chka,Ctsk,Cyp26a1,Cyp27b1,Cyp51,Ephx1,Fdft1,Gch1,Gpd1,Hdc,Hmgcr,Hsd17b7,Lcat,Ldlr,Lss,Mc1r,Rdh11,Nr4a2,Per2,Plcb1,Pmp22,Sord,Sqle,Srebf2,Tgfb2,Trpc1,Tnfsf4,Tyr,Vldlr,Slc27a5,Dysf,Ip6k1,Ldhd,Slc5a3,Cyp39a1,Miox,Msmo1,Dhrs7,Pmvk,Slc16a10,Pck2,Dhcr24,Ip6k2,Rdh12,Ctns,Cyp27a1,Fdps,Slc5a5,Mvd,Hmgcs1,Duox2,Pip4p1,Soat2,Lct,Insig1,Cyp26b1,Itpkc,Rdh8,Sc5d,Npc1l1,Aoc2,Idi1	66/472
7_Member	GO Biological Processes	GO:0046165	alcohol biosynthetic process	-7.42236	-4.88638	11806,13115,13121,13849,14137,14528,15357,15490,16987,27399,66234,68603,74551,74754,76500,104086,110196,192156,208715,231070,233011,235293,237636,319554	Apoa1,Cyp27b1,Cyp51,Ephx1,Fdft1,Gch1,Hmgcr,Hsd17b7,Lss,Ip6k1,Msmo1,Pmvk,Pck2,Dhcr24,Ip6k2,Cyp27a1,Fdps,Mvd,Hmgcs1,Insig1,Itpkc,Sc5d,Npc1l1,Idi1	24/99
7_Member	Reactome Gene Sets	R-MMU-8957322	Metabolism of steroids	-6.62082	-4.25511	12642,13115,13121,14137,15357,15490,16987,20493,20775,20788,26459,56050,59004,66234,68165,68603,74754,104086,110196,114664,170459,192156,208715,228983,235293,319554	Ch25h,Cyp27b1,Cyp51,Fdft1,Hmgcr,Hsd17b7,Lss,Slc10a1,Sqle,Srebf2,Slc27a5,Cyp39a1,Pias4,Msmo1,Fdx2,Pmvk,Dhcr24,Cyp27a1,Fdps,Hsd17b11,Stard4,Mvd,Hmgcs1,Osbpl2,Sc5d,Idi1	26/124
7_Member	GO Biological Processes	GO:0006066	alcohol metabolic process	-6.45233	-4.1312	11806,11816,12642,12660,13115,13121,13849,14137,14528,15357,15490,16816,16835,16987,17252,18795,18858,20322,20775,20788,22164,22359,26903,27399,53881,56050,56727,66234,66375,68603,74551,74754,76500,77974,104086,110196,192156,208715,219024,223920,231070,233011,235033,235293,237636,319554	Apoa1,Apoe,Ch25h,Chka,Cyp27b1,Cyp51,Ephx1,Fdft1,Gch1,Hmgcr,Hsd17b7,Lcat,Ldlr,Lss,Rdh11,Plcb1,Pmp22,Sord,Sqle,Srebf2,Tnfsf4,Vldlr,Dysf,Ip6k1,Slc5a3,Cyp39a1,Miox,Msmo1,Dhrs7,Pmvk,Pck2,Dhcr24,Ip6k2,Rdh12,Cyp27a1,Fdps,Mvd,Hmgcs1,Pip4p1,Soat2,Insig1,Itpkc,Rdh8,Sc5d,Npc1l1,Idi1	46/305
7_Member	GO Biological Processes	GO:0006694	steroid biosynthetic process	-6.12338	-3.88203	11806,12642,13115,13121,14137,15357,15490,16987,20775,26459,56050,66234,68603,74754,104086,110196,114664,170760,192156,208715,231070,235293,237636,319554	Apoa1,Ch25h,Cyp27b1,Cyp51,Fdft1,Hmgcr,Hsd17b7,Lss,Sqle,Slc27a5,Cyp39a1,Msmo1,Pmvk,Dhcr24,Cyp27a1,Fdps,Hsd17b11,Acbd3,Mvd,Hmgcs1,Insig1,Sc5d,Npc1l1,Idi1	24/115
7_Member	GO Biological Processes	GO:0008610	lipid biosynthetic process	-4.78945	-2.862	11687,11727,11806,12189,12642,12660,12700,12702,12752,13026,13115,13121,14137,14245,15357,15490,16816,16891,16987,18439,18720,19378,20250,20775,23801,26459,27399,27404,50790,53897,56050,64898,66234,67452,67469,67630,68603,68671,74205,74551,74754,76500,78610,84095,100705,104086,110196,114664,117150,170760,192156,192157,208715,213056,215493,216233,231070,232889,233011,235293,237636,319554,668257,10…	Alox15,Ang,Apoa1,Brca1,Ch25h,Chka,Cish,Socs3,Cln3,Pcyt1a,Cyp27b1,Cyp51,Fdft1,Lpin1,Hmgcr,Hsd17b7,Lcat,Lipg,Lss,P2rx7,Pip5k1a,Aldh1a2,Scd2,Sqle,Aloxe3,Slc27a5,Ip6k1,Abca8b,Acsl4,Gal3st1,Cyp39a1,Lpin2,Msmo1,Pnpla8,Abhd5,Samd8,Pmvk,Pcyt2,Acsl3,Pck2,Dhcr24,Ip6k2,Uvrag,Pi4k2a,Acacb,Cyp27a1,Fdps,Hsd17b11,Pip4k2c,Acbd3,Mvd,Socs7,Hmgcs1,Hycc2,A3galt2,Socs2,Insig1,Pla2g4c,Itpkc,Sc5d,Npc1l1,Idi1,Dgat2l6,At…	64/545
7_Member	GO Biological Processes	GO:0008202	steroid metabolic process	-4.24817	-2.4557	11806,11816,12642,13082,13115,13121,14137,15357,15490,16816,16835,16987,18595,18858,20775,20788,22164,22359,26459,29859,56050,66234,68603,74754,99929,104086,110196,114664,170760,192156,208715,219024,223920,231070,232174,235293,237636,319554	Apoa1,Apoe,Ch25h,Cyp26a1,Cyp27b1,Cyp51,Fdft1,Hmgcr,Hsd17b7,Lcat,Ldlr,Lss,Pdgfra,Pmp22,Sqle,Srebf2,Tnfsf4,Vldlr,Slc27a5,Sult4a1,Cyp39a1,Msmo1,Pmvk,Dhcr24,Tiparp,Cyp27a1,Fdps,Hsd17b11,Acbd3,Mvd,Hmgcs1,Pip4p1,Soat2,Insig1,Cyp26b1,Sc5d,Npc1l1,Idi1	38/284
7_Member	GO Biological Processes	GO:0044283	small molecule biosynthetic process	-3.30821	-1.7731	11687,11806,11910,12189,13115,13121,13849,14137,14528,14555,15357,15490,16891,16987,17769,18627,18950,19378,20250,20322,23801,26384,26459,27053,27399,56050,66234,67452,68603,68734,74205,74551,74754,76500,98256,100678,100705,104086,104263,110196,116914,192156,208715,217214,231070,231691,233011,235293,237636,319554	Alox15,Apoa1,Atf3,Brca1,Cyp27b1,Cyp51,Ephx1,Fdft1,Gch1,Gpd1,Hmgcr,Hsd17b7,Lipg,Lss,Mthfr,Per2,Pnp,Aldh1a2,Scd2,Sord,Aloxe3,Gnpda1,Slc27a5,Asns,Ip6k1,Cyp39a1,Msmo1,Pnpla8,Pmvk,Ppp4r3a,Acsl3,Pck2,Dhcr24,Ip6k2,Kmo,Psph,Acacb,Cyp27a1,Kdm3a,Fdps,Slc19a2,Mvd,Hmgcs1,Nags,Insig1,Sds,Itpkc,Sc5d,Npc1l1,Idi1	50/450
8_Summary	GO Biological Processes	GO:0045444	fat cell differentiation	-10.5685	-7.42802	11555,11861,12608,12609,13666,14245,14284,14705,15370,15904,16600,16974,17130,18124,18227,18595,18627,18795,21416,22227,22408,23801,26903,56637,57264,71175,71371,81004,93759,106326,107503,117167,192157,231991,328572,329003	Adrb2,Arl4a,Cebpb,Cebpd,Eif2ak3,Lpin1,Fosl2,Bscl2,Nr4a1,Id4,Klf4,Lrp6,Smad6,Nr4a3,Nr4a2,Pdgfra,Per2,Plcb1,Tcf7l2,Ucp1,Wnt1,Aloxe3,Dysf,Gsk3b,Retn,Nipbl,Arid5b,Tbl1xr1,Sirt1,Osbpl11,Atf5,Steap4,Socs7,Creb5,Ep300,Zfp516	36/-
8_Member	GO Biological Processes	GO:0045444	fat cell differentiation	-10.5685	-7.42802	11555,11861,12608,12609,13666,14245,14284,14705,15370,15904,16600,16974,17130,18124,18227,18595,18627,18795,21416,22227,22408,23801,26903,56637,57264,71175,71371,81004,93759,106326,107503,117167,192157,231991,328572,329003	Adrb2,Arl4a,Cebpb,Cebpd,Eif2ak3,Lpin1,Fosl2,Bscl2,Nr4a1,Id4,Klf4,Lrp6,Smad6,Nr4a3,Nr4a2,Pdgfra,Per2,Plcb1,Tcf7l2,Ucp1,Wnt1,Aloxe3,Dysf,Gsk3b,Retn,Nipbl,Arid5b,Tbl1xr1,Sirt1,Osbpl11,Atf5,Steap4,Socs7,Creb5,Ep300,Zfp516	36/151
9_Summary	GO Biological Processes	GO:0045596	negative regulation of cell differentiation	-10.1793	-7.12046	11906,12006,12053,12192,12227,12803,13198,13389,13636,13643,14102,15184,15205,15213,15402,15404,15405,15416,15904,15945,15982,16190,16362,16373,16768,16835,16870,16974,17125,17130,17131,17341,17701,17869,17966,18015,18024,18035,18109,18128,18133,18569,18591,19712,19883,20474,20482,20562,20850,21389,21416,21808,21814,21930,22057,22164,22241,22339,22408,22417,22433,22695,50794,54720,56458,56484,566…	Zfhx3,Axin2,Bcl6,Zfp36l1,Btg2,Cntf,Ddit3,Dll3,Efna1,Efnb3,Fas,Hdac5,Hes1,Hey1,Hoxa5,Hoxa7,Hoxa9,Hoxb8,Id4,Cxcl10,Ifrd1,Il4ra,Irf1,Irx3,Lag3,Ldlr,Lhx2,Lrp6,Smad1,Smad6,Smad7,Bhlha15,Msx1,Myc,Nbr1,Nf1,Nfe2l2,Nfkbia,Mycn,Notch1,Ccn3,Pdcd4,Pdgfb,Rest,Rora,Six4,Skil,Slit1,Stat5a,Tbx6,Tcf7l2,Tgfb2,Tgfbr3,Tnfaip6,Tob1,Tnfsf4,Ulk1,Vegfa,Wnt1,Wnt4,Xbp1,Zfp36,Klf13,Rcan1,Foxo1,Foxo3,Gsk3b,Tob2,Trp53inp1,Du…	100/-
9_Member	GO Biological Processes	GO:0045596	negative regulation of cell differentiation	-10.1793	-7.12046	11906,12006,12053,12192,12227,12803,13198,13389,13636,13643,14102,15184,15205,15213,15402,15404,15405,15416,15904,15945,15982,16190,16362,16373,16768,16835,16870,16974,17125,17130,17131,17341,17701,17869,17966,18015,18024,18035,18109,18128,18133,18569,18591,19712,19883,20474,20482,20562,20850,21389,21416,21808,21814,21930,22057,22164,22241,22339,22408,22417,22433,22695,50794,54720,56458,56484,566…	Zfhx3,Axin2,Bcl6,Zfp36l1,Btg2,Cntf,Ddit3,Dll3,Efna1,Efnb3,Fas,Hdac5,Hes1,Hey1,Hoxa5,Hoxa7,Hoxa9,Hoxb8,Id4,Cxcl10,Ifrd1,Il4ra,Irf1,Irx3,Lag3,Ldlr,Lhx2,Lrp6,Smad1,Smad6,Smad7,Bhlha15,Msx1,Myc,Nbr1,Nf1,Nfe2l2,Nfkbia,Mycn,Notch1,Ccn3,Pdcd4,Pdgfb,Rest,Rora,Six4,Skil,Slit1,Stat5a,Tbx6,Tcf7l2,Tgfb2,Tgfbr3,Tnfaip6,Tob1,Tnfsf4,Ulk1,Vegfa,Wnt1,Wnt4,Xbp1,Zfp36,Klf13,Rcan1,Foxo1,Foxo3,Gsk3b,Tob2,Trp53inp1,Du…	100/747
10_Summary	GO Biological Processes	GO:0001819	positive regulation of cytokine production	-9.74336	-6.71253	11352,11501,12042,12051,12189,12363,12522,12608,12611,12981,13198,13653,13666,14205,14367,14463,15559,16162,16190,16193,16194,16196,16362,16364,16452,17087,18124,18439,18578,18795,18816,18950,19271,19696,19766,19883,20296,20297,20850,21898,22034,22164,22411,22433,23961,24088,50723,50905,53603,54123,54215,58185,66412,67245,67581,67917,70495,73181,77125,78781,80795,93759,94088,100689,107652,214855,…	Abl2,Adam8,Bcl10,Bcl3,Brca1,Casp4,Cd83,Cebpb,Cebpg,Csf2,Ddit3,Egr1,Eif2ak3,Vegfd,Fzd5,Gata4,Htr2b,Il12rb2,Il4ra,Il6,Il6ra,Il7,Irf1,Irf4,Jak2,Ly96,Nr4a3,P2rx7,Pde4b,Plcb1,Serpinf2,Pnp,Ptprj,Rel,Ripk1,Rora,Ccl2,Ccl20,Stat5a,Tlr4,Traf6,Tnfsf4,Wnt11,Xbp1,Oas1b,Tlr2,Icosl,Il17rb,Tslp,Irf7,Cd160,Rsad2,Arrdc4,Peli1,Tbc1d23,Zcchc3,Atp6ap2,Nfatc4,Il33,Zc3hav1,Selenok,Sirt1,Trim6,Spon2,Uap1,Arid5a,Tut4,Tmf…	99/-
10_Member	GO Biological Processes	GO:0001819	positive regulation of cytokine production	-9.74336	-6.71253	11352,11501,12042,12051,12189,12363,12522,12608,12611,12981,13198,13653,13666,14205,14367,14463,15559,16162,16190,16193,16194,16196,16362,16364,16452,17087,18124,18439,18578,18795,18816,18950,19271,19696,19766,19883,20296,20297,20850,21898,22034,22164,22411,22433,23961,24088,50723,50905,53603,54123,54215,58185,66412,67245,67581,67917,70495,73181,77125,78781,80795,93759,94088,100689,107652,214855,…	Abl2,Adam8,Bcl10,Bcl3,Brca1,Casp4,Cd83,Cebpb,Cebpg,Csf2,Ddit3,Egr1,Eif2ak3,Vegfd,Fzd5,Gata4,Htr2b,Il12rb2,Il4ra,Il6,Il6ra,Il7,Irf1,Irf4,Jak2,Ly96,Nr4a3,P2rx7,Pde4b,Plcb1,Serpinf2,Pnp,Ptprj,Rel,Ripk1,Rora,Ccl2,Ccl20,Stat5a,Tlr4,Traf6,Tnfsf4,Wnt11,Xbp1,Oas1b,Tlr2,Icosl,Il17rb,Tslp,Irf7,Cd160,Rsad2,Arrdc4,Peli1,Tbc1d23,Zcchc3,Atp6ap2,Nfatc4,Il33,Zc3hav1,Selenok,Sirt1,Trim6,Spon2,Uap1,Arid5a,Tut4,Tmf…	77/526
10_Member	GO Biological Processes	GO:0001816	cytokine production	-4.5312	-2.671	12051,12053,12363,12522,13848,14284,14766,16162,16193,16194,16768,18128,18439,19696,20850,21898,24088,26903,54123,54446,56715,73181,75234,77125,80859,100689,192195,230594,243655,257632,326623,332579	Bcl3,Bcl6,Casp4,Cd83,Ephb6,Fosl2,Adgrg1,Il12rb2,Il6,Il6ra,Lag3,Notch1,P2rx7,Rel,Stat5a,Tlr4,Tlr2,Dysf,Irf7,Nfat5,Rabgef1,Nfatc4,Rnf19b,Il33,Nfkbiz,Spon2,Ash1l,Tut4,Klre1,Nod2,Tnfsf15,Card9	32/216
10_Member	GO Biological Processes	GO:0032755	positive regulation of interleukin-6 production	-3.64057	-2.00659	14205,16193,16194,18439,21898,22034,22164,22433,24088,53603,67581,77125,80795,100689,214855,230594,257630,257632,332579	Vegfd,Il6,Il6ra,P2rx7,Tlr4,Traf6,Tnfsf4,Xbp1,Tlr2,Tslp,Tbc1d23,Il33,Selenok,Spon2,Arid5a,Tut4,Il17f,Nod2,Card9	19/113
10_Member	GO Biological Processes	GO:1903557	positive regulation of tumor necrosis factor superfamily cytokine production	-3.29945	-1.76607	11501,14367,16193,16452,17087,19271,19766,20296,21898,23961,24088,73181,77125,80795,100689,214855,257630,257632,332579	Adam8,Fzd5,Il6,Jak2,Ly96,Ptprj,Ripk1,Ccl2,Tlr4,Oas1b,Tlr2,Nfatc4,Il33,Selenok,Spon2,Arid5a,Il17f,Nod2,Card9	19/120
10_Member	GO Biological Processes	GO:0032660	regulation of interleukin-17 production	-3.19955	-1.69051	13198,16193,16452,19122,21898,22164,24088,214855,257632,332579	Ddit3,Il6,Jak2,Prnp,Tlr4,Tnfsf4,Tlr2,Arid5a,Nod2,Card9	10/44
10_Member	GO Biological Processes	GO:0032722	positive regulation of chemokine production	-3.16796	-1.6646	13653,16190,16193,16194,16196,21898,22164,23961,24088,53603,77125,80795,257630,257632,332579	Egr1,Il4ra,Il6,Il6ra,Il7,Tlr4,Tnfsf4,Oas1b,Tlr2,Tslp,Il33,Selenok,Il17f,Nod2,Card9	15/86
10_Member	GO Biological Processes	GO:0060907	positive regulation of macrophage cytokine production	-3.1505	-1.65416	12363,18439,21898,24088,93759,100689,257632,332579	Casp4,P2rx7,Tlr4,Tlr2,Sirt1,Spon2,Nod2,Card9	8/30
10_Member	GO Biological Processes	GO:0010935	regulation of macrophage cytokine production	-3.11752	-1.62687	12363,18439,21808,21898,24088,56722,93759,100689,257632,332579	Casp4,P2rx7,Tgfb2,Tlr4,Tlr2,Litaf,Sirt1,Spon2,Nod2,Card9	10/45
10_Member	GO Biological Processes	GO:1903555	regulation of tumor necrosis factor superfamily cytokine production	-3.0796	-1.60508	11501,12051,14367,16193,16452,17087,17199,19271,19766,20296,21898,21929,22695,23961,24088,56501,67581,73181,77125,80795,93759,100689,214855,257630,257632,332579	Adam8,Bcl3,Fzd5,Il6,Jak2,Ly96,Mc1r,Ptprj,Ripk1,Ccl2,Tlr4,Tnfaip3,Zfp36,Oas1b,Tlr2,Elf4,Tbc1d23,Nfatc4,Il33,Selenok,Sirt1,Spon2,Arid5a,Il17f,Nod2,Card9	26/195
10_Member	GO Biological Processes	GO:0032675	regulation of interleukin-6 production	-2.77578	-1.38593	12608,14205,16193,16194,18439,21898,21929,22034,22164,22433,24088,53603,56501,56715,67581,77125,80795,100689,214855,230594,257630,257632,332579	Cebpb,Vegfd,Il6,Il6ra,P2rx7,Tlr4,Tnfaip3,Traf6,Tnfsf4,Xbp1,Tlr2,Tslp,Elf4,Rabgef1,Tbc1d23,Il33,Selenok,Spon2,Arid5a,Tut4,Il17f,Nod2,Card9	23/173
10_Member	GO Biological Processes	GO:0061081	positive regulation of myeloid leukocyte cytokine production involved in immune response	-2.73983	-1.36402	12363,18124,18439,21898,24088,93759,100689,257632,332579	Casp4,Nr4a3,P2rx7,Tlr4,Tlr2,Sirt1,Spon2,Nod2,Card9	9/42
10_Member	GO Biological Processes	GO:0032642	regulation of chemokine production	-2.59845	-1.25615	13653,16190,16193,16194,16196,16600,21898,22164,23961,24088,53603,59079,77125,80795,257630,257632,332579	Egr1,Il4ra,Il6,Il6ra,Il7,Klf4,Tlr4,Tnfsf4,Oas1b,Tlr2,Tslp,Erbin,Il33,Selenok,Il17f,Nod2,Card9	17/117
10_Member	GO Biological Processes	GO:0032635	interleukin-6 production	-2.59603	-1.25595	18439,21898,24088,56715,100689,192195,257632,332579	P2rx7,Tlr4,Tlr2,Rabgef1,Spon2,Ash1l,Nod2,Card9	8/36
10_Member	GO Biological Processes	GO:0061082	myeloid leukocyte cytokine production	-2.59193	-1.25351	12053,12363,18439,21898,24088,56715,192195,257632,332579	Bcl6,Casp4,P2rx7,Tlr4,Tlr2,Rabgef1,Ash1l,Nod2,Card9	9/44
10_Member	GO Biological Processes	GO:0032760	positive regulation of tumor necrosis factor production	-2.55879	-1.22639	14367,16193,16452,17087,19271,19766,20296,21898,23961,24088,73181,77125,80795,100689,214855,257632,332579	Fzd5,Il6,Jak2,Ly96,Ptprj,Ripk1,Ccl2,Tlr4,Oas1b,Tlr2,Nfatc4,Il33,Selenok,Spon2,Arid5a,Nod2,Card9	17/118
10_Member	GO Biological Processes	GO:0032680	regulation of tumor necrosis factor production	-2.51075	-1.19905	12051,14367,16193,16452,17087,17199,19271,19766,20296,21898,21929,22695,23961,24088,56501,67581,73181,77125,80795,93759,100689,214855,257632,332579	Bcl3,Fzd5,Il6,Jak2,Ly96,Mc1r,Ptprj,Ripk1,Ccl2,Tlr4,Tnfaip3,Zfp36,Oas1b,Tlr2,Elf4,Tbc1d23,Nfatc4,Il33,Selenok,Sirt1,Spon2,Arid5a,Nod2,Card9	24/192
10_Member	GO Biological Processes	GO:0032700	negative regulation of interleukin-17 production	-2.11325	-0.918574	13198,19122,21898,22164,24088	Ddit3,Prnp,Tlr4,Tnfsf4,Tlr2	5/19
10_Member	KEGG Pathway	mmu05321	Inflammatory bowel disease - Mus musculus (house mouse)	-2.04754	-0.870277	16162,16190,16193,16476,19883,21808,21898,24088,257630,257632	Il12rb2,Il4ra,Il6,Jun,Rora,Tgfb2,Tlr4,Tlr2,Il17f,Nod2	10/62
10_Member	GO Biological Processes	GO:0032735	positive regulation of interleukin-12 production	-2.03879	-0.87017	16362,18795,19696,21898,22034,22164,24088,257632	Irf1,Plcb1,Rel,Tlr4,Traf6,Tnfsf4,Tlr2,Nod2	8/44
11_Summary	KEGG Pathway	mmu04668	TNF signaling pathway - Mus musculus (house mouse)	-9.65104	-6.64655	11796,11797,12051,12608,12702,12981,14102,14205,14281,14825,15894,15945,16193,16362,16476,16477,16878,18035,19766,20296,20297,20310,20339,21929,22329,26410,68652,217344,231991,257632,14282,20306,22034,50905,56637,257630,12042,13197,16797,17087,17873,19698,21898,59004,245527,12363,14469,15951,15974,18439,18795,22368,23961,54123,55932,56338,56486,57436,59079,67443,67526,332579,11430,14245,20250,214…	Birc3,Birc2,Bcl3,Cebpb,Socs3,Csf2,Fas,Vegfd,Fos,Cxcl1,Icam1,Cxcl10,Il6,Irf1,Jun,Junb,Lif,Nfkbia,Ripk1,Ccl2,Ccl20,Cxcl2,Sele,Tnfaip3,Vcam1,Map3k8,Tab2,Rhbdf2,Creb5,Nod2,Fosb,Ccl7,Traf6,Il17rb,Gsk3b,Il17f,Bcl10,Gadd45a,Lat,Ly96,Gadd45b,Relb,Tlr4,Pias4,Eda2r,Casp4,Gbp2,Ifi204,Ifnab,P2rx7,Plcb1,Trpv2,Oas1b,Irf7,Gbp3,Txnip,Gabarap,Gabarapl1,Erbin,Map1lc3b,Atg12,Card9,Acox1,Lpin1,Scd2,Tcf7l2,Foxo1,Foxo…	71/-
11_Member	KEGG Pathway	mmu04668	TNF signaling pathway - Mus musculus (house mouse)	-9.65104	-6.64655	11796,11797,12051,12608,12702,12981,14102,14205,14281,14825,15894,15945,16193,16362,16476,16477,16878,18035,19766,20296,20297,20310,20339,21929,22329,26410,68652,217344,231991,257632	Birc3,Birc2,Bcl3,Cebpb,Socs3,Csf2,Fas,Vegfd,Fos,Cxcl1,Icam1,Cxcl10,Il6,Irf1,Jun,Junb,Lif,Nfkbia,Ripk1,Ccl2,Ccl20,Cxcl2,Sele,Tnfaip3,Vcam1,Map3k8,Tab2,Rhbdf2,Creb5,Nod2	30/118
11_Member	KEGG Pathway	mmu04657	IL-17 signaling pathway - Mus musculus (house mouse)	-4.8418	-2.90132	12608,12981,14281,14282,14825,15945,16193,16476,18035,20296,20297,20306,20310,21929,22034,50905,56637,68652,257630	Cebpb,Csf2,Fos,Fosb,Cxcl1,Cxcl10,Il6,Jun,Nfkbia,Ccl2,Ccl20,Ccl7,Cxcl2,Tnfaip3,Traf6,Il17rb,Gsk3b,Tab2,Il17f	19/93
11_Member	KEGG Pathway	mmu04064	NF-kappa B signaling pathway - Mus musculus (house mouse)	-4.46798	-2.6222	11796,11797,12042,13197,14825,15894,16797,17087,17873,18035,19698,19766,20310,21898,21929,22034,22329,59004,68652,245527	Birc3,Birc2,Bcl10,Gadd45a,Cxcl1,Icam1,Lat,Ly96,Gadd45b,Nfkbia,Relb,Ripk1,Cxcl2,Tlr4,Tnfaip3,Traf6,Vcam1,Pias4,Tab2,Eda2r	20/107
11_Member	KEGG Pathway	mmu04621	NOD-like receptor signaling pathway - Mus musculus (house mouse)	-4.14353	-2.38426	11796,11797,12363,14469,14825,15951,15974,16193,16476,18035,18439,18795,19766,20296,20310,21898,21929,22034,22368,23961,54123,55932,56338,56486,57436,59079,67443,67526,68652,257632,332579	Birc3,Birc2,Casp4,Gbp2,Cxcl1,Ifi204,Ifnab,Il6,Jun,Nfkbia,P2rx7,Plcb1,Ripk1,Ccl2,Cxcl2,Tlr4,Tnfaip3,Traf6,Trpv2,Oas1b,Irf7,Gbp3,Txnip,Gabarap,Gabarapl1,Erbin,Map1lc3b,Atg12,Tab2,Nod2,Card9	31/216
11_Member	KEGG Pathway	mmu04936	Alcoholic liver disease - Mus musculus (house mouse)	-3.21755	-1.70359	11430,14102,14245,14825,15974,16193,17087,18035,19766,20250,20310,21416,21898,22034,56458,56484,56637,64898,68652,93759,100705	Acox1,Fas,Lpin1,Cxcl1,Ifnab,Il6,Ly96,Nfkbia,Ripk1,Scd2,Cxcl2,Tcf7l2,Tlr4,Traf6,Foxo1,Foxo3,Gsk3b,Lpin2,Tab2,Sirt1,Acacb	21/141
12_Summary	GO Biological Processes	GO:0009896	positive regulation of catabolic process	-9.24193	-6.26226	11501,11555,11727,11816,12006,12125,12177,12192,12227,12421,12795,13198,13666,14555,15368,15511,15937,16193,16835,17246,17869,18412,18439,21929,21968,22057,22241,22433,22695,23947,24088,29810,54636,56312,56458,56484,56486,56637,60599,64209,67469,72330,72446,72587,76843,77125,77128,78781,80888,93759,94088,99929,100494,106042,117150,140742,193670,193740,208922,209131,211770,213236,216805,218203,225…	Adam8,Adrb2,Ang,Apoe,Axin2,Bcl2l11,Bnip3l,Zfp36l1,Btg2,Rb1cc1,Plk3,Ddit3,Eif2ak3,Gpd1,Hmox1,Hspa1b,Ier3,Il6,Ldlr,Mdm2,Myc,Sqstm1,P2rx7,Tnfaip3,Tom1,Tob1,Ulk1,Xbp1,Zfp36,Mid2,Tlr2,Bag3,Wdr45,Nupr1,Foxo1,Foxo3,Gabarap,Gsk3b,Trp53inp1,Herpud1,Abhd5,Klhl40,Prr5l,Pan3,Dtl,Il33,Crebrf,Zc3hav1,Hspb8,Sirt1,Trim6,Tiparp,Zfand2a,Prickle1,Pip4k2c,Sesn1,Rnf185,Hspa1a,Cpeb3,Snx30,Trib1,Dnd1,Flcn,Mylip,Fbxo11,…	95/-
12_Member	GO Biological Processes	GO:0009896	positive regulation of catabolic process	-9.24193	-6.26226	11501,11555,11727,11816,12006,12125,12177,12192,12227,12421,12795,13198,13666,14555,15368,15511,15937,16193,16835,17246,17869,18412,18439,21929,21968,22057,22241,22433,22695,23947,24088,29810,54636,56312,56458,56484,56486,56637,60599,64209,67469,72330,72446,72587,76843,77125,77128,78781,80888,93759,94088,99929,100494,106042,117150,140742,193670,193740,208922,209131,211770,213236,216805,218203,225…	Adam8,Adrb2,Ang,Apoe,Axin2,Bcl2l11,Bnip3l,Zfp36l1,Btg2,Rb1cc1,Plk3,Ddit3,Eif2ak3,Gpd1,Hmox1,Hspa1b,Ier3,Il6,Ldlr,Mdm2,Myc,Sqstm1,P2rx7,Tnfaip3,Tom1,Tob1,Ulk1,Xbp1,Zfp36,Mid2,Tlr2,Bag3,Wdr45,Nupr1,Foxo1,Foxo3,Gabarap,Gsk3b,Trp53inp1,Herpud1,Abhd5,Klhl40,Prr5l,Pan3,Dtl,Il33,Crebrf,Zc3hav1,Hspb8,Sirt1,Trim6,Tiparp,Zfand2a,Prickle1,Pip4k2c,Sesn1,Rnf185,Hspa1a,Cpeb3,Snx30,Trib1,Dnd1,Flcn,Mylip,Fbxo11,…	77/539
12_Member	GO Biological Processes	GO:0031329	regulation of cellular catabolic process	-7.72289	-5.10136	11501,11555,11816,12125,12177,12421,12752,12795,13198,14463,14555,15368,16835,17869,18412,18439,21929,21968,22241,22433,23947,24088,29810,52187,54170,54636,56312,56458,56484,56637,60599,67333,67469,67526,67790,67846,68767,68970,78610,80888,93759,94088,100705,117150,140742,170749,171543,209131,216805,218203,228775,230784,235626,237782,244416,257632,269473,328572,384783,100504663	Adam8,Adrb2,Apoe,Bcl2l11,Bnip3l,Rb1cc1,Cln3,Plk3,Ddit3,Gata4,Gpd1,Hmox1,Ldlr,Myc,Sqstm1,P2rx7,Tnfaip3,Tom1,Ulk1,Xbp1,Mid2,Tlr2,Bag3,Rragd,Rragc,Wdr45,Nupr1,Foxo1,Foxo3,Gsk3b,Trp53inp1,Stk35,Abhd5,Atg12,Rab39b,Tmem39a,Washc1,Dcaf12,Uvrag,Hspb8,Sirt1,Trim6,Acacb,Pip4k2c,Sesn1,Mtmr4,Bmf,Snx30,Flcn,Mylip,Trib3,Sesn2,Setd2,Smcr8,Ppp1r3b,Nod2,Lrig2,Ep300,Irs2,Atg14	60/410
12_Member	GO Biological Processes	GO:0010506	regulation of autophagy	-7.36963	-4.84225	11555,12125,12177,12421,12752,12795,13198,14463,15368,18412,21929,21968,22241,22433,23947,24088,29810,52187,54170,54636,56312,56458,56484,56637,60599,67333,67526,67790,67846,68767,68970,78610,80888,93759,94088,117150,140742,170749,171543,209131,216805,228775,230784,235626,237782,257632,328572,100504663	Adrb2,Bcl2l11,Bnip3l,Rb1cc1,Cln3,Plk3,Ddit3,Gata4,Hmox1,Sqstm1,Tnfaip3,Tom1,Ulk1,Xbp1,Mid2,Tlr2,Bag3,Rragd,Rragc,Wdr45,Nupr1,Foxo1,Foxo3,Gsk3b,Trp53inp1,Stk35,Atg12,Rab39b,Tmem39a,Washc1,Dcaf12,Uvrag,Hspb8,Sirt1,Trim6,Pip4k2c,Sesn1,Mtmr4,Bmf,Snx30,Flcn,Trib3,Sesn2,Setd2,Smcr8,Nod2,Ep300,Atg14	48/303
12_Member	GO Biological Processes	GO:0010508	positive regulation of autophagy	-6.348	-4.05257	11555,12125,12177,12421,12795,13198,15368,18412,21968,22241,22433,23947,24088,29810,54636,56458,56484,56637,60599,80888,93759,94088,117150,140742,209131,216805,230784,235626,237782,257632	Adrb2,Bcl2l11,Bnip3l,Rb1cc1,Plk3,Ddit3,Hmox1,Sqstm1,Tom1,Ulk1,Xbp1,Mid2,Tlr2,Bag3,Wdr45,Foxo1,Foxo3,Gsk3b,Trp53inp1,Hspb8,Sirt1,Trim6,Pip4k2c,Sesn1,Snx30,Flcn,Sesn2,Setd2,Smcr8,Nod2	30/161
12_Member	GO Biological Processes	GO:0031331	positive regulation of cellular catabolic process	-5.92233	-3.74866	11501,11555,11816,12125,12177,12421,12795,13198,14555,15368,16835,17869,18412,18439,21968,22241,22433,23947,24088,29810,54636,56458,56484,56637,60599,67469,80888,93759,94088,117150,140742,209131,216805,230784,235626,237782,257632,384783	Adam8,Adrb2,Apoe,Bcl2l11,Bnip3l,Rb1cc1,Plk3,Ddit3,Gpd1,Hmox1,Ldlr,Myc,Sqstm1,P2rx7,Tom1,Ulk1,Xbp1,Mid2,Tlr2,Bag3,Wdr45,Foxo1,Foxo3,Gsk3b,Trp53inp1,Abhd5,Hspb8,Sirt1,Trim6,Pip4k2c,Sesn1,Snx30,Flcn,Sesn2,Setd2,Smcr8,Nod2,Irs2	38/241
12_Member	GO Biological Processes	GO:0016239	positive regulation of macroautophagy	-3.85892	-2.17025	11555,12177,15368,21968,22241,24088,29810,54636,80888,93759,117150,140742,209131,230784,237782,257632	Adrb2,Bnip3l,Hmox1,Tom1,Ulk1,Tlr2,Bag3,Wdr45,Hspb8,Sirt1,Pip4k2c,Sesn1,Snx30,Sesn2,Smcr8,Nod2	16/83
12_Member	GO Biological Processes	GO:0016241	regulation of macroautophagy	-3.65974	-2.02249	11555,12177,12752,15368,21968,22241,24088,29810,54636,56312,67526,67846,80888,93759,117150,140742,209131,230784,237782,257632,100504663	Adrb2,Bnip3l,Cln3,Hmox1,Tom1,Ulk1,Tlr2,Bag3,Wdr45,Nupr1,Atg12,Tmem39a,Hspb8,Sirt1,Pip4k2c,Sesn1,Snx30,Sesn2,Smcr8,Nod2,Atg14	21/131
13_Summary	GO Biological Processes	GO:0007167	enzyme-linked receptor protein signaling pathway	-9.13396	-6.17776	11352,11479,11481,11601,11705,12569,12929,13636,13637,13643,13653,13666,13848,14205,14281,14388,14585,14783,15205,16452,16476,16797,16878,17125,17130,17131,17300,17701,18027,18124,18569,18591,18595,18596,18795,19271,20296,20459,20482,20663,20850,21385,21416,21808,21814,21815,22339,22408,22417,22433,22682,26401,27261,27387,55994,56338,56458,56637,56715,57330,71371,71950,73181,74747,76089,83379,834…	Abl2,Acvr1b,Acvr2b,Angpt2,Amh,Cdk5r1,Crkl,Efna1,Efna2,Efnb3,Egr1,Eif2ak3,Ephb6,Vegfd,Fos,Gab1,Gfra1,Grb10,Hes1,Jak2,Jun,Lat,Lif,Smad1,Smad6,Smad7,Foxc1,Msx1,Nfia,Nr4a3,Pdcd4,Pdgfb,Pdgfra,Pdgfrb,Plcb1,Ptprj,Ccl2,Ptk6,Skil,Sos2,Stat5a,Tbx2,Tcf7l2,Tgfb2,Tgfbr3,Tgif1,Vegfa,Wnt1,Wnt4,Xbp1,Zfand5,Map3k1,Dok3,Sh2d3c,Smad9,Txnip,Foxo1,Gsk3b,Rabgef1,Gigyf1,Arid5b,Nanog,Nfatc4,Ddit4,Rapgef2,Klb,Ndel1,Sirt1…	85/-
13_Member	GO Biological Processes	GO:0007167	enzyme-linked receptor protein signaling pathway	-9.13396	-6.17776	11352,11479,11481,11601,11705,12569,12929,13636,13637,13643,13653,13666,13848,14205,14281,14388,14585,14783,15205,16452,16476,16797,16878,17125,17130,17131,17300,17701,18027,18124,18569,18591,18595,18596,18795,19271,20296,20459,20482,20663,20850,21385,21416,21808,21814,21815,22339,22408,22417,22433,22682,26401,27261,27387,55994,56338,56458,56637,56715,57330,71371,71950,73181,74747,76089,83379,834…	Abl2,Acvr1b,Acvr2b,Angpt2,Amh,Cdk5r1,Crkl,Efna1,Efna2,Efnb3,Egr1,Eif2ak3,Ephb6,Vegfd,Fos,Gab1,Gfra1,Grb10,Hes1,Jak2,Jun,Lat,Lif,Smad1,Smad6,Smad7,Foxc1,Msx1,Nfia,Nr4a3,Pdcd4,Pdgfb,Pdgfra,Pdgfrb,Plcb1,Ptprj,Ccl2,Ptk6,Skil,Sos2,Stat5a,Tbx2,Tcf7l2,Tgfb2,Tgfbr3,Tgif1,Vegfa,Wnt1,Wnt4,Xbp1,Zfand5,Map3k1,Dok3,Sh2d3c,Smad9,Txnip,Foxo1,Gsk3b,Rabgef1,Gigyf1,Arid5b,Nanog,Nfatc4,Ddit4,Rapgef2,Klb,Ndel1,Sirt1…	85/623
13_Member	GO Biological Processes	GO:0007169	cell surface receptor protein tyrosine kinase signaling pathway	-5.55552	-3.44115	11352,11601,12569,12929,13636,13637,13643,13666,13848,14205,14388,14585,14783,16452,16797,17300,18124,18591,18595,18596,18795,19271,20296,20459,20663,20850,21385,21416,22339,22417,22433,22682,27261,27387,56338,56458,56637,56715,57330,71371,73181,74747,76089,83379,83431,99929,104215,106042,114255,192157,215418,216148,216233,384783	Abl2,Angpt2,Cdk5r1,Crkl,Efna1,Efna2,Efnb3,Eif2ak3,Ephb6,Vegfd,Gab1,Gfra1,Grb10,Jak2,Lat,Foxc1,Nr4a3,Pdgfb,Pdgfra,Pdgfrb,Plcb1,Ptprj,Ccl2,Ptk6,Sos2,Stat5a,Tbx2,Tcf7l2,Vegfa,Wnt4,Xbp1,Zfand5,Dok3,Sh2d3c,Txnip,Foxo1,Gsk3b,Rabgef1,Gigyf1,Arid5b,Nfatc4,Ddit4,Rapgef2,Klb,Ndel1,Tiparp,Rhoq,Prickle1,Dok4,Socs7,Csrnp1,Shc2,Socs2,Irs2	54/410
14_Summary	GO Biological Processes	GO:0048511	rhythmic process	-8.96689	-6.07437	11504,11705,11906,12569,12914,12916,12953,13170,13548,13653,14102,15904,16601,17691,18143,18595,18606,18626,18627,19288,19698,19883,20439,20683,20850,20893,21685,21847,21930,50789,53376,56484,56637,66704,75605,76843,79362,93759,107503,107515,214162,217166,229599,242443,245537,268903,269604,328572,353187,11540,12981,16193	Adamts1,Amh,Zfhx3,Cdk5r1,Crebbp,Crem,Cry2,Dbp,Dyrk1a,Egr1,Fas,Id4,Klf9,Sik1,Npas2,Pdgfra,Enpp2,Per1,Per2,Ptx3,Relb,Rora,Siah2,Sp1,Stat5a,Bhlhe40,Tef,Klf10,Tnfaip6,Fbxl3,Usp2,Foxo3,Gsk3b,Rbm4b,Kdm5b,Dtl,Bhlhe41,Sirt1,Atf5,Lgr4,Kmt2a,Nr1d1,Ciart,Grin3a,Nlgn3,Nrip1,Gpr157,Ep300,Nr1d2,Adora2a,Csf2,Il6	52/-
14_Member	GO Biological Processes	GO:0048511	rhythmic process	-8.96689	-6.07437	11504,11705,11906,12569,12914,12916,12953,13170,13548,13653,14102,15904,16601,17691,18143,18595,18606,18626,18627,19288,19698,19883,20439,20683,20850,20893,21685,21847,21930,50789,53376,56484,56637,66704,75605,76843,79362,93759,107503,107515,214162,217166,229599,242443,245537,268903,269604,328572,353187	Adamts1,Amh,Zfhx3,Cdk5r1,Crebbp,Crem,Cry2,Dbp,Dyrk1a,Egr1,Fas,Id4,Klf9,Sik1,Npas2,Pdgfra,Enpp2,Per1,Per2,Ptx3,Relb,Rora,Siah2,Sp1,Stat5a,Bhlhe40,Tef,Klf10,Tnfaip6,Fbxl3,Usp2,Foxo3,Gsk3b,Rbm4b,Kdm5b,Dtl,Bhlhe41,Sirt1,Atf5,Lgr4,Kmt2a,Nr1d1,Ciart,Grin3a,Nlgn3,Nrip1,Gpr157,Ep300,Nr1d2	49/280
14_Member	GO Biological Processes	GO:0032922	circadian regulation of gene expression	-7.13424	-4.68463	11906,12916,12953,13653,15904,18143,18626,18627,19698,19883,20893,53376,66704,79362,93759,107515,214162,217166,229599,268903	Zfhx3,Crem,Cry2,Egr1,Id4,Npas2,Per1,Per2,Relb,Rora,Bhlhe40,Usp2,Rbm4b,Bhlhe41,Sirt1,Lgr4,Kmt2a,Nr1d1,Ciart,Nrip1	20/74
14_Member	GO Biological Processes	GO:0007623	circadian rhythm	-6.8507	-4.4546	11906,12916,12953,13170,13548,13653,14102,15904,18143,18626,18627,19698,19883,20893,21847,53376,56637,66704,79362,93759,107503,107515,214162,217166,229599,245537,268903,269604,328572,353187	Zfhx3,Crem,Cry2,Dbp,Dyrk1a,Egr1,Fas,Id4,Npas2,Per1,Per2,Relb,Rora,Bhlhe40,Klf10,Usp2,Gsk3b,Rbm4b,Bhlhe41,Sirt1,Atf5,Lgr4,Kmt2a,Nr1d1,Ciart,Nlgn3,Nrip1,Gpr157,Ep300,Nr1d2	30/153
14_Member	KEGG Pathway	mmu04710	Circadian rhythm - Mus musculus (house mouse)	-5.0115	-3.03183	12953,13170,18143,18626,18627,19883,20893,50789,79362,217166,353187	Cry2,Dbp,Npas2,Per1,Per2,Rora,Bhlhe40,Fbxl3,Bhlhe41,Nr1d1,Nr1d2	11/34
14_Member	GO Biological Processes	GO:0043153	entrainment of circadian clock by photoperiod	-3.75055	-2.09059	12953,17691,18626,18627,20893,50789,53376,66704	Cry2,Sik1,Per1,Per2,Bhlhe40,Fbxl3,Usp2,Rbm4b	8/25
14_Member	GO Biological Processes	GO:0009648	photoperiodism	-3.61755	-1.99324	12953,17691,18626,18627,20893,50789,53376,66704	Cry2,Sik1,Per1,Per2,Bhlhe40,Fbxl3,Usp2,Rbm4b	8/26
14_Member	GO Biological Processes	GO:0009649	entrainment of circadian clock	-3.49162	-1.91181	12953,17691,18626,18627,20893,50789,53376,66704	Cry2,Sik1,Per1,Per2,Bhlhe40,Fbxl3,Usp2,Rbm4b	8/27
14_Member	GO Biological Processes	GO:0042752	regulation of circadian rhythm	-3.41023	-1.84553	11540,11906,12953,12981,16193,17691,18143,18626,18627,19883,20439,20893,21847,50789,53376,56637,66704,75605,217166,353187	Adora2a,Zfhx3,Cry2,Csf2,Il6,Sik1,Npas2,Per1,Per2,Rora,Siah2,Bhlhe40,Klf10,Fbxl3,Usp2,Gsk3b,Rbm4b,Kdm5b,Nr1d1,Nr1d2	20/127
15_Summary	GO Biological Processes	GO:0060537	muscle tissue development	-8.25086	-5.41926	11459,11910,12224,12227,13008,13653,14281,14284,14463,14465,14615,15213,15370,15982,16373,16974,17125,17131,17133,17258,17300,17691,17869,18015,18128,18505,18595,18596,18858,19378,20474,20482,21385,21808,21814,21952,22138,22339,22634,22682,26556,26903,54720,56312,56637,57246,72330,74182,75547,77044,78977,93760,99929,103806,106042,114142,216850,231602,320790,328572,11479,15205,17130,18569,18591,19…	Acta1,Atf3,Klf5,Btg2,Csrp2,Egr1,Fos,Fosl2,Gata4,Gata6,Gjc1,Hey1,Nr4a1,Ifrd1,Irx3,Lrp6,Smad1,Smad7,Maff,Mef2a,Foxc1,Sik1,Myc,Nf1,Notch1,Pax3,Pdgfra,Pdgfrb,Pmp22,Aldh1a2,Six4,Skil,Tbx2,Tgfb2,Tgfbr3,Tnni1,Ttn,Vegfa,Plagl1,Zfand5,Homer1,Dysf,Rcan1,Nupr1,Gsk3b,Tbx20,Klhl40,Gpcpd1,Akap13,Arid2,Popdc3,Arid1a,Tiparp,Maml1,Prickle1,Foxp2,Kdm6b,P2rx2,Chd7,Ep300,Acvr1b,Hes1,Smad6,Pdcd4,Pdgfb,Rest,Vcam1,Capn…	78/-
15_Member	GO Biological Processes	GO:0060537	muscle tissue development	-8.25086	-5.41926	11459,11910,12224,12227,13008,13653,14281,14284,14463,14465,14615,15213,15370,15982,16373,16974,17125,17131,17133,17258,17300,17691,17869,18015,18128,18505,18595,18596,18858,19378,20474,20482,21385,21808,21814,21952,22138,22339,22634,22682,26556,26903,54720,56312,56637,57246,72330,74182,75547,77044,78977,93760,99929,103806,106042,114142,216850,231602,320790,328572	Acta1,Atf3,Klf5,Btg2,Csrp2,Egr1,Fos,Fosl2,Gata4,Gata6,Gjc1,Hey1,Nr4a1,Ifrd1,Irx3,Lrp6,Smad1,Smad7,Maff,Mef2a,Foxc1,Sik1,Myc,Nf1,Notch1,Pax3,Pdgfra,Pdgfrb,Pmp22,Aldh1a2,Six4,Skil,Tbx2,Tgfb2,Tgfbr3,Tnni1,Ttn,Vegfa,Plagl1,Zfand5,Homer1,Dysf,Rcan1,Nupr1,Gsk3b,Tbx20,Klhl40,Gpcpd1,Akap13,Arid2,Popdc3,Arid1a,Tiparp,Maml1,Prickle1,Foxp2,Kdm6b,P2rx2,Chd7,Ep300	60/397
15_Member	GO Biological Processes	GO:0035051	cardiocyte differentiation	-5.36759	-3.29401	11479,14463,14465,15205,16373,17130,17258,17691,18128,18505,18569,18591,18595,18596,19712,21385,21808,21814,22138,22329,22339,56637,75547,93760,103806,106042,216850	Acvr1b,Gata4,Gata6,Hes1,Irx3,Smad6,Mef2a,Sik1,Notch1,Pax3,Pdcd4,Pdgfb,Pdgfra,Pdgfrb,Rest,Tbx2,Tgfb2,Tgfbr3,Ttn,Vcam1,Vegfa,Gsk3b,Akap13,Arid1a,Maml1,Prickle1,Kdm6b	27/152
15_Member	GO Biological Processes	GO:0042692	muscle cell differentiation	-5.02322	-3.04113	11459,12224,12335,13008,13549,14463,14465,15205,15982,16373,17130,17258,17691,17869,18128,18505,18591,18595,18596,18858,19883,20474,21385,22138,22339,22408,22417,26556,26903,54720,56637,70834,72330,73181,75547,78977,93689,93760,98932,103806,106042,214292,215001,216850,231602	Acta1,Klf5,Capn3,Csrp2,Dyrk1b,Gata4,Gata6,Hes1,Ifrd1,Irx3,Smad6,Mef2a,Sik1,Myc,Notch1,Pax3,Pdgfb,Pdgfra,Pdgfrb,Pmp22,Rora,Six4,Tbx2,Ttn,Vegfa,Wnt1,Wnt4,Homer1,Dysf,Rcan1,Gsk3b,Spag9,Klhl40,Nfatc4,Akap13,Popdc3,Lmod1,Arid1a,Myl9,Maml1,Prickle1,Syna,Wfikkn1,Kdm6b,P2rx2	45/333
15_Member	GO Biological Processes	GO:0014706	striated muscle tissue development	-4.2554	-2.45897	14463,14465,14615,15213,15982,16373,16974,17125,17131,17258,17300,17691,18128,18505,18595,18596,19378,21385,21808,21814,21952,22138,22339,56637,57246,75547,77044,93760,103806,106042,216850,320790	Gata4,Gata6,Gjc1,Hey1,Ifrd1,Irx3,Lrp6,Smad1,Smad7,Mef2a,Foxc1,Sik1,Notch1,Pax3,Pdgfra,Pdgfrb,Aldh1a2,Tbx2,Tgfb2,Tgfbr3,Tnni1,Ttn,Vegfa,Gsk3b,Tbx20,Akap13,Arid2,Arid1a,Maml1,Prickle1,Kdm6b,Chd7	32/223
15_Member	GO Biological Processes	GO:0051146	striated muscle cell differentiation	-4.22326	-2.44146	11459,12224,12335,13008,13549,14463,14465,16373,17258,17691,17869,18505,18595,18596,18858,20474,22138,22339,22408,26556,26903,54720,56637,70834,72330,75547,78977,93689,93760,98932,103806,106042,214292,216850,231602	Acta1,Klf5,Capn3,Csrp2,Dyrk1b,Gata4,Gata6,Irx3,Mef2a,Sik1,Myc,Pax3,Pdgfra,Pdgfrb,Pmp22,Six4,Ttn,Vegfa,Wnt1,Homer1,Dysf,Rcan1,Gsk3b,Spag9,Klhl40,Akap13,Popdc3,Lmod1,Arid1a,Myl9,Maml1,Prickle1,Syna,Kdm6b,P2rx2	35/254
15_Member	GO Biological Processes	GO:0048738	cardiac muscle tissue development	-4.10541	-2.35901	14463,14465,14615,15213,16373,16974,17125,17131,17258,17300,17691,18128,18505,18595,18596,19378,21385,21808,21814,21952,22138,22339,56637,57246,75547,77044,93760,103806,106042,216850,320790	Gata4,Gata6,Gjc1,Hey1,Irx3,Lrp6,Smad1,Smad7,Mef2a,Foxc1,Sik1,Notch1,Pax3,Pdgfra,Pdgfrb,Aldh1a2,Tbx2,Tgfb2,Tgfbr3,Tnni1,Ttn,Vegfa,Gsk3b,Tbx20,Akap13,Arid2,Arid1a,Maml1,Prickle1,Kdm6b,Chd7	31/217
15_Member	GO Biological Processes	GO:0055001	muscle cell development	-3.29378	-1.76212	11459,12335,13008,14463,15205,17130,17258,18128,18595,18596,18858,20474,22138,22339,26556,26903,54720,56637,72330,73181,75547,93689,98932,103806,106042,215001,231602	Acta1,Capn3,Csrp2,Gata4,Hes1,Smad6,Mef2a,Notch1,Pdgfra,Pdgfrb,Pmp22,Six4,Ttn,Vegfa,Homer1,Dysf,Rcan1,Gsk3b,Klhl40,Nfatc4,Akap13,Lmod1,Myl9,Maml1,Prickle1,Wfikkn1,P2rx2	27/199
15_Member	GO Biological Processes	GO:0055006	cardiac cell development	-3.11363	-1.62454	11479,14463,17130,17258,18128,18569,18595,18596,21814,22138,22339,56637,75547,103806,106042	Acvr1b,Gata4,Smad6,Mef2a,Notch1,Pdcd4,Pdgfra,Pdgfrb,Tgfbr3,Ttn,Vegfa,Gsk3b,Akap13,Maml1,Prickle1	15/87
15_Member	GO Biological Processes	GO:0014902	myotube differentiation	-2.50805	-1.1979	11459,12224,13549,17869,18858,20474,22408,26556,26903,54720,56637,72330,214292,231602	Acta1,Klf5,Dyrk1b,Myc,Pmp22,Six4,Wnt1,Homer1,Dysf,Rcan1,Gsk3b,Klhl40,Syna,P2rx2	14/90
15_Member	GO Biological Processes	GO:0055007	cardiac muscle cell differentiation	-2.21727	-0.993889	14463,14465,16373,17258,17691,18505,18595,18596,22138,22339,56637,75547,93760,103806,106042,216850	Gata4,Gata6,Irx3,Mef2a,Sik1,Pax3,Pdgfra,Pdgfrb,Ttn,Vegfa,Gsk3b,Akap13,Arid1a,Maml1,Prickle1,Kdm6b	16/117
16_Summary	GO Biological Processes	GO:0097190	apoptotic signaling pathway	-8.23218	-5.41926	11479,11540,12051,12125,12177,12189,12421,12575,12608,13198,13666,14102,15248,15257,15368,15937,15951,16196,16452,16476,17869,18015,18439,18950,19766,20482,21808,22417,22433,29810,55948,56312,56484,56486,56637,57748,58801,67379,69065,73181,74747,77125,80795,80859,93759,170770,216805,228775,237877,242705,245527,328572,329679,17246,52679,53892,230784,12013,12053,12227,12649,12795,13197,13549,13831,…	Acvr1b,Adora2a,Bcl3,Bcl2l11,Bnip3l,Brca1,Rb1cc1,Cdkn1a,Cebpb,Ddit3,Eif2ak3,Fas,Hic1,Hipk1,Hmox1,Ier3,Ifi204,Il7,Jak2,Jun,Myc,Nf1,P2rx7,Pnp,Ripk1,Skil,Tgfb2,Wnt4,Xbp1,Bag3,Sfn,Nupr1,Foxo3,Gabarap,Gsk3b,Jmy,Pmaip1,Dedd2,Chac1,Nfatc4,Ddit4,Il33,Selenok,Nfkbiz,Sirt1,Bbc3,Flcn,Trib3,Atad5,E2f2,Eda2r,Ep300,Fnip2,Mdm2,E2f7,Ppm1d,Sesn2,Bach1,Bcl6,Btg2,Chek1,Plk3,Gadd45a,Dyrk1b,Epc1,Mc1r,Npas2,Rbbp6,Rev3l…	109/-
16_Member	GO Biological Processes	GO:0097190	apoptotic signaling pathway	-8.23218	-5.41926	11479,11540,12051,12125,12177,12189,12421,12575,12608,13198,13666,14102,15248,15257,15368,15937,15951,16196,16452,16476,17869,18015,18439,18950,19766,20482,21808,22417,22433,29810,55948,56312,56484,56486,56637,57748,58801,67379,69065,73181,74747,77125,80795,80859,93759,170770,216805,228775,237877,242705,245527,328572,329679	Acvr1b,Adora2a,Bcl3,Bcl2l11,Bnip3l,Brca1,Rb1cc1,Cdkn1a,Cebpb,Ddit3,Eif2ak3,Fas,Hic1,Hipk1,Hmox1,Ier3,Ifi204,Il7,Jak2,Jun,Myc,Nf1,P2rx7,Pnp,Ripk1,Skil,Tgfb2,Wnt4,Xbp1,Bag3,Sfn,Nupr1,Foxo3,Gabarap,Gsk3b,Jmy,Pmaip1,Dedd2,Chac1,Nfatc4,Ddit4,Il33,Selenok,Nfkbiz,Sirt1,Bbc3,Flcn,Trib3,Atad5,E2f2,Eda2r,Ep300,Fnip2	53/331
16_Member	GO Biological Processes	GO:0097193	intrinsic apoptotic signaling pathway	-7.91211	-5.22124	12051,12125,12189,12575,12608,13198,13666,15248,15257,15368,15937,15951,16452,17869,18950,20482,22433,55948,56312,56637,57748,58801,69065,73181,74747,80795,93759,170770,216805,228775,237877,242705,245527,328572,329679	Bcl3,Bcl2l11,Brca1,Cdkn1a,Cebpb,Ddit3,Eif2ak3,Hic1,Hipk1,Hmox1,Ier3,Ifi204,Jak2,Myc,Pnp,Skil,Xbp1,Sfn,Nupr1,Gsk3b,Jmy,Pmaip1,Chac1,Nfatc4,Ddit4,Selenok,Sirt1,Bbc3,Flcn,Trib3,Atad5,E2f2,Eda2r,Ep300,Fnip2	35/178
16_Member	GO Biological Processes	GO:0008630	intrinsic apoptotic signaling pathway in response to DNA damage	-7.61336	-5.03163	12051,12125,12189,12575,15248,15257,15368,15937,15951,17869,18950,20482,55948,56312,58801,73181,74747,93759,170770,237877,328572,329679	Bcl3,Bcl2l11,Brca1,Cdkn1a,Hic1,Hipk1,Hmox1,Ier3,Ifi204,Myc,Pnp,Skil,Sfn,Nupr1,Pmaip1,Nfatc4,Ddit4,Sirt1,Bbc3,Atad5,Ep300,Fnip2	22/83
16_Member	GO Biological Processes	GO:0072331	signal transduction by p53 class mediator	-5.44387	-3.35047	12051,12575,15257,15951,17246,52679,53892,56312,56484,57748,58801,74747,93759,170770,230784,237877,242705,245527,328572	Bcl3,Cdkn1a,Hipk1,Ifi204,Mdm2,E2f7,Ppm1d,Nupr1,Foxo3,Jmy,Pmaip1,Ddit4,Sirt1,Bbc3,Sesn2,Atad5,E2f2,Eda2r,Ep300	19/85
16_Member	GO Biological Processes	GO:0042771	intrinsic apoptotic signaling pathway in response to DNA damage by p53 class mediator	-5.15363	-3.13879	12051,12575,15257,15951,56312,58801,74747,93759,170770,237877,328572	Bcl3,Cdkn1a,Hipk1,Ifi204,Nupr1,Pmaip1,Ddit4,Sirt1,Bbc3,Atad5,Ep300	11/33
16_Member	GO Biological Processes	GO:0072332	intrinsic apoptotic signaling pathway by p53 class mediator	-4.56864	-2.6973	12051,12575,15257,15951,56312,57748,58801,74747,93759,170770,237877,242705,245527,328572	Bcl3,Cdkn1a,Hipk1,Ifi204,Nupr1,Jmy,Pmaip1,Ddit4,Sirt1,Bbc3,Atad5,E2f2,Eda2r,Ep300	14/58
16_Member	GO Biological Processes	GO:0006974	DNA damage response	-4.12873	-2.37665	12013,12051,12053,12125,12189,12227,12575,12649,12795,13197,13549,13831,15248,15257,15368,15937,15951,17199,17246,17869,18143,18950,19647,19714,20482,22034,22408,52679,53892,54446,55947,55948,56312,56458,56484,56739,57748,58801,66341,68145,68592,68734,70238,70675,70925,71175,71375,71643,73181,74041,74747,76843,77011,78610,93759,102423,103537,104271,170770,193740,208768,211978,216965,217684,225888…	Bach1,Bcl3,Bcl6,Bcl2l11,Brca1,Btg2,Cdkn1a,Chek1,Plk3,Gadd45a,Dyrk1b,Epc1,Hic1,Hipk1,Hmox1,Ier3,Ifi204,Mc1r,Mdm2,Myc,Npas2,Pnp,Rbbp6,Rev3l,Skil,Traf6,Wnt1,E2f7,Ppm1d,Nfat5,Dclre1a,Sfn,Nupr1,Foxo1,Foxo3,Rec8,Jmy,Pmaip1,Eid3,Etaa1,Syf2,Ppp4r3a,Rnf168,Vcpip1,Cdkn2aip,Nipbl,Foxn3,Zgrf1,Nfatc4,Ddias,Ddit4,Dtl,Ticrr,Uvrag,Sirt1,Hinfp,Mbtd1,Tex15,Bbc3,Hspa1a,Sde2,Zfyve26,Taok1,Susd6,Kmt5b,Slf2,Ino80d,Epc…	80/759
17_Summary	GO Biological Processes	GO:0002831	regulation of response to biotic stimulus	-8.05805	-5.31443	11501,11816,12042,12363,14027,14465,14469,14825,15950,15951,16362,16363,16364,16768,17087,18024,18035,18412,18712,20707,20850,21354,21355,21898,21906,21929,22034,23961,24088,54123,54215,55932,55948,57775,57783,58185,58203,59079,63953,64685,67245,67526,67845,67917,70097,71481,78781,80795,80859,94088,98999,100561,102626,105450,107515,170737,170742,193670,207521,211550,211770,217166,226691,226695,23…	Adam8,Apoe,Bcl10,Casp4,Evpl,Gata6,Gbp2,Cxcl1,Ifi203,Ifi204,Irf1,Irf2,Irf4,Lag3,Ly96,Nfe2l2,Nfkbia,Sqstm1,Pim1,Serpinb9c,Stat5a,Tap1,Tap2,Tlr4,Otop1,Tnfaip3,Traf6,Oas1b,Tlr2,Irf7,Cd160,Gbp3,Sfn,Usp29,Tnip1,Rsad2,Zbp1,Erbin,Dusp10,Nmi,Peli1,Atg12,Rnf115,Zcchc3,Sash1,Alpk1,Zc3hav1,Selenok,Nfkbiz,Trim6,Znfx1,Slc15a4,Mapkapk3,Mmrn2,Lgr4,Znrf1,Sertad3,Rnf185,Dtx4,Tifa,Trib1,Nr1d1,Ifi207,Ifi205,Tut4,Gpa…	138/-
17_Member	GO Biological Processes	GO:0002831	regulation of response to biotic stimulus	-8.05805	-5.31443	11501,11816,12042,12363,14027,14465,14469,14825,15950,15951,16362,16363,16364,16768,17087,18024,18035,18412,18712,20707,20850,21354,21355,21898,21906,21929,22034,23961,24088,54123,54215,55932,55948,57775,57783,58185,58203,59079,63953,64685,67245,67526,67845,67917,70097,71481,78781,80795,80859,94088,98999,100561,102626,105450,107515,170737,170742,193670,207521,211550,211770,217166,226691,226695,23…	Adam8,Apoe,Bcl10,Casp4,Evpl,Gata6,Gbp2,Cxcl1,Ifi203,Ifi204,Irf1,Irf2,Irf4,Lag3,Ly96,Nfe2l2,Nfkbia,Sqstm1,Pim1,Serpinb9c,Stat5a,Tap1,Tap2,Tlr4,Otop1,Tnfaip3,Traf6,Oas1b,Tlr2,Irf7,Cd160,Gbp3,Sfn,Usp29,Tnip1,Rsad2,Zbp1,Erbin,Dusp10,Nmi,Peli1,Atg12,Rnf115,Zcchc3,Sash1,Alpk1,Zc3hav1,Selenok,Nfkbiz,Trim6,Znfx1,Slc15a4,Mapkapk3,Mmrn2,Lgr4,Znrf1,Sertad3,Rnf185,Dtx4,Tifa,Trib1,Nr1d1,Ifi207,Ifi205,Tut4,Gpa…	76/562
17_Member	GO Biological Processes	GO:0032103	positive regulation of response to external stimulus	-7.72132	-5.10136	11501,11754,12042,12363,12608,12767,12803,14205,14469,14825,15945,15950,15951,16193,16362,16363,16768,16835,17087,18035,18569,18591,18595,18596,18816,19271,19766,20296,20306,20850,20908,20947,21898,21983,22034,22164,22339,23961,24088,26903,50905,53603,54123,54215,55932,56312,57775,57783,58185,58203,64685,67245,67917,69453,70097,71481,77125,78781,80859,83431,94088,98999,100561,102626,105450,170737…	Adam8,Aoc3,Bcl10,Casp4,Cebpb,Cxcr4,Cntf,Vegfd,Gbp2,Cxcl1,Cxcl10,Ifi203,Ifi204,Il6,Irf1,Irf2,Lag3,Ldlr,Ly96,Nfkbia,Pdcd4,Pdgfb,Pdgfra,Pdgfrb,Serpinf2,Ptprj,Ripk1,Ccl2,Ccl7,Stat5a,Stx3,Swap70,Tlr4,Tpbg,Traf6,Tnfsf4,Vegfa,Oas1b,Tlr2,Dysf,Il17rb,Tslp,Irf7,Cd160,Gbp3,Nupr1,Usp29,Tnip1,Rsad2,Zbp1,Nmi,Peli1,Zcchc3,Prss56,Sash1,Alpk1,Il33,Zc3hav1,Nfkbiz,Ndel1,Trim6,Znfx1,Slc15a4,Mapkapk3,Mmrn2,Znrf1,Rnf1…	78/593
17_Member	GO Biological Processes	GO:0045088	regulation of innate immune response	-7.56377	-4.99158	11501,11816,12042,12363,14469,15950,15951,16362,16363,16364,16768,17087,18024,18035,18412,18712,20707,20850,21354,21355,21898,21906,21929,22034,23961,24088,54123,54215,55932,55948,57775,57783,58185,58203,59079,63953,64685,67245,67526,67845,67917,71481,78781,80859,94088,98999,100561,102626,107515,170737,193670,207521,211550,217166,226691,226695,242691,243655,257632,279572,332579,384309,414084,5472…	Adam8,Apoe,Bcl10,Casp4,Gbp2,Ifi203,Ifi204,Irf1,Irf2,Irf4,Lag3,Ly96,Nfe2l2,Nfkbia,Sqstm1,Pim1,Serpinb9c,Stat5a,Tap1,Tap2,Tlr4,Otop1,Tnfaip3,Traf6,Oas1b,Tlr2,Irf7,Cd160,Gbp3,Sfn,Usp29,Tnip1,Rsad2,Zbp1,Erbin,Dusp10,Nmi,Peli1,Atg12,Rnf115,Zcchc3,Alpk1,Zc3hav1,Nfkbiz,Trim6,Znfx1,Slc15a4,Mapkapk3,Lgr4,Znrf1,Rnf185,Dtx4,Tifa,Nr1d1,Ifi207,Ifi205,Gpatch3,Klre1,Nod2,Tlr13,Card9,Trim56,Tnip3,Parp14,Mndal	65/464
17_Member	GO Biological Processes	GO:0002833	positive regulation of response to biotic stimulus	-6.49934	-4.1575	11501,12042,12363,14469,14825,15950,15951,16362,16363,16768,17087,18035,20850,21898,22034,23961,24088,54123,54215,55932,57775,57783,58185,58203,64685,67245,67917,70097,71481,78781,80859,94088,98999,100561,102626,105450,170737,193670,211550,226691,226695,243655,257630,257632,279572,332579,384309,414084,100040462	Adam8,Bcl10,Casp4,Gbp2,Cxcl1,Ifi203,Ifi204,Irf1,Irf2,Lag3,Ly96,Nfkbia,Stat5a,Tlr4,Traf6,Oas1b,Tlr2,Irf7,Cd160,Gbp3,Usp29,Tnip1,Rsad2,Zbp1,Nmi,Peli1,Zcchc3,Sash1,Alpk1,Zc3hav1,Nfkbiz,Trim6,Znfx1,Slc15a4,Mapkapk3,Mmrn2,Znrf1,Rnf185,Tifa,Ifi207,Ifi205,Klre1,Il17f,Nod2,Tlr13,Card9,Trim56,Tnip3,Mndal	49/333
17_Member	GO Biological Processes	GO:0031349	positive regulation of defense response	-6.38108	-4.07653	11501,11754,12042,12363,12608,14469,14825,15950,15951,16193,16362,16363,16768,16835,17087,18035,18143,18569,19766,20850,21898,22034,22164,23961,24088,50905,53603,54123,54215,55932,56312,57775,57783,58185,58203,64685,67245,67917,71481,77125,78781,80859,94088,98999,100561,102626,105450,170737,193670,211550,226691,226695,243655,257630,257632,279572,332579,384309,414084,100040462	Adam8,Aoc3,Bcl10,Casp4,Cebpb,Gbp2,Cxcl1,Ifi203,Ifi204,Il6,Irf1,Irf2,Lag3,Ldlr,Ly96,Nfkbia,Npas2,Pdcd4,Ripk1,Stat5a,Tlr4,Traf6,Tnfsf4,Oas1b,Tlr2,Il17rb,Tslp,Irf7,Cd160,Gbp3,Nupr1,Usp29,Tnip1,Rsad2,Zbp1,Nmi,Peli1,Zcchc3,Alpk1,Il33,Zc3hav1,Nfkbiz,Trim6,Znfx1,Slc15a4,Mapkapk3,Mmrn2,Znrf1,Rnf185,Tifa,Ifi207,Ifi205,Klre1,Il17f,Nod2,Tlr13,Card9,Trim56,Tnip3,Mndal	60/447
17_Member	GO Biological Processes	GO:0050778	positive regulation of immune response	-6.30544	-4.01498	11501,12042,12363,12518,12929,14284,14367,14469,14962,14972,15015,15018,15950,15951,16190,16193,16362,16363,16452,16768,16797,17087,18035,18124,18439,18578,18636,18950,19271,20850,21355,21682,21898,22034,22164,22433,23961,24088,50723,54123,54215,55932,57775,57783,58185,58203,64685,67245,67917,71481,74585,77125,78781,80859,93759,94088,98999,100561,102626,110557,170737,193670,211550,214855,225888,2…	Adam8,Bcl10,Casp4,Cd79a,Crkl,Fosl2,Fzd5,Gbp2,Cfb,H2-K1,H2-Q4,H2-Q7,Ifi203,Ifi204,Il4ra,Il6,Irf1,Irf2,Jak2,Lag3,Lat,Ly96,Nfkbia,Nr4a3,P2rx7,Pde4b,Cfp,Pnp,Ptprj,Stat5a,Tap2,Tec,Tlr4,Traf6,Tnfsf4,Xbp1,Oas1b,Tlr2,Icosl,Irf7,Cd160,Gbp3,Usp29,Tnip1,Rsad2,Zbp1,Nmi,Peli1,Zcchc3,Alpk1,Sppl3,Il33,Zc3hav1,Nfkbiz,Sirt1,Trim6,Znfx1,Slc15a4,Mapkapk3,H2-Q6,Znrf1,Rnf185,Tifa,Arid5a,Kmt5b,Ifi207,Ifi205,Themis2,Ca…	83/696
17_Member	GO Biological Processes	GO:0045089	positive regulation of innate immune response	-6.05536	-3.83325	11501,12042,12363,14469,15950,15951,16362,16363,16768,17087,18035,20850,21898,22034,23961,24088,54123,54215,55932,57775,57783,58185,58203,64685,67245,67917,71481,78781,80859,94088,98999,100561,102626,170737,193670,211550,226691,226695,243655,257632,279572,332579,384309,414084,100040462	Adam8,Bcl10,Casp4,Gbp2,Ifi203,Ifi204,Irf1,Irf2,Lag3,Ly96,Nfkbia,Stat5a,Tlr4,Traf6,Oas1b,Tlr2,Irf7,Cd160,Gbp3,Usp29,Tnip1,Rsad2,Zbp1,Nmi,Peli1,Zcchc3,Alpk1,Zc3hav1,Nfkbiz,Trim6,Znfx1,Slc15a4,Mapkapk3,Znrf1,Rnf185,Tifa,Ifi207,Ifi205,Klre1,Nod2,Tlr13,Card9,Trim56,Tnip3,Mndal	45/305
17_Member	GO Biological Processes	GO:0002218	activation of innate immune response	-5.30371	-3.24528	12042,14469,15950,15951,16362,16363,17087,18035,21898,22034,23961,24088,54123,55932,57783,58203,64685,67917,71481,80859,98999,102626,211550,226691,226695,243655,257632,279572,414084,100040462	Bcl10,Gbp2,Ifi203,Ifi204,Irf1,Irf2,Ly96,Nfkbia,Tlr4,Traf6,Oas1b,Tlr2,Irf7,Gbp3,Tnip1,Zbp1,Nmi,Zcchc3,Alpk1,Nfkbiz,Znfx1,Mapkapk3,Tifa,Ifi207,Ifi205,Klre1,Nod2,Tlr13,Tnip3,Mndal	30/180
17_Member	GO Biological Processes	GO:0002253	activation of immune response	-4.19397	-2.42171	12042,12518,12929,14284,14469,14962,15950,15951,16362,16363,16797,17087,18035,18124,18578,18636,21682,21898,22034,23961,24088,50723,54123,55932,57783,58203,64685,67917,71481,74585,80859,98999,102626,211550,226691,226695,230787,234695,238447,243655,243910,257632,279572,319817,381305,414084,100040462	Bcl10,Cd79a,Crkl,Fosl2,Gbp2,Cfb,Ifi203,Ifi204,Irf1,Irf2,Lat,Ly96,Nfkbia,Nr4a3,Pde4b,Cfp,Tec,Tlr4,Traf6,Oas1b,Tlr2,Icosl,Irf7,Gbp3,Tnip1,Zbp1,Nmi,Zcchc3,Alpk1,Sppl3,Nfkbiz,Znfx1,Mapkapk3,Tifa,Ifi207,Ifi205,Themis2,Carmil2,Igha,Klre1,Nfkbid,Nod2,Tlr13,Rc3h2,Rc3h1,Tnip3,Mndal	47/381
17_Member	GO Biological Processes	GO:0002221	pattern recognition receptor signaling pathway	-2.99102	-1.54283	12042,16362,16363,17087,18035,21898,22034,23961,24088,54123,57783,64685,71481,80859,102626,211550,257632,279572,414084	Bcl10,Irf1,Irf2,Ly96,Nfkbia,Tlr4,Traf6,Oas1b,Tlr2,Irf7,Tnip1,Nmi,Alpk1,Nfkbiz,Mapkapk3,Tifa,Nod2,Tlr13,Tnip3	19/127
17_Member	GO Biological Processes	GO:0002758	innate immune response-activating signaling pathway	-2.9421	-1.51061	12042,16362,16363,17087,18035,21898,22034,23961,24088,54123,57783,64685,71481,80859,102626,211550,243655,257632,279572,414084	Bcl10,Irf1,Irf2,Ly96,Nfkbia,Tlr4,Traf6,Oas1b,Tlr2,Irf7,Tnip1,Nmi,Alpk1,Nfkbiz,Mapkapk3,Tifa,Klre1,Nod2,Tlr13,Tnip3	20/138
17_Member	GO Biological Processes	GO:0002757	immune response-activating signaling pathway	-2.89796	-1.48387	12042,12518,12929,14284,16362,16363,16797,17087,18035,18124,18578,21682,21898,22034,23961,24088,50723,54123,57783,64685,71481,74585,80859,102626,211550,230787,234695,243655,243910,257632,279572,319817,381305,414084	Bcl10,Cd79a,Crkl,Fosl2,Irf1,Irf2,Lat,Ly96,Nfkbia,Nr4a3,Pde4b,Tec,Tlr4,Traf6,Oas1b,Tlr2,Icosl,Irf7,Tnip1,Nmi,Alpk1,Sppl3,Nfkbiz,Mapkapk3,Tifa,Themis2,Carmil2,Klre1,Nfkbid,Nod2,Tlr13,Rc3h2,Rc3h1,Tnip3	34/287
17_Member	GO Biological Processes	GO:0140895	cell surface toll-like receptor signaling pathway	-2.59193	-1.25351	17087,18035,21898,22034,23961,24088,64685,257632,414084	Ly96,Nfkbia,Tlr4,Traf6,Oas1b,Tlr2,Nmi,Nod2,Tnip3	9/44
17_Member	GO Biological Processes	GO:0002429	immune response-activating cell surface receptor signaling pathway	-2.55659	-1.22473	12042,12518,12929,14284,16797,17087,18035,18124,18578,21682,21898,22034,23961,24088,50723,64685,74585,80859,230787,234695,243655,243910,257632,319817,381305,414084	Bcl10,Cd79a,Crkl,Fosl2,Lat,Ly96,Nfkbia,Nr4a3,Pde4b,Tec,Tlr4,Traf6,Oas1b,Tlr2,Icosl,Nmi,Sppl3,Nfkbiz,Themis2,Carmil2,Klre1,Nfkbid,Nod2,Rc3h2,Rc3h1,Tnip3	26/212
17_Member	GO Biological Processes	GO:0002752	cell surface pattern recognition receptor signaling pathway	-2.32462	-1.0628	17087,18035,21898,22034,23961,24088,64685,257632,414084	Ly96,Nfkbia,Tlr4,Traf6,Oas1b,Tlr2,Nmi,Nod2,Tnip3	9/48
17_Member	GO Biological Processes	GO:0002764	immune response-regulating signaling pathway	-2.26581	-1.02477	12042,12518,12929,14284,16362,16363,16797,17087,18035,18124,18578,21682,21898,22034,23961,24088,50723,54123,57783,64685,71481,74585,80859,102626,211550,230787,234695,243655,243910,257632,279572,319817,381305,414084	Bcl10,Cd79a,Crkl,Fosl2,Irf1,Irf2,Lat,Ly96,Nfkbia,Nr4a3,Pde4b,Tec,Tlr4,Traf6,Oas1b,Tlr2,Icosl,Irf7,Tnip1,Nmi,Alpk1,Sppl3,Nfkbiz,Mapkapk3,Tifa,Themis2,Carmil2,Klre1,Nfkbid,Nod2,Tlr13,Rc3h2,Rc3h1,Tnip3	34/314
17_Member	GO Biological Processes	GO:0050852	T cell receptor signaling pathway	-2.24903	-1.01754	12042,12929,14284,16797,18578,21682,22034,50723,74585,80859,230787,234695,243910,319817,381305	Bcl10,Crkl,Fosl2,Lat,Pde4b,Tec,Traf6,Icosl,Sppl3,Nfkbiz,Themis2,Carmil2,Nfkbid,Rc3h2,Rc3h1	15/106
17_Member	GO Biological Processes	GO:0002768	immune response-regulating cell surface receptor signaling pathway	-2.2368	-1.00703	12042,12518,12929,14284,16797,17087,18035,18124,18578,21682,21898,22034,23961,24088,50723,64685,74585,80859,230787,234695,243655,243910,257632,319817,381305,414084	Bcl10,Cd79a,Crkl,Fosl2,Lat,Ly96,Nfkbia,Nr4a3,Pde4b,Tec,Tlr4,Traf6,Oas1b,Tlr2,Icosl,Nmi,Sppl3,Nfkbiz,Themis2,Carmil2,Klre1,Nfkbid,Nod2,Rc3h2,Rc3h1,Tnip3	26/224
17_Member	GO Biological Processes	GO:0002220	innate immune response activating cell surface receptor signaling pathway	-2.14818	-0.943759	17087,18035,21898,22034,23961,24088,64685,243655,257632,414084	Ly96,Nfkbia,Tlr4,Traf6,Oas1b,Tlr2,Nmi,Klre1,Nod2,Tnip3	10/60
18_Summary	GO Biological Processes	GO:0009952	anterior/posterior pattern specification	-8.05802	-5.31443	11481,11838,12006,12227,12614,12929,13082,13198,13389,14367,14463,15205,15213,15257,15395,15402,15404,15405,15416,15417,15422,15425,15427,16974,17300,17701,18128,18423,19378,20893,21389,22138,22289,22408,23872,29871,70495,79362,106042,209448,214162,328572,14632,14766,15229,16373,16870,17130,17965,18505,20460,21375,21815,22411,57246,68146,140859,232174,23805,71950,212712,240057	Acvr2b,Arc,Axin2,Btg2,Celsr1,Crkl,Cyp26a1,Ddit3,Dll3,Fzd5,Gata4,Hes1,Hey1,Hipk1,Hoxa10,Hoxa5,Hoxa7,Hoxa9,Hoxb8,Hoxb9,Hoxc13,Hoxc6,Hoxc9,Lrp6,Foxc1,Msx1,Notch1,Otx1,Aldh1a2,Bhlhe40,Tbx6,Ttn,Kdm6a,Wnt1,Ets2,Scmh1,Atp6ap2,Bhlhe41,Prickle1,Hoxc10,Kmt2a,Ep300,Gli1,Adgrg1,Foxd1,Irx3,Lhx2,Smad6,Nbl1,Pax3,Stil,Tbr1,Tgif1,Wnt11,Tbx20,Arl13b,Nek8,Cyp26b1,Apc2,Nanog,Satb2,Syngap1	62/-
18_Member	GO Biological Processes	GO:0009952	anterior/posterior pattern specification	-8.05802	-5.31443	11481,11838,12006,12227,12614,12929,13082,13198,13389,14367,14463,15205,15213,15257,15395,15402,15404,15405,15416,15417,15422,15425,15427,16974,17300,17701,18128,18423,19378,20893,21389,22138,22289,22408,23872,29871,70495,79362,106042,209448,214162,328572	Acvr2b,Arc,Axin2,Btg2,Celsr1,Crkl,Cyp26a1,Ddit3,Dll3,Fzd5,Gata4,Hes1,Hey1,Hipk1,Hoxa10,Hoxa5,Hoxa7,Hoxa9,Hoxb8,Hoxb9,Hoxc13,Hoxc6,Hoxc9,Lrp6,Foxc1,Msx1,Notch1,Otx1,Aldh1a2,Bhlhe40,Tbx6,Ttn,Kdm6a,Wnt1,Ets2,Scmh1,Atp6ap2,Bhlhe41,Prickle1,Hoxc10,Kmt2a,Ep300	42/235
18_Member	GO Biological Processes	GO:0003002	regionalization	-6.19306	-3.9266	11481,11838,12006,12227,12614,12929,13082,13198,13389,14367,14463,14632,14766,15205,15213,15229,15257,15395,15402,15404,15405,15416,15417,15422,15425,15427,16373,16870,16974,17130,17300,17701,17965,18128,18423,18505,19378,20460,20893,21375,21389,21815,22138,22289,22408,22411,23872,29871,57246,68146,70495,79362,106042,140859,209448,214162,232174,328572	Acvr2b,Arc,Axin2,Btg2,Celsr1,Crkl,Cyp26a1,Ddit3,Dll3,Fzd5,Gata4,Gli1,Adgrg1,Hes1,Hey1,Foxd1,Hipk1,Hoxa10,Hoxa5,Hoxa7,Hoxa9,Hoxb8,Hoxb9,Hoxc13,Hoxc6,Hoxc9,Irx3,Lhx2,Lrp6,Smad6,Foxc1,Msx1,Nbl1,Notch1,Otx1,Pax3,Aldh1a2,Stil,Bhlhe40,Tbr1,Tbx6,Tgif1,Ttn,Kdm6a,Wnt1,Wnt11,Ets2,Scmh1,Tbx20,Arl13b,Atp6ap2,Bhlhe41,Prickle1,Nek8,Hoxc10,Kmt2a,Cyp26b1,Ep300	58/432
18_Member	GO Biological Processes	GO:0007389	pattern specification process	-6.117	-3.88203	11481,11838,12006,12227,12614,12929,13082,13198,13389,14367,14463,14632,14766,15205,15213,15229,15257,15395,15402,15404,15405,15416,15417,15422,15425,15427,16373,16870,16974,17130,17300,17701,17965,18128,18423,18505,19378,20460,20893,21375,21389,21815,22138,22289,22408,22411,23805,23872,29871,57246,68146,70495,71950,79362,106042,140859,209448,212712,214162,232174,240057,328572	Acvr2b,Arc,Axin2,Btg2,Celsr1,Crkl,Cyp26a1,Ddit3,Dll3,Fzd5,Gata4,Gli1,Adgrg1,Hes1,Hey1,Foxd1,Hipk1,Hoxa10,Hoxa5,Hoxa7,Hoxa9,Hoxb8,Hoxb9,Hoxc13,Hoxc6,Hoxc9,Irx3,Lhx2,Lrp6,Smad6,Foxc1,Msx1,Nbl1,Notch1,Otx1,Pax3,Aldh1a2,Stil,Bhlhe40,Tbr1,Tbx6,Tgif1,Ttn,Kdm6a,Wnt1,Wnt11,Apc2,Ets2,Scmh1,Tbx20,Arl13b,Atp6ap2,Nanog,Bhlhe41,Prickle1,Nek8,Hoxc10,Satb2,Kmt2a,Cyp26b1,Syngap1,Ep300	62/476
18_Member	GO Biological Processes	GO:0009798	axis specification	-2.01974	-0.861798	12006,13198,14367,15213,16974,17130,18128,20460,21389,22289,22408,23872,68146,106042	Axin2,Ddit3,Fzd5,Hey1,Lrp6,Smad6,Notch1,Stil,Tbx6,Kdm6a,Wnt1,Ets2,Arl13b,Prickle1	14/102
19_Summary	GO Biological Processes	GO:0006325	chromatin organization	-7.96116	-5.2577	12053,12189,12611,12649,13653,13831,14683,14957,15184,16364,16452,16870,17769,17864,17869,18109,18626,18627,19712,19820,21375,22289,22378,29871,50709,52463,53892,54169,54446,54650,56353,56637,56702,69188,70238,70802,71148,71175,71389,71458,71777,72672,72895,75605,76719,77044,77605,78185,80838,80859,81004,93759,93760,94246,98999,101685,103537,104263,104271,108829,170644,192195,194388,208043,212712…	Bcl6,Brca1,Cebpg,Chek1,Egr1,Epc1,Gnas,H1f3,Hdac5,Irf4,Jak2,Lhx2,Mthfr,Mybl1,Myc,Mycn,Per1,Per2,Rest,Rlim,Tbr1,Kdm6a,Wbp2,Scmh1,H1f4,Tet1,Ppm1d,Kat6b,Nfat5,Sfmbt1,Rybp,Gsk3b,H1f5,Kmt2e,Rnf168,Pwwp2a,Mier1,Nipbl,Chd6,Bcor,Ing3,Zfp518a,Setd5,Kdm5b,Kansl1,Arid2,H2az2,Flicr,H1f1,Nfkbiz,Tbl1xr1,Sirt1,Arid1a,Arid4b,Znfx1,Spty2d1,Mbtd1,Kdm3a,Tex15,Jmjd1c,Ubn1,Ash1l,Tet3,Setd1b,Satb2,Tet2,Kmt2a,Kdm6b,Brd1…	91/-
19_Member	GO Biological Processes	GO:0006325	chromatin organization	-7.96116	-5.2577	12053,12189,12611,12649,13653,13831,14683,14957,15184,16364,16452,16870,17769,17864,17869,18109,18626,18627,19712,19820,21375,22289,22378,29871,50709,52463,53892,54169,54446,54650,56353,56637,56702,69188,70238,70802,71148,71175,71389,71458,71777,72672,72895,75605,76719,77044,77605,78185,80838,80859,81004,93759,93760,94246,98999,101685,103537,104263,104271,108829,170644,192195,194388,208043,212712…	Bcl6,Brca1,Cebpg,Chek1,Egr1,Epc1,Gnas,H1f3,Hdac5,Irf4,Jak2,Lhx2,Mthfr,Mybl1,Myc,Mycn,Per1,Per2,Rest,Rlim,Tbr1,Kdm6a,Wbp2,Scmh1,H1f4,Tet1,Ppm1d,Kat6b,Nfat5,Sfmbt1,Rybp,Gsk3b,H1f5,Kmt2e,Rnf168,Pwwp2a,Mier1,Nipbl,Chd6,Bcor,Ing3,Zfp518a,Setd5,Kdm5b,Kansl1,Arid2,H2az2,Flicr,H1f1,Nfkbiz,Tbl1xr1,Sirt1,Arid1a,Arid4b,Znfx1,Spty2d1,Mbtd1,Kdm3a,Tex15,Jmjd1c,Ubn1,Ash1l,Tet3,Setd1b,Satb2,Tet2,Kmt2a,Kdm6b,Brd1…	91/723
19_Member	GO Biological Processes	GO:0006338	chromatin remodeling	-5.70857	-3.57053	12053,12189,12611,12649,13653,13831,14683,14957,16364,16870,17864,17869,18109,18626,18627,19712,19820,21375,22289,22378,29871,50709,52463,53892,54169,54446,56353,56637,56702,69188,70238,70802,71148,71175,71389,75605,77044,77605,80838,80859,93759,93760,94246,98999,101685,104271,170644,194388,212712,214133,214162,216850,227195,228536,229542,229700,231506,232440,235626,239985,244059,244349,319162,31…	Bcl6,Brca1,Cebpg,Chek1,Egr1,Epc1,Gnas,H1f3,Irf4,Lhx2,Mybl1,Myc,Mycn,Per1,Per2,Rest,Rlim,Tbr1,Kdm6a,Wbp2,Scmh1,H1f4,Tet1,Ppm1d,Kat6b,Nfat5,Rybp,Gsk3b,H1f5,Kmt2e,Rnf168,Pwwp2a,Mier1,Nipbl,Chd6,Kdm5b,Arid2,H2az2,H1f1,Nfkbiz,Sirt1,Arid1a,Arid4b,Znfx1,Spty2d1,Tex15,Ubn1,Tet3,Satb2,Tet2,Kmt2a,Kdm6b,Ino80d,Bahd1,Gatad2b,Rbm15,Lin54,H2aj,Setd2,Arid1b,Chd2,Kat6a,H2ac25,H2ac6,Chd7,Lrif1,Ep300,Cecr2	68/554
19_Member	GO Biological Processes	GO:0040029	epigenetic regulation of gene expression	-2.64272	-1.28973	12053,12189,12649,13653,13831,14683,16870,17864,17869,18109,19820,22378,52463,53892,56637,69188,70238,77605,93759,94246,98999,101685,104271,194388,214133,214162,228536,229700,232440,319162,319164,321000,328572	Bcl6,Brca1,Chek1,Egr1,Epc1,Gnas,Lhx2,Mybl1,Myc,Mycn,Rlim,Wbp2,Tet1,Ppm1d,Gsk3b,Kmt2e,Rnf168,H2az2,Sirt1,Arid4b,Znfx1,Spty2d1,Tex15,Tet3,Tet2,Kmt2a,Bahd1,Rbm15,H2aj,H2ac25,H2ac6,Lrif1,Ep300	33/286
20_Summary	KEGG Pathway	mmu05200	Pathways in cancer - Mus musculus (house mouse)	-7.83505	-5.16831	11796,11797,12006,12061,12125,12448,12575,12576,12767,12914,12929,13197,13389,13557,14065,14102,14205,14281,14362,14365,14367,14632,14674,14683,14704,14707,15205,15213,15368,15974,16162,16190,16193,16194,16196,16399,16452,16476,16782,16974,17246,17869,17873,18024,18035,18128,18591,18595,18596,18712,18795,19216,20663,20683,20850,21416,21808,22034,22339,22408,22411,22417,23805,56458,56615,56637,588…	Birc3,Birc2,Axin2,Bdkrb1,Bcl2l11,Ccne2,Cdkn1a,Cdkn1b,Cxcr4,Crebbp,Crkl,Gadd45a,Dll3,E2f3,F2rl3,Fas,Vegfd,Fos,Fzd1,Fzd3,Fzd5,Gli1,Gna13,Gnas,Gng3,Gng5,Hes1,Hey1,Hmox1,Ifnab,Il12rb2,Il4ra,Il6,Il6ra,Il7,Itga2b,Jak2,Jun,Lamc2,Lrp6,Mdm2,Myc,Gadd45b,Nfe2l2,Nfkbia,Notch1,Pdgfb,Pdgfra,Pdgfrb,Pim1,Plcb1,Ptger1,Sos2,Sp1,Stat5a,Tcf7l2,Tgfb2,Traf6,Vegfa,Wnt1,Wnt11,Wnt4,Apc2,Foxo1,Mgst1,Gsk3b,Pmaip1,Gng11,Rac…	120/-
20_Member	KEGG Pathway	mmu05200	Pathways in cancer - Mus musculus (house mouse)	-7.83505	-5.16831	11796,11797,12006,12061,12125,12448,12575,12576,12767,12914,12929,13197,13389,13557,14065,14102,14205,14281,14362,14365,14367,14632,14674,14683,14704,14707,15205,15213,15368,15974,16162,16190,16193,16194,16196,16399,16452,16476,16782,16974,17246,17869,17873,18024,18035,18128,18591,18595,18596,18712,18795,19216,20663,20683,20850,21416,21808,22034,22339,22408,22411,22417,23805,56458,56615,56637,588…	Birc3,Birc2,Axin2,Bdkrb1,Bcl2l11,Ccne2,Cdkn1a,Cdkn1b,Cxcr4,Crebbp,Crkl,Gadd45a,Dll3,E2f3,F2rl3,Fas,Vegfd,Fos,Fzd1,Fzd3,Fzd5,Gli1,Gna13,Gnas,Gng3,Gng5,Hes1,Hey1,Hmox1,Ifnab,Il12rb2,Il4ra,Il6,Il6ra,Il7,Itga2b,Jak2,Jun,Lamc2,Lrp6,Mdm2,Myc,Gadd45b,Nfe2l2,Nfkbia,Notch1,Pdgfb,Pdgfra,Pdgfrb,Pim1,Plcb1,Ptger1,Sos2,Sp1,Stat5a,Tcf7l2,Tgfb2,Traf6,Vegfa,Wnt1,Wnt11,Wnt4,Apc2,Foxo1,Mgst1,Gsk3b,Pmaip1,Gng11,Rac…	74/548
20_Member	KEGG Pathway	mmu05165	Human papillomavirus infection - Mus musculus (house mouse)	-7.02347	-4.59471	11964,11966,11972,11984,12006,12448,12575,12576,12914,14102,14362,14365,14367,14683,14972,15015,15018,15205,15213,15974,16362,16399,16421,16782,17246,18128,18596,19668,20663,21416,21826,22339,22408,22411,22417,23805,56217,56458,56513,56637,66237,72930,73834,81877,103806,108664,110557,114143,226849,231991,320910,328572,329278	Atp6v1a,Atp6v1b2,Atp6v0d1,Atp6v0c,Axin2,Ccne2,Cdkn1a,Cdkn1b,Crebbp,Fas,Fzd1,Fzd3,Fzd5,Gnas,H2-K1,H2-Q4,H2-Q7,Hes1,Hey1,Ifnab,Irf1,Itga2b,Itgb7,Lamc2,Mdm2,Notch1,Pdgfrb,Rbpjl,Sos2,Tcf7l2,Thbs2,Vegfa,Wnt1,Wnt11,Wnt4,Apc2,Pals1,Foxo1,Pard6a,Gsk3b,Atp6v1g2,Ppp2r2b,Atp6v1d,Tnxb,Maml1,Atp6v1h,H2-Q6,Atp6v0b,Ppp2r5a,Creb5,Itgb8,Ep300,Tnn	53/359
20_Member	KEGG Pathway	mmu04151	PI3K-Akt signaling pathway - Mus musculus (house mouse)	-3.98076	-2.26771	11601,12125,12189,12448,12575,12576,13636,13637,14205,14704,14707,15370,15974,16190,16193,16194,16196,16399,16421,16452,16782,17246,17763,17869,18591,18595,18596,20663,21826,21898,22339,24088,56484,56637,66066,72930,74551,74747,81877,226849,231991,244650,320207,320910,329278	Angpt2,Bcl2l11,Brca1,Ccne2,Cdkn1a,Cdkn1b,Efna1,Efna2,Vegfd,Gng3,Gng5,Nr4a1,Ifnab,Il4ra,Il6,Il6ra,Il7,Itga2b,Itgb7,Jak2,Lamc2,Mdm2,Mtcp1,Myc,Pdgfb,Pdgfra,Pdgfrb,Sos2,Thbs2,Tlr4,Vegfa,Tlr2,Foxo3,Gsk3b,Gng11,Ppp2r2b,Pck2,Ddit4,Tnxb,Ppp2r5a,Creb5,Phlpp2,Pik3r5,Itgb8,Tnn	45/367
20_Member	KEGG Pathway	mmu05206	MicroRNAs in cancer - Mus musculus (house mouse)	-3.05595	-1.58742	12125,12189,12448,12575,12576,12914,12929,13557,13636,13637,14365,15184,15368,17246,17869,18128,18569,18591,18595,18596,18712,20663,21808,22339,23805,74747,81877,93759,140486,171543,242705,328572,329278,384783,387216,387220	Bcl2l11,Brca1,Ccne2,Cdkn1a,Cdkn1b,Crebbp,Crkl,E2f3,Efna1,Efna2,Fzd3,Hdac5,Hmox1,Mdm2,Myc,Notch1,Pdcd4,Pdgfb,Pdgfra,Pdgfrb,Pim1,Sos2,Tgfb2,Vegfa,Apc2,Ddit4,Tnxb,Sirt1,Igf2bp1,Bmf,E2f2,Ep300,Tnn,Irs2,Mir23a,Mir27a	36/303

## Sheet: Sheet3
Dataset EV3: Reactome analysis of C4 stage vs C3 stage-induced genes (padj<0.05, >1.5 fold, Wald chi-squared test, n=3)

## Sheet: C4 vs C3 Reactome
Pathway identifier	Pathway name	#Entities found	#Entities total	Entities ratio	Entities pValue	Entities FDR	#Reactions found	#Reactions total	Reactions ratio	Species identifier	Species name	Submitted entities found	Mapped entities	Found reaction identifiers
R-HSA-9648895	Response of EIF2AK1 (HRI) to heme deficiency	20	29	0.00185268	2.1119e-08	3.81695e-05	16	20	0.00131891	9606	Homo sapiens	Ppp1r15a;Ddit3;Asns;Cebpg;Trib3;Chac1;Grb10;Atf5;Cebpb;Atf3		R-HSA-9653745;R-HSA-9635927;R-HSA-9650710;R-HSA-9654774;R-HSA-9655071;R-HSA-9653724;R-HSA-9650722;R-HSA-9654752;R-HSA-9653894;R-HSA-1791118;R-HSA-9653893;R-HSA-9635915;R-HSA-9635912;R-HSA-9654792;R-HSA-9653742;R-HSA-9655086
R-HSA-2426168	Activation of gene expression by SREBF (SREBP)	32	71	0.00453587	4.09984e-08	3.81695e-05	36	42	0.00276972	9606	Homo sapiens	Fdps;Idi1;Helz2;Fdft1;Lss;Srebf2;Sqle;Crebbp;Hmgcs1;Pmvk;Tbl1xr1;Sp1;Sp4;Mtf1;Sc5d;Hmgcr;Fas;Mvd;Acacb;Cyp51		R-HSA-2426149;R-HSA-1655833;R-HSA-1655832;R-HSA-2426148;R-HSA-2426151;R-HSA-1655835;R-HSA-2426150;R-HSA-2426144;R-HSA-1655836;R-HSA-2426147;R-HSA-1655839;R-HSA-2426146;R-HSA-2426157;R-HSA-2426156;R-HSA-1655824;R-HSA-1655827;R-HSA-1655826;R-HSA-2426153;R-HSA-2426152;R-HSA-1655828;R-HSA-2426155;R-HSA-2426154;R-HSA-1655830;R-HSA-2426164;R-HSA-2426161;R-HSA-2426163;R-HSA-1655823;R-HSA-2426162;R-HSA-1…
R-HSA-1655829	Regulation of cholesterol biosynthesis by SREBP (SREBF)	33	87	0.00555804	1.13567e-06	0.000705252	46	52	0.00342917	9606	Homo sapiens	Fdps;Idi1;Helz2;Fdft1;Lss;Srebf2;Sqle;Crebbp;Insig1;Hmgcs1;Pmvk;Tbl1xr1;Sp1;Sp4;Mtf1;Sc5d;Hmgcr;Fas;Mvd;Acacb;Cyp51		R-HSA-2426149;R-HSA-1655833;R-HSA-1655832;R-HSA-2426148;R-HSA-2426151;R-HSA-1655835;R-HSA-1655834;R-HSA-2426150;R-HSA-2426144;R-HSA-1655836;R-HSA-2426147;R-HSA-1655839;R-HSA-2426146;R-HSA-1655825;R-HSA-2426157;R-HSA-2426156;R-HSA-1655824;R-HSA-1655827;R-HSA-1655826;R-HSA-2426153;R-HSA-2426152;R-HSA-1655828;R-HSA-1655831;R-HSA-2426155;R-HSA-2426154;R-HSA-1655830;R-HSA-2065550;R-HSA-2426164;R-HSA-2…
R-HSA-9617828	FOXO-mediated transcription of cell cycle genes	15	27	0.00172491	1.49454e-05	0.00694961	22	22	0.0014508	9606	Homo sapiens	Btg1;Ccng2;Gadd45a;Cdkn1a;Klf4;Foxo3;Cdkn1b;Foxo1		R-HSA-9620915;R-HSA-9617840;R-HSA-9624976;R-HSA-9625520;R-HSA-9618004;R-HSA-9620788;R-HSA-9620891;R-HSA-9617848;R-HSA-9624985;R-HSA-9625406;R-HSA-6803403;R-HSA-9617852;R-HSA-9620828;R-HSA-9617853;R-HSA-9625409;R-HSA-6803411;R-HSA-9625510;R-HSA-9618021;R-HSA-9620837;R-HSA-9617838;R-HSA-9617996;R-HSA-9620813
R-HSA-9857377	Regulation of MITF-M-dependent genes involved in lysosome biogenesis and autophagy	14	28	0.00178879	8.57592e-05	0.0319024	7	13	0.000857294	9606	Homo sapiens	Atp6ap2;Atp6v0b;Atp6v1a;Atp6v1b2;Atp6v1d;Atp6v0c;Atp6v0d1;Atp6v1h		R-HSA-9858918;R-HSA-9858916;R-HSA-9858932;R-HSA-9858883;R-HSA-9858928;R-HSA-9858913;R-HSA-9858940
R-HSA-6785807	Interleukin-4 and Interleukin-13 signaling	52	211	0.0134798	0.00022898	0.0673567	25	47	0.00309945	9606	Homo sapiens	Socs3;Alox15;Hmox1;Cebpd;Pou2f1;Il6;Myc;Pim1;Vegfa;Ccl2;Rhou;Jak2;Foxo3;Foxo1;Lif;Rora;Nanog;Fos;Il17f;Vcam1;Il6ra;Bcl6;Irf4;Il4ra;Icam1;Cdkn1a;Junb		R-HSA-6788582;R-HSA-6793958;R-HSA-6789615;R-HSA-6786095;R-HSA-6786092;R-HSA-6785898;R-HSA-6786101;R-HSA-6786096;R-HSA-6786110;R-HSA-6788346;R-HSA-6790022;R-HSA-6786050;R-HSA-6786114;R-HSA-6786124;R-HSA-6786058;R-HSA-6786070;R-HSA-6797269;R-HSA-6790036;R-HSA-6789524;R-HSA-6797268;R-HSA-6788628;R-HSA-6785821;R-HSA-6788571;R-HSA-6790041;R-HSA-6786072
R-HSA-3371568	Attenuation phase	18	47	0.00300262	0.000253221	0.0673567	3	5	0.000329728	9606	Homo sapiens	Crebbp;Dnajb1;Ep300;Hspa1b;Hspa1a;Rln1;Dedd2		R-HSA-3371554;R-HSA-5082369;R-HSA-5082384
R-HSA-6791312	TP53 Regulates Transcription of Cell Cycle Genes	22	65	0.00415256	0.000307231	0.0712775	33	42	0.00276972	9606	Homo sapiens	Btg2;Plk3;Plagl1;Ccne2;Cnot4;Ep300;Gadd45a;Arid3a;E2f2;Sfn;Cdkn1a;Cdkn1b;E2f7		R-HSA-3215152;R-HSA-6803875;R-HSA-6798304;R-HSA-6803946;R-HSA-6802165;R-HSA-6803892;R-HSA-6803890;R-HSA-3215144;R-HSA-6798268;R-HSA-6803388;R-HSA-187934;R-HSA-6802170;R-HSA-6791109;R-HSA-6798020;R-HSA-6791235;R-HSA-6791363;R-HSA-6798031;R-HSA-8952996;R-HSA-6798347;R-HSA-6803403;R-HSA-6798282;R-HSA-6803411;R-HSA-6803858;R-HSA-6798353;R-HSA-6803871;R-HSA-6803935;R-HSA-6802973;R-HSA-6798044;R-HSA-69…
R-HSA-9818749	Regulation of NFE2L2 gene expression	7	9	0.00057497	0.000406382	0.0830673	7	7	0.00046162	9606	Homo sapiens	Crebbp;Notch1;Myc;Ep300;Nfe2l2;Mafk		R-HSA-9762100;R-HSA-9762102;R-HSA-9796080;R-HSA-9762097;R-HSA-9796060;R-HSA-9796046;R-HSA-9796056
R-HSA-8936459	RUNX1 regulates genes involved in megakaryocyte differentiation and platelet function	24	76	0.0048553	0.000448385	0.0830673	24	33	0.00217621	9606	Homo sapiens	Hist1h2ac;Hist1h2bb;Hist1h2be;Mir27a;Ep300;H2afv;Itga2b;Hist1h4d;Tec;Setd1b;H2afj;Kmt2a;Hist2h2be;Kmt2c;Gp1ba;Myl9;Nr4a3		R-HSA-8936616;R-HSA-8936584;R-HSA-8937097;R-HSA-8937037;R-HSA-8936621;R-HSA-8936608;R-HSA-8936481;R-HSA-8936995;R-HSA-8938022;R-HSA-8937016;R-HSA-8938201;R-HSA-8937113;R-HSA-8937050;R-HSA-8935740;R-HSA-8936989;R-HSA-8937118;R-HSA-8937022;R-HSA-8938034;R-HSA-8935730;R-HSA-8936979;R-HSA-8935731;R-HSA-8936628;R-HSA-8936599;R-HSA-8938199
R-HSA-400253	Circadian Clock	30	105	0.00670798	0.000491523	0.0830673	59	59	0.00389079	9606	Homo sapiens	Npas2;Helz2;Nr1d1;Nrip1;Cry2;Ep300;Bhlhe40;Rora;Uba52;Fbxl3;Per2;Crebbp;Per1;Dbp;Tbl1xr1;Bhlhe41;Ubc;Crem;Scd2;Sirt1;Sik1		R-HSA-549385;R-HSA-1368087;R-HSA-1368081;R-HSA-400256;R-HSA-400267;R-HSA-5663174;R-HSA-1368069;R-HSA-5663170;R-HSA-549533;R-HSA-1368065;R-HSA-400272;R-HSA-879770;R-HSA-400282;R-HSA-879762;R-HSA-1368119;R-HSA-1856948;R-HSA-879782;R-HSA-1368889;R-HSA-549424;R-HSA-879798;R-HSA-549428;R-HSA-5663127;R-HSA-5663252;R-HSA-5663124;R-HSA-5663122;R-HSA-5663120;R-HSA-5663132;R-HSA-5663258;R-HSA-421320;R-HSA-…
R-HSA-9818026	NFE2L2 regulating inflammation associated genes	6	7	0.000447199	0.000633346	0.0968446	3	3	0.000197837	9606	Homo sapiens	Crebbp;Ep300;Ccl2;Mafk;Nfe2l2		R-HSA-9796054;R-HSA-9796070;R-HSA-9796066
R-HSA-9614657	FOXO-mediated transcription of cell death genes	11	23	0.00146937	0.000677235	0.0968446	15	15	0.000989185	9606	Homo sapiens	Bcl2l11;Crebbp;Bcl6;Ddit3;Ep300;Foxo3;Bbc3;Foxo1		R-HSA-9622579;R-HSA-9621270;R-HSA-9621242;R-HSA-9625375;R-HSA-9621116;R-HSA-9625378;R-HSA-9622627;R-HSA-9622630;R-HSA-9614662;R-HSA-9622667;R-HSA-9621289;R-HSA-9622668;R-HSA-9622604;R-HSA-9622572;R-HSA-9614669
R-HSA-3371571	HSF1-dependent transactivation	19	59	0.00376925	0.00133757	0.177897	4	8	0.000527565	9606	Homo sapiens	Crebbp;Dnajb1;Hspb8;Ep300;Hspa1b;Hspa1a;Rln1;Dedd2		R-HSA-3371554;R-HSA-5082356;R-HSA-5082369;R-HSA-5082384
R-HSA-9616222	Transcriptional regulation of granulopoiesis	21	70	0.00447199	0.00180802	0.218818	15	27	0.00178053	9606	Homo sapiens	Hist1h2ac;Hist1h2bb;Hist1h2be;Ep300;H2afv;Cebpb;Hist1h4d;Klf5;Il6ra;H2afj;Kmt2a;Myc;Hist2h2be;Cdkn1a		R-HSA-9618582;R-HSA-8865505;R-HSA-9618586;R-HSA-9622363;R-HSA-9618584;R-HSA-9617209;R-HSA-9634430;R-HSA-9624668;R-HSA-9634433;R-HSA-9617217;R-HSA-9617194;R-HSA-9634442;R-HSA-9617064;R-HSA-9622377;R-HSA-9634445
R-HSA-9614085	FOXO-mediated transcription	29	110	0.00702741	0.00197118	0.218818	79	85	0.00560538	9606	Homo sapiens	Btg1;Ddit3;Txnip;Ccng2;Ep300;Gadd45a;Retn;Klf4;Bbc3;Crebbp;Bcl2l11;Bcl6;Sfn;Sirt1;Cdkn1a;Cdkn1b;Foxo3;Foxo1		R-HSA-199299;R-HSA-9617683;R-HSA-9623059;R-HSA-9624976;R-HSA-9621270;R-HSA-9625749;R-HSA-9620891;R-HSA-9623192;R-HSA-9624985;R-HSA-9625375;R-HSA-9625346;R-HSA-9623427;R-HSA-9625091;R-HSA-9623168;R-HSA-9625863;R-HSA-9625092;R-HSA-9622667;R-HSA-9622668;R-HSA-9625101;R-HSA-9622579;R-HSA-9620915;R-HSA-9617840;R-HSA-9624624;R-HSA-9626928;R-HSA-9625520;R-HSA-9620532;R-HSA-9620788;R-HSA-9617972;R-HSA-96…
R-HSA-9707587	Regulation of HMOX1 expression and activity	5	6	0.000383313	0.00200751	0.218818	4	4	0.000263783	9606	Homo sapiens	Bach1;Hmox1;Mafk;Nfe2l2		R-HSA-9707645;R-HSA-9708558;R-HSA-9708536;R-HSA-9708457
R-HSA-6804116	TP53 Regulates Transcription of Genes Involved in G1 Cell Cycle Arrest	9	20	0.00127771	0.00300378	0.309389	14	17	0.00112108	9606	Homo sapiens	Ccne2;Arid3a;Cdkn1a;Cdkn1b;E2f7		R-HSA-6791363;R-HSA-6798304;R-HSA-8952996;R-HSA-6798347;R-HSA-6803403;R-HSA-6803411;R-HSA-6798353;R-HSA-69562;R-HSA-6803388;R-HSA-187934;R-HSA-6798299;R-HSA-6791387;R-HSA-8953013;R-HSA-6803801
R-HSA-201722	Formation of the beta-catenin:TCF transactivating complex	19	66	0.00421644	0.00445712	0.436798	13	13	0.000857294	9606	Homo sapiens	Hist1h2ac;Tle4;Tle3;Hist1h2bb;Hist1h2be;Ep300;H2afv;Crebbp;Hist1h4d;H2afj;Myc;Hist2h2be;Axin2;Tcf7l2		R-HSA-3299569;R-HSA-4411367;R-HSA-3322422;R-HSA-3451153;R-HSA-3322427;R-HSA-3364026;R-HSA-3322424;R-HSA-4411372;R-HSA-201712;R-HSA-4411351;R-HSA-3364014;R-HSA-4411357;R-HSA-3451147
R-HSA-380994	ATF4 activates genes in response to endoplasmic reticulum stress	12	34	0.00217211	0.00479024	0.445492	5	7	0.00046162	9606	Homo sapiens	Herpud1;Ddit3;Asns;Cebpg;Ccl2;Cebpb;Atf3		R-HSA-1791118;R-HSA-1791107;R-HSA-1791056;R-HSA-1791095;R-HSA-1791173
R-HSA-9707616	Heme signaling	19	70	0.00447199	0.00804704	0.675951	18	25	0.00164864	9606	Homo sapiens	Npas2;Helz2;Bach1;Nr1d1;Nrip1;Ep300;Hmox1;Rora;Nfe2l2;Ly96;Crebbp;Tbl1xr1;Apoa1;Sirt1;Tlr4;Mafk		R-HSA-1368119;R-HSA-9707645;R-HSA-549475;R-HSA-5663258;R-HSA-400342;R-HSA-1368069;R-HSA-5663271;R-HSA-9708423;R-HSA-1368065;R-HSA-9707586;R-HSA-9707523;R-HSA-5663265;R-HSA-1368140;R-HSA-9708430;R-HSA-5663245;R-HSA-9707690;R-HSA-9707594;R-HSA-9707659
R-HSA-2559586	DNA Damage/Telomere Stress Induced Senescence	19	70	0.00447199	0.00804704	0.675951	8	18	0.00118702	9606	Homo sapiens	Hist1h2ac;Hist1h2bb;Ccne2;Hist1h2be;H2afv;Hist1h1b;Hist1h4d;Hist1h1a;H2afj;Hist1h1d;Hist1h1e;Hist2h2be;Ubn1;Cdkn1a;Cdkn1b		R-HSA-3878123;R-HSA-3785711;R-HSA-4647613;R-HSA-69562;R-HSA-3786258;R-HSA-4647594;R-HSA-187934;R-HSA-4647593
R-HSA-9031628	NGF-stimulated transcription	16	56	0.00357759	0.0091194	0.715582	33	37	0.00243999	9606	Homo sapiens	Egr1;Rest;Arc;Lyl1;Id4;Ep300;Fosb;Fos;Junb;Cdk5r1;Trib1		R-HSA-9613202;R-HSA-9031624;R-HSA-9613207;R-HSA-9613460;R-HSA-9613210;R-HSA-9031616;R-HSA-9612483;R-HSA-9621386;R-HSA-9613451;R-HSA-9621385;R-HSA-9031575;R-HSA-9612493;R-HSA-9621042;R-HSA-9620723;R-HSA-9616368;R-HSA-9612534;R-HSA-9620663;R-HSA-9621048;R-HSA-9621054;R-HSA-9619838;R-HSA-9612514;R-HSA-9613219;R-HSA-9031610;R-HSA-9612516;R-HSA-9613476;R-HSA-9621035;R-HSA-9621032;R-HSA-9612073;R-HSA-9…
R-HSA-4641265	Repression of WNT target genes	7	16	0.00102217	0.00966114	0.715582	7	7	0.00046162	9606	Homo sapiens	Tle4;Tle3;Myc;Axin2;Tcf7l2		R-HSA-4649028;R-HSA-5334050;R-HSA-8944349;R-HSA-8944352;R-HSA-4641231;R-HSA-5229348;R-HSA-4641229
R-HSA-381042	PERK regulates gene expression	13	42	0.00268319	0.00967002	0.715582	8	11	0.000725402	9606	Homo sapiens	Herpud1;Ddit3;Asns;Cebpg;Ccl2;Eif2ak3;Cebpb;Atf3		R-HSA-381111;R-HSA-1791118;R-HSA-1791107;R-HSA-381087;R-HSA-381086;R-HSA-1791056;R-HSA-1791095;R-HSA-1791173
R-HSA-2122947	NOTCH1 Intracellular Domain Regulates Transcription	16	57	0.00364147	0.0106276	0.742364	17	18	0.00118702	9606	Homo sapiens	Tle4;Tle3;Ep300;Uba52;Crebbp;Hdac5;Tbl1xr1;Maml1;Notch1;Myc;Ubc;Hey1;Hes1;Scd2		R-HSA-4396371;R-HSA-1980078;R-HSA-1980047;R-HSA-1912396;R-HSA-1852623;R-HSA-1912393;R-HSA-1912394;R-HSA-4396347;R-HSA-4396379;R-HSA-1912388;R-HSA-1912391;R-HSA-1912359;R-HSA-9667657;R-HSA-1912385;R-HSA-1980067;R-HSA-4396382;R-HSA-1980065
R-HSA-3371511	HSF1 activation	13	43	0.00274708	0.0115489	0.742364	1	7	0.00046162	9606	Homo sapiens	Dnajb1;Hspa1b;Hspa1a;Rln1;Dedd2		R-HSA-4793819
R-HSA-8866911	TFAP2 (AP-2) family regulates transcription of cell cycle factors	4	6	0.000383313	0.0119447	0.742364	4	4	0.000263783	9606	Homo sapiens	Myc;Cdkn1a;Kdm5b		R-HSA-8865265;R-HSA-8865280;R-HSA-8865244;R-HSA-8865256
R-HSA-9818035	NFE2L2 regulating ER-stress associated genes	4	6	0.000383313	0.0119447	0.742364	2	2	0.000131891	9606	Homo sapiens	Crebbp;Ep300;Mafk;Nfe2l2		R-HSA-9796068;R-HSA-9796061
R-HSA-9821002	Chromatin modifications during the maternal to zygotic transition (MZT)	14	48	0.0030665	0.0119736	0.742364	9	12	0.000791348	9606	Homo sapiens	Hist1h2ac;Kdm6a;Hist1h2bb;Hist1h4d;H2afj;Tet3;Hist2h2be;Hist1h2be;H2afv;Kdm5b;Kdm6b		R-HSA-9822597;R-HSA-9822914;R-HSA-9817458;R-HSA-9822461;R-HSA-9822591;R-HSA-9817471;R-HSA-9822985;R-HSA-9817513;R-HSA-9817512
R-HSA-9818030	NFE2L2 regulating tumorigenic genes	7	17	0.00108605	0.0130805	0.78483	12	12	0.000791348	9606	Homo sapiens	Crebbp;Notch1;Sp1;Sp4;Ep300;Mafk;Nfe2l2		R-HSA-9796069;R-HSA-9796084;R-HSA-9796055;R-HSA-9796071;R-HSA-9796064;R-HSA-9796051;R-HSA-9796082;R-HSA-9796044;R-HSA-9796057;R-HSA-9796072;R-HSA-9796059;R-HSA-9796043
R-HSA-2559582	Senescence-Associated Secretory Phenotype (SASP)	22	90	0.0057497	0.0141447	0.820393	20	22	0.0014508	9606	Homo sapiens	Hist1h2ac;Apc2;Hist1h2bb;Jun;Hist1h2be;H2afv;Uba52;Fos;Cebpb;Anapc11;Il6;Hist1h4d;H2afj;Ubc;Hist2h2be;Scd2;Cdkn1a;Cdkn1b		R-HSA-3790137;R-HSA-4568740;R-HSA-3857336;R-HSA-3857305;R-HSA-4568737;R-HSA-3857308;R-HSA-3858387;R-HSA-3857328;R-HSA-3797202;R-HSA-3790130;R-HSA-3857329;R-HSA-3788725;R-HSA-3788724;R-HSA-3788745;R-HSA-3797196;R-HSA-3788748;R-HSA-3788705;R-HSA-3857345;R-HSA-3788708;R-HSA-3857348
R-HSA-4411364	Binding of TCF/LEF:CTNNB1 to target gene promoters	5	10	0.000638855	0.0161831	0.845171	4	4	0.000263783	9606	Homo sapiens	Myc;Axin2;Tcf7l2		R-HSA-4411351;R-HSA-4411367;R-HSA-4411357;R-HSA-4411372
R-HSA-9645460	Alpha-protein kinase 1 signaling pathway	6	14	0.000894397	0.0174968	0.845171	10	10	0.000659457	9606	Homo sapiens	Traf6;Tifa;Ubc;Scd2;Tab2;Uba52;Alpk1		R-HSA-9645442;R-HSA-9645394;R-HSA-9645520;R-HSA-9645414;R-HSA-9645524;R-HSA-9645428;R-HSA-9645481;R-HSA-9645535;R-HSA-9645406;R-HSA-9645501
R-HSA-9768919	NPAS4 regulates expression of target genes	12	41	0.00261931	0.0185328	0.845171	36	36	0.00237404	9606	Homo sapiens	Crebbp;Mdm2;Dysf;Fos;Cdk5r1;Gem;Npas4		R-HSA-9769044;R-HSA-9634897;R-HSA-9769302;R-HSA-9769235;R-HSA-9769042;R-HSA-9768925;R-HSA-9769177;R-HSA-9634846;R-HSA-9770072;R-HSA-9769115;R-HSA-9769307;R-HSA-9634886;R-HSA-9634884;R-HSA-9769165;R-HSA-9644879;R-HSA-9769419;R-HSA-9638156;R-HSA-9769418;R-HSA-9769141;R-HSA-9769143;R-HSA-9769014;R-HSA-9768950;R-HSA-9768945;R-HSA-9634934;R-HSA-9769011;R-HSA-9634943;R-HSA-9634850;R-HSA-9769316;R-HSA-9…
R-HSA-9639288	Amino acids regulate mTORC1	16	61	0.00389702	0.0187187	0.845171	9	12	0.000791348	9606	Homo sapiens	Lamtor3;Atp6v0b;Sesn2;Rragc;Sesn1;Atp6v1a;Rragd;Atp6v1b2;Fnip1;Fnip2;Atp6v0d1;Flcn;Atp6v1g2;Atp6v1d;Atp6v0c;Atp6v1h		R-HSA-9640195;R-HSA-9639287;R-HSA-9640167;R-HSA-9639286;R-HSA-9646468;R-HSA-9640168;R-HSA-9645608;R-HSA-9640175;R-HSA-9645598
R-HSA-168927	TICAM1, RIP1-mediated IKK complex recruitment	7	19	0.00121382	0.0223778	0.845171	3	3	0.000197837	9606	Homo sapiens	Nrros;Traf6;Ubc;Birc3;Scd2;Birc2;Uba52;Ripk1		R-HSA-168930;R-HSA-9014343;R-HSA-9014342
R-HSA-8939242	RUNX1 regulates transcription of genes involved in differentiation of keratinocytes	5	11	0.000702741	0.0232201	0.845171	5	8	0.000527565	9606	Homo sapiens	Socs3;Ctsk;Socs7		R-HSA-8938121;R-HSA-8955885;R-HSA-8955822;R-HSA-8955748;R-HSA-8955893
R-HSA-1980143	Signaling by NOTCH1	20	84	0.00536638	0.023664	0.845171	38	39	0.00257188	9606	Homo sapiens	Tle4;Tle3;Ep300;Dtx2;Uba52;Dtx4;Crebbp;Hdac5;Tbl1xr1;Maml1;Notch1;Myc;Ubc;Hey1;Hes1;Numb;Scd2;Neurl3		R-HSA-157632;R-HSA-1980125;R-HSA-1980122;R-HSA-1980123;R-HSA-1980118;R-HSA-1980112;R-HSA-373706;R-HSA-4396371;R-HSA-1980047;R-HSA-1912396;R-HSA-1980044;R-HSA-1852623;R-HSA-1980109;R-HSA-1912398;R-HSA-1912393;R-HSA-1980042;R-HSA-1912394;R-HSA-1980041;R-HSA-4396379;R-HSA-1912388;R-HSA-1980039;R-HSA-1912391;R-HSA-9667657;R-HSA-1912385;R-HSA-4396382;R-HSA-1912386;R-HSA-157926;R-HSA-157353;R-HSA-19800…
R-HSA-5357956	TNFR1-induced NF-kappa-B signaling pathway	10	33	0.00210822	0.0243158	0.845171	5	5	0.000329728	9606	Homo sapiens	Otud1;Ubc;Usp2;Birc3;Birc2;Tab2;Uba52;Ripk1;Spata2;Tnfaip3		R-HSA-5357776;R-HSA-5357904;R-HSA-5357860;R-HSA-5357780;R-HSA-5357757
R-HSA-171306	Packaging Of Telomere Ends	10	33	0.00210822	0.0243158	0.845171	2	2	0.000131891	9606	Homo sapiens	Hist1h2ac;Hist1h2bb;Hist1h4d;H2afj;Hist2h2be;Hist1h2be;H2afv		R-HSA-181450;R-HSA-176700
R-HSA-73728	RNA Polymerase I Promoter Opening	10	33	0.00210822	0.0243158	0.845171	1	2	0.000131891	9606	Homo sapiens	Hist1h2ac;Hist1h2bb;Hist1h4d;H2afj;Hist2h2be;Hist1h2be;H2afv		R-HSA-73718
R-HSA-937041	IKK complex recruitment mediated by RIP1	8	24	0.00153325	0.0256612	0.845171	3	3	0.000197837	9606	Homo sapiens	Traf6;Ubc;Birc3;Scd2;Birc2;Uba52;Ripk1;Tlr4;Ly96		R-HSA-168915;R-HSA-168921;R-HSA-937029
R-HSA-2559583	Cellular Senescence	40	199	0.0127132	0.0269847	0.845171	59	90	0.00593511	9606	Homo sapiens	Hist1h2ac;Ccne2;Scmh1;H2afv;Cebpb;Ets2;Kdm6b;Hist1h1b;Il6;Hist1h1a;Sp1;Sp4;Hist1h1d;Ubc;Hist2h2be;Hist1h1e;Ubn1;Scd2;Apc2;Mapkapk3;Hist1h2bb;Jun;Hist1h2be;Uba52;Fos;Anapc11;Hist1h4d;H2afj;Mdm2;E2f2;E2f3;Cdkn1a;Cdkn1b		R-HSA-3790137;R-HSA-3857336;R-HSA-8979082;R-HSA-3857328;R-HSA-3790130;R-HSA-3857329;R-HSA-3240765;R-HSA-3788725;R-HSA-3788724;R-HSA-3240766;R-HSA-3229089;R-HSA-3223200;R-HSA-450325;R-HSA-3788705;R-HSA-450333;R-HSA-187934;R-HSA-3788708;R-HSA-3229102;R-HSA-3222546;R-HSA-3857305;R-HSA-3209109;R-HSA-3857308;R-HSA-450222;R-HSA-3786258;R-HSA-3222533;R-HSA-3209096;R-HSA-3209098;R-HSA-69562;R-HSA-168136;…
R-HSA-6783783	Interleukin-10 signaling	20	86	0.00549415	0.0291674	0.845171	3	15	0.000989185	9606	Homo sapiens	Il6;Cxcl10;Ccl20;Icam1;Lif;Ccl2;Cxcl1;Csf2;Il1rn;Cxcl2		R-HSA-8937656;R-HSA-6784160;R-HSA-8937654
R-HSA-68616	Assembly of the ORC complex at the origin of replication	11	39	0.00249154	0.0294902	0.845171	5	11	0.000725402	9606	Homo sapiens	Hist1h2ac;Hist1h2bb;Hist1h4d;Orc1;H2afj;Hist2h2be;Hist1h2be;H2afv		R-HSA-68611;R-HSA-68615;R-HSA-9749197;R-HSA-9734730;R-HSA-9749098
R-HSA-5689896	Ovarian tumor domain proteases	12	44	0.00281096	0.0295786	0.845171	12	14	0.000923239	9606	Homo sapiens	Tnip3;Tnip1;Traf6;Ubc;Scd2;Yod1;Nod2;Uba52;Ripk1;Tnfaip3;Otub2;Vcpip1		R-HSA-5690870;R-HSA-6783238;R-HSA-688136;R-HSA-936381;R-HSA-8869506;R-HSA-6781953;R-HSA-8865182;R-HSA-5690845;R-HSA-8940100;R-HSA-5690843;R-HSA-5690827;R-HSA-5690856
R-HSA-2173796	SMAD2/SMAD3:SMAD4 heterotrimer regulates transcription	12	44	0.00281096	0.0295786	0.845171	16	24	0.0015827	9606	Homo sapiens	Tgif1;Sp1;Ccnt1;Myc;Sp4;Ubc;Ep300;Scd2;E2f2;Uba52;Junb;Smad7		R-HSA-2186785;R-HSA-9733207;R-HSA-2187303;R-HSA-9736979;R-HSA-9736959;R-HSA-2187309;R-HSA-9736984;R-HSA-2186771;R-HSA-9733216;R-HSA-9736992;R-HSA-1484099;R-HSA-2127257;R-HSA-2176475;R-HSA-2106586;R-HSA-2187293;R-HSA-2186780
R-HSA-444821	Relaxin receptors	4	8	0.000511084	0.0302115	0.845171	3	4	0.000263783	9606	Homo sapiens	Lgr4;Rln1;Rlf;Rxfp4		R-HSA-444838;R-HSA-444879;R-HSA-444859
R-HSA-9617629	Regulation of FOXO transcriptional activity by acetylation	6	16	0.00102217	0.0307818	0.845171	8	9	0.000593511	9606	Homo sapiens	Crebbp;Txnip;Ep300;Sirt1;Foxo3;Foxo1		R-HSA-9626962;R-HSA-9620515;R-HSA-9617683;R-HSA-9626928;R-HSA-9626945;R-HSA-9617735;R-HSA-9620532;R-HSA-9617758
R-HSA-8941856	RUNX3 regulates NOTCH signaling	6	16	0.00102217	0.0307818	0.845171	5	7	0.00046162	9606	Homo sapiens	Crebbp;Maml1;Notch1;Ep300;Hes1		R-HSA-1980047;R-HSA-8878243;R-HSA-4396347;R-HSA-8878237;R-HSA-8878220
R-HSA-5334118	DNA methylation	10	35	0.00223599	0.0341462	0.845171	7	7	0.00046162	9606	Homo sapiens	Hist1h2ac;Hist1h2bb;Hist1h4d;H2afj;Hist2h2be;Hist1h2be;H2afv		R-HSA-5334097;R-HSA-5334160;R-HSA-5334099;R-HSA-5334179;R-HSA-5334164;R-HSA-5334151;R-HSA-5334152
R-HSA-9013695	NOTCH4 Intracellular Domain Regulates Transcription	8	26	0.00166102	0.0381684	0.845171	8	9	0.000593511	9606	Homo sapiens	Crebbp;Maml1;Notch1;Hey1;Ep300;Hes1		R-HSA-9604451;R-HSA-9604550;R-HSA-9013693;R-HSA-9604471;R-HSA-9013711;R-HSA-9604664;R-HSA-9604553;R-HSA-9604446
R-HSA-2559584	Formation of Senescence-Associated Heterochromatin Foci (SAHF)	6	17	0.00108605	0.0393778	0.845171	2	2	0.000131891	9606	Homo sapiens	Hist1h1b;Hist1h1a;Hist1h1d;Hist1h1e;Ubn1;Cdkn1a		R-HSA-3878123;R-HSA-4647594
R-HSA-168638	NOD1/2 Signaling Pathway	11	41	0.00261931	0.0397973	0.845171	15	18	0.00118702	9606	Homo sapiens	Card9;Casp4;Traf6;Ubc;Birc3;Birc2;Nod2;Tab2;Uba52;Tnfaip3		R-HSA-727819;R-HSA-741386;R-HSA-688136;R-HSA-688137;R-HSA-706479;R-HSA-622415;R-HSA-741411;R-HSA-688985;R-HSA-9676160;R-HSA-168405;R-HSA-708349;R-HSA-741395;R-HSA-168184;R-HSA-622420;R-HSA-168412
R-HSA-110328	Recognition and association of DNA glycosylase with site containing an affected pyrimidine	11	41	0.00261931	0.0397973	0.845171	2	21	0.00138486	9606	Homo sapiens	Hist1h2ac;Hist1h2bb;Neil2;Hist1h4d;H2afj;Hist2h2be;Hist1h2be;H2afv		R-HSA-5649686;R-HSA-9629372
R-HSA-9013508	NOTCH3 Intracellular Domain Regulates Transcription	10	36	0.00229988	0.0399778	0.845171	22	22	0.0014508	9606	Homo sapiens	Crebbp;Ptcra;Maml1;Notch1;Hey1;Ep300;Hes1		R-HSA-9021480;R-HSA-9021451;R-HSA-9021450;R-HSA-9018538;R-HSA-9021325;R-HSA-9016751;R-HSA-9018542;R-HSA-9013568;R-HSA-9017120;R-HSA-9021412;R-HSA-9021478;R-HSA-9016861;R-HSA-9014141;R-HSA-9013567;R-HSA-9013631;R-HSA-9021406;R-HSA-9014129;R-HSA-9013488;R-HSA-9016916;R-HSA-9013652;R-HSA-9017398;R-HSA-9021334
R-HSA-9014325	TICAM1,TRAF6-dependent induction of TAK1 complex	5	13	0.000830512	0.0425592	0.845171	6	6	0.000395674	9606	Homo sapiens	Nrros;Traf6;Ubc;Scd2;Tab2;Uba52		R-HSA-847070;R-HSA-450259;R-HSA-177690;R-HSA-177694;R-HSA-177692;R-HSA-9628444
R-HSA-9664873	Pexophagy	5	13	0.000830512	0.0425592	0.845171	8	13	0.000857294	9606	Homo sapiens	Map1lc3b;Sqstm1;Ubc;Nbr1;Scd2;Uba52		R-HSA-9664867;R-HSA-9664881;R-HSA-9664880;R-HSA-9664855;R-HSA-9664871;R-HSA-9664888;R-HSA-9674127;R-HSA-9664892
R-HSA-198725	Nuclear Events (kinase and transcription factor activation)	18	80	0.00511084	0.0478451	0.845171	35	48	0.00316539	9606	Homo sapiens	Egr1;Ep300;Fos;Cdk5r1;Trib1;Dusp3;Mef2a;Rest;Arc;Lyl1;Id4;Fosb;Junb		R-HSA-9613202;R-HSA-9031624;R-HSA-9613207;R-HSA-9613460;R-HSA-9613210;R-HSA-9031616;R-HSA-9612483;R-HSA-203797;R-HSA-9621386;R-HSA-9613451;R-HSA-9621385;R-HSA-9031575;R-HSA-9612493;R-HSA-9621042;R-HSA-9620723;R-HSA-9616368;R-HSA-9612534;R-HSA-9620663;R-HSA-9621048;R-HSA-9621054;R-HSA-9619838;R-HSA-9612514;R-HSA-9613219;R-HSA-9031610;R-HSA-9612516;R-HSA-9613476;R-HSA-9621035;R-HSA-9621032;R-HSA-19…
R-HSA-975163	IRAK2 mediated activation of TAK1 complex upon TLR7/8 or 9 stimulation	6	18	0.00114994	0.0493602	0.845171	5	5	0.000329728	9606	Homo sapiens	Traf6;Ubc;Scd2;Tab2;Uba52;Tlr4;Ly96		R-HSA-450358;R-HSA-975103;R-HSA-975147;R-HSA-975097;R-HSA-975185
R-HSA-2173793	Transcriptional activity of SMAD2/SMAD3:SMAD4 heterotrimer	15	64	0.00408867	0.0503291	0.845171	32	51	0.00336323	9606	Homo sapiens	Ppm1a;Ep300;Uba52;Tgif1;Sp1;Ccnt1;Myc;Sp4;Ubc;Scd2;E2f2;Junb;Skil;Smad7		R-HSA-2186785;R-HSA-9733207;R-HSA-9730967;R-HSA-2187303;R-HSA-9736979;R-HSA-2187309;R-HSA-9736984;R-HSA-2186607;R-HSA-9736966;R-HSA-2186741;R-HSA-1484099;R-HSA-2176503;R-HSA-2176502;R-HSA-2186747;R-HSA-209055;R-HSA-2187388;R-HSA-9736970;R-HSA-870437;R-HSA-173481;R-HSA-9736959;R-HSA-2179276;R-HSA-2186767;R-HSA-2186771;R-HSA-9733216;R-HSA-9736992;R-HSA-2127257;R-HSA-2176475;R-HSA-2106586;R-HSA-2187…
R-HSA-9607240	FLT3 Signaling	12	48	0.0030665	0.0507936	0.845171	16	43	0.00283566	9606	Homo sapiens	Bcl2l11;Stat5a;Socs2;Ubc;Abl2;Scd2;Ptprj;Uba52;Grb10;Foxo3;Cdkn1b		R-HSA-9699574;R-HSA-9645137;R-HSA-9699575;R-HSA-9706354;R-HSA-9699581;R-HSA-9706328;R-HSA-9699578;R-HSA-9699579;R-HSA-9706340;R-HSA-9706308;R-HSA-9645126;R-HSA-9706287;R-HSA-9698408;R-HSA-9706344;R-HSA-9706345;R-HSA-9645134
R-HSA-381119	Unfolded Protein Response (UPR)	31	156	0.00996614	0.0523768	0.845171	59	99	0.00652862	9606	Homo sapiens	Xbp1;Extl1;Ctdsp2;Ddit3;Asns;Cebpg;Eif2ak3;Crebrf;Atp6v0d1;Cebpb;Dnajb9;Edem1;Herpud1;Fkbp14;Cabp1;Ccl2;Atf3		R-HSA-1791131;R-HSA-1791130;R-HSA-1791128;R-HSA-8953356;R-HSA-1791134;R-HSA-1791133;R-HSA-1791123;R-HSA-1791122;R-HSA-1791121;R-HSA-1791124;R-HSA-1791114;R-HSA-1791112;R-HSA-1791118;R-HSA-381203;R-HSA-1791116;R-HSA-1791107;R-HSA-381087;R-HSA-381086;R-HSA-1791108;R-HSA-1791167;R-HSA-1791164;R-HSA-1791155;R-HSA-1791154;R-HSA-1791158;R-HSA-1791157;R-HSA-1791156;R-HSA-381111;R-HSA-1791144;R-HSA-17911…
R-HSA-110330	Recognition and association of DNA glycosylase with site containing an affected purine	10	38	0.00242765	0.0536116	0.845171	2	10	0.000659457	9606	Homo sapiens	Hist1h2ac;Hist1h2bb;Hist1h4d;H2afj;Hist2h2be;Hist1h2be;H2afv		R-HSA-9629195;R-HSA-9629373
R-HSA-8952158	RUNX3 regulates BCL2L11 (BIM) transcription	3	6	0.000383313	0.0577503	0.845171	2	2	0.000131891	9606	Homo sapiens	Bcl2l11;Foxo3		R-HSA-8952232;R-HSA-8952226
R-HSA-69895	Transcriptional activation of cell cycle inhibitor p21	3	6	0.000383313	0.0577503	0.845171	4	5	0.000329728	9606	Homo sapiens	Cdkn1a		R-HSA-6803411;R-HSA-6803388;R-HSA-6803403;R-HSA-6803801
R-HSA-69560	Transcriptional activation of p53 responsive genes	3	6	0.000383313	0.0577503	0.845171	4	5	0.000329728	9606	Homo sapiens	Cdkn1a		R-HSA-6803411;R-HSA-6803388;R-HSA-6803403;R-HSA-6803801
R-HSA-173736	Alternative complement activation	3	6	0.000383313	0.0577503	0.845171	7	9	0.000593511	9606	Homo sapiens	Gzmm;Cfp;Cfb		R-HSA-183122;R-HSA-173745;R-HSA-183126;R-HSA-174551;R-HSA-173754;R-HSA-183130;R-HSA-173740
R-HSA-1912408	Pre-NOTCH Transcription and Translation	19	88	0.00562193	0.059466	0.845171	15	28	0.00184648	9606	Homo sapiens	Hist1h2ac;Hist1h2bb;Jun;Hist1h2be;Ep300;H2afv;Crebbp;Hist1h4d;Elf3;Maml1;Notch1;H2afj;Hist2h2be;E2f3		R-HSA-1912412;R-HSA-1912415;R-HSA-9017835;R-HSA-1606682;R-HSA-9021357;R-HSA-1912401;R-HSA-9604831;R-HSA-9604829;R-HSA-9604834;R-HSA-1912363;R-HSA-4395227;R-HSA-1606561;R-HSA-4395231;R-HSA-1912416;R-HSA-9021364
R-HSA-427359	SIRT1 negatively regulates rRNA expression	11	44	0.00281096	0.0595567	0.845171	4	5	0.000329728	9606	Homo sapiens	Hist1h2ac;Hist1h2bb;Hist1h4d;H2afj;Hist2h2be;Hist1h2be;H2afv;Sirt1		R-HSA-427527;R-HSA-5211239;R-HSA-427514;R-HSA-427528
R-HSA-937072	TRAF6-mediated induction of TAK1 complex within TLR4 complex	6	19	0.00121382	0.060765	0.845171	6	6	0.000395674	9606	Homo sapiens	Traf6;Ubc;Scd2;Tab2;Uba52;Tlr4;Ly96		R-HSA-450358;R-HSA-936952;R-HSA-936985;R-HSA-936951;R-HSA-937075;R-HSA-936947
R-HSA-5674400	Constitutive Signaling by AKT1 E17K in Cancer	8	29	0.00185268	0.0636401	0.845171	6	18	0.00118702	9606	Homo sapiens	Gsk3b;Mdm2;Rictor;Cdkn1a;Foxo3;Cdkn1b;Nr4a1;Foxo1		R-HSA-2243938;R-HSA-2399988;R-HSA-2399969;R-HSA-2399981;R-HSA-2399966;R-HSA-2399992
R-HSA-209560	NF-kB is activated and signals survival	5	15	0.000958283	0.0693541	0.845171	3	4	0.000263783	9606	Homo sapiens	Sqstm1;Traf6;Ubc;Scd2;Uba52;Nfkbia		R-HSA-209536;R-HSA-193703;R-HSA-193705
R-HSA-432030	Transport of glycerol from adipocytes to the liver by Aquaporins	2	3	0.000191657	0.0709612	0.845171	2	2	0.000131891	9606	Homo sapiens	Aqp9;Aqp7		R-HSA-432049;R-HSA-432074
R-HSA-210744	Regulation of gene expression in late stage (branching morphogenesis) pancreatic bud precursor cells	6	20	0.00127771	0.0736056	0.845171	2	4	0.000263783	9606	Homo sapiens	Crebbp;Maml1;Notch1;Ep300;Hes1		R-HSA-1980047;R-HSA-210836
R-HSA-9823730	Formation of definitive endoderm	7	25	0.00159714	0.0747033	0.845171	10	13	0.000857294	9606	Homo sapiens	Cxcr4;Gata6;Gata4;Tcf7l2		R-HSA-9823989;R-HSA-9823959;R-HSA-9823958;R-HSA-9823729;R-HSA-9823952;R-HSA-9823836;R-HSA-9823950;R-HSA-9823849;R-HSA-9823977;R-HSA-9824472
R-HSA-2644603	Signaling by NOTCH1 in Cancer	15	68	0.00434422	0.0751451	0.845171	39	39	0.00257188	9606	Homo sapiens	Ep300;Uba52;Crebbp;Hdac5;Tbl1xr1;Maml1;Notch1;Myc;Ubc;Hey1;Hes1;Scd2;Neurl3		R-HSA-2769000;R-HSA-2220964;R-HSA-2769007;R-HSA-2220967;R-HSA-2220966;R-HSA-2220971;R-HSA-2768993;R-HSA-2768999;R-HSA-2666278;R-HSA-2220976;R-HSA-2220979;R-HSA-2220978;R-HSA-2220981;R-HSA-2220982;R-HSA-2220985;R-HSA-2769008;R-HSA-2769015;R-HSA-2220988;R-HSA-2900748;R-HSA-2691211;R-HSA-2900747;R-HSA-2691214;R-HSA-2660815;R-HSA-2737728;R-HSA-2730752;R-HSA-4396393;R-HSA-4396392;R-HSA-2900743;R-HSA-4…
R-HSA-2894862	Constitutive Signaling by NOTCH1 HD+PEST Domain Mutants	15	68	0.00434422	0.0751451	0.845171	21	21	0.00138486	9606	Homo sapiens	Ep300;Uba52;Crebbp;Hdac5;Tbl1xr1;Maml1;Notch1;Myc;Ubc;Hey1;Hes1;Scd2;Neurl3		R-HSA-2900748;R-HSA-2220964;R-HSA-2220967;R-HSA-2220966;R-HSA-2900747;R-HSA-2220971;R-HSA-4396393;R-HSA-4396392;R-HSA-2900743;R-HSA-4396402;R-HSA-2900765;R-HSA-2220976;R-HSA-4396401;R-HSA-2220979;R-HSA-2220981;R-HSA-2220982;R-HSA-2220985;R-HSA-2900756;R-HSA-2220957;R-HSA-2769015;R-HSA-2220988
R-HSA-2894858	Signaling by NOTCH1 HD+PEST Domain Mutants in Cancer	15	68	0.00434422	0.0751451	0.845171	21	21	0.00138486	9606	Homo sapiens	Ep300;Uba52;Crebbp;Hdac5;Tbl1xr1;Maml1;Notch1;Myc;Ubc;Hey1;Hes1;Scd2;Neurl3		R-HSA-2900748;R-HSA-2220964;R-HSA-2220967;R-HSA-2220966;R-HSA-2900747;R-HSA-2220971;R-HSA-4396393;R-HSA-4396392;R-HSA-2900743;R-HSA-4396402;R-HSA-2900765;R-HSA-2220976;R-HSA-4396401;R-HSA-2220979;R-HSA-2220981;R-HSA-2220982;R-HSA-2220985;R-HSA-2900756;R-HSA-2220957;R-HSA-2769015;R-HSA-2220988
R-HSA-2644606	Constitutive Signaling by NOTCH1 PEST Domain Mutants	15	68	0.00434422	0.0751451	0.845171	21	21	0.00138486	9606	Homo sapiens	Ep300;Uba52;Crebbp;Hdac5;Tbl1xr1;Maml1;Notch1;Myc;Ubc;Hey1;Hes1;Scd2;Neurl3		R-HSA-2769000;R-HSA-2220964;R-HSA-2769007;R-HSA-2220967;R-HSA-2220966;R-HSA-2220971;R-HSA-4396393;R-HSA-4396392;R-HSA-2768993;R-HSA-2768999;R-HSA-4396402;R-HSA-2220944;R-HSA-4396401;R-HSA-2220979;R-HSA-2220981;R-HSA-2220982;R-HSA-2220985;R-HSA-2769008;R-HSA-2220957;R-HSA-2769015;R-HSA-2220988
R-HSA-2644602	Signaling by NOTCH1 PEST Domain Mutants in Cancer	15	68	0.00434422	0.0751451	0.845171	21	21	0.00138486	9606	Homo sapiens	Ep300;Uba52;Crebbp;Hdac5;Tbl1xr1;Maml1;Notch1;Myc;Ubc;Hey1;Hes1;Scd2;Neurl3		R-HSA-2769000;R-HSA-2220964;R-HSA-2769007;R-HSA-2220967;R-HSA-2220966;R-HSA-2220971;R-HSA-4396393;R-HSA-4396392;R-HSA-2768993;R-HSA-2768999;R-HSA-4396402;R-HSA-2220944;R-HSA-4396401;R-HSA-2220979;R-HSA-2220981;R-HSA-2220982;R-HSA-2220985;R-HSA-2769008;R-HSA-2220957;R-HSA-2769015;R-HSA-2220988
R-HSA-111453	BH3-only proteins associate with and inactivate anti-apoptotic BCL-2 members	4	11	0.000702741	0.0777032	0.845171	2	5	0.000329728	9606	Homo sapiens	Bcl2l11;Pmaip1;Bmf;Bbc3		R-HSA-508163;R-HSA-508162
R-HSA-9843970	Regulation of endogenous retroelements by the Human Silencing Hub (HUSH) complex	10	41	0.00261931	0.0792777	0.845171	5	8	0.000527565	9606	Homo sapiens	Hist1h2ac;Hist1h2bb;Hist1h4d;H2afj;Hist2h2be;Hist1h2be;H2afv		R-HSA-9844006;R-HSA-9843927;R-HSA-9844015;R-HSA-9844716;R-HSA-9844057
R-HSA-8849474	PTK6 Activates STAT3	3	7	0.000447199	0.0827326	0.845171	7	9	0.000593511	9606	Homo sapiens	Socs3;Ptk6		R-HSA-8848087;R-HSA-8848023;R-HSA-8848150;R-HSA-8848178;R-HSA-8848110;R-HSA-8848077;R-HSA-8848124
R-HSA-427389	ERCC6 (CSB) and EHMT2 (G9a) positively regulate rRNA expression	11	47	0.00300262	0.0848771	0.845171	3	4	0.000263783	9606	Homo sapiens	Hist1h2ac;Hist1h2bb;Hist1h4d;H2afj;Hist2h2be;Hist1h2be;H2afv;Gatad2b		R-HSA-427383;R-HSA-427404;R-HSA-427336
R-HSA-1266695	Interleukin-7 signaling	8	31	0.00198045	0.0853733	0.845171	20	26	0.00171459	9606	Homo sapiens	Stat5a;Socs2;Tslp;Il7;Irs2;Cish		R-HSA-452102;R-HSA-449958;R-HSA-507937;R-HSA-1295540;R-HSA-8983011;R-HSA-6785165;R-HSA-8983077;R-HSA-1295519;R-HSA-8983078;R-HSA-1295516;R-HSA-1266684;R-HSA-8983003;R-HSA-9012671;R-HSA-9025969;R-HSA-8865693;R-HSA-8983059;R-HSA-8983061;R-HSA-449978;R-HSA-8865626;R-HSA-8983063
R-HSA-3214842	HDMs demethylate histones	8	31	0.00198045	0.0853733	0.845171	9	17	0.00112108	9606	Homo sapiens	Kdm6a;Kdm7a;Hist1h4d;Arid5b;Kdm3a;Kdm5b;Kdm6b		R-HSA-5661124;R-HSA-4754187;R-HSA-5661125;R-HSA-4724284;R-HSA-5661121;R-HSA-5661116;R-HSA-5661115;R-HSA-4754181;R-HSA-5423117
R-HSA-5357786	TNFR1-induced proapoptotic signaling	7	26	0.00166102	0.0873784	0.845171	3	3	0.000197837	9606	Homo sapiens	Otud1;Usp2;Birc3;Birc2;Ripk1;Spata2;Tnfaip3		R-HSA-140978;R-HSA-75240;R-HSA-83582
R-HSA-6804114	TP53 Regulates Transcription of Genes Involved in G2 Cell Cycle Arrest	6	21	0.0013416	0.087874	0.845171	11	11	0.000725402	9606	Homo sapiens	Ep300;E2f2;Gadd45a;Sfn		R-HSA-3215152;R-HSA-6791109;R-HSA-6803892;R-HSA-6791235;R-HSA-6803875;R-HSA-6803890;R-HSA-6803858;R-HSA-6803871;R-HSA-3215144;R-HSA-6798268;R-HSA-6798282
R-HSA-9818032	NFE2L2 regulating MDR associated enzymes	4	12	0.000766626	0.0987543	0.845171	8	8	0.000527565	9606	Homo sapiens	Crebbp;Ep300;Mafk;Nfe2l2		R-HSA-9796039;R-HSA-9796065;R-HSA-9796048;R-HSA-9796077;R-HSA-9796076;R-HSA-9796079;R-HSA-9796042;R-HSA-9796074
R-HSA-937042	IRAK2 mediated activation of TAK1 complex	4	12	0.000766626	0.0987543	0.845171	5	5	0.000329728	9606	Homo sapiens	Traf6;Ubc;Scd2;Tab2;Uba52		R-HSA-936942;R-HSA-936991;R-HSA-936986;R-HSA-936963;R-HSA-936960
R-HSA-1368108	BMAL1:CLOCK,NPAS2 activates circadian gene expression	10	43	0.00274708	0.099981	0.845171	20	20	0.00131891	9606	Homo sapiens	Crebbp;Helz2;Npas2;Dbp;Tbl1xr1;Bhlhe41;Bhlhe40		R-HSA-879724;R-HSA-5663127;R-HSA-5663156;R-HSA-5663124;R-HSA-5663122;R-HSA-8878702;R-HSA-5663132;R-HSA-879782;R-HSA-5663165;R-HSA-1368889;R-HSA-8878679;R-HSA-5663138;R-HSA-5663170;R-HSA-879770;R-HSA-5663105;R-HSA-549424;R-HSA-879798;R-HSA-549364;R-HSA-549428;R-HSA-879762
R-HSA-212300	PRC2 methylates histones and DNA	10	43	0.00274708	0.099981	0.845171	4	4	0.000263783	9606	Homo sapiens	Hist1h2ac;Hist1h2bb;Hist1h4d;H2afj;Hist2h2be;Hist1h2be;H2afv		R-HSA-212263;R-HSA-212222;R-HSA-212269;R-HSA-212252
R-HSA-191273	Cholesterol biosynthesis	16	77	0.00491918	0.100115	0.845171	23	37	0.00243999	9606	Homo sapiens	Fdps;Idi1;Hsd17b7;Dhcr24;Fdft1;Lss;Srebf2;Sqle;Hmgcs1;Pmvk;Sc5d;Hmgcr;Mvd;Msmo1;Cyp51		R-HSA-191299;R-HSA-194689;R-HSA-196417;R-HSA-9705584;R-HSA-191366;R-HSA-191303;R-HSA-9717841;R-HSA-191402;R-HSA-194632;R-HSA-6807053;R-HSA-194669;R-HSA-191405;R-HSA-195664;R-HSA-194641;R-HSA-194678;R-HSA-191414;R-HSA-191382;R-HSA-9755937;R-HSA-191322;R-HSA-191323;R-HSA-191352;R-HSA-191422;R-HSA-6807064
R-HSA-9634815	Transcriptional Regulation by NPAS4	13	60	0.00383313	0.102164	0.845171	46	47	0.00309945	9606	Homo sapiens	Crebbp;Rest;Mdm2;Dysf;Fos;Cdk5r1;Gem;Npas4		R-HSA-9769044;R-HSA-9768788;R-HSA-9634897;R-HSA-9769302;R-HSA-9769235;R-HSA-9769042;R-HSA-9768925;R-HSA-9769177;R-HSA-9634846;R-HSA-9770072;R-HSA-9769115;R-HSA-9769307;R-HSA-9769345;R-HSA-9634886;R-HSA-9768832;R-HSA-9769347;R-HSA-9634884;R-HSA-9769165;R-HSA-9768782;R-HSA-9644879;R-HSA-9639567;R-HSA-9769419;R-HSA-9638156;R-HSA-9769418;R-HSA-9769141;R-HSA-9769143;R-HSA-9769014;R-HSA-9768950;R-HSA-9…
R-HSA-9827857	Specification of primordial germ cells	6	22	0.00140548	0.103541	0.845171	6	19	0.00125297	9606	Homo sapiens	Cxcr4;Tet2;Nanog		R-HSA-9828034;R-HSA-9827997;R-HSA-9828028;R-HSA-9827999;R-HSA-9827992;R-HSA-9828024
R-HSA-9661069	Defective binding of RB1 mutants to E2F1,(E2F2, E2F3)	5	17	0.00108605	0.103563	0.845171	1	1	6.59457e-05	9606	Homo sapiens	Ccne2;E2f2;E2f3;Cdkn1a;Cdkn1b		R-HSA-9659782
R-HSA-174490	Membrane binding and targetting of GAG proteins	5	17	0.00108605	0.103563	0.845171	3	4	0.000263783	9606	Homo sapiens	Vps37b;Vps37c;Ubc;Scd2;Uba52;Ubap1		R-HSA-184323;R-HSA-3149434;R-HSA-184269
R-HSA-9659787	Aberrant regulation of mitotic G1/S transition in cancer due to RB1 defects	5	17	0.00108605	0.103563	0.845171	1	2	0.000131891	9606	Homo sapiens	Ccne2;E2f2;E2f3;Cdkn1a;Cdkn1b		R-HSA-9659782
R-HSA-381340	Transcriptional regulation of white adipocyte differentiation	21	107	0.00683575	0.104382	0.845171	15	19	0.00125297	9606	Homo sapiens	Helz2;Med13;Ebf1;Ep300;Cebpd;Klf4;Cebpb;Cdk19;Med7;Srebf2;Crebbp;Klf5;Tbl1xr1;Rac3;Med26;Med13l;Wnt1		R-HSA-1183058;R-HSA-560491;R-HSA-381377;R-HSA-560493;R-HSA-381283;R-HSA-1183003;R-HSA-560517;R-HSA-560472;R-HSA-560473;R-HSA-560510;R-HSA-381309;R-HSA-977271;R-HSA-560498;R-HSA-381337;R-HSA-977392
R-HSA-168643	Nucleotide-binding domain, leucine rich repeat containing receptor (NLR) signaling pathways	15	72	0.00459976	0.106859	0.845171	26	46	0.0030335	9606	Homo sapiens	Casp4;Txnip;Traf6;Birc3;Birc2;Hmox1;Nod2;Uba52;P2rx7;Card9;Ubc;Rel;Tab2;Tnfaip3		R-HSA-727819;R-HSA-741386;R-HSA-688136;R-HSA-688137;R-HSA-877198;R-HSA-844617;R-HSA-844618;R-HSA-622415;R-HSA-844612;R-HSA-1250264;R-HSA-877187;R-HSA-9603905;R-HSA-688985;R-HSA-9676160;R-HSA-168405;R-HSA-741395;R-HSA-622420;R-HSA-1250253;R-HSA-168412;R-HSA-706479;R-HSA-741411;R-HSA-877158;R-HSA-1250272;R-HSA-877178;R-HSA-708349;R-HSA-168184
R-HSA-201451	Signaling by BMP	8	33	0.00210822	0.11094	0.845171	15	17	0.00112108	9606	Homo sapiens	Smad1;Tgfbr3;Smad9;Acvr2b;Amhr2;Smad6;Amh;Smad7		R-HSA-201475;R-HSA-201443;R-HSA-202626;R-HSA-201472;R-HSA-201445;R-HSA-201476;R-HSA-201423;R-HSA-201422;R-HSA-8858346;R-HSA-201453;R-HSA-202604;R-HSA-201425;R-HSA-201457;R-HSA-201648;R-HSA-201821
R-HSA-6803204	TP53 Regulates Transcription of Genes Involved in Cytochrome C Release	8	33	0.00210822	0.11094	0.845171	8	25	0.00164864	9606	Homo sapiens	Crebbp;Bnip3l;Trp53inp1;Pmaip1;Bbc3		R-HSA-4331331;R-HSA-6798004;R-HSA-140214;R-HSA-139913;R-HSA-6801195;R-HSA-6797993;R-HSA-4331340;R-HSA-6799416
R-HSA-110331	Cleavage of the damaged purine	10	44	0.00281096	0.11141	0.845171	2	9	0.000593511	9606	Homo sapiens	Hist1h2ac;Hist1h2bb;Hist1h4d;H2afj;Hist2h2be;Hist1h2be;H2afv		R-HSA-9629216;R-HSA-9629483
R-HSA-194313	VEGF ligand-receptor interactions	3	8	0.000511084	0.111514	0.845171	4	4	0.000263783	9606	Homo sapiens	Figf;Vegfa		R-HSA-195378;R-HSA-194310;R-HSA-194311;R-HSA-194308
R-HSA-195399	VEGF binds to VEGFR leading to receptor dimerization	3	8	0.000511084	0.111514	0.845171	3	3	0.000197837	9606	Homo sapiens	Figf;Vegfa		R-HSA-194310;R-HSA-194311;R-HSA-194308
R-HSA-9652817	Signaling by MAPK mutants	3	8	0.000511084	0.111514	0.845171	1	1	6.59457e-05	9606	Homo sapiens	Dusp16;Dusp10;Dusp8		R-HSA-9652816
R-HSA-8941855	RUNX3 regulates CDKN1A transcription	3	8	0.000511084	0.111514	0.845171	4	6	0.000395674	9606	Homo sapiens	Zfhx3;Cdkn1a		R-HSA-8878117;R-HSA-8878130;R-HSA-8878178;R-HSA-8878186
R-HSA-170834	Signaling by TGF-beta Receptor Complex	21	108	0.00689964	0.111569	0.845171	66	100	0.00659457	9606	Homo sapiens	Pard6a;Tgfbr3;Ppm1a;Itgb8;Ep300;Uba52;Tgif1;Ppp1r15a;Tgfb2;Sp1;Ccnt1;Myc;Sp4;Ubc;Scd2;E2f2;Mtmr4;Junb;Skil;Smad7		R-HSA-178178;R-HSA-2186785;R-HSA-2176417;R-HSA-2176416;R-HSA-9730967;R-HSA-2160931;R-HSA-2160932;R-HSA-2187303;R-HSA-9736979;R-HSA-2160935;R-HSA-2187309;R-HSA-9736984;R-HSA-178189;R-HSA-9736966;R-HSA-209055;R-HSA-2395320;R-HSA-9736970;R-HSA-178208;R-HSA-2134532;R-HSA-178215;R-HSA-178218;R-HSA-2187401;R-HSA-870437;R-HSA-173483;R-HSA-173481;R-HSA-2187405;R-HSA-2186767;R-HSA-2186771;R-HSA-9736992;R-…
R-HSA-1221632	Meiotic synapsis	13	61	0.00389702	0.111828	0.845171	6	6	0.000395674	9606	Homo sapiens	Hist1h2ac;Hist1h2bb;Hist1h4d;Brca1;H2afj;Hist2h2be;Hist1h2be;H2afv;Rec8;Syne2		R-HSA-912505;R-HSA-912408;R-HSA-912389;R-HSA-912470;R-HSA-912467;R-HSA-912450
R-HSA-110329	Cleavage of the damaged pyrimidine	11	50	0.00319428	0.115944	0.845171	2	20	0.00131891	9606	Homo sapiens	Hist1h2ac;Hist1h2bb;Neil2;Hist1h4d;H2afj;Hist2h2be;Hist1h2be;H2afv		R-HSA-5649681;R-HSA-9629497
R-HSA-73928	Depyrimidination	11	50	0.00319428	0.115944	0.845171	4	41	0.00270377	9606	Homo sapiens	Hist1h2ac;Hist1h2bb;Neil2;Hist1h4d;H2afj;Hist2h2be;Hist1h2be;H2afv		R-HSA-5649686;R-HSA-5649681;R-HSA-9629497;R-HSA-9629372
R-HSA-6804115	TP53 regulates transcription of additional cell cycle genes whose exact role in the p53 pathway remain uncertain	7	28	0.00178879	0.116126	0.845171	8	14	0.000923239	9606	Homo sapiens	Btg2;Plk3;Plagl1;Cnot4		R-HSA-6802165;R-HSA-6798020;R-HSA-6798031;R-HSA-6803935;R-HSA-6802973;R-HSA-6798044;R-HSA-6803946;R-HSA-6802170
R-HSA-112409	RAF-independent MAPK1/3 activation	7	28	0.00178879	0.116126	0.845171	4	12	0.000791348	9606	Homo sapiens	Il6;Dusp16;Il6ra;Dusp1;Jak2;Dusp10;Dusp8		R-HSA-109857;R-HSA-109858;R-HSA-5675376;R-HSA-5675373
R-HSA-9818027	NFE2L2 regulating anti-oxidant/detoxification enzymes	9	39	0.00249154	0.118161	0.845171	26	28	0.00184648	9606	Homo sapiens	Crebbp;Bach1;Ep300;Hmox1;Slc7a11;Mafk;Nfe2l2		R-HSA-9759189;R-HSA-9761815;R-HSA-9796049;R-HSA-9759186;R-HSA-9759325;R-HSA-9759129;R-HSA-9761818;R-HSA-9796058;R-HSA-9759364;R-HSA-9760128;R-HSA-9796045;R-HSA-9759176;R-HSA-9761841;R-HSA-9761843;R-HSA-9759356;R-HSA-9760125;R-HSA-9759358;R-HSA-9760122;R-HSA-9759332;R-HSA-9759141;R-HSA-9759334;R-HSA-9760103;R-HSA-9760097;R-HSA-9759137;R-HSA-9760099;R-HSA-9796075
R-HSA-9619665	EGR2 and SOX10-mediated initiation of Schwann cell myelination	9	39	0.00249154	0.118161	0.845171	8	26	0.00171459	9606	Homo sapiens	Srebf2;Hmgcr;Pmp22;Scd2;Cyp51		R-HSA-9621410;R-HSA-9621411;R-HSA-9621399;R-HSA-9615626;R-HSA-9621400;R-HSA-9621406;R-HSA-9618559;R-HSA-9621404
R-HSA-1606322	ZBP1(DAI) mediated induction of type I IFNs	6	23	0.00146937	0.120559	0.845171	9	11	0.000725402	9606	Homo sapiens	Nrros;Zbp1;Rel;Ripk1;Dtx4;Nfkbia		R-HSA-1606345;R-HSA-9604480;R-HSA-1810457;R-HSA-9679819;R-HSA-1591234;R-HSA-168910;R-HSA-1606324;R-HSA-168140;R-HSA-1606327
R-HSA-2586552	Signaling by Leptin	4	13	0.000830512	0.122147	0.845171	17	19	0.00125297	9606	Homo sapiens	Socs3;Stat5a;Irs2;Jak2		R-HSA-452102;R-HSA-2671850;R-HSA-2672302;R-HSA-507937;R-HSA-2671855;R-HSA-2671872;R-HSA-2671873;R-HSA-2671747;R-HSA-2671876;R-HSA-2671868;R-HSA-2671742;R-HSA-2671839;R-HSA-2586559;R-HSA-2586555;R-HSA-2671829;R-HSA-2671862;R-HSA-2586553
R-HSA-140342	Apoptosis induced DNA fragmentation	4	13	0.000830512	0.122147	0.845171	2	12	0.000791348	9606	Homo sapiens	Hist1h1b;Hist1h1a;Hist1h1d;Hist1h1e		R-HSA-211239;R-HSA-211247
R-HSA-174495	Synthesis And Processing Of GAG, GAGPOL Polyproteins	5	18	0.00114994	0.123279	0.845171	3	5	0.000329728	9606	Homo sapiens	Vps37b;Vps37c;Ubc;Scd2;Uba52;Ubap1		R-HSA-184323;R-HSA-3149434;R-HSA-184269
R-HSA-73927	Depurination	10	45	0.00287485	0.123547	0.845171	4	19	0.00125297	9606	Homo sapiens	Hist1h2ac;Hist1h2bb;Hist1h4d;H2afj;Hist2h2be;Hist1h2be;H2afv		R-HSA-9629216;R-HSA-9629483;R-HSA-9629195;R-HSA-9629373
R-HSA-77387	Insulin receptor recycling	8	34	0.00217211	0.125124	0.845171	2	6	0.000395674	9606	Homo sapiens	Atp6v1g2;Atp6v0b;Atp6v1a;Atp6v1b2;Atp6v1d;Atp6v0c;Atp6v0d1;Atp6v1h		R-HSA-74723;R-HSA-5252133
R-HSA-9843745	Adipogenesis	27	147	0.00939117	0.129368	0.845171	25	33	0.00217621	9606	Homo sapiens	Helz2;Med13;Ucp1;Ebf1;Ep300;Cebpd;Klf4;Cebpb;Cdk19;Med7;Srebf2;Smad1;Crebbp;Cox7a1;Klf5;Tbl1xr1;Rac3;Med26;Med13l;Gatad2b;Wnt1		R-HSA-1183058;R-HSA-9844438;R-HSA-9844375;R-HSA-9844820;R-HSA-381377;R-HSA-1183003;R-HSA-560517;R-HSA-9844440;R-HSA-560472;R-HSA-560473;R-HSA-9844549;R-HSA-9844366;R-HSA-381337;R-HSA-9844425;R-HSA-9844598;R-HSA-560491;R-HSA-560493;R-HSA-381283;R-HSA-9844600;R-HSA-9844536;R-HSA-560510;R-HSA-381309;R-HSA-977271;R-HSA-560498;R-HSA-977392
R-HSA-3214815	HDACs deacetylate histones	13	63	0.00402479	0.132705	0.845171	5	5	0.000329728	9606	Homo sapiens	Hist1h2ac;Hist1h2bb;Rest;Hist1h4d;Tbl1xr1;Hist2h2be;Hist1h2be;Arid4b;Hist3h2a;Gatad2b		R-HSA-3777129;R-HSA-3782637;R-HSA-3782655;R-HSA-9679787;R-HSA-3769447
R-HSA-9012852	Signaling by NOTCH3	13	63	0.00402479	0.132705	0.845171	24	37	0.00243999	9606	Homo sapiens	Crebbp;Ptcra;Maml1;Notch1;Ubc;Hey1;Ep300;Hes1;Scd2;Uba52;Neurl3		R-HSA-9021480;R-HSA-9021451;R-HSA-9021450;R-HSA-9018538;R-HSA-9021325;R-HSA-9013069;R-HSA-9016751;R-HSA-9018542;R-HSA-9013568;R-HSA-9017120;R-HSA-9021412;R-HSA-9021478;R-HSA-9016861;R-HSA-9014141;R-HSA-9013567;R-HSA-9013631;R-HSA-9021406;R-HSA-9014129;R-HSA-9013488;R-HSA-9021523;R-HSA-9016916;R-HSA-9013652;R-HSA-9017398;R-HSA-9021334
R-HSA-9674415	Drug resistance of PDGFR mutants	1	1	6.38855e-05	0.134778	0.845171	4	4	0.000263783	9606	Homo sapiens	Pdgfra		R-HSA-9674408;R-HSA-9674398;R-HSA-9674414;R-HSA-9674397
R-HSA-9674428	PDGFR mutants bind TKIs	1	1	6.38855e-05	0.134778	0.845171	2	2	0.000131891	9606	Homo sapiens	Pdgfra		R-HSA-9674427;R-HSA-9674430
R-HSA-9674404	Sorafenib-resistant PDGFR mutants	1	1	6.38855e-05	0.134778	0.845171	1	1	6.59457e-05	9606	Homo sapiens	Pdgfra		R-HSA-9674414
R-HSA-9674396	Imatinib-resistant PDGFR mutants	1	1	6.38855e-05	0.134778	0.845171	1	1	6.59457e-05	9606	Homo sapiens	Pdgfra		R-HSA-9674397
R-HSA-9674403	Regorafenib-resistant PDGFR mutants	1	1	6.38855e-05	0.134778	0.845171	1	1	6.59457e-05	9606	Homo sapiens	Pdgfra		R-HSA-9674408
R-HSA-9674401	Sunitinib-resistant PDGFR mutants	1	1	6.38855e-05	0.134778	0.845171	1	1	6.59457e-05	9606	Homo sapiens	Pdgfra		R-HSA-9674398
R-HSA-5602410	TLR3 deficiency - HSE	1	1	6.38855e-05	0.134778	0.845171	1	1	6.59457e-05	9606	Homo sapiens	Nrros		R-HSA-5602549
R-HSA-917729	Endosomal Sorting Complex Required For Transport (ESCRT)	8	35	0.00223599	0.140205	0.845171	4	4	0.000263783	9606	Homo sapiens	Vps37b;Vps37c;Ubc;Scd2;Chmp2b;Stam;Uba52;Ubap1		R-HSA-917693;R-HSA-917700;R-HSA-917730;R-HSA-917696
R-HSA-9027283	Erythropoietin activates STAT5	3	9	0.00057497	0.143505	0.845171	3	3	0.000197837	9606	Homo sapiens	Stat5a;Irs2;Jak2		R-HSA-9012651;R-HSA-9012650;R-HSA-9012654
R-HSA-1810476	RIP-mediated NFkB activation via ZBP1	5	19	0.00121382	0.144586	0.845171	4	4	0.000263783	9606	Homo sapiens	Nrros;Zbp1;Rel;Ripk1;Nfkbia		R-HSA-9604480;R-HSA-1810457;R-HSA-168910;R-HSA-168140
R-HSA-193639	p75NTR signals via NF-kB	5	19	0.00121382	0.144586	0.845171	9	13	0.000857294	9606	Homo sapiens	Sqstm1;Traf6;Ubc;Scd2;Uba52;Nfkbia		R-HSA-209536;R-HSA-193665;R-HSA-193703;R-HSA-193684;R-HSA-193705;R-HSA-193641;R-HSA-193694;R-HSA-209566;R-HSA-193695
R-HSA-9755511	KEAP1-NFE2L2 pathway	30	168	0.0107328	0.145915	0.845171	115	117	0.00771564	9606	Homo sapiens	Map1lc3b;Sesn2;Sesn1;Ep300;Eif2ak3;Slc7a11;Hmox1;Mafg;Sqstm1;Sp1;Myc;Sp4;Ubc;Scd2;Ccl2;Mafk;Bach1;Ubxn7;Uba52;Nfe2l2;Crebbp;Gsk3b;Brca1;Notch1;Cdkn1a		R-HSA-9712274;R-HSA-9759129;R-HSA-9759364;R-HSA-9766532;R-HSA-9760128;R-HSA-9758088;R-HSA-9758090;R-HSA-9759157;R-HSA-9759158;R-HSA-9708466;R-HSA-9759154;R-HSA-9759141;R-HSA-8932284;R-HSA-9762209;R-HSA-9759137;R-HSA-9755304;R-HSA-9707690;R-HSA-9755306;R-HSA-9759147;R-HSA-9796053;R-HSA-9759189;R-HSA-9796055;R-HSA-9796054;R-HSA-9796049;R-HSA-9708497;R-HSA-9796048;R-HSA-9796051;R-HSA-9759186;R-HSA-9…
R-HSA-163765	ChREBP activates metabolic gene expression	4	14	0.000894397	0.147647	0.845171	4	13	0.000857294	9606	Homo sapiens	Fas;Acacb		R-HSA-9856548;R-HSA-9856546;R-HSA-163733;R-HSA-9856605
R-HSA-428930	Thromboxane signalling through TP receptor	7	30	0.00191657	0.149176	0.845171	8	8	0.000527565	9606	Homo sapiens	Gng3;Tbxa2r;Gng5;Gna13;Gng11		R-HSA-428918;R-HSA-9674529;R-HSA-428917;R-HSA-428752;R-HSA-391939;R-HSA-428750;R-HSA-428909;R-HSA-428749
R-HSA-9821993	Replacement of protamines by nucleosomes in the male pronucleus	7	30	0.00191657	0.149176	0.845171	1	6	0.000395674	9606	Homo sapiens	Hist1h2bb;Hist1h4d;Hist1h2be;Hist2h2be		R-HSA-9822185
R-HSA-9670095	Inhibition of DNA recombination at telomere	10	47	0.00300262	0.149876	0.845171	3	4	0.000263783	9606	Homo sapiens	Hist1h2ac;Hist1h2bb;Hist1h4d;H2afj;Hist2h2be;Hist1h2be;H2afv		R-HSA-9670114;R-HSA-9670149;R-HSA-9670101
[truncated: 1,571 more rows]
