# Supplementary material for: Programmed cell revival from imminent cell death enhances tissue repair and regeneration
Source: EMBO J. 2025 Aug 21;44(19):5244–89. doi: 10.1038/s44318-025-00540-y (PMC12489119; doi:10.1038/s44318-025-00540-y)
Supplement: Supplementary file 6 — Dataset EV4 [file 44318_2025_540_MOESM6_ESM.xls]

## Sheet: Sheet1
Dataset EV4: C5 stage vs C3 stage-induced genes (padj<0.05, >1.5 fold, Wald chi-squared test, n=3)

## Sheet: C5 vs C3 
gene	Symbol	baseMean	log2FoldChange	lfcSE	stat	pvalue	padj	C3_S1_S13	C3_S2_S14	C3_S3_S15	C5_S1_S19	C5_S2_S20	C5_S3_S21	folds
ENSMUSG00000005686	Ampd3	810.364	5.05848	0.128391	39.3989	0	0	50.4426	41.7016	50.288	1562.75	1589.59	1567.42	33.3238
ENSMUSG00000001467	Cyp51	2331.46	1.59853	0.04044	39.5283	0	0	1167.1	1131.27	1175.88	3502.58	3540.06	3471.84	3.02834
ENSMUSG00000093930	Hmgcs1	1897.82	1.7453	0.0450307	38.7579	0	0	881.261	868.635	865.596	2905.86	3015.92	2849.66	3.35264
ENSMUSG00000045294	Insig1	1277.73	2.03376	0.0535713	37.9637	0	0	481.677	507.517	515.72	2054.51	2072.91	2034.05	4.09471
ENSMUSG00000005125	Ndrg1	1225.09	3.11139	0.0660613	47.0986	0	0	253.202	276.828	228.971	2137.12	2232.94	2221.5	8.64217
ENSMUSG00000025969	Nrp2	1748.59	1.82791	0.0461344	39.6213	0	0	777.409	776.36	751.111	2783.4	2700.15	2703.09	3.55021
ENSMUSG00000027737	Slc7a11	1954.17	4.37628	0.0702496	62.2961	0	0	172.098	193.424	171.193	3711.53	3779.57	3697.19	20.7678
ENSMUSG00000032802	Srxn1	1694.99	1.81628	0.0464153	39.1311	0	0	760.595	728.447	761.81	2630.82	2626.04	2662.21	3.52172
ENSMUSG00000022389	Tef	927.101	2.47316	0.0658188	37.5753	0	0	287.819	286.588	273.909	1604.54	1556.29	1553.46	5.5526
ENSMUSG00000045374	Wdr81	1473.3	2.13867	0.0544161	39.3022	0	0	542.01	567.852	524.279	2369.39	2301.68	2534.59	4.40357
ENSMUSG00000033105	Lss	2084.3	1.57723	0.0426708	36.9627	4.55383e-299	5.50022e-296	1038.52	1080.69	1017.53	3116.75	3069.62	3182.69	2.98396
ENSMUSG00000024378	Stard4	1788.43	1.54662	0.0442674	34.9383	1.95217e-267	2.10968e-264	915.879	928.97	890.205	2693.99	2644.3	2657.23	2.92133
ENSMUSG00000063450	Syne2	1785.77	1.62353	0.0466622	34.7932	3.08489e-265	3.16711e-262	838.731	922.759	861.316	2773.69	2680.82	2637.29	3.08127
ENSMUSG00000039145	Camk1d	861.787	2.31399	0.067476	34.2936	9.79167e-258	9.57392e-255	298.699	290.137	276.049	1377.12	1451.04	1477.68	4.97257
ENSMUSG00000031604	Msmo1	1551.51	1.58803	0.0477198	33.2783	7.95166e-243	6.80298e-240	742.792	771.923	809.958	2290.67	2357.53	2336.17	3.0064
ENSMUSG00000028211	Trp53inp1	689.354	2.5697	0.0779121	32.9821	1.46722e-238	1.11579e-235	189.901	218.268	186.173	1205.1	1148.16	1188.52	5.93688
ENSMUSG00000092274	Neat1	3127.37	1.29897	0.0394119	32.9589	3.15108e-238	2.31075e-235	1835.71	1740.82	1847.82	4303.39	4618.4	4418.08	2.46054
ENSMUSG00000042035	Igsf3	1186.67	1.73858	0.0540597	32.1604	6.3115e-227	4.04981e-224	527.174	579.386	532.839	1821.26	1809.77	1849.59	3.33708
ENSMUSG00000031596	Slc7a2	3004.88	1.15503	0.0359359	32.1413	1.16988e-226	7.27916e-224	1887.15	1870.36	1828.56	4135.26	4136.15	4171.8	2.22688
ENSMUSG00000017929	B4galt5	1754.87	1.46715	0.0469252	31.2657	1.36504e-214	7.78564e-212	909.944	1002.61	879.506	2573.48	2571.27	2592.42	2.76475
ENSMUSG00000022351	Sqle	2061.73	1.31477	0.0423825	31.0215	2.76592e-211	1.53494e-208	1227.44	1144.58	1175.88	2874.76	2979.4	2968.32	2.48763
ENSMUSG00000034926	Dhcr24	1928.23	1.29707	0.041965	30.9083	9.24274e-210	4.99424e-207	1095.89	1118.84	1132.02	2732.87	2738.82	2750.95	2.45729
ENSMUSG00000004098	Col5a3	1731.18	1.42641	0.0473145	30.1474	1.15861e-199	5.53248e-197	926.759	992.853	893.415	2601.67	2531.53	2440.86	2.68777
ENSMUSG00000021670	Hmgcr	3281.64	1.05335	0.0355518	29.6286	6.39944e-193	2.79574e-190	2195.74	2085.08	2122.8	4433.62	4459.44	4393.15	2.07534
ENSMUSG00000032193	Ldlr	3287.88	1.02116	0.0348814	29.2751	2.15335e-188	8.84294e-186	2181.89	2194.21	2133.5	4361.7	4436.89	4419.07	2.02955
ENSMUSG00000025220	Mgea5	2638.99	1.13051	0.0387944	29.1411	1.0819e-186	4.35582e-184	1665.59	1680.49	1615.64	3553.12	3736.61	3582.52	2.18936
ENSMUSG00000024423	Impact	1253.66	1.51631	0.0522805	29.0033	5.97371e-185	2.3143e-182	620.147	692.956	632.345	1854.31	1879.58	1842.61	2.86058
ENSMUSG00000029380	Cxcl1	594.012	2.26664	0.0792538	28.5997	6.76861e-180	2.5737e-177	196.825	208.508	207.572	971.859	1017.12	962.185	4.81201
ENSMUSG00000006517	Mvd	949.152	1.6716	0.0595993	28.0472	4.31608e-173	1.58254e-170	433.213	484.448	440.823	1433.49	1425.26	1477.68	3.18567
ENSMUSG00000035385	Ccl2	898.505	1.72264	0.0617108	27.9147	1.76936e-171	6.26383e-169	426.289	399.271	429.053	1329.5	1434.93	1371.99	3.3004
ENSMUSG00000035373	Ccl7	625.821	2.12203	0.0761001	27.8847	4.08887e-171	1.423e-168	236.388	230.69	234.321	1000.04	1064.38	989.107	4.35306
ENSMUSG00000020593	Lpin1	374.632	4.44485	0.159636	27.8437	1.28327e-170	4.39157e-168	41.5409	25.7308	32.0987	718.204	687.39	742.827	21.7788
ENSMUSG00000040033	Stat2	985.514	1.59756	0.0579133	27.5853	1.67052e-167	5.5324e-165	488.601	483.561	497.531	1493.75	1423.11	1526.53	3.0263
ENSMUSG00000032754	Slc8b1	684.623	1.97828	0.0718314	27.5406	5.74094e-167	1.87109e-164	290.787	286.588	252.51	1074.88	1077.27	1125.71	3.94022
ENSMUSG00000025083	Afap1l2	570.862	2.19285	0.0797137	27.509	1.369e-166	4.39214e-164	207.705	210.283	195.802	913.547	951.605	946.232	4.57207
ENSMUSG00000035992	Fnip1	1144.39	1.53624	0.0558621	27.5006	1.72747e-166	5.45695e-164	601.355	621.975	533.909	1719.22	1652.96	1736.92	2.90038
ENSMUSG00000062901	Klhl24	488.962	2.55698	0.0933891	27.3799	4.76268e-165	1.4817e-162	131.546	125.992	171.193	829.967	834.534	840.541	5.88475
ENSMUSG00000031709	Tbc1d9	677.174	2.13868	0.0781217	27.3763	5.25551e-165	1.61062e-162	289.798	227.141	235.391	1047.66	1164.27	1098.79	4.4036
ENSMUSG00000005413	Hmox1	1455.4	1.28569	0.0472268	27.2238	3.3998e-163	9.9726e-161	857.524	842.017	839.917	2020.49	2110.5	2061.97	2.43799
ENSMUSG00000039982	Dtx4	1160.27	1.54119	0.0566574	27.2019	6.17345e-163	1.78535e-160	653.775	571.401	555.308	1781.42	1678.73	1720.97	2.91034
ENSMUSG00000021273	Fdft1	999.873	1.50648	0.0563563	26.7314	2.03059e-157	5.79086e-155	512.338	538.572	509.3	1452.93	1500.44	1485.65	2.84117
ENSMUSG00000026675	Hsd17b7	1068.08	1.44358	0.0550858	26.206	2.27119e-151	6.2179e-149	583.551	590.033	547.819	1606.48	1525.15	1555.45	2.71995
ENSMUSG00000021775	Nr1d2	1250.17	1.38628	0.05343	25.9457	2.03582e-148	5.42877e-146	739.824	695.618	637.695	1784.33	1867.77	1775.81	2.61403
ENSMUSG00000021703	Serinc5	1826.68	1.12287	0.0433139	25.924	3.57205e-148	9.40319e-146	1177.98	1172.97	1095.64	2526.83	2493.94	2492.71	2.1778
ENSMUSG00000031565	Fgfr1	3091.22	0.97317	0.0381144	25.5329	8.50887e-144	2.18391e-141	2109.69	2034.51	2116.38	3931.17	4174.82	4180.77	1.96315
ENSMUSG00000022263	Trio	3387.37	0.891609	0.0351705	25.351	8.75278e-142	2.19172e-139	2377.72	2416.03	2322.88	4445.28	4312.3	4449.98	1.85524
ENSMUSG00000019817	Plagl1	527.032	2.1163	0.0853902	24.7839	1.33744e-135	3.15652e-133	219.574	203.184	167.983	825.108	896.829	849.515	4.33581
ENSMUSG00000038267	Slc22a23	1309.39	1.37471	0.055516	24.7625	2.27551e-135	5.30944e-133	754.66	783.458	644.115	1942.75	1840.92	1890.47	2.59316
ENSMUSG00000015837	Sqstm1	2688.13	1.01459	0.0411001	24.6858	1.52043e-134	3.50775e-132	1792.19	1732.83	1815.72	3479.25	3787.09	3521.7	2.02033
ENSMUSG00000036534	Slc38a7	1067.67	1.43365	0.0589116	24.3356	8.23304e-131	1.87832e-128	530.142	637.058	560.658	1611.34	1527.29	1539.5	2.70129
ENSMUSG00000024302	Dtna	466.776	2.11575	0.0871088	24.2886	2.58532e-130	5.83345e-128	184.956	173.905	165.844	766.797	759.351	749.807	4.33416
ENSMUSG00000022848	Dirc2	615.898	1.78407	0.0735214	24.2661	4.4761e-130	9.98998e-128	280.896	282.151	267.49	916.463	989.197	959.194	3.44397
ENSMUSG00000047712	Ust	522.2	2.04455	0.0843616	24.2355	9.39202e-130	2.07362e-127	215.617	217.381	176.543	860.095	799.09	864.471	4.12544
ENSMUSG00000015501	Hivep2	923.818	1.3893	0.0579615	23.9694	5.80597e-127	1.25488e-124	513.327	532.361	483.621	1341.17	1339.34	1333.1	2.61952
ENSMUSG00000049323	Smcr8	2182.01	1.04715	0.043916	23.8443	1.15945e-125	2.4799e-123	1372.83	1508.36	1385.6	2995.27	2825.82	3004.21	2.06644
ENSMUSG00000031278	Acsl4	1581.97	1.06406	0.0447296	23.7887	4.36935e-125	9.24905e-123	1021.71	1009.71	1041.07	2163.36	2107.28	2148.71	2.09081
ENSMUSG00000032018	Sc5d	1684.1	1.07786	0.0454841	23.6975	3.82506e-124	7.854e-122	1109.74	1056.74	1081.73	2251.8	2380.09	2224.49	2.1109
ENSMUSG00000022463	Srebf2	4118.74	0.767845	0.0324384	23.6708	7.2007e-124	1.46388e-121	3014.69	3039.78	3090.04	5173.2	5191.94	5202.78	1.70272
ENSMUSG00000026956	Uap1l1	817.291	1.44736	0.0612578	23.6274	2.01414e-123	4.01517e-121	447.06	436.536	432.263	1216.77	1169.64	1201.49	2.72709
ENSMUSG00000039770	Ypel5	551.361	1.89645	0.0805187	23.553	1.17094e-122	2.31181e-120	237.377	251.984	208.642	831.911	910.791	867.463	3.72297
ENSMUSG00000090877	Hspa1b	506.885	1.94496	0.0826869	23.522	2.43119e-122	4.7094e-120	220.563	214.719	190.453	804.699	829.164	781.713	3.85027
ENSMUSG00000029135	Fosl2	2669	0.912648	0.039117	23.3312	2.13863e-120	4.02867e-118	1881.21	1904.08	1767.57	3567.69	3417.62	3475.83	1.8825
ENSMUSG00000048388	Fam171b	609.439	1.76026	0.0755197	23.3087	3.61995e-120	6.69625e-118	285.841	292.798	252.51	914.519	995.641	915.323	3.3876
ENSMUSG00000053581	Zfand2a	1675.72	1.04601	0.0450455	23.2211	2.78653e-119	5.01893e-117	1055.34	1142.8	1080.66	2282.9	2209.31	2283.32	2.06481
ENSMUSG00000020312	Shc2	284.767	3.31164	0.142905	23.1737	8.38858e-119	1.49776e-116	61.3223	44.3634	51.358	523.832	469.358	558.367	9.92898
ENSMUSG00000066406	Akap13	1094.95	1.29859	0.0560979	23.1487	1.4998e-118	2.65478e-116	651.797	642.382	603.456	1634.67	1562.74	1474.69	2.45989
ENSMUSG00000038181	Chpf2	965.985	1.29197	0.0561926	22.9919	5.61926e-117	9.86156e-115	538.054	574.062	568.148	1357.69	1364.04	1393.92	2.44863
ENSMUSG00000031530	Dusp4	1642.32	1.01442	0.044518	22.7867	6.21707e-115	1.06379e-112	1071.16	1089.57	1103.13	2252.77	2142.72	2194.58	2.02009
ENSMUSG00000019838	Slc16a10	598.58	1.64205	0.0723022	22.7109	3.49689e-114	5.93402e-112	293.754	283.926	294.238	898.969	917.236	903.358	3.12109
ENSMUSG00000024052	Lpin2	1484.06	1.06531	0.0469153	22.707	3.82134e-114	6.43145e-112	925.769	991.966	959.752	1956.35	2037.47	2033.05	2.09261
ENSMUSG00000024104	Washc2	2251.41	0.879801	0.0389482	22.589	5.56057e-113	9.28253e-111	1577.57	1579.34	1599.59	2923.35	2959	2869.61	1.84012
ENSMUSG00000026958	Dpp7	896.286	1.30709	0.0579539	22.5539	1.2292e-112	2.00311e-110	496.513	529.699	521.07	1276.05	1278.12	1276.27	2.47441
ENSMUSG00000002265	Peg3	1679.2	0.976355	0.0434862	22.4521	1.22143e-111	1.94415e-109	1145.34	1105.54	1145.93	2244.99	2217.91	2215.52	1.96749
ENSMUSG00000025702	2008-03-01	1664.46	0.980508	0.0442622	22.1522	9.92692e-109	1.53255e-106	1122.59	1133.04	1103.13	2256.66	2144.87	2226.49	1.97316
ENSMUSG00000066440	Zfyve26	1137.91	1.29297	0.0584097	22.1362	1.41571e-108	2.16932e-106	652.786	715.138	607.736	1614.26	1530.52	1707.01	2.45032
ENSMUSG00000025584	Pde8a	728.876	1.43497	0.0648735	22.1195	2.05307e-108	3.12265e-106	373.868	406.369	400.164	1057.38	1053.64	1081.84	2.70376
ENSMUSG00000039879	Heca	868.083	1.31295	0.0596292	22.0186	1.91136e-107	2.86467e-105	523.218	498.645	471.852	1248.84	1254.49	1211.46	2.48449
ENSMUSG00000020818	Mfsd11	837.72	1.33381	0.0607832	21.9438	9.9304e-107	1.47754e-104	505.415	462.267	460.082	1216.77	1207.23	1174.56	2.52068
ENSMUSG00000003518	Dusp3	956.393	1.27703	0.0591552	21.5878	2.33676e-103	3.42719e-101	607.289	525.263	544.609	1312.98	1353.3	1394.92	2.4234
ENSMUSG00000018846	Pank3	2653.51	0.837748	0.0390641	21.4455	5.03339e-102	7.27821e-100	1919.78	1930.7	1858.52	3294.6	3530.39	3387.09	1.78726
ENSMUSG00000048249	Crebrf	264.691	2.75528	0.129169	21.3309	5.86721e-101	8.42458e-99	64.2895	71.8687	68.4773	458.717	452.173	472.618	6.75184
ENSMUSG00000041488	Stx3	1124.23	1.08983	0.0514539	21.1807	1.43908e-99	2.01011e-97	720.043	720.462	715.802	1550.11	1500.44	1538.5	2.12849
ENSMUSG00000034574	Daam1	1412.98	1.00104	0.0472976	21.1648	2.0175e-99	2.79901e-97	945.551	963.573	913.744	1919.42	1899.99	1835.63	2.00145
ENSMUSG00000037622	Wdtc1	1459.54	1.01689	0.0480795	21.1503	2.74433e-99	3.78183e-97	1003.91	932.519	961.892	1984.54	1874.21	2000.15	2.02356
ENSMUSG00000029016	Clcn6	625.897	1.50762	0.0714685	21.0949	8.86586e-99	1.21362e-96	324.415	324.74	328.477	979.634	895.755	902.36	2.8434
ENSMUSG00000000489	Pdgfb	519.585	1.75255	0.08346	20.9987	6.74595e-98	9.1128e-96	254.191	242.224	216.132	769.712	765.795	869.457	3.36953
ENSMUSG00000048371	Pdp2	703.629	1.39512	0.0672213	20.7542	1.12379e-95	1.46973e-93	369.912	402.82	389.465	1050.58	1041.82	967.171	2.63011
ENSMUSG00000020400	Tnip1	1779.76	0.927509	0.0448297	20.6896	4.29475e-95	5.54617e-93	1282.82	1161.43	1237.94	2285.81	2328.53	2382.03	1.90199
ENSMUSG00000029371	Cxcl5	531.318	1.57917	0.0764268	20.6625	7.53401e-95	9.66849e-93	268.038	259.97	271.769	783.318	814.127	790.687	2.98798
ENSMUSG00000022144	Gdnf	829.336	1.24631	0.0604298	20.6241	1.66718e-94	2.12623e-92	498.491	466.703	512.51	1180.81	1144.93	1172.57	2.37234
ENSMUSG00000024143	Rhoq	1285.15	1.07429	0.0520989	20.6203	1.80492e-94	2.28769e-92	815.983	889.93	772.51	1698.81	1780.77	1752.87	2.10569
ENSMUSG00000040557	Wbscr27	206.178	4.18316	0.203419	20.5642	5.73921e-94	7.18556e-92	26.7049	15.9708	22.4691	371.25	375.916	424.758	18.1658
ENSMUSG00000047735	Samd9l	688.586	1.4303	0.0697237	20.5138	1.6219e-93	1.99415e-91	394.639	356.682	368.066	1063.21	940.865	1008.05	2.69502
ENSMUSG00000074063	Osgin1	506.123	1.72548	0.0844077	20.4422	7.0485e-93	8.61469e-91	204.737	226.253	276.049	759.022	782.98	787.696	3.3069
ENSMUSG00000066441	Rdh11	1083.49	1.08677	0.0534121	20.3469	4.9502e-92	5.97897e-90	675.535	717.8	686.913	1485	1423.11	1512.58	2.12398
ENSMUSG00000025986	Slc39a10	2103.14	0.809472	0.0398421	20.317	9.09917e-92	1.09259e-89	1497.45	1548.28	1538.6	2684.27	2642.15	2708.08	1.75257
ENSMUSG00000037553	Zdhhc18	1619.86	0.883031	0.043589	20.2581	3.01078e-91	3.578e-89	1131.5	1133.93	1152.34	2112.82	2098.69	2089.89	1.84425
ENSMUSG00000027775	Mfsd1	1939.44	0.836705	0.0413506	20.2344	4.87493e-91	5.7527e-89	1400.52	1393.9	1381.32	2454.92	2555.16	2450.83	1.78597
ENSMUSG00000002222	Rmnd5a	1856.56	0.856929	0.0429402	19.9563	1.32036e-88	1.48148e-86	1324.36	1317.59	1320.33	2438.39	2442.38	2296.28	1.81118
ENSMUSG00000039473	Ubn1	2017.16	0.810829	0.0406672	19.9382	1.89958e-88	2.11979e-86	1454.92	1503.92	1433.74	2600.69	2541.19	2568.49	1.75422
ENSMUSG00000095115	Itpripl2	4178.65	0.703812	0.0354899	19.8313	1.59719e-87	1.76318e-85	3325.25	3095.68	3117.86	5269.42	5116.76	5146.94	1.6288
ENSMUSG00000074024	AC104921.1	212.727	2.98969	0.151471	19.7377	1.0243e-86	1.1247e-84	48.4644	43.4761	51.358	379.025	365.176	388.863	7.94302
ENSMUSG00000029826	Zc3hav1	2995.41	0.698258	0.0354298	19.7082	1.83338e-86	1.99178e-84	2297.61	2311.33	2242.63	3747.49	3701.16	3672.26	1.62254
ENSMUSG00000028646	Rragc	1731.55	0.849258	0.0431188	19.6958	2.34447e-86	2.53363e-84	1247.22	1234.19	1226.17	2222.64	2283.42	2175.64	1.80157
ENSMUSG00000033460	Armcx1	491.707	1.62147	0.0829522	19.547	4.37131e-85	4.65058e-83	226.497	272.391	222.551	765.825	727.129	735.848	3.07688
ENSMUSG00000004221	Ikbkg	1857.2	0.838123	0.0429072	19.5334	5.71346e-85	6.04713e-83	1347.11	1348.65	1301.07	2410.21	2296.31	2439.86	1.78772
ENSMUSG00000022350	Washc5	2596.69	0.719246	0.0368688	19.5083	9.33718e-85	9.83181e-83	1925.72	1983.93	1977.28	3207.13	3242.55	3243.51	1.64632
ENSMUSG00000070327	Rnf213	2555.6	0.859956	0.0441793	19.4651	2.17007e-84	2.27337e-82	1780.33	1897.87	1767.57	3378.18	3084.66	3424.98	1.81498
ENSMUSG00000033793	Atp6v1h	1502.47	0.883232	0.0456427	19.351	1.99919e-83	2.05247e-81	1060.28	1087.79	1018.6	1938.86	1971.95	1937.33	1.8445
ENSMUSG00000050064	Zfp697	733.114	1.24225	0.0648671	19.1507	9.54762e-82	9.7533e-80	418.377	472.027	414.074	1031.14	1031.08	1031.98	2.36567
ENSMUSG00000021690	Jmy	1272.11	0.925394	0.0483274	19.1485	9.97097e-82	1.01353e-79	880.272	887.268	864.526	1691.03	1659.4	1650.17	1.8992
ENSMUSG00000020859	Spag9	2961.19	0.685072	0.0357794	19.1471	1.0231e-81	1.03485e-79	2251.12	2259.87	2302.55	3657.1	3712.98	3583.52	1.60778
ENSMUSG00000021306	Gpr137b	498.219	1.55873	0.0815362	19.117	1.82213e-81	1.83401e-79	223.53	275.053	257.86	748.331	763.647	720.891	2.94594
ENSMUSG00000041037	Irgq	1009.43	1.02247	0.0536431	19.0607	5.36029e-81	5.36892e-79	661.688	680.535	654.814	1350.88	1343.63	1365.01	2.0314
ENSMUSG00000038780	Smurf1	3164.45	0.65681	0.0344698	19.0546	6.01253e-81	5.99298e-79	2443	2470.15	2455.55	3862.17	3847.23	3908.57	1.57659
ENSMUSG00000003721	Insig2	807.811	1.14647	0.0603525	18.9962	1.8338e-80	1.8016e-78	507.393	499.532	501.81	1128.33	1075.12	1134.68	2.21371
ENSMUSG00000060519	Tor3a	410.711	1.71821	0.0905629	18.9725	2.87612e-80	2.79883e-78	173.087	214.719	185.103	636.568	618.651	636.139	3.29028
ENSMUSG00000020261	Slc36a1	673.816	1.3234	0.0703557	18.8101	6.24097e-79	5.98812e-77	371.89	417.016	363.786	1008.79	903.273	978.139	2.50255
ENSMUSG00000052102	Gnpda1	453.612	1.58026	0.0840249	18.807	6.61548e-79	6.31794e-77	221.552	234.239	225.761	647.258	680.945	711.918	2.99023
ENSMUSG00000037110	Ralgapa2	1897.66	0.829135	0.0441935	18.7615	1.55996e-78	1.47606e-76	1382.72	1404.55	1311.77	2539.47	2370.42	2377.05	1.77662
ENSMUSG00000022237	Ankrd33b	168.224	4.32975	0.231484	18.7043	4.56514e-78	4.28019e-76	17.8033	15.9708	13.9095	321.685	317.918	322.058	20.1087
ENSMUSG00000033386	Frrs1	1761.74	0.836703	0.0448541	18.6539	1.17441e-77	1.09114e-75	1227.44	1340.66	1222.96	2302.33	2228.65	2248.42	1.78596
ENSMUSG00000034457	Eda2r	564.986	1.37443	0.0737175	18.6446	1.39774e-77	1.29278e-75	320.459	314.093	309.218	823.164	775.461	847.521	2.59266
ENSMUSG00000020892	Aloxe3	169.23	4.05307	0.217915	18.5993	3.25559e-77	2.99762e-75	18.7923	15.9708	23.5391	314.882	293.215	348.979	16.5995
ENSMUSG00000092341	Malat1	3449.08	0.663286	0.0359263	18.4624	4.14443e-76	3.78211e-74	2627.96	2690.2	2689.87	4126.51	4383.18	4176.78	1.58369
ENSMUSG00000039646	Vasn	1428.24	0.847965	0.046061	18.4096	1.09985e-75	9.99259e-74	1042.48	1015.03	1002.55	1810.57	1845.21	1853.58	1.79996
ENSMUSG00000032348	Gsta4	185.372	3.13183	0.170129	18.4086	1.1212e-75	1.01417e-73	46.4863	39.9271	26.749	331.404	314.696	352.968	8.76544
ENSMUSG00000059743	Fdps	190.599	2.92043	0.159676	18.2897	9.98914e-75	8.99592e-73	46.4863	47.9125	38.5185	342.094	313.622	354.962	7.57072
ENSMUSG00000028278	Rragd	171.507	3.40161	0.186345	18.2544	1.9088e-74	1.7115e-72	41.5409	23.069	24.609	311.967	315.77	312.087	10.5679
ENSMUSG00000024238	Zeb1	1073.15	1.03328	0.0569241	18.1519	1.24086e-73	1.10297e-71	678.502	766.6	665.514	1500.55	1391.96	1435.8	2.04667
ENSMUSG00000028385	Snx30	943.738	1.01559	0.0560642	18.1147	2.44086e-73	2.151e-71	608.278	616.651	650.535	1295.49	1235.15	1256.33	2.02172
ENSMUSG00000062604	Srpk2	1255.08	0.892043	0.0495517	18.0023	1.87036e-72	1.62729e-70	910.933	889.93	834.567	1656.05	1620.74	1618.27	1.8558
ENSMUSG00000004317	Clcn5	1701.69	0.893072	0.0496407	17.9907	2.30313e-72	1.99536e-70	1199.74	1247.5	1124.53	2345.1	2084.72	2208.54	1.85713
ENSMUSG00000028532	Cachd1	1190.65	0.927174	0.0515996	17.9686	3.43125e-72	2.96024e-70	825.873	839.356	796.049	1554	1499.37	1629.23	1.90155
ENSMUSG00000047205	Dusp18	615.225	1.33904	0.0747612	17.9109	9.69503e-72	8.22595e-70	339.251	380.638	324.197	905.772	815.201	926.29	2.52983
ENSMUSG00000032733	Snx33	779.975	1.13042	0.0632928	17.8602	2.40879e-71	2.03537e-69	478.71	510.179	477.201	1026.28	1055.79	1131.69	2.18923
ENSMUSG00000071637	Cebpd	324.435	1.80048	0.101206	17.7903	8.40891e-71	6.96211e-69	142.426	149.948	141.234	484.958	515.542	512.501	3.48335
ENSMUSG00000039967	Zfp292	1355.34	0.856655	0.0481572	17.7887	8.64174e-71	7.12614e-69	995.004	970.671	926.584	1797.94	1723.84	1717.97	1.81083
ENSMUSG00000022048	Dpysl2	944.064	0.985751	0.0554186	17.7873	8.85717e-71	7.27457e-69	647.841	613.102	640.905	1252.73	1240.52	1269.29	1.98034
ENSMUSG00000020121	Srgap1	162.416	3.79433	0.213471	17.7744	1.11499e-70	9.12112e-69	24.7267	16.8581	24.609	346.954	264.215	297.131	13.8742
ENSMUSG00000026342	Slc35f5	657.181	1.22833	0.0693334	17.7163	3.13794e-70	2.5467e-68	359.032	430.325	388.395	920.35	909.717	935.264	2.34296
ENSMUSG00000025417	Pip4k2c	1815.71	0.75487	0.0426636	17.6935	4.70342e-70	3.78726e-68	1400.52	1322.03	1332.1	2279.98	2239.39	2320.21	1.68748
ENSMUSG00000021504	B4galt7	805.106	1.07547	0.0608315	17.6796	6.02681e-70	4.83392e-68	486.622	544.783	522.14	1086.54	1084.79	1105.77	2.10741
ENSMUSG00000036046	RP23-180L12.1	3083.46	0.616879	0.0349191	17.6659	7.67107e-70	6.1288e-68	2475.64	2409.82	2417.04	3745.54	3750.57	3702.17	1.53355
ENSMUSG00000089774	Slc5a3	951.381	0.996796	0.0564523	17.6573	8.93864e-70	7.11384e-68	639.928	654.804	609.876	1289.66	1215.82	1298.2	1.99556
ENSMUSG00000037362	Nov	348.655	1.74031	0.0986638	17.6388	1.24102e-69	9.83857e-68	159.24	177.454	143.374	523.832	559.578	528.454	3.34107
ENSMUSG00000032712	RP23-214L4.1	1723.57	0.825231	0.0467861	17.6384	1.24975e-69	9.86964e-68	1249.2	1324.69	1152.34	2178.91	2201.79	2234.46	1.77182
ENSMUSG00000020605	Hs1bp3	455.414	1.5667	0.0890298	17.5974	2.57778e-69	2.02021e-67	212.65	237.788	239.671	704.598	607.91	729.865	2.96226
ENSMUSG00000074151	Nlrc5	193.46	2.69595	0.153465	17.5672	4.39681e-69	3.43269e-67	43.5191	55.0106	56.7078	360.56	331.88	313.084	6.4798
ENSMUSG00000039239	Tgfb2	473.173	1.46862	0.0839081	17.5027	1.3671e-68	1.05529e-66	285.841	239.562	227.901	713.344	701.352	671.037	2.76756
ENSMUSG00000061175	Fnip2	947.795	0.999548	0.0571707	17.4836	1.91093e-68	1.46955e-66	626.081	637.946	632.345	1260.5	1200.78	1329.11	1.99937
ENSMUSG00000029287	Tgfbr3	237.984	2.19064	0.12531	17.4818	1.97299e-68	1.51162e-66	84.0709	89.6141	82.3868	386.8	408.138	376.898	4.56507
ENSMUSG00000023832	Acat2	750.438	1.08282	0.0620002	17.4648	2.65638e-68	2.02763e-66	498.491	472.914	472.921	1025.31	1001.01	1031.98	2.11817
ENSMUSG00000041444	Arhgap32	858.161	1.04869	0.0605056	17.3321	2.69539e-67	2.01987e-65	560.803	563.415	554.238	1187.61	1079.42	1203.48	2.06865
ENSMUSG00000023067	Cdkn1a	1243.42	0.837426	0.0483841	17.3079	4.10156e-67	3.06245e-65	900.054	897.915	878.436	1592.88	1593.88	1597.33	1.78686
ENSMUSG00000030161	Gabarapl1	1079.81	0.899769	0.0523925	17.1736	4.18459e-66	3.09073e-64	759.606	735.545	767.16	1402.39	1369.41	1444.77	1.86577
ENSMUSG00000039062	Anpep	378.16	1.61663	0.0943253	17.1388	7.6171e-66	5.6058e-64	199.792	182.777	175.473	578.256	528.431	604.233	3.06657
ENSMUSG00000019832	Rab32	311.945	1.81793	0.106303	17.1014	1.44829e-65	1.05828e-63	116.71	139.301	158.354	484.958	475.803	496.548	3.52574
ENSMUSG00000029468	P2rx7	149.228	4.57079	0.267506	17.0867	1.86391e-65	1.35236e-63	14.836	8.87268	12.8395	329.46	263.141	266.221	23.7654
ENSMUSG00000032012	Nectin1	399.642	1.56158	0.0915362	17.0597	2.96215e-65	2.14161e-63	184.956	212.944	208.642	572.425	576.763	642.122	2.95176
ENSMUSG00000035953	Tmem55b	967.685	0.981695	0.0575762	17.0504	3.47335e-65	2.5024e-63	624.103	697.393	628.065	1268.28	1250.19	1338.09	1.97478
ENSMUSG00000034430	Zxdc	787.399	1.05581	0.0621907	16.977	1.21618e-64	8.70099e-63	503.437	550.993	477.201	1064.19	1068.68	1059.9	2.07888
ENSMUSG00000034163	Zfc3h1	2330.24	0.676557	0.0399683	16.9274	2.82809e-64	1.98188e-62	1821.87	1849.95	1705.51	2837.83	2868.78	2897.52	1.59832
ENSMUSG00000027171	Prrg4	320.073	1.73231	0.103016	16.8159	1.8659e-63	1.29434e-61	140.448	148.174	156.214	527.719	468.284	479.597	3.32259
ENSMUSG00000003849	Nqo1	211.572	2.25621	0.134852	16.731	7.79728e-63	5.37254e-61	74.1802	70.9814	74.8971	370.278	335.102	343.994	4.77734
ENSMUSG00000031007	Atp6ap2	1658.54	0.75281	0.0450107	16.7251	8.59898e-63	5.90511e-61	1259.09	1171.19	1278.6	2061.31	2119.09	2061.97	1.68507
ENSMUSG00000032633	Flcn	1092.57	0.866045	0.0518395	16.7063	1.17985e-62	8.04845e-61	797.19	774.585	750.041	1435.44	1410.22	1387.94	1.82266
ENSMUSG00000022353	Mtss1	554.361	1.24148	0.0743733	16.6926	1.48336e-62	1.00854e-60	319.47	332.726	337.037	795.952	730.351	810.629	2.36442
ENSMUSG00000021114	Atp6v1d	863.426	0.974613	0.0585314	16.6511	2.97033e-62	1.99967e-60	612.234	561.641	573.498	1122.5	1175.01	1135.68	1.96511
ENSMUSG00000029482	Aacs	1912.97	0.679671	0.0408207	16.6501	3.01862e-62	2.02553e-60	1497.45	1469.32	1444.44	2362.59	2334.98	2369.07	1.60177
ENSMUSG00000054520	Sh3bp2	818.018	1.01317	0.0608934	16.6384	3.67269e-62	2.44842e-60	559.814	542.121	524.279	1113.75	1036.45	1131.69	2.01834
ENSMUSG00000020078	Vps26a	2353.82	0.640904	0.0385845	16.6104	5.86029e-62	3.85671e-60	1849.56	1820.67	1847.82	2837.83	2948.26	2818.75	1.55931
ENSMUSG00000037876	Jmjd1c	2308.52	0.647652	0.038993	16.6094	5.95505e-62	3.90655e-60	1806.04	1766.55	1826.42	2827.14	2747.41	2877.58	1.56662
ENSMUSG00000021025	Nfkbia	1149.98	0.870436	0.0524962	16.5809	9.57356e-62	6.26032e-60	785.322	817.174	836.707	1443.21	1562.74	1454.74	1.82822
ENSMUSG00000018931	Natd1	731.038	1.0811	0.0654168	16.5263	2.3734e-61	1.54218e-59	466.841	481.787	459.012	1061.27	945.161	972.156	2.11564
ENSMUSG00000043903	RP24-286N17.2	777.761	1.03512	0.0626568	16.5204	2.61498e-61	1.6938e-59	517.284	531.474	480.411	1077.79	996.715	1062.89	2.04928
ENSMUSG00000006527	Sfmbt1	667.883	1.11664	0.067838	16.4604	7.05759e-61	4.51444e-59	400.573	456.943	405.514	939.788	887.162	917.317	2.16842
ENSMUSG00000043279	Trim56	1418.12	0.761425	0.0466131	16.335	5.56209e-60	3.50326e-58	1047.43	1090.45	1016.46	1768.78	1809.77	1775.81	1.69516
ENSMUSG00000023026	Dip2b	1500.75	0.768221	0.0470554	16.3259	6.46047e-60	4.05666e-58	1130.51	1109.97	1091.36	1958.3	1797.95	1916.39	1.70317
ENSMUSG00000046982	Tshz1	1583.7	0.746894	0.0457508	16.3253	6.52535e-60	4.08491e-58	1134.46	1246.61	1164.11	1961.21	1996.65	1999.15	1.67818
ENSMUSG00000039960	Rhou	1194.65	0.800613	0.0490943	16.3077	8.70416e-60	5.4323e-58	870.382	875.734	867.736	1519.99	1529.44	1504.6	1.74184
ENSMUSG00000038530	Rgs4	607.298	1.14179	0.0700304	16.3042	9.21544e-60	5.73396e-58	386.726	374.427	375.555	878.56	824.868	803.649	2.20654
ENSMUSG00000041120	Nbl1	624.566	1.12035	0.0688747	16.2666	1.70467e-59	1.05428e-57	364.967	401.932	414.074	867.87	856.015	842.535	2.174
ENSMUSG00000020668	Kif3c	758.883	1.09483	0.0673509	16.2555	2.04059e-59	1.25824e-57	472.775	534.135	441.893	992.268	1021.42	1090.81	2.13587
ENSMUSG00000037071	Scd1	2200.82	0.63924	0.0394104	16.2201	3.63694e-59	2.22917e-57	1769.45	1726.62	1665.92	2691.08	2664.71	2687.14	1.55751
ENSMUSG00000037235	Mxd4	515.938	1.28845	0.0796912	16.168	8.48391e-59	5.13864e-57	312.546	306.995	279.259	764.853	670.205	761.772	2.44265
ENSMUSG00000028744	Pqlc2	455.241	1.32176	0.0820455	16.1101	2.16598e-58	1.29285e-56	256.169	263.519	261.07	685.16	615.429	650.098	2.49971
ENSMUSG00000040423	Rc3h1	1909.78	0.658971	0.0409118	16.1071	2.27329e-58	1.35297e-56	1479.65	1504.81	1457.28	2313.02	2332.83	2371.06	1.57896
ENSMUSG00000041548	Hspb8	518.923	1.31178	0.0815685	16.0819	3.41738e-58	2.02217e-56	278.918	272.391	345.596	773.6	727.129	715.906	2.48247
ENSMUSG00000063268	Parp10	429.227	1.47829	0.0919781	16.0722	3.99405e-58	2.35661e-56	216.606	268.842	191.523	622.962	642.28	633.148	2.78619
ENSMUSG00000034422	Parp14	174.813	2.59433	0.161427	16.0712	4.06182e-58	2.38973e-56	56.377	38.1525	55.6378	326.545	289.993	282.175	6.03908
ENSMUSG00000038708	Golga4	2352.88	0.616805	0.0383881	16.0676	4.30378e-58	2.52484e-56	1830.77	1904.08	1836.05	2858.24	2807.56	2880.57	1.53348
ENSMUSG00000087370	Tmem170b	660.12	1.11372	0.0693193	16.0665	4.38214e-58	2.56349e-56	430.245	420.565	400.164	845.517	900.051	964.18	2.16403
ENSMUSG00000048264	Dip2c	1146.28	0.855918	0.0532925	16.0608	4.80649e-58	2.80374e-56	780.376	863.312	802.469	1479.17	1418.82	1533.51	1.80991
ENSMUSG00000020300	Cpeb4	786.265	0.993555	0.0622209	15.9682	2.12895e-57	1.23485e-55	520.251	551.881	503.95	1067.1	994.567	1079.84	1.99109
ENSMUSG00000038280	Ostm1	775.225	0.997511	0.0626947	15.9106	5.34872e-57	3.0592e-55	541.021	479.125	533.909	1001.01	1049.34	1046.94	1.99655
ENSMUSG00000048279	Sacs	2039.79	0.697244	0.043845	15.9025	6.09084e-57	3.47398e-55	1545.92	1620.15	1501.15	2608.47	2401.57	2561.51	1.6214
ENSMUSG00000039384	Dusp10	898.45	0.950439	0.0597838	15.898	6.54722e-57	3.72393e-55	584.54	608.666	646.255	1240.09	1195.41	1115.74	1.93246
ENSMUSG00000027177	Hipk3	2253.41	0.611982	0.0385123	15.8905	7.36928e-57	4.17993e-55	1760.54	1816.24	1769.71	2749.39	2705.52	2719.05	1.52836
ENSMUSG00000025950	Idh1	519.228	1.2464	0.0784586	15.8861	7.90648e-57	4.47228e-55	300.677	330.064	291.029	680.301	761.499	751.801	2.37249
ENSMUSG00000024533	Spire1	2147.42	0.630755	0.0397633	15.8627	1.14773e-56	6.45651e-55	1721.97	1631.69	1704.44	2628.88	2612.08	2585.44	1.54838
ENSMUSG00000026981	Il1rn	122.474	4.35806	0.274742	15.8623	1.15522e-56	6.48093e-55	9.8907	11.5345	12.8395	241.021	221.254	238.303	20.5072
ENSMUSG00000030020	Prickle2	155.967	2.83088	0.178486	15.8605	1.18887e-56	6.65151e-55	37.5847	51.4615	24.609	279.895	276.03	266.221	7.11507
ENSMUSG00000053007	Creb5	577.962	1.14004	0.0723342	15.7608	5.79112e-56	3.21376e-54	380.792	374.427	325.267	786.234	803.387	797.667	2.20388
ENSMUSG00000013846	St3gal1	671.51	1.05383	0.0670095	15.7266	9.94753e-56	5.50546e-54	407.497	456.056	446.173	939.788	873.2	906.349	2.07603
ENSMUSG00000030172	Erc1	1625.6	0.776129	0.0494072	15.7088	1.31645e-55	7.26628e-54	1131.5	1251.05	1213.33	2156.55	1932.21	2068.95	1.71253
ENSMUSG00000034591	Slc41a2	777.134	0.952033	0.0606086	15.7079	1.33571e-55	7.35286e-54	544.978	535.023	508.23	1042.8	1011.75	1020.02	1.9346
ENSMUSG00000071757	Zhx2	624.031	1.11523	0.0710157	15.704	1.41962e-55	7.79386e-54	430.245	393.06	358.436	855.236	823.794	883.416	2.1663
ENSMUSG00000030717	Nupr1	450.091	1.32633	0.084461	15.7034	1.43264e-55	7.84436e-54	231.442	261.744	277.119	666.695	657.316	606.227	2.50764
ENSMUSG00000028270	Gbp2	128.035	3.24741	0.20686	15.6986	1.54547e-55	8.43966e-54	26.7049	23.9562	22.4691	234.218	225.55	235.312	9.49661
ENSMUSG00000023249	Parp3	1107.21	0.817625	0.0522108	15.6601	2.83629e-55	1.54068e-53	809.059	832.257	760.74	1387.81	1443.52	1409.88	1.7625
ENSMUSG00000028599	Tnfrsf1b	1770.19	0.663174	0.0424011	15.6405	3.85872e-55	2.08503e-53	1342.17	1378.81	1390.95	2194.46	2120.17	2194.58	1.58356
ENSMUSG00000032350	Gclc	1742.4	0.661236	0.0426331	15.5099	2.97302e-54	1.58558e-52	1370.85	1342.44	1336.38	2092.41	2127.69	2184.61	1.58144
ENSMUSG00000034111	Tmed8	800.245	0.943406	0.0611147	15.4367	9.27852e-54	4.93564e-52	565.748	557.204	518.93	1062.24	1008.53	1088.82	1.92306
ENSMUSG00000053846	Lipg	128.276	3.21347	0.208195	15.4349	9.53679e-54	5.05992e-52	26.7049	29.2798	18.1893	218.668	225.55	251.265	9.27579
ENSMUSG00000046785	Epm2aip1	1780.33	0.701475	0.0455713	15.3929	1.82557e-53	9.6114e-52	1317.44	1417.85	1331.03	2301.36	2113.72	2200.56	1.62617
ENSMUSG00000045312	Lhfpl2	518.033	1.24187	0.0809253	15.3459	3.77277e-53	1.97618e-51	284.852	312.318	327.407	726.95	666.983	789.69	2.36505
ENSMUSG00000109864	Eid3	178.771	2.24091	0.14605	15.3435	3.9159e-53	2.04074e-51	58.3551	65.6578	63.1275	301.276	291.067	293.143	4.72695
ENSMUSG00000027555	Car13	385.609	1.3466	0.0883344	15.2443	1.79518e-52	9.23821e-51	215.617	228.028	208.642	557.847	539.171	564.349	2.54312
ENSMUSG00000038481	Cdk19	779.659	0.921354	0.0605733	15.2105	3.01028e-52	1.54525e-50	533.109	519.052	566.008	1015.59	1018.2	1026	1.89389
ENSMUSG00000034216	Vps18	1193.23	0.775143	0.0510663	15.1791	4.86074e-52	2.48273e-50	874.338	921.871	842.057	1489.86	1476.81	1554.45	1.71136
ENSMUSG00000049562	Ap5b1	308.829	1.57391	0.103709	15.1762	5.08768e-52	2.59219e-50	161.218	157.934	146.584	471.352	425.322	490.565	2.9771
ENSMUSG00000039232	Stx11	388.392	1.41768	0.093491	15.1638	6.14135e-52	3.1213e-50	205.727	229.802	197.942	611.299	567.096	518.483	2.67155
ENSMUSG00000005615	Pcyt1a	1257.56	0.749554	0.0494375	15.1617	6.34424e-52	3.21645e-50	928.737	919.21	968.312	1587.05	1519.78	1622.25	1.68127
ENSMUSG00000008540	Mgst1	246.721	1.77147	0.117036	15.1361	9.36418e-52	4.70109e-50	110.776	118.894	104.856	367.363	399.545	378.892	3.41401
ENSMUSG00000031387	Renbp	239.878	1.83492	0.121343	15.1217	1.1647e-51	5.80454e-50	104.841	95.8249	115.555	401.378	358.731	362.938	3.56752
ENSMUSG00000035725	Prkx	935.456	0.857439	0.0568339	15.0868	1.97929e-51	9.76942e-50	693.338	669	632.345	1216.77	1242.67	1158.61	1.81182
ENSMUSG00000037820	Tgm2	738.293	1.0295	0.0682863	15.0762	2.32282e-51	1.14102e-49	516.295	519.939	417.284	995.183	972.012	1009.05	2.04131
ENSMUSG00000015766	Eps8	1206.44	0.765911	0.0508592	15.0594	2.99302e-51	1.46672e-49	876.316	887.268	918.024	1478.2	1486.48	1592.34	1.70044
ENSMUSG00000052688	Rab7b	124.212	3.1096	0.207142	15.0119	6.1343e-51	2.97767e-49	25.7158	22.1817	29.9588	224.499	239.512	203.405	8.63146
ENSMUSG00000027962	Vcam1	1123.52	0.771044	0.0514659	14.9817	9.67721e-51	4.65345e-49	844.666	842.905	802.469	1425.72	1372.63	1452.75	1.7065
ENSMUSG00000034243	Golgb1	1766.63	0.651217	0.0434869	14.975	1.06922e-50	5.12953e-49	1342.17	1428.5	1351.36	2217.78	2121.24	2138.74	1.57049
ENSMUSG00000045211	Nudt18	283.641	1.64169	0.109867	14.9426	1.74056e-50	8.31137e-49	160.229	129.541	123.045	428.59	444.655	415.784	3.12032
ENSMUSG00000021687	Scamp1	971.194	0.826071	0.0553171	14.9334	1.99937e-50	9.52507e-49	680.48	705.378	715.802	1276.05	1260.93	1188.52	1.77285
ENSMUSG00000034855	Cxcl10	527.136	1.09627	0.073873	14.8399	8.08597e-50	3.82556e-48	328.371	344.26	334.897	737.641	720.685	696.961	2.13801
ENSMUSG00000026024	Als2	1165.96	0.762679	0.0514261	14.8306	9.29152e-50	4.37575e-48	815.983	886.381	892.345	1487.92	1428.48	1484.66	1.69664
ENSMUSG00000026628	Atf3	351.029	1.38687	0.0935691	14.8219	1.05748e-49	4.96869e-48	199.792	202.297	179.753	518.001	490.839	515.492	2.61511
ENSMUSG00000042628	Zfyve1	524.881	1.10536	0.0748313	14.7713	2.243e-49	1.04435e-47	328.371	354.907	314.568	717.232	701.352	732.856	2.15152
ENSMUSG00000031266	Gla	489.807	1.13885	0.0774179	14.7105	5.5208e-49	2.54167e-47	293.754	308.769	315.638	701.682	665.909	653.09	2.20206
ENSMUSG00000034220	Gpc1	1603.3	0.646361	0.0439745	14.6985	6.58587e-49	3.02523e-47	1251.17	1283.88	1213.33	1972.87	1933.28	1965.25	1.56521
ENSMUSG00000035929	H2-Q4	344.387	1.50404	0.102337	14.697	6.74237e-49	3.0902e-47	200.781	193.424	142.304	505.367	534.875	489.568	2.83636
ENSMUSG00000032252	Glce	1705.99	0.639992	0.0436142	14.6739	9.46967e-49	4.33053e-47	1367.88	1330.01	1303.21	2078.81	2020.28	2135.75	1.55832
ENSMUSG00000027947	Il6ra	391.336	1.4081	0.0960638	14.658	1.19767e-48	5.46482e-47	212.65	234.239	194.732	601.581	501.58	603.235	2.65388
ENSMUSG00000055485	Soga1	1378.33	0.696355	0.047669	14.6081	2.49231e-48	1.12968e-46	1041.49	1091.34	1021.81	1741.57	1650.81	1722.96	1.62041
ENSMUSG00000019843	Fyn	1044.79	0.774997	0.0530688	14.6036	2.66276e-48	1.20164e-46	751.693	777.247	783.209	1347	1339.34	1270.28	1.71119
ENSMUSG00000021457	Syk	940.424	0.798653	0.054966	14.5299	7.82872e-48	3.47186e-46	692.349	695.618	670.864	1171.09	1192.19	1220.43	1.73948
ENSMUSG00000030074	Gxylt2	302.314	1.57013	0.108204	14.5108	1.03448e-47	4.5778e-46	179.022	143.737	133.745	440.252	484.395	432.734	2.96932
ENSMUSG00000073643	Wdfy1	387.73	1.27429	0.0878303	14.5086	1.06879e-47	4.71946e-46	210.672	234.239	235.391	547.157	558.504	540.419	2.41881
ENSMUSG00000020888	Dvl2	1322.9	0.692827	0.0478662	14.4742	1.76259e-47	7.76638e-46	1006.87	1005.27	1022.88	1665.77	1573.48	1663.14	1.61645
ENSMUSG00000034275	Igsf9b	598.24	1.04983	0.0730648	14.3685	8.15534e-47	3.54774e-45	384.748	398.383	386.255	876.617	750.758	792.681	2.07029
ENSMUSG00000046761	Fam83h	685.267	0.966736	0.0673056	14.3634	8.78333e-47	3.81285e-45	483.655	482.674	423.703	951.45	894.681	875.439	1.95441
ENSMUSG00000025949	Pikfyve	1235.13	0.746497	0.0520681	14.3369	1.28592e-46	5.57043e-45	873.349	974.22	919.094	1608.43	1483.26	1552.46	1.67771
ENSMUSG00000031349	Nsdhl	412.868	1.21884	0.0850568	14.3297	1.42651e-46	6.16642e-45	249.246	240.45	255.72	601.581	549.912	580.303	2.3276
ENSMUSG00000038456	Dennd2a	1115.38	0.750032	0.0524308	14.3052	2.03067e-46	8.72294e-45	797.19	842.905	855.967	1383.93	1356.52	1455.74	1.68183
ENSMUSG00000071856	Mcc	2150.35	0.58902	0.041179	14.3039	2.06834e-46	8.86624e-45	1719.99	1756.79	1674.48	2607.5	2482.12	2661.22	1.50423
ENSMUSG00000032786	Alas1	879.561	0.831862	0.0582296	14.2859	2.67945e-46	1.14619e-44	619.158	662.789	614.156	1080.71	1158.9	1141.66	1.77998
ENSMUSG00000013160	Atp6v0d1	1048.24	0.752361	0.0527344	14.267	3.51434e-46	1.49091e-44	750.704	787.007	805.678	1340.19	1314.63	1291.22	1.68455
ENSMUSG00000008734	Gprc5b	450.064	1.17161	0.0825142	14.1989	9.30536e-46	3.89138e-44	249.246	275.94	306.008	621.99	624.021	623.177	2.25263
ENSMUSG00000054499	Dedd2	308.844	1.46686	0.10415	14.0842	4.75181e-45	1.96711e-43	188.912	162.37	140.165	439.28	459.692	462.647	2.76421
ENSMUSG00000025993	Slc40a1	106.338	3.25516	0.231285	14.0742	5.4707e-45	2.25562e-43	16.8142	21.2944	22.4691	197.287	170.773	209.388	9.54773
ENSMUSG00000017119	Nbr1	1846.46	0.610668	0.0434485	14.055	7.17835e-45	2.95377e-43	1451.95	1502.14	1429.46	2288.73	2134.13	2272.35	1.52697
ENSMUSG00000109901	Chmp1b	1009.95	0.756816	0.0540007	14.0149	1.26331e-44	5.15696e-43	788.289	739.094	725.432	1297.43	1263.08	1246.35	1.68976
ENSMUSG00000061232	H2-K1	1414.61	0.662984	0.0473328	14.0069	1.41485e-44	5.76412e-43	1143.36	1039.88	1104.2	1735.74	1747.47	1716.98	1.58335
ENSMUSG00000015957	Wnt11	115.442	2.84099	0.203279	13.9758	2.19089e-44	8.8729e-43	33.6284	28.3926	22.4691	199.231	210.513	198.42	7.1651
ENSMUSG00000058258	Idi1	258.684	1.56271	0.111858	13.9705	2.36076e-44	9.54201e-43	138.47	127.767	126.255	399.434	395.249	364.933	2.95409
ENSMUSG00000004451	Ralb	1420.87	0.638514	0.0457305	13.9625	2.63833e-44	1.0643e-42	1094.9	1103.76	1136.3	1717.27	1754.99	1717.97	1.55672
ENSMUSG00000027187	Cat	1099.32	0.746776	0.0535578	13.9434	3.45277e-44	1.39011e-42	791.256	848.228	822.798	1337.28	1343.63	1452.75	1.67804
ENSMUSG00000050335	Lgals3	1140.57	0.724567	0.052122	13.9014	6.21424e-44	2.48727e-42	893.13	816.287	872.016	1372.26	1449.96	1439.79	1.6524
ENSMUSG00000066278	Vps37b	825.111	0.807579	0.0581049	13.8986	6.45534e-44	2.57874e-42	608.278	593.582	598.107	1038.92	1070.82	1040.96	1.75027
ENSMUSG00000025137	Pcyt2	1080.04	0.747674	0.0538531	13.8836	7.96597e-44	3.17603e-42	793.234	830.483	794.979	1422.8	1286.71	1352.05	1.67908
ENSMUSG00000027244	Atg13	831.416	0.844806	0.0608541	13.8825	8.08867e-44	3.2187e-42	602.344	636.171	542.469	1057.38	1077.27	1072.86	1.79602
ENSMUSG00000038507	Parp12	621.234	0.938741	0.067642	13.8781	8.60133e-44	3.41607e-42	430.245	410.805	437.613	818.305	837.756	792.681	1.91685
ENSMUSG00000033159	Cnppd1	1168.45	0.693442	0.0500213	13.8629	1.06233e-43	4.20285e-42	914.89	862.425	903.045	1464.59	1434.93	1430.81	1.61714
ENSMUSG00000052331	Ankrd44	353.294	1.36171	0.0985364	13.8194	1.94673e-43	7.67223e-42	211.661	195.199	187.243	549.1	451.099	525.463	2.5699
ENSMUSG00000036019	Tmtc2	231.657	1.64978	0.119454	13.811	2.188e-43	8.59009e-42	107.809	111.796	116.625	350.841	332.954	369.918	3.13785
ENSMUSG00000019726	Lyst	672.564	0.958565	0.0694344	13.8053	2.36671e-43	9.25632e-42	424.311	499.532	445.103	921.322	907.569	837.55	1.94338
ENSMUSG00000003812	Dnase2a	407.667	1.18322	0.0857133	13.8044	2.39695e-43	9.35675e-42	266.06	242.224	239.671	589.918	561.726	546.402	2.27083
ENSMUSG00000022708	Zbtb20	643.146	1.00657	0.0729354	13.8008	2.52017e-43	9.81908e-42	472.775	425.001	384.115	915.491	811.979	849.515	2.00912
ENSMUSG00000037972	Snn	700.669	0.897398	0.0652961	13.7435	5.56959e-43	2.15774e-41	457.939	521.714	487.901	918.407	881.792	936.261	1.8627
ENSMUSG00000013275	Slc41a1	1298.37	0.662131	0.0482434	13.7248	7.21263e-43	2.78902e-41	1039.51	1016.81	958.682	1601.62	1598.18	1575.39	1.58242
ENSMUSG00000022044	Stmn4	180.567	7.10463	0.520185	13.6579	1.81119e-42	6.97732e-41	3.95628	1.77454	2.13992	346.954	371.62	356.956	137.628
ENSMUSG00000009739	Pou6f1	507.416	1.13803	0.0833315	13.6567	1.84146e-42	7.08065e-41	348.153	306.995	296.378	699.738	630.465	762.769	2.20081
ENSMUSG00000032724	Abtb2	1031.68	0.74934	0.0549365	13.6401	2.3121e-42	8.87372e-41	752.682	762.163	793.909	1225.51	1357.59	1298.2	1.68102
ENSMUSG00000037020	Wdr62	940.978	0.77004	0.0566373	13.596	4.2299e-42	1.61736e-40	713.119	718.687	653.744	1203.16	1141.71	1215.44	1.70532
ENSMUSG00000024413	Npc1	1174.29	0.677298	0.0498413	13.5891	4.6486e-42	1.77416e-40	913.901	907.675	889.135	1442.24	1409.15	1483.66	1.59914
ENSMUSG00000040339	Fam102b	1813.02	0.597554	0.0439805	13.5868	4.79635e-42	1.82715e-40	1511.3	1446.25	1369.55	2164.33	2150.24	2236.46	1.51315
ENSMUSG00000031668	Eif2ak3	845.339	0.795342	0.0587537	13.5369	9.47255e-42	3.58856e-40	609.267	622.862	622.716	1121.53	1026.79	1068.87	1.73549
ENSMUSG00000034708	Grn	1606.21	0.585507	0.0433269	13.5137	1.29834e-41	4.89152e-40	1276.89	1282.1	1295.72	1957.32	1911.8	1913.4	1.50057
ENSMUSG00000062232	Rapgef2	971.724	0.725216	0.0536851	13.5087	1.38929e-41	5.21506e-40	726.966	727.56	743.621	1203.16	1198.64	1230.4	1.65315
ENSMUSG00000029787	Avl9	1158.64	0.675117	0.0500967	13.4763	2.15748e-41	8.06912e-40	909.944	878.395	889.135	1447.1	1440.3	1386.94	1.59673
ENSMUSG00000027995	Tlr2	303.157	1.36225	0.101118	13.4718	2.29109e-41	8.53774e-40	171.109	180.115	157.284	454.83	432.841	422.763	2.57086
ENSMUSG00000062127	Cttnbp2nl	1635.31	0.610949	0.0455086	13.4249	4.32019e-41	1.607e-39	1285.79	1327.35	1268.97	2050.62	1884.95	1994.17	1.52726
ENSMUSG00000051439	Cd14	471.907	1.08829	0.0814107	13.3679	9.31944e-41	3.44786e-39	298.699	325.627	279.259	637.539	683.093	607.224	2.12621
ENSMUSG00000027611	Procr	854.428	0.773967	0.0579253	13.3615	1.01547e-40	3.74337e-39	629.049	623.749	638.765	1047.66	1123.45	1063.89	1.70996
ENSMUSG00000056383	RP24-269A16.1	373.081	1.22466	0.0916697	13.3594	1.04353e-40	3.83992e-39	233.421	238.675	196.872	503.423	545.616	520.478	2.337
ENSMUSG00000034647	Ankrd12	432.918	1.16368	0.087124	13.3566	1.08352e-40	3.97996e-39	248.257	301.671	249.3	585.059	636.909	576.314	2.24029
ENSMUSG00000035671	Zswim4	1099.6	0.683586	0.0512554	13.3369	1.41288e-40	5.17124e-39	822.906	875.734	831.357	1346.02	1357.59	1364.01	1.60613
ENSMUSG00000012519	Mlkl	507.003	1.0221	0.0767749	13.313	1.94508e-40	7.08125e-39	307.601	355.794	339.177	667.667	706.722	665.055	2.03088
ENSMUSG00000021770	Samd8	1100.57	0.694423	0.0521673	13.3115	1.98556e-40	7.20308e-39	802.136	878.395	839.917	1331.45	1371.56	1379.96	1.61824
ENSMUSG00000034158	Lrrc58	1760.23	0.596786	0.0450339	13.2519	4.39684e-40	1.58387e-38	1465.8	1337.11	1403.79	2166.27	2040.69	2147.72	1.51234
ENSMUSG00000039701	Usp53	641.417	0.880489	0.0669695	13.1476	1.75629e-39	6.18558e-38	453.983	470.252	429.053	815.39	817.349	862.477	1.841
ENSMUSG00000040997	Abhd4	735.204	0.84108	0.064029	13.1359	2.04982e-39	7.20701e-38	504.426	548.332	527.489	988.38	890.384	952.215	1.79139
ENSMUSG00000026670	Uap1	1469.72	0.592723	0.0453623	13.0664	5.12214e-39	1.78259e-37	1202.71	1139.25	1174.81	1749.35	1789.36	1762.84	1.50809
ENSMUSG00000022051	Bnip3l	857.589	0.756298	0.0579662	13.0472	6.59009e-39	2.28186e-37	664.655	639.72	607.736	1061.27	1106.27	1065.88	1.68915
ENSMUSG00000024424	Ttc39c	359.234	1.28625	0.0987508	13.0252	8.79147e-39	3.03898e-37	212.65	241.337	170.123	518.973	518.764	493.556	2.43894
ENSMUSG00000057337	Chst3	95.8963	2.95727	0.227782	12.9829	1.52985e-38	5.26172e-37	20.7705	18.6326	26.749	166.188	167.551	175.487	7.76652
ENSMUSG00000032577	Mapkapk3	282.921	1.42438	0.110134	12.9332	2.92563e-38	1.00287e-36	173.087	164.145	121.975	411.096	412.434	414.787	2.684
ENSMUSG00000000567	Sox9	807.199	0.807349	0.0626274	12.8913	5.03827e-38	1.71276e-36	633.005	600.68	525.349	1025.31	1027.86	1030.98	1.74999
ENSMUSG00000078190	Dnm3os	200.83	1.67615	0.130117	12.8819	5.69426e-38	1.92938e-36	108.798	89.6141	88.8065	310.995	313.622	293.143	3.19575
ENSMUSG00000028078	Dclk2	565.119	0.959279	0.0748004	12.8245	1.19529e-37	4.00372e-36	370.901	424.114	354.156	774.572	755.055	711.918	1.94434
ENSMUSG00000017418	Arl5b	1097.65	0.656867	0.0514103	12.777	2.20499e-37	7.36181e-36	875.327	857.101	822.798	1372.26	1338.26	1320.14	1.57666
ENSMUSG00000004843	Chmp2b	1027.09	0.686305	0.0537285	12.7736	2.30382e-37	7.67929e-36	809.059	775.472	776.79	1254.67	1322.15	1224.42	1.60916
ENSMUSG00000022749	Tbc1d23	555.001	0.914185	0.0716351	12.7617	2.68346e-37	8.93022e-36	368.923	378.863	407.654	739.585	726.055	708.926	1.8845
ENSMUSG00000042622	Maff	964.386	0.692631	0.0545127	12.7059	5.48584e-37	1.81386e-35	750.704	706.265	756.46	1207.05	1193.27	1172.57	1.61623
ENSMUSG00000074030	Exoc8	676.677	0.827707	0.0652683	12.6816	7.47868e-37	2.46089e-35	462.885	516.39	482.551	880.504	873.2	844.53	1.77486
ENSMUSG00000020641	Rsad2	134.675	2.19819	0.173379	12.6785	7.77715e-37	2.55501e-35	39.5628	51.4615	53.4979	223.528	240.586	199.417	4.58904
ENSMUSG00000040502	2009-03-01	254.67	1.5281	0.120987	12.6303	1.43657e-36	4.68209e-35	152.317	139.301	100.576	387.772	351.213	396.839	2.88406
ENSMUSG00000038807	Rap1gap2	771.485	0.805258	0.0638644	12.6089	1.88665e-36	6.13925e-35	521.24	568.739	595.967	1038.92	954.827	949.223	1.74746
ENSMUSG00000047180	Neurl3	273.058	1.39354	0.110954	12.5596	3.51957e-36	1.12918e-34	170.12	145.512	135.885	379.025	378.064	429.743	2.62722
ENSMUSG00000020038	Cry1	804.336	0.764757	0.06093	12.5514	3.90508e-36	1.25091e-34	603.333	580.273	604.526	1005.87	1070.82	961.188	1.69908
ENSMUSG00000036820	Amdhd2	473.301	1.00547	0.0801913	12.5384	4.60294e-36	1.46986e-34	326.393	330.951	285.679	666.695	607.91	622.18	2.0076
ENSMUSG00000033487	Fndc3a	932.812	0.695234	0.0556348	12.4964	7.81202e-36	2.48304e-34	711.141	727.56	697.613	1199.27	1139.56	1121.72	1.61915
ENSMUSG00000069808	Fam57a	652.674	0.817358	0.0654855	12.4815	9.41743e-36	2.98407e-34	492.557	470.252	454.732	848.433	819.497	830.57	1.76218
ENSMUSG00000032000	Birc3	428.828	1.11574	0.0893989	12.4805	9.53943e-36	3.01808e-34	256.169	295.46	260	591.862	527.357	642.122	2.16706
ENSMUSG00000022125	Cln5	1022.63	0.701707	0.0565048	12.4185	2.07328e-35	6.47955e-34	797.19	717.8	823.868	1216.77	1289.93	1290.23	1.62643
ENSMUSG00000021366	Hivep1	1635.51	0.613309	0.0494314	12.4073	2.38616e-35	7.44604e-34	1333.27	1314.04	1231.52	2107.96	1857.03	1969.24	1.52976
ENSMUSG00000047412	Zbtb44	858.024	0.723618	0.0583609	12.399	2.64529e-35	8.2172e-34	651.797	652.142	637.695	1122.5	1059.01	1025	1.65132
ENSMUSG00000025314	Ptprj	474.199	0.961823	0.0776398	12.3883	3.02466e-35	9.36734e-34	305.623	338.936	319.917	621.018	617.577	642.122	1.94777
ENSMUSG00000034189	Hsdl1	977.116	0.672941	0.0545682	12.3321	6.0838e-35	1.86168e-33	780.376	756.84	722.222	1224.54	1164.27	1214.45	1.59432
ENSMUSG00000040209	Zfp704	731.738	0.754969	0.0612286	12.3303	6.2186e-35	1.9001e-33	542.999	550.106	540.329	919.378	904.347	933.27	1.6876
ENSMUSG00000036002	Fam214b	502.448	0.933329	0.0757052	12.3285	6.36388e-35	1.9416e-33	344.196	359.344	331.687	688.076	656.242	635.142	1.90968
ENSMUSG00000036661	Dennd3	186.811	1.72307	0.139791	12.3261	6.55688e-35	1.99751e-33	94.9507	94.9377	69.5473	297.389	301.807	262.233	3.30139
ENSMUSG00000040102	Klhl42	1225.49	0.617549	0.0501052	12.325	6.64117e-35	2.02019e-33	957.42	1012.37	929.794	1525.82	1448.89	1478.67	1.53427
ENSMUSG00000024084	Qpct	235.132	1.48207	0.120357	12.3139	7.624e-35	2.3055e-33	113.743	146.399	110.206	342.094	339.399	358.95	2.79349
ENSMUSG00000101609	Kcnq1ot1	398.896	1.11134	0.0902702	12.3112	7.88029e-35	2.3795e-33	257.158	274.166	224.691	581.172	504.802	551.387	2.16046
ENSMUSG00000007989	Fzd3	852.7	0.700893	0.0569458	12.3081	8.1955e-35	2.46742e-33	647.841	653.917	646.255	1041.83	1079.42	1046.94	1.62551
ENSMUSG00000069520	Tmem19	952.415	0.670798	0.0545035	12.3074	8.2624e-35	2.48392e-33	727.956	748.854	727.572	1205.1	1151.38	1153.63	1.59195
ENSMUSG00000019944	Rhobtb1	341.127	1.1414	0.0927602	12.3049	8.52549e-35	2.55927e-33	207.705	205.846	225.761	482.042	460.766	464.641	2.20596
ENSMUSG00000005534	Insr	1191.55	0.647824	0.0527153	12.2891	1.0363e-34	3.10179e-33	1008.85	892.592	883.785	1438.35	1465	1460.73	1.5668
ENSMUSG00000000056	Narf	292.274	1.23945	0.100942	12.2788	1.17693e-34	3.51761e-33	180.011	168.581	173.333	399.434	413.508	418.775	2.36109
ENSMUSG00000032841	Prr5l	175.415	1.72574	0.140553	12.2783	1.18527e-34	3.53739e-33	76.1584	89.6141	78.1069	272.12	251.327	285.166	3.3075
ENSMUSG00000028914	Casp9	488.12	0.933851	0.076198	12.2556	1.56818e-34	4.67336e-33	320.459	345.147	340.247	643.371	657.316	622.18	1.91037
ENSMUSG00000004446	Bid	905.667	0.696759	0.0569938	12.2252	2.28099e-34	6.71959e-33	712.13	711.589	647.325	1094.31	1144.93	1123.71	1.62086
ENSMUSG00000039623	Ap5z1	571.127	0.89651	0.0735299	12.1924	3.41018e-34	1.0003e-32	406.508	409.918	380.905	767.768	680.945	780.716	1.86156
ENSMUSG00000024799	Tm7sf2	204.34	1.62506	0.133375	12.1842	3.77261e-34	1.10346e-32	105.83	102.036	92.0164	347.925	305.029	273.201	3.08456
ENSMUSG00000069743	Zfp820	381.382	1.13806	0.0934476	12.1786	4.0436e-34	1.18104e-32	241.333	262.631	208.642	517.029	567.096	491.562	2.20084
ENSMUSG00000028035	Dnajb4	899.287	0.701862	0.0576744	12.1694	4.52529e-34	1.31985e-32	671.579	724.898	655.884	1154.57	1101.97	1086.82	1.6266
ENSMUSG00000048799	Cep120	1164.44	0.604893	0.0497159	12.167	4.65839e-34	1.35675e-32	946.54	894.366	931.934	1405.31	1401.63	1406.88	1.52087
ENSMUSG00000079470	Utp14b	604.39	1.55568	0.127868	12.1664	4.69552e-34	1.36562e-32	308.59	350.471	260	936.872	829.164	941.247	2.93973
ENSMUSG00000047881	Rell1	653.587	0.80012	0.065843	12.1519	5.60315e-34	1.6227e-32	480.688	496.87	451.522	848.433	832.386	811.626	1.74125
ENSMUSG00000038520	Tbc1d17	673.805	0.801602	0.0660519	12.1359	6.8134e-34	1.96213e-32	510.36	500.419	462.222	845.517	825.942	898.372	1.74304
ENSMUSG00000036249	Rbm43	393.091	1.05193	0.0866895	12.1344	6.94149e-34	1.99621e-32	238.366	278.602	249.3	533.551	526.283	532.443	2.0733
ENSMUSG00000025612	Bach1	1024.43	0.654828	0.0540034	12.1257	7.72137e-34	2.21738e-32	806.092	830.483	748.971	1265.36	1224.41	1271.28	1.57443
ENSMUSG00000037321	Tap1	300.885	1.20895	0.0997933	12.1145	8.84796e-34	2.52327e-32	176.054	182.777	186.173	400.406	437.137	422.763	2.31169
ENSMUSG00000028986	Klhl7	720.823	0.771167	0.0638102	12.0853	1.26263e-33	3.58584e-32	536.076	531.474	529.629	902.857	963.42	861.48	1.70665
ENSMUSG00000002428	Hltf	833.837	0.731783	0.0606077	12.0741	1.44774e-33	4.09455e-32	628.059	669	580.987	1077.79	1018.2	1028.99	1.66069
ENSMUSG00000034247	Plekhm1	739.994	0.784225	0.0649879	12.0673	1.57299e-33	4.44267e-32	516.295	568.739	545.679	924.238	883.94	1001.07	1.72217
ENSMUSG00000029560	Snx8	1174.26	0.591267	0.0489995	12.0668	1.582e-33	4.46198e-32	935.66	944.94	929.794	1407.25	1408.07	1419.85	1.50657
ENSMUSG00000063506	Arhgap22	645.74	0.785541	0.0653521	12.0201	2.78518e-33	7.81259e-32	483.655	468.478	470.782	834.827	799.09	817.608	1.72374
ENSMUSG00000071267	Zfp942	736.671	0.74394	0.0619077	12.0169	2.89538e-33	8.09958e-32	573.661	548.332	529.629	911.604	949.457	907.346	1.67474
ENSMUSG00000092060	Bend4	646.516	0.83122	0.0692502	12.0031	3.42045e-33	9.52946e-32	441.125	513.728	438.683	850.377	806.609	828.576	1.77919
ENSMUSG00000034341	Wbp2	1247.8	0.595076	0.0496035	11.9966	3.69993e-33	1.0255e-31	965.332	1039.88	974.732	1462.65	1504.74	1539.5	1.51055
ENSMUSG00000019558	Slc6a8	1405.81	0.591341	0.049537	11.9374	7.55901e-33	2.07777e-31	1063.25	1140.14	1163.04	1720.19	1600.33	1747.89	1.50665
ENSMUSG00000074415	RP23-442M18.1	663.261	0.793041	0.0665256	11.9208	9.21684e-33	2.53007e-31	524.207	465.816	466.502	825.108	833.46	864.471	1.73272
ENSMUSG00000025586	Cpeb1	118.269	2.21909	0.186252	11.9144	9.95483e-33	2.72901e-31	37.5847	47.9125	39.5885	196.315	171.847	216.367	4.65599
ENSMUSG00000033819	Ppp1r16a	1083.68	0.623402	0.0523611	11.9058	1.10391e-32	3.02222e-31	891.152	859.763	806.748	1309.09	1336.11	1299.2	1.5405
ENSMUSG00000020108	Ddit4	554.966	0.870908	0.0732045	11.8969	1.22809e-32	3.35325e-31	397.606	417.016	360.576	740.556	726.055	687.988	1.82881
ENSMUSG00000035969	Rusc2	1233.73	0.643592	0.0541202	11.8919	1.30384e-32	3.55535e-31	960.387	1017.7	909.464	1591.9	1412.37	1510.58	1.56221
ENSMUSG00000020272	Stk10	803.484	0.706217	0.0594801	11.8732	1.63192e-32	4.43817e-31	610.256	619.313	602.386	999.071	955.901	1033.98	1.63152
ENSMUSG00000052056	Zfp217	779.436	0.761208	0.0641131	11.8729	1.63705e-32	4.44623e-31	584.54	613.102	534.979	1000.04	1024.64	919.311	1.69491
ENSMUSG00000023960	Enpp5	441.582	0.955683	0.0805598	11.863	1.84211e-32	4.97684e-31	291.776	291.911	318.848	590.89	562.8	593.265	1.9395
ENSMUSG00000058454	Dhcr7	973.129	0.666022	0.0562365	11.8432	2.33286e-32	6.28618e-31	721.032	765.712	771.44	1219.68	1124.53	1236.38	1.58669
ENSMUSG00000043987	Cep164	1112.19	0.661882	0.055891	11.8424	2.35667e-32	6.34201e-31	819.939	914.773	848.477	1455.84	1318.93	1315.15	1.58215
ENSMUSG00000023055	Calcoco1	670.742	0.867772	0.0732895	11.8403	2.41483e-32	6.49e-31	440.136	502.194	482.551	896.054	772.239	931.276	1.82484
ENSMUSG00000020902	Ntn1	265.127	1.35626	0.114586	11.8361	2.5392e-32	6.81534e-31	141.437	165.032	139.095	337.235	394.175	413.79	2.5602
ENSMUSG00000032515	Csrnp1	721.454	0.751895	0.0636023	11.8218	3.01107e-32	8.0608e-31	548.934	564.302	497.531	925.21	904.347	888.401	1.684
ENSMUSG00000032883	Acsl3	1047.31	0.610887	0.0517138	11.8129	3.34976e-32	8.9558e-31	844.666	832.257	808.888	1268.28	1268.45	1261.31	1.5272
ENSMUSG00000067825	Pex26	517.721	0.867456	0.0734617	11.8083	3.53784e-32	9.44635e-31	384.748	354.907	360.576	672.526	660.538	673.031	1.82444
ENSMUSG00000026470	Stx6	1230.58	0.588469	0.0498682	11.8005	3.88126e-32	1.03499e-30	932.693	989.304	1028.23	1506.38	1467.15	1459.73	1.50365
ENSMUSG00000030000	Add2	190.466	1.5567	0.132101	11.7842	4.71076e-32	1.25455e-30	97.9179	106.472	84.5267	289.614	291.067	273.201	2.9418
ENSMUSG00000042759	Apobr	410.96	1.00105	0.0854818	11.7107	1.12307e-31	2.93011e-30	285.841	280.377	254.65	536.466	524.135	584.291	2.00146
ENSMUSG00000042579	RP24-122I22.2	168.89	1.7385	0.14906	11.6631	1.96852e-31	5.09706e-30	64.2895	79.8541	89.8765	283.783	264.215	231.323	3.33687
ENSMUSG00000052748	Swt1	736.778	0.731274	0.062881	11.6295	2.91849e-31	7.4534e-30	542.999	589.146	527.489	894.11	923.68	943.241	1.6601
ENSMUSG00000039745	Htatip2	212.645	1.5031	0.129409	11.6152	3.4518e-31	8.77176e-30	106.82	133.09	90.9464	298.361	327.584	319.067	2.83451
ENSMUSG00000028878	Fam76a	614.04	0.774365	0.0670257	11.5532	7.1082e-31	1.77991e-29	434.202	458.718	466.502	775.543	776.535	772.74	1.71044
ENSMUSG00000022105	Rb1	320.772	1.235	0.106907	11.5522	7.19883e-31	1.80041e-29	188.912	223.592	159.424	492.732	424.248	435.725	2.35382
ENSMUSG00000037568	Vash2	845.668	0.665119	0.0576779	11.5316	9.14372e-31	2.27849e-29	666.633	659.24	635.555	1050.58	1057.94	1004.06	1.5857
ENSMUSG00000021140	Pcnx	1125.35	0.622678	0.0540665	11.5169	1.08461e-30	2.69616e-29	856.535	958.249	840.987	1385.87	1327.52	1382.95	1.53973
ENSMUSG00000002814	Top3a	894.96	0.651116	0.0567122	11.481	1.64281e-30	4.07389e-29	720.043	709.814	658.024	1117.64	1079.42	1084.83	1.57038
ENSMUSG00000039461	Tcta	206.767	1.45876	0.127421	11.4483	2.39815e-30	5.91843e-29	112.754	100.261	118.765	285.727	291.067	332.029	2.74872
ENSMUSG00000022270	Retreg1	559.377	0.822895	0.0721139	11.411	3.68271e-30	9.01277e-29	392.661	385.962	435.473	737.641	690.612	713.912	1.76895
ENSMUSG00000029072	Tas1r3	110.32	2.1014	0.184212	11.4075	3.83683e-30	9.36762e-29	42.53	39.9271	42.7983	181.738	180.44	174.49	4.29126
ENSMUSG00000020423	Btg2	597.894	0.793707	0.0697094	11.3859	4.91347e-30	1.19112e-28	416.398	459.605	435.473	733.753	746.462	795.673	1.73352
ENSMUSG00000035473	Galm	245.276	1.27706	0.112473	11.3544	7.05196e-30	1.68566e-28	128.579	154.385	146.584	351.813	338.325	351.97	2.42345
ENSMUSG00000027534	Snx16	340.114	1.05665	0.0931107	11.3483	7.56036e-30	1.80508e-28	233.421	212.057	217.202	437.336	465.062	475.609	2.08009
ENSMUSG00000042408	Zmym6	598.639	0.787017	0.0693688	11.3454	7.81684e-30	1.86415e-28	413.431	457.83	446.173	785.262	758.277	730.862	1.7255
ENSMUSG00000040007	Bahd1	828.434	0.701694	0.0618921	11.3374	8.56823e-30	2.0386e-28	662.677	641.495	587.407	1009.76	978.456	1090.81	1.62641
ENSMUSG00000035354	Uvrag	844.277	0.66048	0.0583311	11.323	1.01011e-29	2.39223e-28	681.469	628.186	653.744	1016.56	1068.68	1017.03	1.58061
ENSMUSG00000089824	Rbm12	898.755	0.630558	0.0557522	11.31	1.17086e-29	2.76336e-28	699.272	715.138	700.823	1064.19	1121.3	1091.81	1.54816
ENSMUSG00000066894	Vsig10	289.89	1.13469	0.100762	11.261	2.04345e-29	4.77884e-28	177.044	187.214	179.753	391.659	389.879	413.79	2.19571
ENSMUSG00000022906	Parp9	298.074	1.12041	0.0994962	11.2609	2.04744e-29	4.78272e-28	195.836	191.65	175.473	420.815	403.841	400.828	2.17409
ENSMUSG00000037813	RP23-407H16.1	115.432	2.08073	0.18481	11.2588	2.09676e-29	4.89235e-28	53.4098	44.3634	34.2387	200.203	186.884	173.493	4.23021
ENSMUSG00000024197	Plin3	1007.97	0.598857	0.0532115	11.2543	2.20624e-29	5.13614e-28	795.212	810.963	799.259	1230.37	1169.64	1242.37	1.51452
ENSMUSG00000001034	Mapk7	936.402	0.646238	0.0574901	11.2408	2.569e-29	5.96038e-28	774.442	715.138	699.753	1088.48	1188.97	1151.63	1.56508
ENSMUSG00000059474	Mbtd1	968.349	0.601163	0.053549	11.2264	3.02544e-29	6.98777e-28	773.453	779.021	755.39	1186.64	1159.97	1155.62	1.51694
ENSMUSG00000031015	Swap70	953.279	0.635084	0.0565778	11.225	3.07469e-29	7.09355e-28	764.551	775.472	697.613	1113.75	1185.75	1182.54	1.55303
ENSMUSG00000038451	Spsb2	207.677	1.36851	0.122255	11.1939	4.36557e-29	1.00379e-27	114.732	122.443	110.206	301.276	294.289	303.113	2.58204
ENSMUSG00000032540	Abhd5	611.855	0.748888	0.0671213	11.1572	6.60137e-29	1.51448e-27	472.775	450.732	446.173	783.318	759.351	758.78	1.6805
ENSMUSG00000040918	Slc19a2	956.957	0.617689	0.0554292	11.1438	7.68067e-29	1.76013e-27	709.163	778.134	777.86	1170.12	1171.78	1134.68	1.53442
ENSMUSG00000058672	Tubb2a	784.147	0.660161	0.0595568	11.0846	1.49081e-28	3.39367e-27	626.081	586.484	612.016	962.14	943.013	975.148	1.58026
ENSMUSG00000040859	Bsdc1	776.175	0.661262	0.0597909	11.0596	1.97043e-28	4.45582e-27	607.289	590.033	607.736	956.309	921.532	974.15	1.58147
ENSMUSG00000047514	Tspyl1	1102.82	0.592497	0.0536092	11.0521	2.14056e-28	4.8299e-27	863.458	883.719	890.205	1246.89	1400.56	1332.1	1.50785
ENSMUSG00000032418	Me1	986.477	0.635709	0.0575294	11.0502	2.18838e-28	4.93239e-27	747.737	835.806	731.851	1251.75	1163.19	1188.52	1.5537
ENSMUSG00000050714	Zbtb26	511.817	0.827342	0.0749926	11.0323	2.66911e-28	5.98307e-27	359.032	398.383	347.736	663.78	650.872	651.095	1.77441
ENSMUSG00000021062	Rab15	103.231	2.14192	0.194667	11.003	3.69472e-28	8.2371e-27	33.6284	38.1525	42.7983	173.963	178.292	152.554	4.4135
ENSMUSG00000047281	Sfn	140.762	1.73126	0.15761	10.9845	4.53881e-28	1.00861e-26	62.3114	73.6432	58.8477	227.415	216.957	205.399	3.32017
ENSMUSG00000019810	Fuca2	220.673	1.29615	0.118423	10.945	7.01895e-28	1.55469e-26	137.481	128.654	116.625	311.967	308.251	321.061	2.45572
ENSMUSG00000087141	Plcxd2	718.368	1.56106	0.14263	10.9449	7.03053e-28	1.55558e-26	393.65	401.932	294.238	1066.13	1009.6	1144.65	2.95072
ENSMUSG00000057531	Dtnbp1	901.734	0.616615	0.056487	10.916	9.66097e-28	2.13071e-26	723.999	693.844	717.942	1067.1	1140.64	1066.88	1.53327
ENSMUSG00000029007	Agtrap	627.545	0.775417	0.0712843	10.8778	1.47053e-27	3.22935e-26	430.245	478.237	480.411	774.572	744.314	857.492	1.71168
ENSMUSG00000028439	Fam219a	170.962	1.59674	0.146839	10.8741	1.53186e-27	3.36044e-26	72.2021	98.4867	83.4567	278.923	266.363	226.338	3.0246
ENSMUSG00000019852	Arfgef3	79.8986	2.56114	0.235889	10.8574	1.83924e-27	4.01757e-26	26.7049	20.4072	22.4691	139.948	148.218	121.644	5.90175
ENSMUSG00000030123	Plxnd1	977.147	1.18117	0.108864	10.85	1.99476e-27	4.35265e-26	648.83	607.779	537.119	1336.31	1236.23	1496.62	2.26761
ENSMUSG00000030107	Usp18	178.667	1.47867	0.136647	10.8211	2.73376e-27	5.92739e-26	88.0272	106.472	87.7366	250.74	258.845	280.18	2.78693
ENSMUSG00000020901	Pik3r5	58.6665	3.67973	0.340406	10.8098	3.09228e-27	6.69061e-26	9.8907	5.32361	10.6996	114.679	97.7382	113.668	12.8147
ENSMUSG00000039005	Tlr4	169.859	1.58865	0.147058	10.8029	3.33587e-27	7.21004e-26	89.0163	90.5013	73.8271	225.471	291.067	249.271	3.00768
ENSMUSG00000055866	Per2	123.681	1.93509	0.179318	10.7914	3.77967e-27	8.13501e-26	47.4754	66.5451	38.5185	195.344	185.81	208.39	3.82403
ENSMUSG00000070565	Rasal2	797.369	0.637027	0.0592009	10.7604	5.29316e-27	1.12978e-25	606.3	645.931	619.506	996.155	959.123	957.2	1.55512
ENSMUSG00000037031	Tspan15	822.734	0.623241	0.0579921	10.747	6.12213e-27	1.30536e-25	634.983	650.367	658.024	1016.56	1005.31	971.159	1.54033
ENSMUSG00000042121	Ssh1	808.843	0.635341	0.0594327	10.6901	1.13254e-26	2.38753e-25	617.18	639.72	644.115	964.084	956.975	1030.98	1.5533
ENSMUSG00000074896	Ifit3	73.7216	2.67917	0.25108	10.6706	1.3976e-26	2.93424e-25	15.8251	18.6326	25.679	139.948	124.589	117.656	6.40485
ENSMUSG00000027257	Pacsin3	439.724	0.872466	0.0818529	10.659	1.58369e-26	3.31477e-25	293.754	337.162	299.588	579.228	583.207	545.405	1.83079
ENSMUSG00000024293	Esco1	660.499	0.752598	0.0706621	10.6507	1.73148e-26	3.61673e-25	506.404	528.812	437.613	806.643	882.866	800.658	1.68482
ENSMUSG00000072915	RP23-419P16.7	145.403	1.63282	0.153311	10.6504	1.73688e-26	3.62432e-25	75.1693	70.0942	67.4074	236.162	220.179	203.405	3.10118
ENSMUSG00000022440	C1qtnf6	348.591	0.997259	0.0936694	10.6466	1.80898e-26	3.76711e-25	206.716	258.195	232.181	471.352	456.47	466.635	1.9962
ENSMUSG00000034168	Irf2bpl	1034.85	0.590992	0.0556265	10.6243	2.29758e-26	4.76046e-25	848.622	859.763	767.16	1304.23	1216.89	1212.45	1.50628
ENSMUSG00000025283	Sat1	700.995	0.666834	0.062912	10.5995	2.99705e-26	6.16618e-25	544.978	520.826	560.658	845.517	877.496	856.495	1.58758
ENSMUSG00000049717	Lig4	721.376	0.685801	0.064715	10.5973	3.06859e-26	6.30704e-25	530.142	533.248	597.037	859.123	932.272	876.436	1.60859
ENSMUSG00000027805	Pfn2	758.461	0.653557	0.0616864	10.5948	3.14912e-26	6.45964e-25	580.584	595.357	591.687	897.026	982.752	903.358	1.57304
ENSMUSG00000037287	Tbcel	872.187	0.597739	0.0564376	10.5911	3.27544e-26	6.71203e-25	689.382	712.476	679.423	1044.75	1033.23	1073.86	1.51334
ENSMUSG00000032238	Rora	76.5495	2.49622	0.23653	10.5535	4.89403e-26	9.96916e-25	18.7923	26.618	23.5391	136.06	125.663	128.624	5.64206
ENSMUSG00000030103	Bhlhe40	1006.09	0.597621	0.0566901	10.5419	5.53705e-26	1.12123e-24	818.95	848.228	731.851	1249.81	1206.15	1181.54	1.51322
ENSMUSG00000037795	N4bp2	699.306	0.687348	0.065215	10.5397	5.66674e-26	1.14636e-24	546.956	522.601	538.189	896.054	890.384	801.655	1.61032
ENSMUSG00000061778	Mospd2	716.872	0.704496	0.0671713	10.4881	9.80259e-26	1.97137e-24	598.387	538.572	497.531	903.829	919.384	843.533	1.62958
ENSMUSG00000017057	Il13ra1	845.428	0.607906	0.0580266	10.4763	1.10974e-25	2.2274e-24	652.786	677.873	679.423	1065.16	1004.23	993.095	1.52405
ENSMUSG00000037580	Gch1	191.078	1.40103	0.134129	10.4454	1.53868e-25	3.06438e-24	87.0382	125.105	101.646	270.177	280.326	282.175	2.6409
ENSMUSG00000098905	Zfp953	147.278	1.57674	0.151179	10.4296	1.81687e-25	3.59054e-24	65.2786	75.4178	81.3168	209.922	223.402	228.332	2.98295
ENSMUSG00000102813	RP23-169H13.6	132.407	1.70429	0.163793	10.4051	2.34927e-25	4.62045e-24	63.3005	59.447	64.1975	212.837	178.292	216.367	3.25868
ENSMUSG00000020227	Irak3	110.19	1.92439	0.185201	10.3908	2.73014e-25	5.35414e-24	40.5519	55.8979	40.6584	169.103	166.477	188.449	3.79577
ENSMUSG00000036819	Jmjd4	821.843	0.608317	0.0586068	10.3796	3.06941e-25	5.99089e-24	671.579	641.495	639.835	993.24	1025.71	959.194	1.52448
ENSMUSG00000037085	Trmt12	470.598	0.797917	0.0769901	10.3639	3.61904e-25	7.02361e-24	355.076	341.598	333.827	584.087	619.725	589.276	1.73859
ENSMUSG00000039157	Fam102a	314.051	1.01865	0.0983079	10.3619	3.69716e-25	7.16845e-24	186.934	211.17	224.691	404.293	441.433	415.784	2.02603
ENSMUSG00000059970	Hspa2	326.335	0.981382	0.0947221	10.3606	3.7443e-25	7.25299e-24	202.759	224.479	231.111	417.899	436.063	445.696	1.97436
ENSMUSG00000030641	Ddias	856.419	0.586811	0.0566739	10.3542	4.00689e-25	7.75433e-24	683.447	702.716	666.584	1025.31	1022.49	1037.96	1.50192
ENSMUSG00000024014	Pim1	385.817	0.8901	0.0862433	10.3208	5.67429e-25	1.09399e-23	268.038	260.857	283.539	512.17	475.803	514.495	1.85331
ENSMUSG00000027952	Pmvk	506.013	0.763329	0.0739821	10.3178	5.8576e-25	1.12722e-23	384.748	356.682	385.185	642.399	636.909	630.157	1.6974
ENSMUSG00000042734	Ttc9	160.455	1.57864	0.15313	10.3092	6.4065e-25	1.23169e-23	87.0382	65.6578	89.8765	222.556	223.402	274.198	2.98689
ENSMUSG00000034858	Fam214a	156.611	1.60948	0.1565	10.2843	8.29781e-25	1.58936e-23	83.0819	60.3342	89.8765	227.415	213.735	265.224	3.05143
ENSMUSG00000039529	Atp8b1	51.6611	3.89698	0.379148	10.2783	8.83143e-25	1.68841e-23	6.92349	7.09814	5.34979	102.045	98.8123	89.7375	14.8973
ENSMUSG00000056596	Trnp1	162.553	1.53278	0.14921	10.2726	9.36149e-25	1.78643e-23	100.885	78.9669	70.6172	263.374	220.179	241.294	2.89343
ENSMUSG00000038375	Trp53inp2	520.857	0.753106	0.0733229	10.2711	9.51318e-25	1.81369e-23	392.661	395.722	374.485	664.751	672.353	625.171	1.68542
ENSMUSG00000075585	RP23-451A12.1	246.935	1.14402	0.11152	10.2584	1.08511e-24	2.06302e-23	155.284	161.483	144.444	357.644	315.77	346.985	2.20995
ENSMUSG00000043154	Ppp2r3a	660.169	0.69461	0.0677161	10.2577	1.0931e-24	2.07629e-23	537.065	514.615	459.012	787.206	848.497	814.617	1.61845
ENSMUSG00000020590	Snx13	805.988	0.614927	0.0600001	10.2488	1.1986e-24	2.27247e-23	678.502	624.637	606.666	952.422	980.604	993.095	1.53148
ENSMUSG00000027381	Bcl2l11	551.471	0.734353	0.0718346	10.2228	1.56695e-24	2.95175e-23	436.18	404.594	401.234	658.92	695.982	711.918	1.66365
ENSMUSG00000034042	Gpbp1l1	770.946	0.617861	0.0605744	10.2	1.98194e-24	3.70385e-23	594.431	605.117	625.926	957.281	950.531	892.39	1.5346
ENSMUSG00000002996	Hbp1	347.767	0.993172	0.0974362	10.193	2.12981e-24	3.96476e-23	238.366	264.406	192.592	465.52	465.062	460.653	1.99056
ENSMUSG00000055994	Nod2	54.8573	3.64251	0.357591	10.1862	2.28441e-24	4.24487e-23	8.90163	7.09814	8.55967	127.314	80.5535	96.7171	12.4883
ENSMUSG00000002409	Dyrk1b	119.204	1.83608	0.180532	10.1704	2.68825e-24	4.97727e-23	59.3442	47.9125	49.2181	155.497	200.847	202.408	3.57038
ENSMUSG00000028518	Prkaa2	180.213	1.36366	0.134282	10.1552	3.14109e-24	5.8e-23	89.0163	107.359	105.926	243.937	272.808	262.233	2.57338
ENSMUSG00000051396	RP23-167G19.12	515.996	0.808645	0.0796575	10.1515	3.26246e-24	6.01869e-23	396.617	389.511	338.107	654.061	605.762	711.918	1.75157
ENSMUSG00000108738	RP23-335G1.1	98.8287	1.97185	0.194395	10.1436	3.53961e-24	6.50079e-23	42.53	35.4907	42.7983	164.244	164.329	143.58	3.92272
ENSMUSG00000106734	RP24-328P2.5	121.691	1.72422	0.170159	10.133	3.94333e-24	7.22286e-23	57.3661	49.687	63.1275	182.709	199.773	177.481	3.30402
ENSMUSG00000009406	Elk1	692.685	0.642894	0.0634769	10.128	4.15072e-24	7.56898e-23	510.36	560.753	551.028	850.377	842.052	841.538	1.56146
ENSMUSG00000028268	Gbp3	117.403	1.77542	0.17565	10.1077	5.10583e-24	9.29416e-23	43.5191	55.0106	60.9876	195.344	175.07	174.49	3.42337
ENSMUSG00000038301	Snx10	836.542	0.589981	0.0584153	10.0998	5.53719e-24	1.00704e-22	634.983	697.393	669.794	982.549	1022.49	1012.04	1.50523
ENSMUSG00000041439	Mfsd6	211.824	1.28275	0.127178	10.0862	6.35629e-24	1.15295e-22	124.623	135.752	109.136	307.107	265.289	329.038	2.43302
ENSMUSG00000027456	Sdcbp2	204.03	1.28399	0.127305	10.086	6.37403e-24	1.15514e-22	99.8961	125.992	130.535	275.036	284.622	308.099	2.43512
ENSMUSG00000039633	Lonrf1	263.083	1.07781	0.106883	10.0841	6.49861e-24	1.17668e-22	175.065	175.679	156.214	367.363	337.251	366.927	2.11083
ENSMUSG00000021252	RP23-43G12.1	760.118	0.623269	0.0618804	10.0722	7.33539e-24	1.32353e-22	571.682	589.146	635.555	888.279	925.828	950.22	1.54036
ENSMUSG00000022951	Rcan1	552.328	0.735277	0.0730377	10.0671	7.72294e-24	1.39223e-22	385.737	433.874	423.703	724.035	689.538	657.078	1.66472
ENSMUSG00000031808	Slc27a1	465.024	0.799822	0.0795001	10.0606	8.24639e-24	1.48399e-22	305.623	355.794	356.296	596.721	600.392	575.317	1.74089
ENSMUSG00000005950	P2rx5	56.7709	3.03531	0.301779	10.0581	8.46546e-24	1.52208e-22	12.8579	13.309	10.6996	94.2703	98.8123	110.676	8.19823
ENSMUSG00000033713	Foxn3	573.484	0.724222	0.072014	10.0567	8.5835e-24	1.54088e-22	407.497	474.688	413.004	707.513	729.277	708.926	1.65201
ENSMUSG00000059142	Zfp945	372.056	0.912503	0.0909333	10.0349	1.07106e-23	1.91903e-22	254.191	287.475	231.111	489.817	467.21	502.53	1.88231
ENSMUSG00000059839	Zfp874b	230.874	1.20311	0.119997	10.0262	1.16972e-23	2.09397e-22	113.743	151.723	154.074	331.404	308.251	326.046	2.30235
ENSMUSG00000024975	Pdcd4	441.083	0.790178	0.0788353	10.0231	1.20604e-23	2.15712e-22	318.481	330.951	319.917	561.734	552.06	563.352	1.72929
ENSMUSG00000027227	Sord	152.402	1.50114	0.149929	10.0123	1.34587e-23	2.40302e-22	84.0709	75.4178	79.1769	205.062	251.327	219.358	2.83066
ENSMUSG00000044501	Zfp758	335.484	1.00701	0.100608	10.0092	1.3882e-23	2.47644e-22	237.377	246.661	182.963	477.183	434.989	433.731	2.00973
ENSMUSG00000036473	Tbc1d24	669.981	0.683374	0.0683877	9.99263	1.64159e-23	2.90827e-22	470.797	566.077	503.95	826.08	804.461	848.518	1.60589
ENSMUSG00000024190	Dusp1	440.09	0.811487	0.0812204	9.99118	1.66595e-23	2.94887e-22	303.644	332.726	322.057	594.778	535.949	551.387	1.75502
ENSMUSG00000046818	Ddit4l	100.625	1.91691	0.192979	9.93329	2.9825e-23	5.23415e-22	43.5191	47.9125	34.2387	145.779	170.773	161.528	3.77614
ENSMUSG00000044393	Dsg2	193.736	1.3076	0.131705	9.92822	3.13814e-23	5.49684e-22	108.798	98.4867	128.395	262.402	264.215	300.122	2.47529
ENSMUSG00000034586	Hid1	294.12	1.01442	0.102184	9.92735	3.16567e-23	5.53668e-22	210.672	200.523	172.263	380.969	384.509	415.784	2.02009
ENSMUSG00000022765	Snap29	604.182	0.694315	0.0699969	9.91921	3.43459e-23	5.98155e-22	443.103	485.336	455.802	794.981	711.019	734.85	1.61812
ENSMUSG00000057143	Trim12c	92.3385	2.05154	0.207173	9.90257	4.05714e-23	7.04186e-22	39.5628	42.5889	24.609	147.723	158.959	140.589	4.14549
ENSMUSG00000055480	Zfp458	129.662	1.66162	0.167831	9.90056	4.13956e-23	7.17885e-22	48.4644	72.756	65.2674	194.372	184.736	212.379	3.16371
ENSMUSG00000018217	Pmp22	667.56	0.631999	0.0638387	9.89992	4.16588e-23	7.21839e-22	522.229	538.572	509.3	820.249	803.387	811.626	1.54971
ENSMUSG00000031974	Abcb10	770.65	0.586641	0.0594105	9.87437	5.37671e-23	9.28512e-22	622.125	618.426	607.736	934.928	905.421	935.264	1.50175
ENSMUSG00000048138	Dmrt2	82.2944	2.16648	0.219664	9.86272	6.03898e-23	1.04025e-21	36.5956	25.7308	27.8189	144.807	133.182	125.633	4.48927
ENSMUSG00000047554	Tmem41b	577.204	0.692178	0.0703019	9.84579	7.14727e-23	1.22867e-21	456.95	446.296	419.424	696.823	750.758	692.973	1.61572
ENSMUSG00000025192	Entpd7	643.244	0.638415	0.0648958	9.83754	7.75882e-23	1.33093e-21	500.469	502.194	507.16	773.6	774.387	801.655	1.55662
ENSMUSG00000068876	Cgn	682.869	0.642375	0.0656235	9.78879	1.25795e-22	2.14175e-21	549.923	546.557	502.88	852.32	784.054	861.48	1.5609
ENSMUSG00000039050	Osbpl2	759.106	0.587524	0.0603132	9.74123	2.01104e-22	3.40698e-21	613.223	599.793	607.736	929.097	877.496	927.288	1.50267
ENSMUSG00000097971	RP23-81C12.1	1864.22	0.775042	0.0797203	9.72201	2.42933e-22	4.09199e-21	1531.08	1305.17	1289.3	2364.53	2365.05	2330.18	1.71124
ENSMUSG00000054509	Parp4	491.6	0.761071	0.0783463	9.71419	2.62321e-22	4.40772e-21	381.781	385.074	326.337	644.342	592.874	619.189	1.69475
ENSMUSG00000102893	RP23-145A18.2	67.4448	2.46972	0.254571	9.70149	2.97115e-22	4.97607e-21	19.7814	16.8581	25.679	108.848	127.812	105.691	5.53936
ENSMUSG00000078853	Igtp	103.694	1.8981	0.195667	9.70069	2.99474e-22	5.01149e-21	56.377	31.0544	44.9382	172.991	163.255	153.551	3.72723
ENSMUSG00000097715	Gpr137b-ps	382.417	0.835163	0.0864651	9.65895	4.50441e-22	7.45879e-21	263.093	292.798	267.49	508.282	482.247	480.594	1.78406
ENSMUSG00000063851	Rnf183	78.3021	2.17746	0.22599	9.63522	5.67719e-22	9.32558e-21	33.6284	25.7308	25.679	126.342	141.774	116.659	4.52357
ENSMUSG00000046079	Lrrc8d	577.69	0.76614	0.079659	9.61774	6.72918e-22	1.10272e-20	369.912	494.208	417.284	743.472	702.426	738.839	1.70071
ENSMUSG00000038594	Cep85l	552.364	0.688795	0.0716302	9.61599	6.84494e-22	1.1199e-20	423.322	434.761	409.794	648.23	684.168	713.912	1.61194
ENSMUSG00000032062	RP24-106M14.2	151.887	1.39417	0.145092	9.60892	7.33159e-22	1.19856e-20	81.1037	83.4032	86.6666	208.95	229.846	221.353	2.62838
ENSMUSG00000026788	Zbtb43	868.899	0.59184	0.061619	9.60483	7.62806e-22	1.24505e-20	662.677	755.952	658.024	1005.87	1031.08	1099.78	1.50717
ENSMUSG00000060012	Kif13b	607.959	0.665075	0.0693265	9.59337	8.52499e-22	1.38703e-20	442.114	500.419	466.502	724.035	780.832	733.853	1.58565
ENSMUSG00000078495	RP23-282C23.7	232.029	1.1228	0.117239	9.57703	9.98719e-22	1.6147e-20	150.339	161.483	125.185	332.376	300.733	322.058	2.17769
ENSMUSG00000026672	Optn	507.587	0.729148	0.0761518	9.57494	1.01921e-21	1.64653e-20	365.956	375.314	405.514	600.609	625.095	673.031	1.65766
ENSMUSG00000041112	Elmo1	330.709	0.940769	0.0983919	9.56145	1.1612e-21	1.86564e-20	231.442	198.748	251.44	427.618	411.36	463.644	1.91955
ENSMUSG00000029298	Gbp9	60.432	2.62215	0.274326	9.55852	1.19455e-21	1.91772e-20	21.7595	15.9708	12.8395	112.736	95.5901	103.697	6.15668
ENSMUSG00000021260	Hhipl1	101.854	1.81931	0.190342	9.55813	1.19903e-21	1.92342e-20	39.5628	54.1233	40.6584	172.019	148.218	156.542	3.52912
ENSMUSG00000035824	Tk2	506.733	0.726972	0.0760966	9.55328	1.25649e-21	2.01245e-20	393.65	403.707	345.596	615.187	654.094	628.163	1.65516
ENSMUSG00000032262	Elovl4	574.626	0.677224	0.0709163	9.54962	1.30173e-21	2.08327e-20	479.699	430.325	416.214	693.907	706.722	720.891	1.59906
ENSMUSG00000039958	Mettl20	150.202	1.44059	0.151109	9.53341	1.52203e-21	2.43016e-20	74.1802	78.9669	89.8765	237.134	226.624	194.431	2.71431
ENSMUSG00000033066	Gas7	53.6396	3.03347	0.318787	9.51566	1.80564e-21	2.87183e-20	14.836	11.5345	8.55967	102.045	75.1832	109.679	8.18776
ENSMUSG00000024339	Tap2	110.849	1.71194	0.180129	9.50397	2.02029e-21	3.20576e-20	46.4863	59.447	49.2181	173.963	152.515	183.463	3.27602
ENSMUSG00000052942	Glis3	574.275	0.734386	0.0773163	9.49847	2.13003e-21	3.3643e-20	422.333	460.492	409.794	693.907	659.464	799.661	1.66369
ENSMUSG00000036257	Pnpla8	445.52	0.763226	0.0804376	9.48843	2.34544e-21	3.70169e-20	336.284	315.867	340.247	577.284	524.135	579.305	1.69728
ENSMUSG00000046169	Adamts6	216.342	1.13678	0.1204	9.44171	3.66751e-21	5.74409e-20	133.524	141.076	130.535	269.205	313.622	310.093	2.1989
ENSMUSG00000022620	Arsa	636.53	0.653613	0.0693149	9.42962	4.11583e-21	6.44134e-20	463.874	503.081	517.86	750.275	747.536	836.553	1.5731
ENSMUSG00000038365	Fbxo25	623.965	0.621622	0.0659676	9.42314	4.37791e-21	6.84107e-20	486.622	495.983	492.181	777.487	749.684	741.83	1.5386
ENSMUSG00000010025	Aldh3a2	763.953	0.585931	0.0622005	9.42003	4.50958e-21	7.0361e-20	633.005	631.735	566.008	885.363	919.384	948.226	1.50101
ENSMUSG00000021510	Zfp729a	476.886	0.71421	0.0763277	9.35715	8.19137e-21	1.25988e-19	354.087	362.893	366.996	620.046	579.985	577.311	1.64058
ENSMUSG00000000627	Sema4f	215.286	1.19119	0.127572	9.33739	9.87388e-21	1.51525e-19	102.863	143.737	146.584	298.361	318.992	281.178	2.28341
ENSMUSG00000079092	Prl2c2	75.8956	2.08374	0.223476	9.32421	1.11812e-20	1.70695e-19	24.7267	30.1671	32.0987	125.37	121.367	121.644	4.23904
ENSMUSG00000018427	Ypel2	91.8188	1.92666	0.207103	9.30291	1.36648e-20	2.08299e-19	37.5847	44.3634	32.0987	146.751	166.477	123.638	3.80175
ENSMUSG00000031639	Tlr3	171.942	1.48736	0.160038	9.29376	1.48925e-20	2.26677e-19	83.0819	112.683	73.8271	248.796	302.881	210.385	2.80375
ENSMUSG00000038524	Fchsd1	196.985	1.18336	0.127494	9.28171	1.66778e-20	2.52541e-19	119.677	125.992	115.555	285.727	243.809	291.148	2.27105
ENSMUSG00000062960	Kdr	83.7615	1.9757	0.212892	9.28032	1.68968e-20	2.55668e-19	37.5847	28.3926	36.3786	131.201	122.441	146.571	3.9332
ENSMUSG00000021514	Zfp369	719.693	0.616276	0.0664756	9.27071	1.84904e-20	2.79165e-19	569.704	589.146	545.679	883.42	796.942	933.27	1.53291
ENSMUSG00000022788	Fgd4	84.3173	1.94233	0.209712	9.26187	2.00885e-20	3.02181e-19	41.5409	31.9416	31.0288	136.06	126.737	138.595	3.84325
ENSMUSG00000097073	RP23-46B12.5	53.5737	2.76254	0.298522	9.25403	2.16182e-20	3.24005e-19	13.847	9.75995	18.1893	86.4954	93.442	99.7083	6.78588
ENSMUSG00000028370	Pappa	63.6306	2.4291	0.263066	9.23382	2.6115e-20	3.89129e-19	22.7486	15.0836	22.4691	117.595	90.2199	113.668	5.38559
ENSMUSG00000061436	Hipk2	1054.06	0.981658	0.106471	9.21999	2.97135e-20	4.38926e-19	696.305	777.247	651.605	1490.83	1256.63	1451.75	1.97473
ENSMUSG00000040270	Bach2	91.631	1.86701	0.202525	9.21865	3.00867e-20	4.44119e-19	31.6502	39.9271	47.0782	148.694	128.886	153.551	3.64776
ENSMUSG00000046519	Golph3l	665.011	0.593803	0.0644506	9.21332	3.16204e-20	4.66423e-19	517.284	549.219	523.21	820.249	775.461	804.646	1.50922
ENSMUSG00000025227	Tmem180	277.297	0.953237	0.103572	9.20359	3.46177e-20	5.07718e-19	172.098	198.748	195.802	371.25	347.991	377.895	1.93621
ENSMUSG00000087403	RP23-147K15.4	260.656	1.0759	0.11698	9.19726	3.67183e-20	5.38141e-19	202.759	145.512	155.144	343.066	383.435	334.023	2.10804
ENSMUSG00000048416	Mlf1	300.29	0.901807	0.0980854	9.1941	3.78149e-20	5.53818e-19	209.683	222.704	194.732	397.49	395.249	381.883	1.8684
ENSMUSG00000041598	Cdc42ep4	672.912	0.587789	0.0642491	9.14859	5.76807e-20	8.35821e-19	509.371	556.317	546.749	806.643	822.719	795.673	1.50294
ENSMUSG00000053175	Bcl3	224.809	1.11183	0.121756	9.13159	6.74987e-20	9.75335e-19	120.667	165.032	140.165	310.023	288.918	324.052	2.16119
ENSMUSG00000038539	Atf5	647.778	0.598168	0.0656513	9.11129	8.14067e-20	1.173e-18	516.295	527.924	500.74	745.416	792.646	803.649	1.51379
ENSMUSG00000048826	Dact2	76.3419	2.08071	0.228378	9.11082	8.17653e-20	1.17734e-18	21.7595	34.6035	31.0288	138.004	115.997	116.659	4.23015
ENSMUSG00000022837	Iqcb1	541.159	0.65178	0.0715583	9.10838	8.3621e-20	1.20322e-18	418.377	427.663	416.214	672.526	682.019	630.157	1.57111
ENSMUSG00000028347	Tmeff1	483.344	0.68686	0.0756217	9.08285	1.05767e-19	1.51023e-18	385.737	357.569	368.066	585.059	614.354	589.276	1.60978
ENSMUSG00000086968	AC079042.1	179.504	1.29729	0.143154	9.06217	1.27878e-19	1.81334e-18	125.612	101.149	84.5267	280.867	226.624	258.245	2.45767
ENSMUSG00000033590	Myo5c	122.223	1.5224	0.168015	9.06106	1.29191e-19	1.82944e-18	62.3114	62.1088	65.2674	199.231	158.959	185.458	2.87268
ENSMUSG00000095193	Gm20939	124.769	1.50404	0.166685	9.02328	1.82544e-19	2.56724e-18	59.3442	69.2069	66.3374	192.428	199.773	161.528	2.83636
ENSMUSG00000026097	Ormdl1	381.429	0.768272	0.0851443	9.02317	1.82716e-19	2.5679e-18	286.83	272.391	287.819	478.155	489.765	473.615	1.70323
ENSMUSG00000078502	RP23-285N14.1	123.262	1.50914	0.167471	9.01137	2.03505e-19	2.85032e-18	58.3551	76.305	56.7078	186.597	190.106	171.498	2.8464
ENSMUSG00000071281	Zfp65	493.941	0.673579	0.0747591	9.00999	2.06079e-19	2.88048e-18	363.978	398.383	378.765	596.721	617.577	608.221	1.59502
ENSMUSG00000030134	Rasgef1a	41.8782	3.50176	0.388865	9.00507	2.15531e-19	3.0085e-18	6.92349	8.87268	4.27983	88.4392	71.9611	70.7929	11.3275
ENSMUSG00000032507	Fbxl2	204.757	1.12393	0.124821	9.00433	2.16987e-19	3.02677e-18	131.546	124.218	130.535	262.402	313.622	266.221	2.17939
ENSMUSG00000022947	Cbr3	50.2987	2.74195	0.304832	8.99494	2.36357e-19	3.29026e-18	11.8688	10.6472	17.1193	86.4954	85.9237	89.7375	6.68972
ENSMUSG00000022508	Bcl6	349.848	0.839845	0.0934958	8.9827	2.64193e-19	3.6678e-18	217.595	258.195	277.119	454.83	444.655	446.693	1.78986
ENSMUSG00000071369	Map3k5	332.129	0.902425	0.10059	8.97136	2.92872e-19	4.0468e-18	209.683	255.533	228.971	464.549	382.36	451.679	1.86921
ENSMUSG00000035759	Bbs10	238.652	1.02932	0.114769	8.96863	3.00217e-19	4.14271e-18	139.459	155.272	176.543	302.248	338.325	320.064	2.04106
ENSMUSG00000064128	Cenpj	613.2	0.599389	0.0668323	8.96854	3.00457e-19	4.14324e-18	482.666	490.659	488.971	713.344	764.721	738.839	1.51507
ENSMUSG00000026205	Slc23a3	46.04	3.08142	0.344181	8.95292	3.46215e-19	4.75508e-18	8.90163	12.4218	7.48971	69.002	96.6642	81.7608	8.4645
ENSMUSG00000054203	Ifi205	55.312	2.53635	0.283301	8.95283	3.46499e-19	4.75579e-18	21.7595	14.1963	12.8395	102.045	91.2939	89.7375	5.80118
ENSMUSG00000026821	Ralgds	569.979	1.25589	0.140356	8.9479	3.62293e-19	4.96593e-18	275.951	391.285	341.317	773.6	828.09	809.632	2.38815
ENSMUSG00000039908	Slc26a11	132.566	1.41102	0.157722	8.94628	3.67653e-19	5.03603e-18	80.1147	71.8687	65.2674	206.034	183.662	188.449	2.65925
ENSMUSG00000000266	Mid2	487.62	0.744696	0.0833129	8.93854	3.94329e-19	5.38348e-18	402.551	375.314	313.498	572.425	648.724	613.206	1.67562
ENSMUSG00000032265	Fam46a	89.6247	1.79714	0.201218	8.93127	4.21127e-19	5.73029e-18	41.5409	38.1525	40.6584	134.117	126.737	156.542	3.4753
ENSMUSG00000030748	Il4ra	581.874	0.618659	0.06931	8.92598	4.41774e-19	5.9993e-18	434.202	479.125	463.292	725.979	691.686	696.961	1.53545
ENSMUSG00000020363	Gfpt2	186.006	1.18766	0.133077	8.92466	4.47065e-19	6.06314e-18	120.667	119.781	99.5061	254.627	236.29	285.166	2.27783
ENSMUSG00000047003	Zfp41	579.275	0.634071	0.0710813	8.92036	4.6477e-19	6.29909e-18	439.147	456.056	466.502	711.401	746.462	656.081	1.55194
ENSMUSG00000034271	Jdp2	621.477	0.598359	0.0670845	8.91949	4.6842e-19	6.34437e-18	523.218	472.914	487.901	745.416	734.648	764.763	1.51399
ENSMUSG00000063919	Srrm4	286.479	0.971934	0.109132	8.90601	5.29007e-19	7.14142e-18	179.022	222.704	177.613	413.04	342.621	383.877	1.96147
ENSMUSG00000022456	2003-09-01	101.308	1.71406	0.192785	8.89101	6.05578e-19	8.15366e-18	49.4535	51.4615	40.6584	177.85	156.811	131.615	3.28082
ENSMUSG00000034330	Plcg2	406.346	0.751244	0.0847165	8.86775	7.4642e-19	1.00041e-17	290.787	306.107	311.358	472.323	537.023	520.478	1.68324
ENSMUSG00000025746	Il6	43.7155	3.04544	0.343484	8.86633	7.55931e-19	1.01118e-17	9.8907	8.87268	9.62962	75.805	77.3313	80.7638	8.25599
ENSMUSG00000034910	Pygo1	191.927	1.1475	0.129759	8.84326	9.29627e-19	1.23707e-17	112.754	129.541	115.555	293.501	245.957	254.256	2.21529
ENSMUSG00000041729	Coro2b	429.67	0.715136	0.0810457	8.82386	1.10579e-18	1.46675e-17	329.36	308.769	339.177	553.96	512.32	534.437	1.64164
ENSMUSG00000054277	Arfgap3	496.34	0.738095	0.0836888	8.81952	1.14955e-18	1.5238e-17	360.021	426.776	326.337	586.031	634.761	644.116	1.66797
ENSMUSG00000046807	Lrrc75b	276.035	1.01259	0.114842	8.8172	1.17354e-18	1.5546e-17	196.825	173.017	179.753	434.421	336.176	336.017	2.01753
ENSMUSG00000019088	Dnase1l1	173.376	1.17241	0.132985	8.81609	1.18523e-18	1.56705e-17	107.809	110.909	100.576	247.824	243.809	229.329	2.25388
ENSMUSG00000061544	Zfp229	328.408	0.826061	0.0937601	8.81037	1.24733e-18	1.64598e-17	237.377	235.126	238.601	448.999	399.545	410.798	1.77284
ENSMUSG00000033900	Map9	422.586	0.714295	0.0811432	8.80289	1.33336e-18	1.75612e-17	331.338	309.657	319.917	537.438	503.728	533.44	1.64068
ENSMUSG00000026479	Lamc2	429.277	0.71423	0.0813013	8.78498	1.56388e-18	2.05052e-17	333.317	336.275	304.938	555.903	532.727	512.501	1.64061
ENSMUSG00000028337	Coro2a	130.513	1.37168	0.15628	8.77705	1.67814e-18	2.19333e-17	72.2021	77.1923	68.4773	187.569	191.18	186.455	2.58771
ENSMUSG00000036067	Slc2a6	81.7809	1.8509	0.210907	8.77591	1.69532e-18	2.21297e-17	31.6502	35.4907	39.5885	139.948	121.367	122.641	3.60725
ENSMUSG00000079057	Cyp4v3	60.1314	2.47025	0.281565	8.77328	1.73529e-18	2.26371e-17	20.7705	23.069	10.6996	122.454	102.034	81.7608	5.54141
ENSMUSG00000103313	RP24-88F2.3	67.3459	2.36374	0.269725	8.76353	1.89237e-18	2.46236e-17	13.847	20.4072	32.0987	136.06	86.9978	114.665	5.14703
ENSMUSG00000071724	Smpd5	138.334	1.36595	0.156032	8.75428	2.05402e-18	2.66426e-17	82.0928	86.9523	62.0576	198.259	192.254	208.39	2.57746
ENSMUSG00000030966	Trim21	152.849	1.26491	0.144891	8.7301	2.54449e-18	3.29006e-17	97.9179	86.065	85.5967	207.978	206.217	233.318	2.40313
ENSMUSG00000067928	Zfp760	476.009	0.689143	0.0789756	8.72602	2.63795e-18	3.40661e-17	373.868	357.569	362.716	638.511	552.06	571.329	1.61232
ENSMUSG00000029330	Cds1	51.6193	2.56288	0.294052	8.71574	2.88871e-18	3.71408e-17	11.8688	17.7454	14.9794	78.7206	96.6642	89.7375	5.90885
ENSMUSG00000050821	Fam131a	98.1709	1.69869	0.195773	8.67681	4.07027e-18	5.19099e-17	55.3879	40.8143	42.7983	150.638	128.886	170.501	3.24606
ENSMUSG00000031434	Morc4	475.402	0.673802	0.0777751	8.66348	4.57594e-18	5.82503e-17	354.087	393.06	350.946	599.637	557.43	597.253	1.59527
ENSMUSG00000074259	Gramd2	171.075	1.17905	0.13637	8.64598	5.33451e-18	6.76968e-17	108.798	102.923	102.716	252.683	245.957	213.376	2.26428
ENSMUSG00000096433	Zfp994	323.563	0.830629	0.0961134	8.64218	5.51512e-18	6.99456e-17	235.399	251.097	210.782	424.702	428.544	390.857	1.77846
ENSMUSG00000036390	Gadd45a	256.877	0.943719	0.109416	8.62507	6.40529e-18	8.09851e-17	192.869	177.454	156.214	351.813	345.843	317.073	1.92348
ENSMUSG00000026875	Traf1	304	0.828547	0.0962084	8.612	7.17941e-18	9.05097e-17	216.606	228.028	211.852	393.603	392.027	381.883	1.7759
ENSMUSG00000050947	Amigo1	254.479	0.933767	0.108482	8.60755	7.46398e-18	9.39656e-17	162.207	179.228	182.963	318.77	357.657	326.046	1.91026
ENSMUSG00000044162	Tnip3	38.1914	3.58166	0.416568	8.59801	8.11078e-18	1.01796e-16	7.91256	3.54907	6.41975	58.3115	75.1832	77.7725	11.9725
ENSMUSG00000027954	Efna1	563.18	0.597325	0.069554	8.58793	8.85519e-18	1.10936e-16	437.169	455.168	452.592	693.907	656.242	683.999	1.51291
ENSMUSG00000002083	Bbc3	152.482	1.25103	0.14572	8.58515	9.07203e-18	1.13496e-16	89.0163	95.8249	85.5967	237.134	201.921	205.399	2.38011
ENSMUSG00000044576	Gareml	194.773	1.12812	0.131404	8.5851	9.07613e-18	1.13496e-16	132.535	130.428	102.716	239.077	285.696	278.186	2.18573
ENSMUSG00000026946	Nmi	119.555	1.43708	0.167408	8.58431	9.13868e-18	1.14208e-16	74.1802	58.5597	60.9876	185.625	166.477	171.498	2.70772
ENSMUSG00000021900	Btd	366.68	0.764171	0.0890357	8.58275	9.26276e-18	1.15618e-16	259.136	282.151	273.909	449.971	440.359	494.553	1.69839
ENSMUSG00000070705	Eid2b	109.31	1.52415	0.177588	8.58248	9.28481e-18	1.15823e-16	63.3005	60.3342	44.9382	166.188	167.551	153.551	2.87617
ENSMUSG00000034110	Kctd7	260.381	0.946204	0.110627	8.55312	1.19806e-17	1.48587e-16	157.262	195.199	180.823	369.306	342.621	317.073	1.9268
ENSMUSG00000000290	Itgb2	55.6891	2.34991	0.274894	8.54843	1.24774e-17	1.54616e-16	14.836	18.6326	21.3992	92.3266	104.182	82.7579	5.09794
ENSMUSG00000005043	Sgsh	167.122	1.19834	0.140195	8.54766	1.25607e-17	1.55463e-16	93.9616	114.458	95.2263	221.584	221.254	256.25	2.29476
ENSMUSG00000033624	Pdpr	393.458	0.738171	0.0863871	8.54492	1.28629e-17	1.59009e-16	308.59	299.009	277.119	514.113	455.396	506.518	1.66806
ENSMUSG00000020620	Abca8b	37.159	3.63395	0.42574	8.53561	1.39418e-17	1.72036e-16	1.97814	6.21088	8.55967	67.0583	63.3687	75.7783	12.4145
ENSMUSG00000031934	Panx1	485.357	0.635926	0.0745387	8.53149	1.44472e-17	1.77951e-16	381.781	373.54	385.185	586.031	599.318	586.285	1.55394
ENSMUSG00000022425	Enpp2	36.7331	4.42717	0.519044	8.52946	1.47031e-17	1.80886e-16	0	3.54907	6.41975	78.7206	70.8871	60.8221	21.5135
ENSMUSG00000004462	Tbccd1	541.003	0.62678	0.0734884	8.52896	1.47672e-17	1.81565e-16	406.508	453.394	415.144	695.851	637.984	637.136	1.54411
ENSMUSG00000025104	Hdgfrp3	298.032	0.897871	0.105324	8.52483	1.53032e-17	1.88043e-16	202.759	241.337	178.683	406.237	367.324	391.854	1.86331
ENSMUSG00000027088	Phospho2	512.455	0.637968	0.0748908	8.51863	1.61446e-17	1.98027e-16	412.442	377.089	415.144	647.258	589.651	633.148	1.55614
ENSMUSG00000037526	Atg14	443.179	0.698995	0.082091	8.51488	1.66761e-17	2.04302e-16	346.174	360.231	306.008	562.706	516.616	567.34	1.62337
ENSMUSG00000048965	Mrgpre	121.447	1.43497	0.169106	8.4856	2.14605e-17	2.61668e-16	60.3333	73.6432	62.0576	159.385	199.773	173.493	2.70376
ENSMUSG00000039206	Daglb	568.675	0.585341	0.0690185	8.48093	2.23408e-17	2.72239e-16	450.027	468.478	445.103	678.357	697.056	673.031	1.50039
ENSMUSG00000033792	Atp7a	457.01	0.652836	0.0771459	8.46236	2.62009e-17	3.18899e-16	367.934	350.471	347.736	564.65	549.912	561.358	1.57226
ENSMUSG00000034825	Nrip3	61.8259	2.21979	0.262802	8.4466	2.99906e-17	3.63946e-16	28.683	18.6326	18.1893	91.3547	121.367	92.7288	4.65825
ENSMUSG00000038764	Ptpn3	444.735	0.674971	0.079936	8.44389	3.06953e-17	3.72278e-16	333.317	345.147	349.876	568.537	510.172	561.358	1.59656
ENSMUSG00000033763	Mtss1l	286.659	0.845577	0.100245	8.43512	3.30869e-17	4.0081e-16	189.901	211.17	213.992	379.997	361.954	362.938	1.79698
ENSMUSG00000035517	Tdrd7	558.358	0.596538	0.0708621	8.4183	3.81999e-17	4.60034e-16	418.377	452.507	463.292	693.907	653.02	669.043	1.51208
ENSMUSG00000069206	Zfp874a	340.059	0.777197	0.0925406	8.39844	4.52445e-17	5.41694e-16	264.082	258.195	228.971	448.999	411.36	428.746	1.7138
ENSMUSG00000049536	Tceal1	49.3796	2.53256	0.301835	8.39054	4.83917e-17	5.78026e-16	17.8033	16.8581	8.55967	91.3547	85.9237	75.7783	5.78596
ENSMUSG00000033389	Arhgap44	287.046	0.897165	0.107139	8.37382	5.57799e-17	6.62806e-16	196.825	229.802	173.333	358.616	360.88	402.822	1.8624
ENSMUSG00000026259	Ngef	141.139	1.2868	0.153878	8.36248	6.1411e-17	7.27613e-16	90.0054	86.065	69.5473	215.753	202.995	182.466	2.43987
ENSMUSG00000056737	Capg	236.268	1.01452	0.121421	8.35536	6.52345e-17	7.72022e-16	140.448	171.243	157.284	291.558	292.141	364.933	2.02023
ENSMUSG00000038668	Lpar1	447.986	0.653487	0.0785034	8.32432	8.48168e-17	9.99738e-16	336.284	368.216	339.177	552.988	548.838	542.413	1.57297
ENSMUSG00000007216	Zfp775	167.475	1.19069	0.143209	8.31437	9.2242e-17	1.08477e-15	97.9179	91.3886	117.695	251.711	242.734	203.405	2.28262
ENSMUSG00000033863	Klf9	495.083	0.624561	0.0751218	8.31398	9.25424e-17	1.08706e-15	387.715	406.369	373.415	577.284	602.54	623.177	1.54174
ENSMUSG00000063889	Crem	277.21	0.881572	0.1063	8.29326	1.10184e-16	1.28912e-15	176.054	207.621	201.152	382.912	369.472	326.046	1.84238
ENSMUSG00000006850	Tmco6	213.095	0.99288	0.119961	8.27668	1.26657e-16	1.47013e-15	129.568	149.948	147.654	267.261	303.955	280.18	1.99015
ENSMUSG00000069874	Irgm2	91.5625	1.62544	0.197022	8.25007	1.58301e-16	1.83018e-15	44.5081	37.2653	53.4979	148.694	127.812	137.598	3.08537
ENSMUSG00000039431	Mtmr7	167.195	1.21047	0.146749	8.24861	1.60241e-16	1.85053e-15	106.82	116.232	78.1069	218.668	260.993	222.35	2.31413
ENSMUSG00000028850	Gpatch3	451.459	0.682195	0.0827844	8.24063	1.7131e-16	1.97613e-15	377.825	343.373	318.848	587.975	513.394	567.34	1.60458
ENSMUSG00000029060	Mib2	459.35	0.670029	0.081329	8.23851	1.74374e-16	2.00921e-15	331.338	396.609	333.827	558.819	554.208	581.3	1.59111
ENSMUSG00000028378	Ptgr1	503.789	0.656844	0.0798137	8.22972	1.87657e-16	2.15622e-15	364.967	424.114	381.975	593.806	675.575	582.297	1.57663
ENSMUSG00000026380	Tfcp2l1	130.3	1.27665	0.156141	8.17624	2.92845e-16	3.33315e-15	81.1037	75.4178	71.6872	173.963	191.18	188.449	2.42276
ENSMUSG00000091994	RP23-13B8.9	288.471	0.829482	0.101457	8.17566	2.9425e-16	3.34542e-15	192.869	215.606	215.062	384.856	341.547	380.886	1.77705
ENSMUSG00000023186	Vwa5a	298.674	0.801415	0.0983322	8.15007	3.63707e-16	4.12597e-15	233.421	202.297	218.271	387.772	382.36	367.924	1.74281
ENSMUSG00000014905	Dnajb9	433.926	0.654697	0.0806401	8.11876	4.70971e-16	5.29887e-15	356.065	333.613	320.987	513.141	555.282	524.466	1.57429
ENSMUSG00000018920	Cxcl16	112.101	1.47432	0.181743	8.11215	4.97331e-16	5.58016e-15	56.377	75.4178	44.9382	151.61	170.773	173.493	2.77854
ENSMUSG00000046442	Ppm1e	184.615	1.09239	0.134739	8.10745	5.16919e-16	5.79677e-15	122.645	127.767	102.716	279.895	223.402	251.265	2.13228
ENSMUSG00000035640	Cbarp	248.53	0.928789	0.114838	8.08779	6.07555e-16	6.76515e-15	174.076	190.763	147.654	333.348	295.363	349.976	1.90368
ENSMUSG00000079065	RP23-314A12.1	373.621	0.771679	0.0954309	8.08626	6.1524e-16	6.847e-15	262.104	292.798	272.839	534.522	459.692	419.772	1.70726
ENSMUSG00000041143	Tmco4	201.379	1.02279	0.126584	8.07993	6.48057e-16	7.18885e-15	130.557	149.061	117.695	246.852	274.956	289.154	2.03184
ENSMUSG00000021895	Arhgef3	317.739	0.827891	0.102531	8.07453	6.77361e-16	7.50176e-15	217.595	262.631	205.432	430.533	369.472	420.769	1.77509
ENSMUSG00000020828	Pld2	470.602	0.62081	0.0769425	8.0685	7.11692e-16	7.86924e-15	373.868	385.962	352.016	569.509	550.986	591.27	1.53774
ENSMUSG00000049871	Nlrc3	111.143	1.40686	0.174382	8.06768	7.16446e-16	7.91328e-15	67.2568	49.687	66.3374	155.497	167.551	160.53	2.6516
ENSMUSG00000005267	Zfp287	238.282	0.891	0.110467	8.06573	7.28e-16	8.03226e-15	174.076	172.13	154.074	305.164	307.177	317.073	1.85446
ENSMUSG00000026737	Pip4k2a	570.394	0.593905	0.0736391	8.06507	7.31914e-16	8.06676e-15	437.169	462.267	465.432	730.838	619.725	706.932	1.50933
ENSMUSG00000026113	Inpp4a	333.712	0.775455	0.0961672	8.06361	7.40712e-16	8.15498e-15	229.464	269.729	238.601	451.914	388.805	423.76	1.71173
ENSMUSG00000051147	Nat2	138.481	1.33523	0.165685	8.05886	7.70087e-16	8.45941e-15	71.213	82.5159	82.3868	239.077	163.255	192.437	2.52316
ENSMUSG00000029311	Hsd17b11	172.654	1.21985	0.151388	8.05777	7.7698e-16	8.52684e-15	85.06	118.007	108.066	271.149	194.402	259.242	2.32923
ENSMUSG00000039164	Naif1	385.641	0.719103	0.0895129	8.03352	9.47189e-16	1.0334e-14	324.415	286.588	263.21	483.014	451.099	505.521	1.64616
ENSMUSG00000097177	RP23-229N10.4	86.8606	1.57769	0.196485	8.02957	9.78119e-16	1.06488e-14	41.5409	44.3634	44.9382	134.117	124.589	131.615	2.98492
ENSMUSG00000030722	Nfatc2ip	484.288	0.615047	0.0768122	8.00715	1.17401e-15	1.2741e-14	360.021	406.369	380.905	597.693	558.504	602.238	1.53161
ENSMUSG00000031887	Tradd	424.624	0.657335	0.0820964	8.00686	1.17672e-15	1.27637e-14	336.284	318.529	334.897	540.354	482.247	535.434	1.57717
ENSMUSG00000098041	RP23-474B13.4	45.1755	2.49122	0.311303	8.00253	1.21886e-15	1.32068e-14	10.8798	15.9708	13.9095	67.0583	79.4794	83.755	5.62252
ENSMUSG00000025912	Mybl1	432.397	0.707135	0.0885148	7.98889	1.36163e-15	1.46995e-14	318.481	377.089	287.819	559.791	504.802	546.402	1.63256
ENSMUSG00000055745	Rtl6	176.102	1.04905	0.131444	7.981	1.45155e-15	1.56537e-14	110.776	110.021	124.115	243.937	224.476	243.288	2.06917
ENSMUSG00000107227	RP23-429E19.4	44.5712	2.59064	0.325167	7.96711	1.62422e-15	1.74516e-14	19.7814	9.75995	8.55967	86.4954	73.0351	69.7958	6.02367
ENSMUSG00000021990	Spata13	464.941	0.617332	0.077648	7.95039	1.85929e-15	1.99149e-14	370.901	384.187	344.527	547.157	559.578	583.294	1.53404
ENSMUSG00000028636	Ppcs	271.633	0.814926	0.102638	7.9398	2.02505e-15	2.16226e-14	195.836	206.733	187.243	339.179	359.806	341.003	1.75921
ENSMUSG00000030347	RP23-222G22.7	529.338	0.619204	0.0780181	7.93668	2.07665e-15	2.21506e-14	386.726	400.158	467.572	630.736	606.836	683.999	1.53603
ENSMUSG00000028525	Pde4b	345.201	0.819451	0.103411	7.92425	2.29526e-15	2.43936e-14	213.639	304.333	228.971	448.027	442.507	433.731	1.76473
ENSMUSG00000096971	RP23-30B1.1	52.825	2.16332	0.273632	7.90594	2.65927e-15	2.81458e-14	19.7814	15.9708	22.4691	85.5236	79.4794	93.7258	4.47945
ENSMUSG00000003762	Adck4	160.736	1.13398	0.143447	7.9052	2.67502e-15	2.82979e-14	97.9179	105.585	98.4361	237.134	189.032	236.309	2.19463
ENSMUSG00000051344	Plekhm3	324.884	0.753698	0.0953513	7.90443	2.69158e-15	2.84584e-14	232.431	247.548	246.09	442.196	380.212	400.828	1.68611
ENSMUSG00000016239	Lonrf3	35.5074	3.07502	0.389389	7.89703	2.85629e-15	3.01843e-14	5.93442	6.21088	10.6996	57.3397	73.0351	59.825	8.42699
ENSMUSG00000108368	RP23-335C3.10	38.3924	2.78081	0.352306	7.89317	2.94597e-15	3.1116e-14	7.91256	10.6472	10.6996	74.8331	64.4428	61.8192	6.87238
ENSMUSG00000040253	Gbp7	89.6229	1.63457	0.208265	7.84852	4.20962e-15	4.40551e-14	57.3661	45.2507	27.8189	144.807	128.886	133.609	3.10496
ENSMUSG00000033538	Casp4	38.9462	2.80815	0.358288	7.83769	4.58918e-15	4.79053e-14	15.8251	8.87268	4.27983	69.002	70.8871	64.8104	7.00387
ENSMUSG00000020893	Per1	445.82	0.652262	0.0834746	7.81391	5.54422e-15	5.76694e-14	323.426	377.976	338.107	564.65	499.432	571.329	1.57163
ENSMUSG00000037428	Vgf	91.424	1.62533	0.208069	7.81149	5.65178e-15	5.87288e-14	63.3005	32.8289	38.5185	136.06	134.256	143.58	3.08512
ENSMUSG00000019826	Zbtb24	521.4	0.612232	0.0784387	7.80523	5.93951e-15	6.15939e-14	456.95	423.227	355.226	626.849	637.984	628.163	1.52862
ENSMUSG00000030604	Zfp626	434.312	0.623184	0.0798438	7.80504	5.94848e-15	6.16558e-14	348.153	332.726	345.596	551.044	519.838	508.513	1.54027
ENSMUSG00000045679	Pqlc3	338.483	0.706532	0.0910339	7.76119	8.41343e-15	8.64629e-14	251.224	273.279	246.09	412.068	427.47	420.769	1.63188
ENSMUSG00000099681	RP23-456M3.4	91.1371	1.47447	0.190109	7.75592	8.77025e-15	9.00848e-14	48.4644	46.1379	50.288	138.976	135.33	127.627	2.77881
ENSMUSG00000057894	Zfp329	459.158	0.632821	0.081628	7.7525	9.00986e-15	9.23876e-14	350.131	377.976	352.016	603.524	506.95	564.349	1.55059
ENSMUSG00000028037	Ifi44	49.413	2.2805	0.295028	7.72978	1.07734e-14	1.09565e-13	17.8033	17.7454	14.9794	102.045	74.1092	69.7958	4.85848
ENSMUSG00000043602	Zfp3	86.7939	1.57631	0.204316	7.71508	1.20903e-14	1.22471e-13	45.4972	42.5889	42.7983	121.482	113.849	154.548	2.98207
ENSMUSG00000028028	Alpk1	98.8114	1.42305	0.184623	7.70785	1.27959e-14	1.293e-13	48.4644	56.7852	55.6378	148.694	154.663	128.624	2.68151
ENSMUSG00000021482	Aaed1	458.809	0.589671	0.0766606	7.69198	1.44878e-14	1.45608e-13	366.945	368.216	363.786	564.65	548.838	540.419	1.5049
ENSMUSG00000059395	Nkapl	43.9944	2.44009	0.318607	7.65863	1.87927e-14	1.86772e-13	7.91256	15.0836	18.1893	81.6361	77.3313	63.8133	5.42677
ENSMUSG00000074890	Lcmt2	316.377	0.786667	0.102784	7.65357	1.95474e-14	1.93897e-13	214.628	267.955	211.852	386.8	437.137	379.889	1.72508
ENSMUSG00000032251	Irak1bp1	393.39	0.650173	0.0851071	7.63947	2.18117e-14	2.15524e-13	284.852	330.064	302.798	474.267	475.803	492.559	1.56936
ENSMUSG00000028807	Zbtb8a	97.9654	1.40742	0.184734	7.61865	2.56347e-14	2.5245e-13	53.4098	55.0106	52.4279	156.469	142.848	127.627	2.65263
ENSMUSG00000053797	Krt16	28.6226	3.91375	0.514024	7.61394	2.65874e-14	2.6158e-13	2.96721	5.32361	2.13992	53.4522	57.9985	49.8542	15.0715
ENSMUSG00000073409	H2-Q6	96.1503	1.47338	0.194002	7.59464	3.08648e-14	3.02216e-13	47.4754	65.6578	38.5185	138.976	140.7	145.574	2.77671
ENSMUSG00000034686	Prr7	107.996	1.35298	0.178416	7.58329	3.36888e-14	3.29397e-13	71.213	60.3342	50.288	147.723	171.847	146.571	2.5544
ENSMUSG00000041757	Plekha6	93.4381	1.46005	0.192606	7.58047	3.44295e-14	3.36158e-13	51.4316	39.9271	58.8477	139.948	142.848	127.627	2.75117
ENSMUSG00000025648	Pfkfb4	411.926	0.616487	0.0813509	7.57812	3.50595e-14	3.41984e-13	311.557	328.289	335.967	499.535	502.654	493.556	1.53314
ENSMUSG00000048280	Zfp738	424.72	0.620957	0.0820843	7.56486	3.88274e-14	3.77661e-13	316.502	353.133	333.827	495.648	504.802	544.408	1.53789
ENSMUSG00000028957	Per3	113.655	1.29557	0.171434	7.55722	4.1177e-14	4.00326e-13	59.3442	75.4178	62.0576	149.666	158.959	176.484	2.45473
ENSMUSG00000060594	Layn	80.3979	1.58568	0.209999	7.55092	4.32202e-14	4.19197e-13	43.5191	42.5889	34.2387	136.06	106.331	119.65	3.0015
ENSMUSG00000048503	Tmem136	172.022	0.993799	0.131776	7.54157	4.64363e-14	4.49966e-13	110.776	121.556	112.346	223.528	226.624	237.306	1.99142
ENSMUSG00000016496	Cd274	119.001	1.30163	0.172604	7.54117	4.6579e-14	4.51135e-13	70.224	60.3342	75.967	141.891	176.144	189.446	2.46508
ENSMUSG00000034744	Nagk	275.211	0.767025	0.101747	7.53857	4.7515e-14	4.59767e-13	201.77	203.184	206.502	366.391	339.399	334.023	1.70176
ENSMUSG00000078546	RP23-50F19.4	270.196	0.781351	0.103649	7.53843	4.75656e-14	4.6004e-13	193.858	208.508	193.662	343.066	321.14	360.944	1.71874
ENSMUSG00000051978	Erich1	264.936	0.794944	0.105526	7.53317	4.95217e-14	4.78283e-13	194.847	196.086	190.453	365.419	315.77	327.043	1.73501
ENSMUSG00000001700	Gramd3	262.757	0.876878	0.117005	7.49437	6.66162e-14	6.37981e-13	200.781	204.959	148.724	328.488	314.696	378.892	1.8364
ENSMUSG00000021256	Vash1	76.2752	1.60559	0.214273	7.49319	6.72198e-14	6.43161e-13	31.6502	39.9271	41.7284	126.342	106.331	111.673	3.0432
ENSMUSG00000048458	Fam212b	198.04	1.05004	0.140191	7.49013	6.88066e-14	6.58037e-13	157.262	129.541	99.5061	299.333	265.289	237.306	2.07059
ENSMUSG00000064105	Cnnm2	111.088	1.42607	0.191054	7.46424	8.37823e-14	7.97913e-13	71.213	70.0942	38.5185	185.625	152.515	148.565	2.68714
ENSMUSG00000006463	Zdhhc24	230.913	0.884773	0.118557	7.46284	8.46761e-14	8.05678e-13	149.35	184.552	151.934	293.501	277.104	329.038	1.84647
ENSMUSG00000038415	Foxq1	99.4793	1.34257	0.180144	7.45276	9.14056e-14	8.67297e-13	52.4207	58.5597	57.7777	149.666	142.848	135.603	2.53603
ENSMUSG00000020642	Rnf144a	118.158	1.2505	0.167988	7.444	9.76832e-14	9.25579e-13	79.1256	59.447	71.6872	152.582	168.625	177.481	2.37924
ENSMUSG00000102555	RP23-474B13.2	64.7623	1.92106	0.25814	7.44192	9.92351e-14	9.39417e-13	14.836	39.9271	25.679	94.2703	104.182	109.679	3.78701
ENSMUSG00000071656	Lrrn4cl	60.0245	2.04892	0.276131	7.42011	1.17027e-13	1.10124e-12	13.847	38.1525	17.1193	103.017	91.2939	96.7171	4.13796
ENSMUSG00000110444	RP23-114B10.6	384.365	0.667484	0.0900639	7.41123	1.25133e-13	1.17322e-12	270.016	324.74	295.308	502.451	477.951	435.725	1.5883
ENSMUSG00000097503	RP23-280I2.1	77.6813	1.63229	0.220372	7.40699	1.29197e-13	1.21077e-12	37.5847	44.3634	31.0288	96.214	134.256	122.641	3.10005
ENSMUSG00000072763	AC116718.1	79.6393	1.55349	0.209762	7.40595	1.30215e-13	1.21975e-12	39.5628	46.1379	35.3086	133.145	115.997	107.685	2.93526
ENSMUSG00000061393	Acvr2b	64.3017	1.93787	0.262037	7.39541	1.40968e-13	1.31868e-12	19.7814	30.1671	29.9588	100.101	75.1832	130.618	3.83141
ENSMUSG00000005949	Ctns	331.193	1.26075	0.170546	7.39246	1.44135e-13	1.34708e-12	161.218	243.111	179.753	464.549	476.877	461.65	2.39621
ENSMUSG00000047344	Lancl3	287.422	0.775785	0.105018	7.38717	1.49982e-13	1.39918e-12	230.453	216.493	188.313	396.518	358.731	334.023	1.71212
ENSMUSG00000041920	Slc16a6	206.043	0.892904	0.120879	7.38678	1.50432e-13	1.40273e-12	146.382	148.174	138.025	264.346	249.179	290.151	1.85691
ENSMUSG00000113440	RP23-16H24.5	44.9536	2.334	0.31603	7.38537	1.52032e-13	1.41701e-12	10.8798	18.6326	14.9794	81.6361	55.8504	87.7433	5.042
ENSMUSG00000038605	Samd10	146.793	1.06078	0.143749	7.37938	1.59028e-13	1.48087e-12	94.9507	92.2759	98.4361	194.372	193.328	207.393	2.08606
ENSMUSG00000044167	Foxo1	399.974	0.645688	0.0876078	7.37021	1.7036e-13	1.58424e-12	295.732	312.318	327.407	443.168	531.653	489.568	1.56448
ENSMUSG00000084911	RP23-401G21.3	67.984	1.69205	0.229591	7.36984	1.7083e-13	1.58717e-12	31.6502	33.7162	31.0288	111.764	88.0718	111.673	3.23115
ENSMUSG00000027536	Chmp4c	342.358	0.695814	0.094426	7.36888	1.7207e-13	1.59797e-12	252.213	292.798	237.531	419.843	407.064	444.699	1.6198
ENSMUSG00000040943	Tet2	406.939	0.65746	0.0892723	7.36466	1.77604e-13	1.64862e-12	305.623	325.627	316.708	546.185	434.989	512.501	1.5773
ENSMUSG00000020905	Usp43	164.952	1.07532	0.146055	7.36246	1.80553e-13	1.67523e-12	90.0054	120.668	106.996	211.865	257.771	202.408	2.10719
ENSMUSG00000089901	RP23-78F6.3	234.009	0.810412	0.110801	7.3141	2.59119e-13	2.3784e-12	166.164	171.243	172.263	286.698	312.547	295.137	1.75371
ENSMUSG00000050312	Nsun3	231.706	0.838974	0.114897	7.30197	2.83588e-13	2.59257e-12	165.175	183.664	148.724	316.826	285.696	290.151	1.78878
ENSMUSG00000042724	Map3k9	76.1822	1.5843	0.217371	7.28849	3.13439e-13	2.86038e-12	39.5628	46.1379	27.8189	105.933	115.997	121.644	2.99863
ENSMUSG00000022604	Cep97	400.218	0.627394	0.0862184	7.2768	3.41821e-13	3.10971e-12	309.579	305.22	329.547	453.858	473.654	529.451	1.54477
ENSMUSG00000018449	Rpain	399.898	0.608897	0.083679	7.27658	3.4238e-13	3.11341e-12	292.765	330.951	326.337	490.789	477.951	480.594	1.52509
ENSMUSG00000040624	Plekhg1	60.7763	1.79309	0.246532	7.27325	3.50931e-13	3.18834e-12	23.7377	32.8289	24.609	83.5799	104.182	95.72	3.46556
ENSMUSG00000024521	Pmaip1	186.286	0.955177	0.131652	7.25534	4.00654e-13	3.62886e-12	110.776	138.414	130.535	241.993	270.66	225.341	1.93882
ENSMUSG00000028214	Gem	41.1126	2.32661	0.321339	7.24035	4.47515e-13	4.0426e-12	17.8033	11.5345	11.7695	76.7768	57.9985	70.7929	5.01624
ENSMUSG00000020875	Hoxb9	32.5848	2.86451	0.396618	7.22232	5.1107e-13	4.59247e-12	11.8688	3.54907	8.55967	58.3115	49.4061	63.8133	7.28287
ENSMUSG00000024235	Map3k8	82.963	1.47452	0.204417	7.21328	5.46195e-13	4.89953e-12	45.4972	42.5889	43.8683	135.088	103.108	127.627	2.7789
ENSMUSG00000028445	Enho	38.1187	2.46494	0.342352	7.20002	6.02044e-13	5.38874e-12	15.8251	10.6472	8.55967	76.7768	59.0725	57.8308	5.52103
ENSMUSG00000046959	Slc26a1	30.5482	3.0056	0.4175	7.19905	6.06356e-13	5.42497e-12	8.90163	8.87268	2.13992	59.2834	47.258	56.8338	8.03114
ENSMUSG00000040105	Plpp6	245.17	0.791327	0.109924	7.19882	6.07344e-13	5.43145e-12	181.989	188.988	166.913	321.685	323.288	288.157	1.73067
ENSMUSG00000090673	Gm340	373.549	0.645095	0.0897419	7.18833	6.55874e-13	5.84508e-12	267.049	327.402	278.189	463.577	455.396	449.685	1.56384
ENSMUSG00000015599	Ttbk1	70.3288	1.59848	0.222428	7.18651	6.6466e-13	5.91824e-12	28.683	34.6035	41.7284	108.848	107.405	100.705	3.02824
ENSMUSG00000029771	Irf5	189.172	0.964577	0.134307	7.18189	6.87564e-13	6.11449e-12	143.415	115.345	126.255	277.952	256.697	215.37	1.95149
ENSMUSG00000006127	Inpp5k	309.231	0.684032	0.0953117	7.17678	7.1371e-13	6.3385e-12	227.486	239.562	245.02	377.081	368.398	397.836	1.60662
ENSMUSG00000097333	Zfp87	349.484	0.680167	0.0948669	7.1697	7.51644e-13	6.66099e-12	254.191	269.729	281.399	395.547	482.247	413.79	1.60233
ENSMUSG00000085399	Foxd2os	202.68	0.869569	0.121351	7.16571	7.73848e-13	6.8548e-12	158.251	140.188	131.605	264.346	253.475	268.215	1.82712
ENSMUSG00000024962	Vegfb	429.479	0.586431	0.081851	7.16462	7.80036e-13	6.90663e-12	344.196	318.529	369.136	510.226	498.357	536.431	1.50153
ENSMUSG00000020057	Dram1	317.764	0.737958	0.103324	7.14216	9.18788e-13	8.09329e-12	219.574	270.617	223.621	421.787	351.213	419.772	1.66781
ENSMUSG00000072844	RP23-154O12.1	36.4996	2.47791	0.347133	7.13823	9.45384e-13	8.31687e-12	12.8579	8.87268	11.7695	67.0583	66.5909	51.8483	5.57091
ENSMUSG00000034459	Ifit1	267.833	0.769781	0.107891	7.13481	9.69212e-13	8.5119e-12	200.781	218.268	173.333	314.882	358.731	341.003	1.70501
ENSMUSG00000075271	Ttc30a1	200.559	0.887613	0.124417	7.13419	9.73584e-13	8.54665e-12	121.656	153.497	146.584	260.458	273.882	247.277	1.85011
ENSMUSG00000020577	Tspan13	108.519	1.24416	0.174434	7.13258	9.85082e-13	8.64019e-12	57.3661	66.5451	69.5473	170.075	144.996	142.583	2.36881
ENSMUSG00000069793	Slfn9	342.561	0.674434	0.0947386	7.11889	1.088e-12	9.51448e-12	254.191	299.009	236.461	416.927	434.989	413.79	1.59597
ENSMUSG00000056313	RP23-310J6.1	149.123	1.02507	0.144303	7.10358	1.2157e-12	1.06176e-11	101.874	90.5013	102.716	184.653	211.587	203.405	2.03506
ENSMUSG00000037594	RP24-380G7.1	105.471	1.22979	0.173171	7.10156	1.23361e-12	1.07579e-11	64.2895	63.8833	60.9876	156.469	139.626	147.568	2.34532
ENSMUSG00000032596	Uba7	60.2059	1.76021	0.248108	7.09452	1.29805e-12	1.12935e-11	25.7158	34.6035	21.3992	85.5236	91.2939	102.7	3.38747
ENSMUSG00000050954	Zfp169	217.703	0.853604	0.120706	7.07174	1.53008e-12	1.32729e-11	169.131	153.497	142.304	251.711	282.474	307.102	1.80701
ENSMUSG00000028167	Bdh2	67.339	1.69193	0.239341	7.06913	1.55907e-12	1.35017e-11	35.6065	23.069	37.4485	114.679	108.479	84.7521	3.23089
ENSMUSG00000090963	RP23-316L10.3	57.2345	1.76089	0.249386	7.06091	1.65416e-12	1.4295e-11	22.7486	25.7308	29.9588	87.4673	83.7756	93.7258	3.38907
ENSMUSG00000024558	Mapk4	154.808	1.02827	0.145674	7.05867	1.68105e-12	1.45213e-11	93.9616	121.556	88.8065	198.259	215.883	210.385	2.03957
ENSMUSG00000063047	Zfp780b	310.804	0.677878	0.0962458	7.0432	1.87878e-12	1.6141e-11	242.322	254.646	219.341	398.462	379.138	370.915	1.59979
ENSMUSG00000076433	Cep295nl	128.557	1.1179	0.158729	7.04285	1.88351e-12	1.61748e-11	89.0163	83.4032	70.6172	193.4	165.403	169.504	2.17031
ENSMUSG00000075273	Ttc30b	120.537	1.25147	0.177818	7.03794	1.95101e-12	1.67336e-11	77.1475	53.2361	84.5267	177.85	186.884	143.58	2.38084
ENSMUSG00000038984	Tspyl5	121.061	1.17546	0.167107	7.03419	2.00417e-12	1.71823e-11	57.3661	86.065	79.1769	172.991	163.255	167.51	2.25865
ENSMUSG00000042444	Fam63b	387.61	0.603466	0.0858059	7.03291	2.02265e-12	1.73263e-11	334.306	291.911	297.448	473.295	451.099	477.603	1.51936
ENSMUSG00000037902	Sirpa	142.901	1.05885	0.150783	7.02235	2.18169e-12	1.86731e-11	80.1147	90.5013	108.066	186.597	184.736	207.393	2.08327
ENSMUSG00000004267	Eno2	129.813	1.16627	0.166186	7.01786	2.25296e-12	1.9275e-11	86.0491	68.3196	86.6666	198.259	147.144	192.437	2.2443
ENSMUSG00000009628	Tex15	50.3792	1.9901	0.28386	7.01085	2.36873e-12	2.02402e-11	13.847	19.5199	27.8189	94.2703	73.0351	73.7842	3.97264
ENSMUSG00000029561	Oasl2	177.727	0.959168	0.136895	7.00658	2.44206e-12	2.08408e-11	130.557	111.796	119.835	200.203	256.697	247.277	1.94419
ENSMUSG00000037999	Arap2	280.102	0.735484	0.104983	7.00577	2.45632e-12	2.09537e-11	195.836	206.733	228.971	384.856	336.176	328.04	1.66496
ENSMUSG00000029217	Tec	154.024	1.13009	0.161673	6.98996	2.7497e-12	2.33884e-11	100.885	108.247	80.2469	258.514	171.847	204.402	2.18872
ENSMUSG00000054619	Mettl7a1	79.8994	1.64857	0.236127	6.98171	2.91611e-12	2.47461e-11	50.4426	34.6035	31.0288	154.526	89.1458	119.65	3.13523
ENSMUSG00000039531	Zufsp	416.672	0.592297	0.0851334	6.95728	3.46905e-12	2.93611e-11	353.098	351.358	291.029	520.916	494.061	489.568	1.50765
ENSMUSG00000019590	Cyb561	157.347	0.961664	0.138333	6.95182	3.60616e-12	3.0509e-11	109.787	112.683	97.3662	208.95	201.921	213.376	1.94756
ENSMUSG00000086477	AC111124.2	38.775	2.40155	0.345594	6.94906	3.67726e-12	3.10626e-11	11.8688	12.4218	12.8395	82.608	45.1099	67.8017	5.28371
ENSMUSG00000068966	Zbtb34	398.651	0.601613	0.0865768	6.94889	3.68176e-12	3.10845e-11	305.623	337.162	307.078	508.282	438.211	495.55	1.51741
ENSMUSG00000085054	AC118698.3	31.2836	2.74299	0.395107	6.94239	3.85526e-12	3.24826e-11	7.91256	7.98541	8.55967	52.4804	42.9619	67.8017	6.69455
ENSMUSG00000045672	Col27a1	366.975	0.613211	0.088469	6.93136	4.168e-12	3.5017e-11	279.907	294.573	296.378	478.155	422.1	430.74	1.52966
ENSMUSG00000097242	Gm16907	105.899	1.38034	0.199204	6.92929	4.2297e-12	3.54773e-11	45.4972	72.756	57.7777	177.85	115.997	165.516	2.6033
ENSMUSG00000032370	Lactb	280.59	0.748035	0.108158	6.9161	4.64234e-12	3.8859e-11	239.355	205.846	182.963	363.475	318.992	372.909	1.6795
ENSMUSG00000051037	Zfp455	49.7994	1.85973	0.269405	6.9031	5.08792e-12	4.24676e-11	19.7814	21.2944	23.5391	73.8613	80.5535	79.7667	3.62939
ENSMUSG00000039253	Fn3krp	301.356	0.667309	0.0967134	6.89986	5.20549e-12	4.337e-11	223.53	248.435	225.761	368.335	379.138	362.938	1.58811
ENSMUSG00000042216	Sgsm1	77.5998	1.50515	0.218528	6.88766	5.67156e-12	4.71093e-11	32.6393	50.5743	37.4485	121.482	126.737	96.7171	2.83854
ENSMUSG00000025019	Lcor	240.152	0.821778	0.119462	6.87902	6.02673e-12	4.99181e-11	156.273	196.973	166.913	343.066	269.586	308.099	1.76758
ENSMUSG00000039629	Strip2	51.4645	1.84975	0.269006	6.87625	6.14504e-12	5.08774e-11	21.7595	24.8435	20.3292	91.3547	68.739	81.7608	3.60438
ENSMUSG00000019996	Map7	47.2871	2.00126	0.29179	6.85857	6.95536e-12	5.73552e-11	22.7486	15.9708	18.1893	73.8613	61.2206	91.7317	4.00349
ENSMUSG00000027939	Nup210l	217.068	0.797546	0.116294	6.85804	6.98101e-12	5.75436e-11	149.35	166.806	159.424	291.558	262.067	273.201	1.73814
ENSMUSG00000093594	RP23-406N5.8	33.0746	2.59631	0.378795	6.85413	7.17491e-12	5.90707e-11	4.94535	13.309	9.62962	60.2552	64.4428	45.8658	6.04737
ENSMUSG00000056413	Adap1	36.5433	2.35513	0.344696	6.83248	8.34564e-12	6.83258e-11	13.847	14.1963	7.48971	58.3115	52.6283	72.7871	5.11641
ENSMUSG00000015202	Cnksr3	285.334	0.678754	0.0994283	6.82656	8.69752e-12	7.11216e-11	231.442	220.93	205.432	344.038	351.213	358.95	1.60076
ENSMUSG00000051098	Mblac2	91.1514	1.31235	0.192333	6.82332	8.89612e-12	7.26298e-11	54.3988	45.2507	57.7777	134.117	140.7	114.665	2.48346
ENSMUSG00000074384	RP24-229D22.2	66.5074	1.63699	0.241067	6.7906	1.11671e-11	9.09174e-11	26.7049	40.8143	28.8889	84.5517	121.367	96.7171	3.11016
ENSMUSG00000103906	Tigd5	163.404	0.987861	0.145481	6.79031	1.11896e-11	9.10647e-11	84.0709	123.33	120.905	202.147	226.624	223.347	1.98324
ENSMUSG00000078435	RP24-406I15.2	222.468	0.841113	0.123961	6.78528	1.15865e-11	9.40708e-11	175.065	151.723	151.934	331.404	253.475	271.207	1.79143
ENSMUSG00000057963	Itpk1	261.099	0.751448	0.110768	6.784	1.16896e-11	9.47956e-11	212.65	199.635	171.193	357.644	296.437	329.038	1.68348
ENSMUSG00000021913	Ogdhl	65.2478	1.697	0.251222	6.75499	1.42844e-11	1.1493e-10	30.6612	43.4761	17.1193	97.1859	92.368	110.676	3.24227
ENSMUSG00000078452	Raet1d	107.26	1.17278	0.174307	6.72825	1.71721e-11	1.3741e-10	68.2458	68.3196	60.9876	139.948	138.552	167.51	2.25446
ENSMUSG00000047562	Mmp10	65.5667	1.64611	0.24496	6.71992	1.81825e-11	1.45043e-10	43.5191	30.1671	21.3992	108.848	83.7756	105.691	3.1299
ENSMUSG00000031461	Myom2	32.6012	2.48961	0.370867	6.71296	1.90718e-11	1.51901e-10	11.8688	5.32361	12.8395	60.2552	50.4802	54.8396	5.61627
ENSMUSG00000070385	Ampd1	24.7792	3.69337	0.550631	6.70752	1.97961e-11	1.57609e-10	2.96721	5.32361	2.13992	55.396	56.9245	25.9242	12.9364
ENSMUSG00000020334	Slc22a4	70.0556	1.55419	0.232356	6.68883	2.24966e-11	1.78211e-10	28.683	34.6035	43.8683	124.398	102.034	86.7463	2.93668
ENSMUSG00000025498	Irf7	88.5146	1.2725	0.190549	6.6781	2.42055e-11	1.91085e-10	46.4863	51.4615	57.7777	128.285	122.441	124.635	2.4158
ENSMUSG00000032839	Trpc1	223.917	0.787426	0.11797	6.67481	2.47556e-11	1.95042e-10	171.109	180.115	140.165	272.12	301.807	278.186	1.72599
ENSMUSG00000029605	Oas1b	45.0835	1.93725	0.291607	6.64334	3.06652e-11	2.40599e-10	21.7595	13.309	21.3992	78.7206	65.5168	69.7958	3.82974
ENSMUSG00000058093	Zfp729b	277.34	0.71463	0.107673	6.63707	3.19979e-11	2.50769e-10	206.716	226.253	195.802	349.869	381.286	304.11	1.64106
ENSMUSG00000020083	RP23-459M2.1	88.674	1.27409	0.192023	6.63506	3.2436e-11	2.54008e-10	57.3661	55.0106	42.7983	120.51	126.737	129.621	2.41846
ENSMUSG00000026578	Ccdc181	206.082	0.865564	0.130534	6.63092	3.33594e-11	2.60742e-10	160.229	133.977	144.444	306.136	266.363	225.341	1.82205
ENSMUSG00000090386	Mir99ahg	236.856	0.726717	0.109694	6.62494	3.47393e-11	2.706e-10	185.945	174.792	174.403	290.586	308.251	287.16	1.65487
ENSMUSG00000029163	Emilin1	333.457	1.28685	0.194842	6.60458	3.98634e-11	3.0899e-10	162.207	236.901	181.893	543.269	459.692	416.781	2.43995
ENSMUSG00000057396	Zfp759	127.803	1.03246	0.156443	6.59957	4.12353e-11	3.19022e-10	95.9398	79.8541	75.967	172.019	167.551	175.487	2.04551
ENSMUSG00000031971	Ccsap	270.002	0.696278	0.10564	6.59104	4.36752e-11	3.37137e-10	187.923	233.351	195.802	336.263	328.658	338.011	1.62032
ENSMUSG00000000126	Wnt9a	72.4028	1.59976	0.243117	6.58021	4.69799e-11	3.61558e-10	25.7158	52.3488	28.8889	114.679	89.1458	123.638	3.03093
ENSMUSG00000039936	Pik3cd	292.979	0.652142	0.0991129	6.57979	4.71114e-11	3.62435e-10	229.464	236.013	217.202	333.348	375.916	365.93	1.5715
ENSMUSG00000010307	Tmem86a	112.573	1.11668	0.170086	6.56539	5.18972e-11	3.9806e-10	75.1693	68.3196	69.5473	135.088	170.773	156.542	2.16848
ENSMUSG00000111740	RP23-350F7.3	95.1432	1.29194	0.197521	6.54077	6.12027e-11	4.66299e-10	49.4535	45.2507	71.6872	144.807	144.996	114.665	2.44857
ENSMUSG00000026170	Cyp27a1	48.2275	1.82044	0.279438	6.51466	7.28542e-11	5.50779e-10	18.7923	27.5053	17.1193	80.6643	65.5168	79.7667	3.53189
ENSMUSG00000044068	Zrsr1	262.167	0.680366	0.104504	6.51042	7.4939e-11	5.66123e-10	194.847	197.861	211.852	317.798	341.547	309.096	1.60255
ENSMUSG00000050022	Amz1	36.4562	2.29377	0.352488	6.50738	7.64723e-11	5.77493e-10	19.7814	9.75995	7.48971	56.3678	51.5542	73.7842	4.90336
ENSMUSG00000018809	Smyd4	339.904	0.588028	0.0904116	6.5039	7.82653e-11	5.90599e-10	277.929	266.18	270.699	418.871	418.878	386.868	1.50319
ENSMUSG00000021846	Peli2	96.7402	1.20174	0.184812	6.50249	7.90015e-11	5.95936e-10	51.4316	67.4324	56.7078	140.92	121.367	142.583	2.30016
ENSMUSG00000087263	RP23-154O12.2	28.6887	2.74014	0.421891	6.4949	8.30865e-11	6.25143e-10	2.96721	9.75995	9.62962	60.2552	52.6283	36.8921	6.68137
ENSMUSG00000100235	RP23-370B22.3	44.7089	1.9145	0.294881	6.49247	8.44392e-11	6.34623e-10	14.836	24.8435	16.0494	66.0864	81.6275	64.8104	3.76984
ENSMUSG00000103593	RP24-64D24.3	49.4231	1.89625	0.292141	6.49087	8.53418e-11	6.40938e-10	13.847	20.4072	28.8889	95.2422	77.3313	60.8221	3.72244
ENSMUSG00000038213	Tapbpl	169.869	0.883114	0.136348	6.4769	9.3629e-11	7.00104e-10	114.732	134.865	108.066	228.387	200.847	232.32	1.84435
ENSMUSG00000045917	RP23-230C2.2	153.12	0.903281	0.139609	6.47006	9.79647e-11	7.31724e-10	109.787	107.359	102.716	203.119	207.291	188.449	1.87032
ENSMUSG00000044952	Kctd21	96.9051	1.16155	0.179955	6.45465	1.08471e-10	8.09024e-10	56.377	61.2215	62.0576	130.229	129.96	141.586	2.23697
ENSMUSG00000039616	Mocos	91.3213	1.39156	0.215795	6.44853	1.1294e-10	8.41133e-10	61.3223	53.2361	36.3786	145.779	96.6642	154.548	2.62363
ENSMUSG00000022488	Nckap1l	25.2632	2.92871	0.454507	6.44371	1.1659e-10	8.65491e-10	2.96721	6.21088	8.55967	53.4522	36.5176	43.8717	7.61429
ENSMUSG00000046546	Fam43a	134.053	0.971059	0.150812	6.43886	1.20377e-10	8.92954e-10	85.06	97.5995	88.8065	180.766	168.625	183.463	1.96028
ENSMUSG00000078956	RP23-152H17.2	26.0412	2.90625	0.452548	6.42196	1.34526e-10	9.94681e-10	8.90163	7.09814	2.13992	42.7618	36.5176	58.8279	7.49665
ENSMUSG00000021097	Clmn	105.257	1.17575	0.183238	6.41654	1.39407e-10	1.02854e-09	55.3879	70.9814	67.4074	173.963	133.182	130.618	2.25911
ENSMUSG00000025915	Sgk3	280.706	0.645293	0.100646	6.41151	1.44085e-10	1.06153e-09	207.705	222.704	226.831	357.644	324.362	344.991	1.56406
ENSMUSG00000026589	Sec16b	95.1883	1.37691	0.214786	6.41061	1.44941e-10	1.06746e-09	39.5628	77.1923	40.6584	119.539	153.589	140.589	2.59712
ENSMUSG00000043003	Rasef	196.221	0.788646	0.123351	6.39349	1.62138e-10	1.18857e-09	140.448	158.821	131.605	258.514	241.66	246.28	1.72745
ENSMUSG00000057667	Bloc1s3	194.531	0.887294	0.138783	6.3934	1.62236e-10	1.18886e-09	152.317	154.385	101.646	280.867	241.66	236.309	1.8497
ENSMUSG00000031665	Sall1	331.826	0.594641	0.0930109	6.39323	1.62414e-10	1.18974e-09	250.235	283.038	258.93	378.053	404.915	415.784	1.5101
ENSMUSG00000026383	Epb41l5	313.206	0.712563	0.11149	6.39124	1.64544e-10	1.20363e-09	251.224	263.519	195.802	345.01	376.99	446.693	1.63871
ENSMUSG00000038550	Ciart	177.953	0.848183	0.132743	6.38965	1.66263e-10	1.21534e-09	108.798	129.541	143.374	241.021	226.624	218.361	1.80023
ENSMUSG00000029009	Mthfr	1175.64	0.720627	0.11295	6.38006	1.77013e-10	1.29254e-09	940.606	957.362	765.02	1549.14	1350.08	1491.64	1.6479
ENSMUSG00000031803	B3gnt3	57.1622	1.65134	0.258907	6.37811	1.79285e-10	1.30773e-09	15.8251	33.7162	33.1687	82.608	85.9237	91.7317	3.14124
ENSMUSG00000042807	Hecw2	26.4948	2.6893	0.422769	6.36116	2.00231e-10	1.45689e-09	7.91256	8.87268	4.27983	38.8744	46.184	52.8454	6.45002
ENSMUSG00000106951	RP23-134H19.3	125.299	1.01334	0.159538	6.35168	2.12983e-10	1.54693e-09	78.1365	86.065	84.5267	155.497	189.032	158.536	2.01857
ENSMUSG00000050052	Tdrp	73.5599	1.46207	0.230216	6.35087	2.14103e-10	1.55452e-09	39.5628	43.4761	34.2387	94.2703	90.2199	139.592	2.75504
ENSMUSG00000035095	Fam167a	19.4597	7.75427	1.22447	6.33277	2.40791e-10	1.73601e-09	0	0	0	34.9869	41.8878	39.8833	215.908
ENSMUSG00000110277	CH25-588N10.2	315.501	0.637695	0.100754	6.32922	2.46408e-10	1.77526e-09	232.431	281.264	225.761	402.35	353.361	397.836	1.55584
ENSMUSG00000026707	Nsun6	186.762	0.80886	0.127922	6.32309	2.5639e-10	1.84459e-09	129.568	143.737	133.745	262.402	228.772	222.35	1.75183
ENSMUSG00000058420	Syt17	75.6715	1.36802	0.21669	6.31324	2.73256e-10	1.96249e-09	35.6065	38.1525	53.4979	94.2703	113.849	118.653	2.58115
ENSMUSG00000038217	Tlcd2	27.6319	2.7368	0.433765	6.30942	2.8008e-10	2.0101e-09	4.94535	6.21088	10.6996	34.0151	45.1099	64.8104	6.66592
ENSMUSG00000030720	Cln3	155.8	0.88583	0.140561	6.30211	2.93617e-10	2.10283e-09	112.754	113.57	101.646	194.372	190.106	222.35	1.84783
ENSMUSG00000113361	RP23-60K23.7	44.9456	1.99245	0.31638	6.29763	3.02226e-10	2.16148e-09	16.8142	23.069	13.9095	96.214	69.813	49.8542	3.97911
ENSMUSG00000086502	AC136146.4	192.177	0.786693	0.125021	6.29251	3.12373e-10	2.23249e-09	139.459	155.272	127.325	233.246	253.475	244.285	1.72512
ENSMUSG00000072774	Zfp951	245.86	0.698017	0.111005	6.28819	3.21198e-10	2.29396e-09	180.011	192.537	189.383	287.67	339.399	286.163	1.62227
ENSMUSG00000096954	Gdap10	63.024	1.53376	0.244356	6.27671	3.45802e-10	2.46283e-09	25.7158	39.0398	32.0987	114.679	84.8497	81.7608	2.89539
ENSMUSG00000066258	Trim12a	40.8819	1.91303	0.305917	6.25342	4.0156e-10	2.84417e-09	17.8033	20.4072	12.8395	61.2271	75.1832	57.8308	3.76599
ENSMUSG00000103041	RP24-372I24.4	77.2264	1.29618	0.207631	6.24269	4.30097e-10	3.0379e-09	38.5737	52.3488	42.7983	107.876	103.108	118.653	2.45577
ENSMUSG00000041235	Chd7	234.476	0.69292	0.111111	6.23628	4.48088e-10	3.15846e-09	174.076	181.003	182.963	305.164	268.512	295.137	1.61655
ENSMUSG00000071636	Rimbp3	23.2667	2.89959	0.466044	6.2217	4.91796e-10	3.44761e-09	4.94535	7.09814	4.27983	37.9025	36.5176	48.8571	7.46213
ENSMUSG00000018750	Zbtb4	353.264	0.594626	0.0957911	6.20753	5.38238e-10	3.75906e-09	277.929	284.813	282.469	463.577	364.102	446.693	1.51008
ENSMUSG00000022773	Ypel1	58.4416	1.64414	0.264924	6.20608	5.43229e-10	3.79005e-09	29.6721	34.6035	20.3292	107.876	64.4428	93.7258	3.12561
ENSMUSG00000041301	Cftr	27.4257	2.50914	0.404371	6.20505	5.46795e-10	3.81364e-09	4.94535	7.09814	12.8395	47.6211	46.184	45.8658	5.69282
ENSMUSG00000001802	Lrp3	19.5424	4.25121	0.685201	6.20433	5.49297e-10	3.82978e-09	1.97814	1.77454	2.13992	41.7899	24.7031	44.8688	19.0433
ENSMUSG00000045176	Borcs6	158.027	0.850775	0.137151	6.20321	5.53221e-10	3.85583e-09	112.754	108.247	117.695	210.893	191.18	207.393	1.80347
ENSMUSG00000028965	Tnfrsf9	99.6996	1.10646	0.178534	6.19746	5.7383e-10	3.99134e-09	57.3661	70.9814	60.9876	143.835	136.404	128.624	2.15317
ENSMUSG00000032064	Dixdc1	307.721	0.594281	0.0960466	6.18743	6.11548e-10	4.24077e-09	257.158	231.577	247.16	352.785	387.731	369.918	1.50972
ENSMUSG00000066647	AC164703.3	169.888	0.936159	0.151401	6.18332	6.27681e-10	4.3497e-09	151.328	94.9377	103.786	203.119	243.809	222.35	1.91343
ENSMUSG00000054752	Fsd1l	306.677	0.623724	0.100877	6.18304	6.28777e-10	4.35436e-09	243.311	271.504	207.572	383.884	374.842	358.95	1.54085
ENSMUSG00000018916	Csf2	26.9963	2.54749	0.412073	6.18212	6.32468e-10	4.37845e-09	4.94535	6.21088	12.8395	41.7899	48.3321	47.86	5.84614
ENSMUSG00000058900	Rsl1	284.715	0.647167	0.104717	6.18017	6.40312e-10	4.42827e-09	197.814	244.886	222.551	378.053	332.954	332.029	1.56609
ENSMUSG00000020599	Rgs9	35.3861	2.10858	0.341214	6.17964	6.4248e-10	4.44177e-09	13.847	13.309	12.8395	54.4241	45.1099	72.7871	4.31266
ENSMUSG00000079659	Tmem243	115.946	1.04317	0.168945	6.17462	6.6322e-10	4.57437e-09	86.0491	65.6578	75.967	140.92	153.589	173.493	2.06076
ENSMUSG00000029098	Acox3	317.882	0.614161	0.0997362	6.15786	7.37339e-10	5.07195e-09	259.136	251.097	243.95	401.378	332.954	418.775	1.53067
ENSMUSG00000025235	Bbs4	243.967	0.66395	0.10785	6.15621	7.45062e-10	5.12164e-09	180.011	189.875	196.872	310.995	288.918	297.131	1.58441
ENSMUSG00000090622	RP23-281E24.2	86.5641	1.23898	0.201417	6.15134	7.6831e-10	5.27439e-09	44.5081	58.5597	51.358	144.807	108.479	111.673	2.36032
ENSMUSG00000044674	Fzd1	302.188	0.595963	0.0969625	6.14632	7.92994e-10	5.43839e-09	239.355	235.126	248.23	387.772	343.695	358.95	1.51148
ENSMUSG00000032565	Nudt16	83.6078	1.31844	0.214771	6.13883	8.31329e-10	5.6866e-09	43.5191	65.6578	33.1687	108.848	127.812	122.641	2.49397
ENSMUSG00000050973	Gdpgp1	244.487	0.67864	0.110569	6.13771	8.3721e-10	5.72251e-09	191.88	203.184	167.983	316.826	302.881	284.169	1.60063
ENSMUSG00000074647	Fam83c	66.4906	1.36003	0.221656	6.13577	8.47476e-10	5.78498e-09	35.6065	41.7016	34.2387	98.1577	94.5161	94.7229	2.5669
ENSMUSG00000015305	Sash1	217.209	0.795555	0.129708	6.13345	8.59913e-10	5.86209e-09	141.437	176.566	158.354	300.304	224.476	302.116	1.73574
ENSMUSG00000074671	Tspyl3	89.9783	1.19188	0.194346	6.13278	8.63546e-10	5.8849e-09	58.3551	52.3488	53.4979	107.876	147.144	120.647	2.28451
ENSMUSG00000045932	Ifit2	356.005	0.590891	0.0964903	6.12383	9.13499e-10	6.20883e-09	282.874	252.871	318.848	469.408	395.249	416.781	1.50618
ENSMUSG00000022602	Arc	68.1353	1.36726	0.2234	6.12024	9.3434e-10	6.33999e-09	45.4972	35.4907	33.1687	90.3829	95.5901	108.682	2.57981
ENSMUSG00000015659	Serac1	282.622	0.628658	0.103069	6.0994	1.06466e-09	7.18865e-09	230.453	238.675	195.802	338.207	328.658	363.935	1.54613
ENSMUSG00000003070	Efna2	154.868	0.879947	0.144296	6.09822	1.07255e-09	7.23956e-09	116.71	121.556	87.7366	198.259	210.513	194.431	1.84031
ENSMUSG00000085057	RP23-264D16.1	16.4763	7.51679	1.23428	6.09003	1.12889e-09	7.58991e-09	0	0	0	33.0432	27.9252	37.8892	183.138
ENSMUSG00000054863	Fam19a5	21.0603	3.58069	0.588416	6.0853	1.16276e-09	7.80479e-09	1.97814	4.43634	3.20987	38.8744	56.9245	20.9388	11.9645
ENSMUSG00000020080	Hkdc1	18.5059	4.17153	0.685516	6.08523	1.16321e-09	7.8053e-09	3.95628	1.77454	0	38.8744	36.5176	29.9125	18.02
ENSMUSG00000054737	Zfp182	201.6	0.763739	0.125538	6.08374	1.1741e-09	7.86805e-09	163.197	157.046	127.325	273.092	255.623	233.318	1.69788
ENSMUSG00000031391	L1cam	22.1394	3.02985	0.498417	6.07895	1.2097e-09	8.0987e-09	3.95628	7.09814	3.20987	41.7899	27.9252	48.8571	8.16726
ENSMUSG00000043419	Chd3os	201.457	0.782246	0.128688	6.07862	1.21224e-09	8.11305e-09	159.24	165.919	117.695	240.049	269.586	256.25	1.71981
ENSMUSG00000078994	Zfp429	175.973	0.807365	0.133053	6.06801	1.29503e-09	8.64745e-09	131.546	126.879	125.185	222.556	250.253	199.417	1.75001
ENSMUSG00000031442	Mcf2l	83.45	1.20964	0.199358	6.06768	1.29769e-09	8.65959e-09	55.3879	42.5889	53.4979	103.989	124.589	120.647	2.3128
ENSMUSG00000072612	Gm10382	37.9876	1.92217	0.317111	6.06151	1.34848e-09	8.97808e-09	18.7923	17.7454	10.6996	60.2552	66.5909	53.8425	3.78993
ENSMUSG00000050677	Ccdc96	65.9981	1.39071	0.229629	6.05632	1.39268e-09	9.26031e-09	44.5081	33.7162	31.0288	103.017	100.96	82.7579	2.62207
ENSMUSG00000090394	RP23-71J17.1	124.123	0.979316	0.1619	6.04891	1.45826e-09	9.68388e-09	84.0709	83.4032	83.4567	183.681	139.626	170.501	1.97153
ENSMUSG00000036964	Trim17	19.6296	3.31799	0.548542	6.04875	1.45978e-09	9.69082e-09	5.93442	2.6618	2.13992	36.9306	32.2214	37.8892	9.97277
ENSMUSG00000044197	Gpr146	46.9396	1.78819	0.295976	6.04168	1.52516e-09	1.0115e-08	21.7595	22.1817	19.2592	98.1577	64.4428	55.8367	3.45382
ENSMUSG00000098702	RP24-390G17.1	125.749	0.958405	0.158763	6.03672	1.57278e-09	1.04241e-08	89.0163	71.8687	96.2962	161.329	166.477	169.504	1.94316
ENSMUSG00000050370	Ch25h	18.9091	3.76556	0.624247	6.03217	1.61774e-09	1.07014e-08	2.96721	3.54907	1.06996	37.9025	44.0359	23.93	13.6003
ENSMUSG00000021118	Plek2	129.406	0.928637	0.154337	6.01693	1.77752e-09	1.17182e-08	85.06	98.4867	83.4567	172.991	158.959	177.481	1.90348
ENSMUSG00000071661	Zbtb3	225.443	0.696849	0.115914	6.0118	1.83469e-09	1.20781e-08	186.934	176.566	151.934	266.289	272.808	298.128	1.62096
ENSMUSG00000025932	Eya1	166.06	0.813188	0.135313	6.00967	1.85902e-09	1.22265e-08	105.83	125.105	130.535	218.668	214.809	201.411	1.75709
ENSMUSG00000041440	Gk5	248.401	0.639453	0.106566	6.00052	1.96689e-09	1.28988e-08	197.814	195.199	189.383	287.67	308.251	312.087	1.55774
ENSMUSG00000049556	Lingo1	37.0685	1.94541	0.324489	5.99529	2.03119e-09	1.3295e-08	15.8251	15.0836	14.9794	72.8894	54.7764	48.8571	3.85147
ENSMUSG00000056457	Prl2c3	24.3565	2.62298	0.438206	5.98572	2.15434e-09	1.40607e-08	9.8907	7.09814	3.20987	41.7899	47.258	36.8921	6.1602
ENSMUSG00000034255	Arhgap27	94.0474	1.16399	0.19456	5.98267	2.19514e-09	1.43089e-08	67.2568	43.4761	64.1975	144.807	128.886	115.662	2.24076
ENSMUSG00000007035	Msh5	94.831	1.13796	0.190231	5.982	2.2042e-09	1.43633e-08	52.4207	59.447	66.3374	145.779	107.405	137.598	2.20069
ENSMUSG00000020638	Cmpk2	54.3122	1.48024	0.24754	5.97981	2.23399e-09	1.45529e-08	29.6721	27.5053	28.8889	78.7206	77.3313	83.755	2.78996
ENSMUSG00000030337	Vamp1	241.883	0.663421	0.110952	5.97934	2.24038e-09	1.45899e-08	182.978	190.763	188.313	315.854	265.289	308.099	1.58383
ENSMUSG00000095440	Fignl2	31.8026	2.1447	0.358829	5.97695	2.27352e-09	1.47822e-08	7.91256	12.4218	14.9794	61.2271	49.4061	44.8688	4.42201
ENSMUSG00000003752	Itpkc	237.252	0.688718	0.115342	5.97109	2.3568e-09	1.53043e-08	165.175	206.733	172.263	292.53	271.734	315.078	1.61185
ENSMUSG00000053773	Rdh8	18.8073	4.80997	0.806689	5.96261	2.4824e-09	1.60945e-08	1.97814	1.77454	0	46.6492	36.5176	25.9242	28.0509
ENSMUSG00000052852	Reep1	201.085	0.726599	0.121918	5.95975	2.52618e-09	1.63568e-08	170.12	148.174	135.885	247.824	250.253	254.256	1.65473
ENSMUSG00000021830	Txndc16	254.057	0.657794	0.110374	5.95971	2.52685e-09	1.63568e-08	204.737	194.312	192.592	349.869	299.659	283.172	1.57767
ENSMUSG00000022148	Fyb	30.4668	2.1249	0.356661	5.95777	2.55696e-09	1.65308e-08	10.8798	12.4218	10.6996	50.5367	49.4061	48.8571	4.36174
ENSMUSG00000032715	Trib3	302.917	0.598822	0.100623	5.95114	2.66276e-09	1.7204e-08	230.453	269.729	221.481	391.659	351.213	352.968	1.51448
ENSMUSG00000057069	Ero1lb	223.423	0.682161	0.114758	5.94434	2.77568e-09	1.78998e-08	188.912	171.243	154.074	270.177	274.956	281.178	1.60454
ENSMUSG00000004043	Stat5a	190.232	0.752855	0.126728	5.94072	2.83771e-09	1.82769e-08	148.36	151.723	124.115	224.499	238.438	254.256	1.68512
ENSMUSG00000054072	Iigp1	18.3491	3.72368	0.627346	5.93561	2.92761e-09	1.88264e-08	3.95628	3.54907	0	25.2683	35.4435	41.8775	13.2111
ENSMUSG00000027339	Rassf2	54.2507	1.55501	0.262366	5.92686	3.0879e-09	1.98447e-08	22.7486	23.9562	36.3786	87.4673	89.1458	65.8075	2.93835
ENSMUSG00000056185	Snx32	57.0204	1.46766	0.247986	5.91833	3.25236e-09	2.08559e-08	24.7267	31.0544	35.3086	89.411	70.8871	90.7346	2.76573
ENSMUSG00000023484	Prph	81.454	1.28295	0.216829	5.91687	3.28131e-09	2.1035e-08	61.3223	51.4615	28.8889	110.792	110.627	125.633	2.43336
ENSMUSG00000021684	Pde8b	37.227	2.15874	0.36642	5.89144	3.82835e-09	2.44351e-08	8.90163	7.98541	24.609	53.4522	80.5535	47.86	4.46525
ENSMUSG00000020910	Adprm	294.493	0.585261	0.0993494	5.89094	3.84e-09	2.45018e-08	241.333	233.351	232.181	382.912	350.139	327.043	1.50031
ENSMUSG00000033721	Vav3	112.806	1.05839	0.179856	5.88466	3.98864e-09	2.54107e-08	93.9616	64.7706	60.9876	172.991	138.552	145.574	2.08261
ENSMUSG00000033739	Fkbpl	176.46	0.797516	0.135693	5.87733	4.16927e-09	2.64905e-08	144.404	135.752	105.926	234.218	205.143	233.318	1.73811
ENSMUSG00000037762	Slc16a9	35.0529	1.92624	0.328024	5.87225	4.29932e-09	2.72968e-08	15.8251	15.0836	12.8395	54.4241	48.3321	63.8133	3.80062
ENSMUSG00000024330	Col11a2	203.568	0.726321	0.123831	5.86541	4.48014e-09	2.8401e-08	167.153	145.512	147.654	276.98	257.771	226.338	1.65441
ENSMUSG00000028539	Artn	17.9278	3.68565	0.629096	5.85865	4.66656e-09	2.95462e-08	3.95628	3.54907	0	28.1839	42.9619	28.9154	12.8674
ENSMUSG00000021061	Sptb	104.781	1.02809	0.175546	5.85651	4.7269e-09	2.99006e-08	74.1802	76.305	55.6378	133.145	142.848	146.571	2.03932
ENSMUSG00000051527	Usp29	91.4703	1.11355	0.190391	5.84877	4.95224e-09	3.12682e-08	59.3442	58.5597	55.6378	125.37	106.331	143.58	2.16378
ENSMUSG00000042675	Ypel3	127.369	0.913851	0.156275	5.84773	4.98341e-09	3.14361e-08	94.9507	89.6141	80.2469	163.272	154.663	181.469	1.88407
ENSMUSG00000074166	AC109227.1	149.134	0.855671	0.146791	5.82916	5.57061e-09	3.49576e-08	100.885	123.33	93.0864	183.681	208.365	185.458	1.8096
ENSMUSG00000107277	RP23-149A1.6	26.4763	2.3336	0.400542	5.82611	5.67346e-09	3.55704e-08	12.8579	7.98541	5.34979	45.6774	45.1099	41.8775	5.04062
ENSMUSG00000039934	Gsap	83.1958	1.14029	0.196137	5.81376	6.1084e-09	3.81691e-08	52.4207	55.8979	47.0782	103.989	118.145	121.644	2.20426
ENSMUSG00000049321	Zfp2	234.59	0.667884	0.11525	5.7951	6.82811e-09	4.25111e-08	187.923	202.297	151.934	280.867	295.363	289.154	1.58874
ENSMUSG00000000732	Icosl	117.737	0.979376	0.169265	5.78606	7.20556e-09	4.47796e-08	62.3114	88.7268	86.6666	157.441	141.774	169.504	1.97161
ENSMUSG00000107750	RP23-336L12.3	31.2943	2.01943	0.349269	5.78188	7.38694e-09	4.58513e-08	14.836	10.6472	11.7695	52.4804	46.184	51.8483	4.05424
ENSMUSG00000040829	Zmynd15	90.9088	1.09815	0.190004	5.7796	7.4877e-09	4.64065e-08	49.4535	61.2215	63.1275	123.426	110.627	137.598	2.1408
ENSMUSG00000024778	Fas	175.395	2.09957	0.365422	5.7456	9.15958e-09	5.62758e-08	89.0163	75.4178	34.2387	278.923	284.622	290.151	4.28581
ENSMUSG00000025855	Prkar1b	41.5422	1.78077	0.31039	5.73718	9.62669e-09	5.90397e-08	25.7158	19.5199	10.6996	69.9738	51.5542	71.79	3.43608
ENSMUSG00000029231	Pdgfra	68.9017	1.24704	0.217614	5.7305	1.00136e-08	6.13025e-08	43.5191	43.4761	35.3086	105.933	93.442	91.7317	2.37354
ENSMUSG00000079043	Fastkd5	280.159	0.58631	0.10236	5.72793	1.01664e-08	6.21823e-08	203.748	244.886	222.551	345.01	343.695	321.061	1.5014
ENSMUSG00000041992	Rapgef5	60.3289	1.37636	0.240758	5.71677	1.08565e-08	6.62261e-08	35.6065	31.9416	33.1687	73.8613	82.7016	104.694	2.59613
ENSMUSG00000002617	Zfp40	236.752	0.646871	0.113266	5.71107	1.12267e-08	6.83828e-08	166.164	207.621	178.683	278.923	303.955	285.166	1.56577
ENSMUSG00000020826	Nos2	23.0453	6.13638	1.07472	5.70973	1.13158e-08	6.88437e-08	0	1.77454	0	48.5929	30.0733	57.8308	70.3452
ENSMUSG00000026315	Serpinb8	53.1169	1.51902	0.266062	5.70925	1.13473e-08	6.9015e-08	25.7158	32.8289	23.5391	95.2422	80.5535	60.8221	2.86596
ENSMUSG00000039004	Bmp6	34.1475	1.95858	0.344385	5.68719	1.29147e-08	7.80392e-08	7.91256	16.8581	17.1193	62.199	56.9245	43.8717	3.8868
ENSMUSG00000025779	Ly96	154.921	0.798536	0.140603	5.67937	1.35192e-08	8.15724e-08	101.874	112.683	125.185	209.922	194.402	185.458	1.73934
ENSMUSG00000061531	Tmem236	12.5295	7.11904	1.25746	5.66145	1.501e-08	9.02225e-08	0	0	0	17.4935	25.7771	31.9067	139.009
ENSMUSG00000027022	Xirp2	21.8568	6.04789	1.06851	5.66013	1.51261e-08	9.08938e-08	1.97814	0	0	50.5367	39.7397	38.8863	66.1601
ENSMUSG00000060397	Zfp128	141.906	0.851552	0.150609	5.65406	1.56701e-08	9.41076e-08	109.787	88.7268	105.926	203.119	165.403	178.478	1.80444
ENSMUSG00000037747	Phyhipl	44.848	1.67666	0.296601	5.65291	1.57753e-08	9.4684e-08	30.6612	21.2944	11.7695	61.2271	77.3313	66.8046	3.19686
ENSMUSG00000050751	Pgbd5	21.4495	2.67976	0.474116	5.65212	1.58479e-08	9.50641e-08	5.93442	7.98541	3.20987	42.7618	27.9252	40.8804	6.40751
ENSMUSG00000068735	Trp53i11	45.7815	1.58212	0.280083	5.64875	1.61622e-08	9.68361e-08	16.8142	30.1671	21.3992	69.002	65.5168	71.79	2.99409
ENSMUSG00000045790	Ccdc149	79.5097	1.15171	0.204256	5.63856	1.71482e-08	1.02654e-07	58.3551	39.9271	50.288	110.792	102.034	115.662	2.22177
ENSMUSG00000071266	Zfp946	256.851	0.625882	0.111002	5.63846	1.71576e-08	1.02681e-07	167.153	217.381	221.481	316.826	307.177	311.09	1.54315
ENSMUSG00000058427	Cxcl2	12.1248	7.07371	1.25557	5.63385	1.76232e-08	1.05222e-07	0	0	0	22.3528	21.4809	28.9154	134.709
ENSMUSG00000059708	Akap17b	156.731	0.78984	0.14047	5.62285	1.87837e-08	1.12053e-07	106.82	109.134	129.465	213.809	184.736	196.425	1.72888
ENSMUSG00000099843	RP24-79F8.3	50.4609	1.51193	0.268999	5.62058	1.90321e-08	1.13403e-07	22.7486	22.1817	34.2387	85.5236	62.2947	75.7783	2.85192
ENSMUSG00000062488	Ifit3b	26.3727	2.28327	0.406619	5.61524	1.9629e-08	1.16689e-07	8.90163	13.309	4.27983	48.5929	47.258	35.895	4.86778
ENSMUSG00000025089	Gfra1	44.15	1.60455	0.285975	5.61082	2.01369e-08	1.195e-07	21.7595	21.2944	22.4691	52.4804	74.1092	72.7871	3.04102
ENSMUSG00000044471	Lncpint	118.281	0.913395	0.163213	5.59635	2.18907e-08	1.29571e-07	79.1256	73.6432	94.1563	159.385	142.848	160.53	1.88347
ENSMUSG00000090031	AC139064.2	104.223	0.951968	0.170162	5.59447	2.21293e-08	1.30795e-07	70.224	69.2069	73.8271	138.004	137.478	136.6	1.93451
ENSMUSG00000018774	Cd68	120.255	0.886811	0.158636	5.59024	2.26753e-08	1.33868e-07	85.06	88.7268	79.1769	151.61	151.441	165.516	1.84908
ENSMUSG00000022286	Grhl2	20.9526	5.98392	1.07057	5.58945	2.27795e-08	1.34444e-07	1.97814	0	0	34.9869	41.8878	46.8629	63.2906
ENSMUSG00000038319	Kcnh2	59.3673	1.32402	0.237369	5.57791	2.4343e-08	1.43178e-07	41.5409	30.1671	29.9588	81.6361	89.1458	83.755	2.50363
ENSMUSG00000006435	Neurl1a	57.4107	1.41531	0.253745	5.57769	2.43729e-08	1.43313e-07	27.694	23.069	43.8683	79.6924	92.368	77.7725	2.66718
ENSMUSG00000106680	RP23-353M5.2	21.8261	2.7094	0.486518	5.56897	2.56249e-08	1.50452e-07	3.95628	8.87268	4.27983	52.4804	35.4435	25.9242	6.54051
ENSMUSG00000038349	Plcl1	95.6148	1.01425	0.182255	5.56502	2.62122e-08	1.53688e-07	68.2458	57.6724	64.1975	128.285	139.626	115.662	2.01985
ENSMUSG00000111977	RP24-373J20.5	17.8443	3.02125	0.543549	5.55838	2.7229e-08	1.59286e-07	3.95628	3.54907	4.27983	34.9869	34.3695	25.9242	8.11872
ENSMUSG00000097784	RP23-67H24.1	31.1059	2.04271	0.36823	5.54737	2.90006e-08	1.69119e-07	14.836	7.09814	14.9794	62.199	38.6657	48.8571	4.12018
ENSMUSG00000053414	Hunk	103.134	0.995012	0.179533	5.54223	2.98638e-08	1.73906e-07	58.3551	83.4032	64.1975	126.342	143.922	142.583	1.9931
ENSMUSG00000029312	Klhl8	259.486	0.678313	0.122417	5.54099	3.00766e-08	1.75096e-07	226.497	178.341	194.732	298.361	277.104	381.883	1.60027
ENSMUSG00000045664	Cdc42ep2	131.994	0.831413	0.150112	5.53861	3.04889e-08	1.77395e-07	92.9726	96.7122	95.2263	164.244	164.329	178.478	1.77943
ENSMUSG00000028434	Epb41l4b	68.8861	1.28587	0.232299	5.53539	3.10532e-08	1.80525e-07	43.5191	39.0398	37.4485	98.1577	121.367	73.7842	2.43829
ENSMUSG00000054871	Tmem158	75.9194	1.1368	0.206384	5.50819	3.62545e-08	2.09635e-07	54.3988	45.2507	42.7983	107.876	94.5161	110.676	2.19893
ENSMUSG00000038797	Zscan2	115.318	0.910812	0.165399	5.50677	3.65475e-08	2.1127e-07	68.2458	91.3886	80.2469	156.469	144.996	150.56	1.8801
ENSMUSG00000026389	Steap3	91.0532	1.01969	0.185311	5.50259	3.7425e-08	2.15917e-07	54.3988	62.996	63.1275	124.398	112.775	128.624	2.02748
ENSMUSG00000036304	Zdhhc23	57.0769	1.30731	0.2381	5.4906	4.00573e-08	2.3052e-07	31.6502	33.7162	33.1687	85.5236	81.6275	76.7754	2.4748
ENSMUSG00000012428	Steap4	22.693	2.49172	0.455187	5.47407	4.39828e-08	2.52615e-07	7.91256	5.32361	7.48971	53.4522	30.0733	31.9067	5.62449
ENSMUSG00000045064	Zc2hc1c	87.4172	1.07034	0.195866	5.46466	4.638e-08	2.66011e-07	52.4207	54.1233	63.1275	138.976	104.182	111.673	2.09993
ENSMUSG00000031824	AC163442.1	133.315	0.838031	0.153643	5.4544	4.91378e-08	2.81436e-07	96.9289	103.81	85.5967	182.709	178.292	152.554	1.78761
ENSMUSG00000091971	Hspa1a	96.9335	3.15392	0.578846	5.44863	5.07586e-08	2.90475e-07	12.8579	8.87268	37.4485	157.441	195.476	169.504	8.90069
ENSMUSG00000030376	Slc8a2	11.2476	6.96122	1.27895	5.44294	5.24096e-08	2.9934e-07	0	0	0	24.2965	32.2214	10.9679	124.605
ENSMUSG00000020183	Cpm	49.7792	1.4714	0.27084	5.43272	5.55001e-08	3.16551e-07	26.7049	34.6035	17.1193	72.8894	80.5535	66.8046	2.77291
ENSMUSG00000041132	N4bp2l1	41.1725	1.60686	0.295971	5.42912	5.66328e-08	3.22653e-07	19.7814	24.8435	16.0494	54.4241	60.1466	71.79	3.04588
ENSMUSG00000042246	Tmc7	74.4047	1.19664	0.22046	5.42794	5.70097e-08	3.2471e-07	40.5519	48.7997	46.0082	78.7206	111.701	120.647	2.29206
ENSMUSG00000003134	Tbc1d8	131.343	0.843216	0.155372	5.42707	5.72878e-08	3.26204e-07	82.0928	92.2759	108.066	174.935	176.144	154.548	1.79404
ENSMUSG00000075014	Gm10800	28.5895	1.96213	0.361804	5.42319	5.85447e-08	3.32991e-07	12.8579	12.4218	9.62962	46.6492	45.1099	44.8688	3.89637
ENSMUSG00000053965	Pde5a	179.597	0.716062	0.132056	5.42239	5.88058e-08	3.34291e-07	133.524	129.541	145.514	251.711	201.921	215.37	1.64269
ENSMUSG00000080717	RP23-49H16.1	161.292	0.846191	0.156132	5.4197	5.96986e-08	3.39085e-07	105.83	143.737	95.2263	199.231	180.44	243.288	1.79775
ENSMUSG00000114172	RP23-26N21.2	61.0506	1.28203	0.236607	5.4184	6.01337e-08	3.41462e-07	36.5956	41.7016	27.8189	76.7768	96.6642	86.7463	2.43181
ENSMUSG00000001313	Rnd2	161.734	0.73517	0.135701	5.41756	6.04176e-08	3.42884e-07	120.667	129.541	113.416	190.484	201.921	214.373	1.66459
ENSMUSG00000039158	Akna	161.504	0.758015	0.140162	5.40815	6.36794e-08	3.603e-07	101.874	127.767	130.535	196.315	191.18	221.353	1.69116
ENSMUSG00000047420	Fam180a	25.2246	2.25988	0.418073	5.40545	6.46446e-08	3.65359e-07	6.92349	12.4218	6.41975	37.9025	54.7764	32.9038	4.7895
ENSMUSG00000001768	Rin2	208.003	0.648108	0.119908	5.40506	6.47871e-08	3.66063e-07	174.076	157.046	155.144	275.036	252.401	234.315	1.56711
ENSMUSG00000103009	RP23-160G19.10	90.5538	1.00619	0.18677	5.38734	7.15074e-08	4.02705e-07	62.3114	67.4324	50.288	120.51	118.145	124.635	2.0086
ENSMUSG00000072762	AC162689.1	141.51	0.856117	0.159195	5.3778	7.54011e-08	4.23935e-07	113.743	114.458	72.7572	190.484	190.106	167.51	1.81016
ENSMUSG00000030921	Trim30a	22.1278	2.46072	0.457647	5.37689	7.57839e-08	4.25854e-07	9.8907	6.21088	4.27983	43.7336	25.7771	42.8746	5.5049
ENSMUSG00000021271	Zfp839	223.271	0.698512	0.130075	5.37006	7.87107e-08	4.41938e-07	130.557	186.326	193.662	278.923	302.881	247.277	1.62283
ENSMUSG00000040093	Bmf	42.7116	1.5735	0.293116	5.36819	7.95306e-08	4.46419e-07	29.6721	17.7454	17.1193	66.0864	55.8504	69.7958	2.97626
ENSMUSG00000037386	Rims2	87.966	1.0769	0.200661	5.36678	8.01558e-08	4.4956e-07	70.224	59.447	39.5885	129.257	110.627	118.653	2.1095
ENSMUSG00000030465	Psd3	103.337	0.981605	0.183032	5.36303	8.18353e-08	4.58604e-07	76.1584	72.756	58.8477	113.707	158.959	139.592	1.97466
ENSMUSG00000103839	RP24-191N24.2	56.5001	1.30577	0.243476	5.36304	8.18329e-08	4.58604e-07	37.5847	31.0544	28.8889	82.608	88.0718	70.7929	2.47216
ENSMUSG00000042680	Garem1	205.283	0.666564	0.124362	5.35986	8.3286e-08	4.66352e-07	170.12	169.468	135.885	275.036	230.92	250.268	1.58729
ENSMUSG00000055809	Dnaaf3	43.6205	1.54871	0.289399	5.35148	8.72392e-08	4.87689e-07	20.7705	29.2798	16.0494	69.9738	69.813	55.8367	2.92556
ENSMUSG00000098050	RP24-144M14.1	182.842	0.671399	0.125533	5.34838	8.87442e-08	4.95832e-07	146.382	134.865	142.304	232.274	215.883	225.341	1.59262
ENSMUSG00000078490	Cfap74	95.99	1.02817	0.192295	5.34685	8.94964e-08	4.99763e-07	72.2021	64.7706	52.4279	152.582	106.331	127.627	2.03944
ENSMUSG00000049929	Lpar4	112.753	0.973573	0.183236	5.31322	1.07706e-07	5.9594e-07	89.0163	86.9523	51.358	165.216	150.366	133.609	1.9637
ENSMUSG00000039763	Dnajc28	70.2161	1.23743	0.233236	5.30548	1.12378e-07	6.20451e-07	49.4535	49.687	25.679	114.679	88.0718	93.7258	2.35778
ENSMUSG00000053580	Tanc2	443.284	0.852593	0.160962	5.29687	1.17803e-07	6.48483e-07	359.032	281.264	308.148	552.988	496.209	662.063	1.80574
ENSMUSG00000053693	Mast1	54.9731	1.29726	0.24545	5.28525	1.25531e-07	6.89914e-07	32.6393	33.7162	28.8889	87.4673	77.3313	69.7958	2.45762
ENSMUSG00000026166	Ccl20	24.7924	2.24242	0.425053	5.27562	1.32308e-07	7.25221e-07	6.92349	14.1963	4.27983	32.0713	49.4061	41.8775	4.7319
ENSMUSG00000054256	Msi1	76.8298	1.11003	0.210964	5.26172	1.42715e-07	7.79795e-07	51.4316	53.2361	40.6584	91.3547	124.589	99.7083	2.15851
ENSMUSG00000042564	Fam227a	63.7628	1.27238	0.241925	5.25939	1.44534e-07	7.88866e-07	32.6393	39.9271	39.5885	116.623	73.0351	80.7638	2.4156
ENSMUSG00000043822	Adamtsl5	150.548	0.77268	0.146934	5.2587	1.45074e-07	7.91395e-07	98.907	126.879	106.996	202.147	200.847	167.51	1.70844
ENSMUSG00000054702	Ap1s3	242.621	0.613401	0.116806	5.25143	1.50919e-07	8.21317e-07	194.847	198.748	180.823	246.852	324.362	310.093	1.52986
ENSMUSG00000107577	RP23-374K9.7	115.094	0.864814	0.165004	5.24118	1.59557e-07	8.66485e-07	70.224	88.7268	85.5967	151.61	156.811	137.598	1.8211
ENSMUSG00000116802	RP23-15O6.3	219.702	0.623336	0.118962	5.2398	1.60747e-07	8.72485e-07	179.022	181.89	157.284	242.965	259.919	297.131	1.54043
ENSMUSG00000042857	RP23-464E7.4	102.578	0.924368	0.17656	5.23543	1.64598e-07	8.92915e-07	70.224	59.447	83.4567	132.173	138.552	131.615	1.89785
ENSMUSG00000034573	Ptpn13	237.948	0.649456	0.124149	5.23125	1.68371e-07	9.13145e-07	154.295	188.988	212.922	314.882	309.325	247.277	1.56858
ENSMUSG00000025422	Agap2	16.0969	3.19187	0.611068	5.22343	1.75637e-07	9.50543e-07	1.97814	7.09814	0	33.0432	22.555	31.9067	9.13797
ENSMUSG00000067203	H2-K2	29.0005	1.89137	0.362246	5.22123	1.77739e-07	9.61411e-07	12.8579	13.309	10.6996	44.7055	37.5916	54.8396	3.70988
ENSMUSG00000067370	B3galt4	87.6813	0.982377	0.188528	5.21078	1.88048e-07	1.01397e-06	67.2568	55.0106	54.5679	114.679	114.923	119.65	1.97572
ENSMUSG00000097574	RP23-99D11.4	60.9971	1.21379	0.233125	5.20659	1.92342e-07	1.0363e-06	43.5191	35.4907	31.0288	80.6643	94.5161	80.7638	2.31946
ENSMUSG00000115810	RP24-388K7.1	42.2113	1.50951	0.290059	5.20415	1.94888e-07	1.04947e-06	19.7814	28.3926	17.1193	57.3397	69.813	60.8221	2.84714
ENSMUSG00000040009	Gnaz	68.5544	1.14399	0.219976	5.20054	1.98709e-07	1.06948e-06	42.53	47.9125	37.4485	108.848	84.8497	89.7375	2.20992
ENSMUSG00000026177	Slc11a1	120.034	1.00468	0.193205	5.20004	1.99245e-07	1.07153e-06	63.3005	95.8249	80.2469	160.357	117.071	203.405	2.00649
ENSMUSG00000107143	AC113029.6	30.9151	1.7773	0.342128	5.19483	2.04909e-07	1.10113e-06	10.8798	15.9708	14.9794	50.5367	47.258	45.8658	3.42783
ENSMUSG00000073234	RP23-119M19.1	102.236	0.921517	0.17749	5.19194	2.08118e-07	1.11808e-06	60.3333	81.6287	69.5473	142.863	136.404	122.641	1.89411
ENSMUSG00000062866	Phactr2	143.011	0.779578	0.1504	5.18337	2.17911e-07	1.16977e-06	117.699	103.81	94.1563	200.203	183.662	158.536	1.71663
ENSMUSG00000021559	Dapk1	122.185	0.910145	0.175638	5.18193	2.19603e-07	1.17824e-06	81.1037	92.2759	81.3168	179.794	118.145	180.472	1.87923
ENSMUSG00000099632	RP23-117O11.4	38.3764	1.74379	0.336871	5.17645	2.26153e-07	1.21243e-06	17.8033	7.09814	28.8889	57.3397	62.2947	56.8338	3.34915
ENSMUSG00000115856	RP23-32P19.5	9.03519	6.65171	1.28645	5.17061	2.33332e-07	1.24779e-06	0	0	0	21.3809	12.8886	19.9417	100.546
ENSMUSG00000033233	Trim45	231.95	0.620431	0.119992	5.17059	2.33358e-07	1.24779e-06	196.825	174.792	177.613	303.22	234.142	305.108	1.53733
ENSMUSG00000097290	RP23-245B21.3	104.692	0.993882	0.192328	5.16765	2.37056e-07	1.26559e-06	55.3879	70.0942	84.5267	114.679	171.847	131.615	1.99154
ENSMUSG00000062743	Zfp677	137.255	0.835009	0.161594	5.16732	2.37472e-07	1.26749e-06	83.0819	126.879	84.5267	168.132	180.44	180.472	1.78387
ENSMUSG00000024818	Slc25a45	42.3334	1.5314	0.29659	5.16337	2.42539e-07	1.29419e-06	18.7923	15.0836	32.0987	64.1427	59.0725	64.8104	2.89067
ENSMUSG00000039086	Ss18l1	172.52	0.702843	0.136162	5.1618	2.44583e-07	1.30408e-06	132.535	149.948	110.206	220.612	223.402	198.42	1.62771
ENSMUSG00000069755	RP23-33N12.2	227.008	0.590189	0.114662	5.14719	2.64414e-07	1.40508e-06	174.076	200.523	167.983	282.811	281.4	255.253	1.50544
ENSMUSG00000046159	Chrm3	53.2716	1.28468	0.249715	5.14458	2.68125e-07	1.42369e-06	26.7049	31.0544	35.3086	69.002	83.7756	73.7842	2.43628
ENSMUSG00000116518	RP23-32P19.4	20.6314	2.53618	0.493412	5.14008	2.74615e-07	1.45627e-06	1.97814	11.5345	4.27983	44.7055	34.3695	26.9213	5.8005
ENSMUSG00000027438	Napb	149.844	0.728566	0.141788	5.13842	2.7706e-07	1.46848e-06	115.721	121.556	100.576	187.569	177.218	196.425	1.65699
ENSMUSG00000068015	Lrch1	163.206	0.732086	0.142504	5.13731	2.78702e-07	1.47642e-06	112.754	149.061	104.856	209.922	206.217	196.425	1.66104
ENSMUSG00000057156	Homez	201.711	0.659859	0.128658	5.1288	2.91598e-07	1.54115e-06	145.393	186.326	135.885	230.331	248.105	264.227	1.57993
ENSMUSG00000042678	Myo15	13.9031	3.48544	0.679744	5.12757	2.93505e-07	1.55083e-06	2.96721	1.77454	2.13992	33.0432	22.555	20.9388	11.2001
ENSMUSG00000074738	RP23-183D11.6	83.683	0.988734	0.193116	5.11989	3.0572e-07	1.61164e-06	57.3661	61.2215	49.2181	105.933	111.701	116.659	1.98444
ENSMUSG00000020173	Cobl	24.4669	2.07566	0.405563	5.11798	3.08823e-07	1.62758e-06	11.8688	9.75995	6.41975	43.7336	31.1473	43.8717	4.21538
ENSMUSG00000036480	Prss56	8.71544	6.59912	1.28985	5.11617	3.11796e-07	1.64283e-06	0	0	0	18.4653	12.8886	20.9388	96.9465
ENSMUSG00000066800	Rnasel	27.5552	2.01254	0.393467	5.11489	3.13918e-07	1.65262e-06	12.8579	13.309	6.41975	60.2552	37.5916	34.8979	4.03493
ENSMUSG00000054893	Zfp667	112.503	0.882852	0.172633	5.11402	3.15366e-07	1.65951e-06	73.1912	87.8395	75.967	167.16	148.218	122.641	1.84402
ENSMUSG00000054939	Zfp174	64.6119	1.14581	0.224198	5.1107	3.20968e-07	1.68813e-06	38.5737	36.378	46.0082	91.3547	95.5901	79.7667	2.2127
ENSMUSG00000057286	St6galnac2	32.3979	1.74027	0.340619	5.10914	3.23633e-07	1.7004e-06	12.8579	17.7454	13.9095	44.7055	62.2947	42.8746	3.34098
ENSMUSG00000027630	Tbl1xr1	782.598	0.647194	0.126789	5.10448	3.31699e-07	1.741e-06	699.272	618.426	511.44	981.577	951.605	933.27	1.56612
ENSMUSG00000046688	Tifa	129.989	0.790885	0.1552	5.09591	3.47067e-07	1.8198e-06	105.83	87.8395	92.0164	164.244	180.44	149.563	1.73014
ENSMUSG00000005803	Sqrdl	136.763	0.843158	0.165561	5.09273	3.52947e-07	1.84874e-06	90.0054	123.33	79.1769	161.329	164.329	202.408	1.79397
ENSMUSG00000047415	Gpr68	13.4805	4.30545	0.845735	5.09078	3.56589e-07	1.86734e-06	0	1.77454	2.13992	31.0995	13.9626	31.9067	19.7729
ENSMUSG00000027016	Zfp385b	13.3663	4.72503	0.929713	5.08225	3.72999e-07	1.95079e-06	0	1.77454	1.06996	22.3528	30.0733	24.9271	26.447
ENSMUSG00000043993	RP23-37J21.9	44.3963	1.47951	0.291373	5.07773	3.81962e-07	1.99512e-06	16.8142	34.6035	18.1893	61.2271	68.739	66.8046	2.78855
ENSMUSG00000087120	RP23-234K24.5	15.4109	2.94331	0.580851	5.06724	4.03635e-07	2.10565e-06	2.96721	5.32361	2.13992	31.0995	28.9993	21.9358	7.69174
ENSMUSG00000031202	Rab39b	64.712	1.16598	0.230294	5.06298	4.12743e-07	2.15098e-06	30.6612	46.1379	42.7983	86.4954	79.4794	102.7	2.24385
ENSMUSG00000045636	Mtus1	116.347	0.920919	0.182099	5.05723	4.25395e-07	2.21354e-06	94.9507	80.7414	65.2674	181.738	155.737	119.65	1.89332
ENSMUSG00000033530	Ttc7b	116.103	0.823777	0.163035	5.05277	4.3545e-07	2.26414e-06	85.06	87.8395	78.1069	146.751	163.255	135.603	1.77003
ENSMUSG00000091183	RP23-216C6.2	215.726	0.601975	0.119472	5.03861	4.68936e-07	2.42719e-06	151.328	191.65	170.123	250.74	279.252	251.265	1.51779
ENSMUSG00000098176	Ccdc166	61.3147	1.20146	0.238532	5.03691	4.73107e-07	2.4457e-06	27.694	47.0252	36.3786	95.2422	83.7756	77.7725	2.29973
ENSMUSG00000032363	Adamts7	319.25	1.00399	0.199374	5.03572	4.76052e-07	2.45968e-06	198.803	264.406	173.333	479.126	392.027	407.807	2.00554
ENSMUSG00000060550	H2-Q7	103.573	0.883944	0.175994	5.02258	5.09808e-07	2.62551e-06	60.3333	71.8687	86.6666	135.088	128.886	138.595	1.84541
ENSMUSG00000070287	Slc35g2	46.4229	1.35399	0.269718	5.02001	5.16685e-07	2.66026e-06	30.6612	23.069	24.609	62.199	75.1832	62.8163	2.55618
ENSMUSG00000069835	Sat2	85.1674	1.02383	0.204058	5.01735	5.23886e-07	2.69598e-06	62.3114	56.7852	49.2181	137.032	114.923	90.7346	2.03331
ENSMUSG00000066152	Slc31a2	266.632	0.59533	0.118671	5.01665	5.25815e-07	2.70523e-06	183.967	250.21	202.222	331.404	276.03	355.959	1.51082
ENSMUSG00000021708	Rasgrf2	14.7221	5.46383	1.09151	5.00574	5.5649e-07	2.85589e-06	1.97814	0	0	27.212	32.2214	26.9213	44.1344
ENSMUSG00000070867	Trabd2b	70.2223	1.17217	0.234198	5.00506	5.58458e-07	2.86527e-06	36.5956	47.9125	44.9382	81.6361	81.6275	128.624	2.25351
ENSMUSG00000023914	Mep1a	14.8669	5.48323	1.09745	4.99632	5.8435e-07	2.9899e-06	1.97814	0	0	34.9869	19.3328	32.9038	44.7318
ENSMUSG00000005237	Dnah2	15.77	3.11928	0.624817	4.9923	5.96631e-07	3.04818e-06	5.93442	1.77454	2.13992	43.7336	16.1107	24.9271	8.68952
ENSMUSG00000057219	Armc7	193.402	0.638861	0.12804	4.98954	6.05247e-07	3.08835e-06	143.415	168.581	141.234	264.346	224.476	218.361	1.5571
ENSMUSG00000034379	Wdr5b	174.521	0.655081	0.131487	4.9821	6.28992e-07	3.20156e-06	122.645	149.948	133.745	218.668	199.773	222.35	1.5747
ENSMUSG00000096975	Gm16386	25.8386	1.94299	0.390186	4.97965	6.3699e-07	3.23906e-06	13.847	11.5345	6.41975	48.5929	39.7397	34.8979	3.84502
ENSMUSG00000026180	Cxcr2	13.12	4.67087	0.938641	4.97621	6.48407e-07	3.29385e-06	0	0	3.20987	16.5216	30.0733	28.9154	25.4726
ENSMUSG00000041343	Ankrd42	54.7664	1.24096	0.249477	4.97425	6.55014e-07	3.32577e-06	32.6393	39.9271	24.609	85.5236	74.1092	71.79	2.36356
ENSMUSG00000085227	AC159257.6	28.6371	1.81845	0.365865	4.97027	6.68586e-07	3.39132e-06	14.836	13.309	9.62962	48.5929	51.5542	33.9008	3.52701
ENSMUSG00000089998	Phtf1os	28.8395	1.86725	0.375723	4.96976	6.7037e-07	3.39953e-06	6.92349	13.309	17.1193	53.4522	48.3321	33.9008	3.64837
ENSMUSG00000097292	RP23-445G17.1	19.6304	2.42215	0.48786	4.96485	6.87544e-07	3.48232e-06	3.95628	7.98541	6.41975	23.3246	46.184	29.9125	5.3597
ENSMUSG00000046207	Pik3r6	14.0213	3.48177	0.701786	4.96131	7.00203e-07	3.54294e-06	4.94535	0	2.13992	16.5216	23.629	36.8921	11.1717
ENSMUSG00000026979	Psd4	15.2186	3.02989	0.610963	4.95921	7.07803e-07	3.57964e-06	1.97814	0.887268	7.48971	22.3528	24.7031	33.9008	8.16749
ENSMUSG00000035561	Aldh1b1	61.1202	1.18602	0.239543	4.95117	7.37669e-07	3.72334e-06	35.6065	47.9125	27.8189	96.214	78.4054	80.7638	2.27524
ENSMUSG00000083816	RP23-464L12.4	106.125	0.849124	0.171953	4.93811	7.88819e-07	3.9737e-06	75.1693	85.1777	66.3374	144.807	139.626	125.633	1.80141
ENSMUSG00000046598	Bdh1	45.3514	1.39566	0.28281	4.93496	8.01684e-07	4.03356e-06	18.7923	28.3926	27.8189	77.7487	51.5542	67.8017	2.63108
ENSMUSG00000073968	Trim68	170.097	0.654021	0.132541	4.93449	8.03591e-07	4.04217e-06	144.404	133.09	118.765	203.119	200.847	220.355	1.57355
ENSMUSG00000056735	AC121564.2	19.8391	2.36153	0.478959	4.93056	8.19938e-07	4.12137e-06	9.8907	7.09814	2.13992	25.2683	39.7397	34.8979	5.13917
ENSMUSG00000018865	Sult4a1	7.8799	6.45351	1.30929	4.92903	8.26383e-07	4.1497e-06	0	0	0	13.606	10.7405	22.9329	87.6394
ENSMUSG00000087543	RP23-379H6.3	91.4273	0.927902	0.188311	4.92749	8.32917e-07	4.18149e-06	68.2458	55.0106	66.3374	130.229	103.108	125.633	1.90251
ENSMUSG00000062342	Serpinb9e	12.691	6.15571	1.25085	4.92124	8.59989e-07	4.31002e-06	0	0	1.06996	21.3809	25.7771	27.9183	71.2943
ENSMUSG00000055632	Hmcn2	22.6538	2.20463	0.448378	4.9169	8.7925e-07	4.40548e-06	14.836	7.09814	2.13992	40.8181	31.1473	39.8833	4.60956
ENSMUSG00000048776	Pthlh	15.4777	2.81001	0.571657	4.91556	8.85278e-07	4.4346e-06	3.95628	5.32361	2.13992	35.9588	22.555	22.9329	7.01292
ENSMUSG00000086416	RP23-216B20.2	34.3553	1.59597	0.324827	4.91329	8.95588e-07	4.48405e-06	16.8142	12.4218	22.4691	58.3115	47.258	48.8571	3.02297
ENSMUSG00000111709	RP24-160H16.10	7.6203	6.40149	1.30325	4.91193	9.01864e-07	4.51109e-06	0	0	0	14.5779	17.1847	13.9592	84.5355
ENSMUSG00000044548	Dact1	38.1321	1.57973	0.322122	4.90412	9.38472e-07	4.6862e-06	8.90163	24.8435	23.5391	65.1145	51.5542	54.8396	2.98913
ENSMUSG00000006362	Cbfa2t3	13.9069	3.2525	0.664003	4.89833	9.66561e-07	4.81943e-06	3.95628	0	4.27983	31.0995	17.1847	26.9213	9.53018
ENSMUSG00000034209	Rasl10a	39.5634	1.50402	0.307129	4.89702	9.73024e-07	4.8493e-06	26.7049	15.9708	19.2592	49.5648	73.0351	52.8454	2.83631
ENSMUSG00000036995	Asap3	173.925	0.684885	0.13995	4.89377	9.89223e-07	4.92644e-06	162.207	108.247	130.535	221.584	211.587	209.388	1.60757
ENSMUSG00000016028	Celsr1	71.6972	1.09966	0.225017	4.88701	1.0238e-06	5.09244e-06	48.4644	41.7016	47.0782	97.1859	74.1092	121.644	2.14304
ENSMUSG00000096992	RP23-151I7.1	30.9591	1.7154	0.351077	4.88611	1.02849e-06	5.11329e-06	12.8579	10.6472	20.3292	52.4804	37.5916	51.8483	3.28388
ENSMUSG00000022623	Shank3	22.0894	2.07368	0.425256	4.87631	1.08086e-06	5.36201e-06	9.8907	7.09814	8.55967	33.0432	30.0733	43.8717	4.20959
ENSMUSG00000059824	Dbp	29.4426	1.82732	0.375012	4.87269	1.1009e-06	5.45087e-06	20.7705	11.5345	6.41975	49.5648	36.5176	51.8483	3.54876
ENSMUSG00000097136	Gm26772	18.5198	2.53187	0.519844	4.87044	1.11352e-06	5.50938e-06	3.95628	7.98541	4.27983	46.6492	19.3328	28.9154	5.78319
ENSMUSG00000023959	Clic5	26.6504	1.90615	0.391494	4.86892	1.12212e-06	5.55058e-06	9.8907	15.9708	7.48971	47.6211	30.0733	48.8571	3.74808
ENSMUSG00000044217	Aqp5	101.459	0.853856	0.175572	4.86329	1.15449e-06	5.69699e-06	70.224	80.7414	65.2674	132.173	140.7	119.65	1.80732
ENSMUSG00000040003	Magi2	50.9855	1.28841	0.264973	4.86242	1.15957e-06	5.7193e-06	26.7049	31.9416	29.9588	65.1145	92.368	59.825	2.44259
ENSMUSG00000021404	Serpinb9c	11.8555	4.11898	0.847425	4.86059	1.17037e-06	5.76981e-06	1.97814	1.77454	0	25.2683	17.1847	24.9271	17.3755
ENSMUSG00000063383	Zfp947	56.0997	1.16016	0.239067	4.85285	1.217e-06	5.9839e-06	34.6174	38.1525	31.0288	73.8613	75.1832	83.755	2.23482
ENSMUSG00000109167	RP23-61E5.2	16.4842	2.54402	0.525133	4.84452	1.26921e-06	6.22875e-06	3.95628	7.09814	3.20987	31.0995	23.629	29.9125	5.8321
ENSMUSG00000074183	Gsta1	12.0555	6.08033	1.25601	4.84097	1.29206e-06	6.3302e-06	0.98907	0	0	20.409	28.9993	21.9358	67.6646
ENSMUSG00000055675	Kbtbd11	41.5242	1.54012	0.318264	4.83912	1.30416e-06	6.38794e-06	26.7049	23.9562	12.8395	67.0583	40.8138	77.7725	2.90818
ENSMUSG00000045251	Zfp688	189.055	0.633661	0.131251	4.82785	1.38014e-06	6.73602e-06	160.229	138.414	146.584	266.289	209.439	213.376	1.5515
ENSMUSG00000034226	Rhov	26.1819	1.96461	0.407003	4.82702	1.38588e-06	6.76171e-06	10.8798	11.5345	9.62962	61.2271	27.9252	35.895	3.90308
ENSMUSG00000069255	Dusp22	54.2699	1.18151	0.245236	4.81787	1.45102e-06	7.06517e-06	26.7049	35.4907	37.4485	76.7768	78.4054	70.7929	2.26815
ENSMUSG00000041696	Rasl12	54.4011	1.1797	0.245056	4.81401	1.47932e-06	7.19273e-06	33.6284	29.2798	37.4485	79.6924	66.5909	79.7667	2.2653
ENSMUSG00000056144	Trim34a	17.6267	2.45372	0.509791	4.81318	1.48547e-06	7.22092e-06	6.92349	7.98541	1.06996	34.0151	26.8512	28.9154	5.47825
ENSMUSG00000032652	Crebl2	150.714	1.35734	0.282386	4.80668	1.53458e-06	7.44728e-06	68.2458	120.668	64.1975	217.696	219.105	214.373	2.56212
ENSMUSG00000028358	Zfp618	32.2837	1.56923	0.326744	4.80262	1.566e-06	7.59263e-06	14.836	16.8581	17.1193	50.5367	50.4802	43.8717	2.96746
ENSMUSG00000062157	Ifnlr1	126.277	0.828708	0.172646	4.80003	1.58642e-06	7.68798e-06	68.2458	102.923	101.646	141.891	152.515	190.443	1.77609
ENSMUSG00000005672	Kit	13.2788	3.21037	0.669884	4.79243	1.64773e-06	7.97191e-06	1.97814	3.54907	2.13992	15.5497	22.555	33.9008	9.25588
ENSMUSG00000041180	Hectd2	65.8488	1.11804	0.233528	4.7876	1.68787e-06	8.14887e-06	55.3879	31.0544	38.5185	83.5799	84.8497	101.703	2.17052
ENSMUSG00000089706	RP23-178F20.1	18.825	2.24726	0.46965	4.78496	1.7102e-06	8.24116e-06	5.93442	5.32361	8.55967	34.9869	32.2214	25.9242	4.7478
ENSMUSG00000040584	Abcb1a	55.5361	1.24486	0.260421	4.78019	1.75134e-06	8.43148e-06	23.7377	33.7162	41.7284	97.1859	73.0351	63.8133	2.36996
ENSMUSG00000026725	Tnn	12.0202	3.49475	0.731757	4.77584	1.78959e-06	8.60758e-06	1.97814	1.77454	2.13992	16.5216	25.7771	23.93	11.2726
ENSMUSG00000047875	Gpr157	55.361	1.22372	0.256327	4.77405	1.80558e-06	8.67837e-06	26.7049	36.378	36.3786	83.5799	91.2939	57.8308	2.33548
ENSMUSG00000005089	Slc1a2	21.5151	2.33209	0.488667	4.77235	1.82087e-06	8.7457e-06	7.91256	7.09814	6.41975	60.2552	21.4809	25.9242	5.03535
ENSMUSG00000035184	Fam124a	41.1279	1.42394	0.298579	4.76906	1.85087e-06	8.8803e-06	20.7705	16.8581	29.9588	70.9457	49.4061	58.8279	2.68318
ENSMUSG00000114934	RP24-67N17.2	12.4028	3.32334	0.69911	4.75368	1.99749e-06	9.54269e-06	0	4.43634	2.13992	22.3528	22.555	22.9329	10.0098
ENSMUSG00000044037	Als2cl	105.006	0.849786	0.179044	4.74625	2.07222e-06	9.879e-06	66.2677	92.2759	65.2674	124.398	148.218	133.609	1.80223
ENSMUSG00000116908	RP24-340J3.3	21.5081	2.08917	0.440272	4.74518	2.08317e-06	9.92201e-06	6.92349	7.09814	10.6996	26.2402	32.2214	45.8658	4.25504
ENSMUSG00000043257	Pigv	187.127	0.593212	0.12507	4.74303	2.10544e-06	1.00234e-05	152.317	150.836	144.444	244.908	215.883	214.373	1.5086
ENSMUSG00000112237	RP23-182J19.2	65.9759	1.05309	0.222097	4.74155	2.12084e-06	1.00921e-05	39.5628	45.2507	43.8683	100.101	91.2939	75.7783	2.07496
ENSMUSG00000023882	Zfp54	140.137	0.767563	0.162117	4.73462	2.19461e-06	1.04238e-05	77.1475	130.428	102.716	184.653	179.366	166.513	1.70239
ENSMUSG00000024043	Arhgap28	88.4611	0.910966	0.192579	4.73036	2.24125e-06	1.06403e-05	75.1693	58.5597	50.288	116.623	122.441	107.685	1.8803
ENSMUSG00000046607	Hrk	6.86579	6.25522	1.32298	4.72812	2.26611e-06	1.07509e-05	0	0	0	14.5779	9.66642	16.9504	76.3849
ENSMUSG00000033313	Fbxl8	161.359	0.643058	0.136117	4.7243	2.30905e-06	1.0942e-05	112.754	136.639	128.395	205.062	186.884	198.42	1.56164
ENSMUSG00000031465	Angpt2	25.8674	1.76676	0.374316	4.71996	2.35889e-06	1.11628e-05	12.8579	10.6472	11.7695	36.9306	45.1099	37.8892	3.40288
ENSMUSG00000024846	Cst6	47.247	1.24312	0.263771	4.71286	2.44262e-06	1.15377e-05	25.7158	26.618	32.0987	73.8613	63.3687	61.8192	2.3671
ENSMUSG00000024066	Xdh	49.2259	3.34759	0.710554	4.71123	2.46222e-06	1.16222e-05	1.97814	17.7454	6.41975	92.3266	75.1832	101.703	10.1794
ENSMUSG00000030657	Xylt1	29.9253	1.65274	0.351067	4.70777	2.50444e-06	1.18134e-05	15.8251	10.6472	17.1193	36.9306	46.184	52.8454	3.14431
ENSMUSG00000038910	Plcl2	53.9252	1.24419	0.264447	4.70487	2.54028e-06	1.19769e-05	18.7923	33.7162	43.8683	77.7487	67.6649	81.7608	2.36886
ENSMUSG00000042010	Acacb	73.2875	0.991597	0.210803	4.70392	2.55218e-06	1.20275e-05	57.3661	47.0252	42.7983	103.989	84.8497	103.697	1.98839
ENSMUSG00000073096	Lrrc61	54.3313	1.16295	0.247364	4.70137	2.58417e-06	1.21588e-05	41.5409	29.2798	29.9588	82.608	69.813	72.7871	2.23915
ENSMUSG00000067872	Ccdc87	12.0455	3.48321	0.74205	4.69403	2.67872e-06	1.25834e-05	3.95628	0	2.13992	15.5497	24.7031	25.9242	11.1828
ENSMUSG00000073158	RP23-6A9.2	29.4435	1.69116	0.360489	4.69131	2.71467e-06	1.27436e-05	9.8907	17.7454	13.9095	34.0151	47.258	53.8425	3.22917
ENSMUSG00000102644	Thap6	184.733	0.640661	0.136604	4.68993	2.73302e-06	1.28209e-05	151.328	154.385	126.255	187.569	254.549	234.315	1.55904
ENSMUSG00000116632	RP23-68E6.1	96.3106	0.92765	0.198034	4.6843	2.80923e-06	1.31574e-05	75.1693	68.3196	55.6378	148.694	93.442	136.6	1.90218
ENSMUSG00000057835	Zfp119a	143.072	0.74771	0.159711	4.68165	2.84569e-06	1.33099e-05	105.83	133.977	79.1769	174.935	175.07	189.446	1.67913
ENSMUSG00000112964	RP23-95L9.6	165.457	0.661634	0.141616	4.67201	2.98265e-06	1.39315e-05	145.393	136.639	101.646	217.696	201.921	189.446	1.58187
ENSMUSG00000086754	RP23-380B10.6	17.3682	2.48583	0.532076	4.67196	2.98345e-06	1.3932e-05	4.94535	3.54907	7.48971	37.9025	34.3695	15.9533	5.60158
ENSMUSG00000024338	Psmb8	62.6539	1.07505	0.230356	4.66689	3.05791e-06	1.42668e-05	51.4316	36.378	33.1687	83.5799	81.6275	89.7375	2.10679
ENSMUSG00000063488	Zkscan7	96.8872	0.828632	0.17759	4.66598	3.07142e-06	1.43233e-05	73.1912	71.8687	64.1975	134.117	120.293	117.656	1.776
ENSMUSG00000068130	Zfp442	96.3544	0.824897	0.176936	4.66212	3.12966e-06	1.45817e-05	66.2677	73.6432	68.4773	126.342	126.737	116.659	1.77141
ENSMUSG00000020447	Npc1l1	11.0033	4.0063	0.859955	4.65873	3.18165e-06	1.48104e-05	1.97814	1.77454	0	27.212	16.1107	18.9446	16.07
ENSMUSG00000052675	Zfp112	87.6562	0.955169	0.205196	4.65492	3.24114e-06	1.50805e-05	60.3333	47.9125	71.6872	130.229	89.1458	126.63	1.93881
ENSMUSG00000034035	Ccdc17	34.2409	1.54843	0.333217	4.64693	3.36915e-06	1.56549e-05	19.7814	19.5199	12.8395	66.0864	48.3321	38.8863	2.925
ENSMUSG00000115902	RP23-373B5.4	20.9057	2.04977	0.441326	4.64457	3.40784e-06	1.5831e-05	7.91256	8.87268	7.48971	24.2965	42.9619	33.9008	4.1404
ENSMUSG00000045912	C2cd4c	15.4819	2.52264	0.543524	4.64127	3.46271e-06	1.60678e-05	3.95628	3.54907	6.41975	31.0995	27.9252	19.9417	5.74635
ENSMUSG00000019761	Krt10	117.458	0.784873	0.169377	4.63388	3.58877e-06	1.66189e-05	105.83	71.8687	81.3168	138.976	162.181	144.577	1.72294
ENSMUSG00000085379	RP23-441I8.8	45.4396	1.31677	0.284179	4.63358	3.594e-06	1.66394e-05	36.5956	21.2944	20.3292	71.9176	53.7023	68.7988	2.49107
ENSMUSG00000087273	RP23-331P21.7	19.398	2.13385	0.460733	4.63143	3.63145e-06	1.6795e-05	4.94535	7.09814	9.62962	24.2965	36.5176	33.9008	4.38888
ENSMUSG00000043953	Ccrl2	6.46523	6.16271	1.33136	4.62889	3.67639e-06	1.69902e-05	0	0	0	9.71859	16.1107	12.9621	71.641
ENSMUSG00000105345	RP23-301L9.3	56.8097	1.11349	0.240986	4.62056	3.82702e-06	1.76505e-05	28.683	43.4761	35.3086	83.5799	73.0351	76.7754	2.16369
ENSMUSG00000097327	RP23-58L22.2	81.2436	0.911595	0.197401	4.61798	3.87496e-06	1.78596e-05	58.3551	62.1088	48.1481	101.073	117.071	100.705	1.88112
ENSMUSG00000074121	Ntf5	28.5553	1.70004	0.368777	4.60993	4.02808e-06	1.85279e-05	6.92349	13.309	20.3292	38.8744	44.0359	47.86	3.24909
ENSMUSG00000054945	Gm9958	52.9747	1.15634	0.250871	4.60931	4.04014e-06	1.8575e-05	26.7049	36.378	35.3086	82.608	73.0351	63.8133	2.22892
ENSMUSG00000103115	RP23-398K14.4	38.8404	1.44161	0.313081	4.6046	4.13268e-06	1.89666e-05	19.7814	18.6326	24.609	54.4241	40.8138	74.7813	2.71624
ENSMUSG00000093989	Rnasek	23.5941	1.89864	0.41244	4.60344	4.15571e-06	1.90637e-05	10.8798	13.309	5.34979	28.1839	42.9619	40.8804	3.72863
ENSMUSG00000038224	Serpinf2	13.3418	2.84942	0.61913	4.6023	4.17851e-06	1.91598e-05	1.97814	3.54907	4.27983	27.212	16.1107	26.9213	7.2071
ENSMUSG00000062713	Sim2	10.6324	3.9484	0.859422	4.59425	4.34316e-06	1.98836e-05	1.97814	1.77454	0	18.4653	23.629	17.9475	15.4378
ENSMUSG00000047842	Diras2	18.7709	2.24038	0.488796	4.58347	4.57321e-06	2.0876e-05	1.97814	7.09814	10.6996	25.2683	38.6657	28.9154	4.72522
ENSMUSG00000028015	Ctso	48.7647	1.20019	0.262426	4.57344	4.79781e-06	2.18627e-05	36.5956	28.3926	23.5391	67.0583	75.1832	61.8192	2.2977
ENSMUSG00000038094	Atp13a4	6.75925	6.22235	1.36979	4.54257	5.55733e-06	2.51562e-05	0	0	0	3.88744	24.7031	11.965	74.6645
ENSMUSG00000034538	Zfp418	86.5217	0.895847	0.197214	4.54251	5.55881e-06	2.51574e-05	68.2458	56.7852	56.7078	134.117	95.5901	107.685	1.8607
ENSMUSG00000036957	Lrfn3	60.4334	1.04066	0.229096	4.54246	5.56015e-06	2.51579e-05	36.5956	36.378	46.0082	85.5236	77.3313	80.7638	2.05717
ENSMUSG00000025321	Itgb8	127.624	0.7724	0.170056	4.54202	5.5717e-06	2.52046e-05	101.874	103.81	75.967	136.06	195.476	152.554	1.70811
ENSMUSG00000039782	Cpeb2	172.94	0.641809	0.141387	4.53939	5.64178e-06	2.55048e-05	123.634	154.385	126.255	176.878	220.179	236.309	1.56028
ENSMUSG00000101791	RP24-98O21.6	12.6684	3.08746	0.681	4.53372	5.79545e-06	2.61591e-05	1.97814	0	6.41975	28.1839	21.4809	17.9475	8.50001
ENSMUSG00000089809	Rasgef1b	171.997	0.601423	0.132695	4.53238	5.83238e-06	2.63143e-05	149.35	141.076	118.765	197.287	219.105	206.396	1.51721
ENSMUSG00000100017	RP23-170I24.2	14.5059	2.68661	0.593026	4.53035	5.88873e-06	2.6551e-05	6.92349	2.6618	2.13992	35.9588	20.4069	18.9446	6.43801
ENSMUSG00000028977	Casz1	48.8933	1.22193	0.269838	4.52837	5.9441e-06	2.6783e-05	41.5409	23.069	23.5391	72.8894	65.5168	66.8046	2.33258
ENSMUSG00000090610	RP24-446O20.4	29.3456	1.55948	0.344546	4.5262	6.00536e-06	2.70353e-05	12.8579	18.6326	12.8395	42.7618	45.1099	43.8717	2.94748
ENSMUSG00000049184	Purg	97.4156	0.859372	0.190045	4.52195	6.12734e-06	2.75543e-05	85.06	66.5451	55.6378	105.933	140.7	130.618	1.81425
ENSMUSG00000049999	Ppp1r3d	68.3955	0.986189	0.218683	4.50967	6.49299e-06	2.90902e-05	43.5191	39.9271	54.5679	80.6643	100.96	90.7346	1.98095
ENSMUSG00000100164	RP24-467O4.1	101.107	0.786324	0.175028	4.49256	7.03711e-06	3.13638e-05	67.2568	75.4178	80.2469	131.201	114.923	137.598	1.72467
ENSMUSG00000031647	Mfap3l	179.38	0.604421	0.134649	4.48888	7.15999e-06	3.1863e-05	142.426	150.836	133.745	225.471	181.514	242.291	1.52037
ENSMUSG00000003123	Lipe	90.6682	0.857723	0.191197	4.48607	7.25491e-06	3.22645e-05	57.3661	74.5305	60.9876	122.454	129.96	98.7113	1.81218
ENSMUSG00000042116	Vwa1	62.2902	1.01498	0.226437	4.48242	7.38012e-06	3.27716e-05	34.6174	46.1379	42.7983	77.7487	82.7016	89.7375	2.02088
ENSMUSG00000001021	S100a3	63.4028	1.01568	0.226663	4.48101	7.42908e-06	3.29748e-05	40.5519	43.4761	41.7284	70.9457	86.9978	96.7171	2.02186
ENSMUSG00000050315	Synpo2	21.5292	2.06238	0.46037	4.47984	7.46983e-06	3.31413e-05	5.93442	3.54907	16.0494	43.7336	28.9993	30.9096	4.17676
ENSMUSG00000087269	RP23-32C16.1	32.4964	1.65811	0.372004	4.45724	8.30209e-06	3.66202e-05	14.836	23.069	8.55967	49.5648	31.1473	67.8017	3.15604
ENSMUSG00000034881	Tbxa2r	48.5877	1.1523	0.258523	4.45726	8.30151e-06	3.66202e-05	34.6174	31.0544	24.609	66.0864	63.3687	71.79	2.22269
ENSMUSG00000085704	RP23-23G3.3	51.0585	1.24974	0.280598	4.45383	8.43503e-06	3.71666e-05	16.8142	44.3634	28.8889	71.9176	80.5535	63.8133	2.37798
ENSMUSG00000046794	Ppp1r3b	34.2714	1.44502	0.325045	4.4456	8.76461e-06	3.85114e-05	17.8033	23.069	13.9095	45.6774	62.2947	42.8746	2.72267
ENSMUSG00000046058	Eid2	122.126	0.711286	0.160019	4.44501	8.78892e-06	3.861e-05	87.0382	90.5013	100.576	165.216	156.811	132.612	1.63726
ENSMUSG00000085628	Appbp2os	14.7409	2.46817	0.555445	4.44359	8.84688e-06	3.88396e-05	6.92349	5.32361	1.06996	22.3528	26.8512	25.9242	5.53342
ENSMUSG00000030256	Bhlhe41	126.434	1.26992	0.285893	4.44194	8.91528e-06	3.91065e-05	50.4426	102.923	68.4773	169.103	177.218	190.443	2.41148
ENSMUSG00000074576	Mocs3	165.99	0.594493	0.134058	4.43459	9.22484e-06	4.03437e-05	133.524	121.556	142.304	208.95	205.143	184.46	1.50994
ENSMUSG00000029627	Zkscan14	104.902	0.765623	0.172724	4.43263	9.30926e-06	4.06956e-05	79.1256	70.0942	84.5267	146.751	120.293	128.624	1.7001
ENSMUSG00000000247	Lhx2	19.8498	2.0512	0.463363	4.42676	9.56583e-06	4.17194e-05	5.93442	10.6472	6.41975	41.7899	20.4069	33.9008	4.1445
ENSMUSG00000075334	Rprm	41.5503	1.41	0.318979	4.42036	9.8538e-06	4.29025e-05	26.7049	30.1671	10.6996	52.4804	50.4802	78.7696	2.65737
ENSMUSG00000041347	Bdkrb1	12.9844	2.79907	0.633344	4.41951	9.89242e-06	4.30432e-05	1.97814	3.54907	4.27983	27.212	27.9252	12.9621	6.95992
ENSMUSG00000072949	Acot1	119.45	0.696356	0.157609	4.41826	9.95008e-06	4.32666e-05	91.9835	97.5995	83.4567	147.723	150.366	145.574	1.62041
ENSMUSG00000034551	Hdx	94.9136	0.840259	0.190237	4.4169	1.00125e-05	4.35195e-05	74.1802	79.8541	49.2181	116.623	115.997	133.609	1.79037
ENSMUSG00000090576	RP23-131B11.2	33.7756	1.42292	0.322248	4.4156	1.0073e-05	4.37735e-05	14.836	16.8581	23.5391	47.6211	56.9245	42.8746	2.68127
ENSMUSG00000085175	RP23-316C11.7	42.724	1.23742	0.280606	4.40982	1.03455e-05	4.48908e-05	24.7267	24.8435	26.749	59.2834	70.8871	49.8542	2.35777
ENSMUSG00000024901	Peli3	37.9174	1.36628	0.311429	4.38713	1.14857e-05	4.95974e-05	24.7267	17.7454	21.3992	69.9738	40.8138	52.8454	2.57805
ENSMUSG00000097123	Gm6297	20.9636	1.93835	0.44226	4.38282	1.17155e-05	5.05153e-05	4.94535	13.309	7.48971	40.8181	33.2954	25.9242	3.83266
ENSMUSG00000050035	Fhl4	67.1701	1.01739	0.232375	4.37823	1.19649e-05	5.15151e-05	49.4535	39.9271	43.8683	65.1145	100.96	103.697	2.02425
ENSMUSG00000060314	Zfp941	62.1266	1.0247	0.234356	4.37239	1.22892e-05	5.28115e-05	35.6065	44.3634	42.7983	97.1859	86.9978	65.8075	2.03453
ENSMUSG00000042500	Ago4	30.9601	1.45131	0.33203	4.37103	1.23663e-05	5.3132e-05	15.8251	17.7454	16.0494	38.8744	49.4061	47.86	2.73457
ENSMUSG00000025064	Col17a1	17.0293	2.17867	0.498446	4.37093	1.23719e-05	5.31447e-05	6.92349	7.09814	4.27983	22.3528	37.5916	23.93	4.52737
ENSMUSG00000027217	Tspan18	20.5517	2.02412	0.463624	4.36586	1.26622e-05	5.43238e-05	10.8798	7.09814	6.41975	48.5929	20.4069	29.9125	4.06743
ENSMUSG00000025002	Cyp2c55	16.0193	2.25048	0.515851	4.36266	1.28489e-05	5.50671e-05	3.95628	5.32361	7.48971	19.4372	28.9993	30.9096	4.75843
ENSMUSG00000050556	Kcnb1	13.5992	2.7567	0.631964	4.36211	1.28812e-05	5.51826e-05	1.97814	7.09814	1.06996	25.2683	32.2214	13.9592	6.75848
ENSMUSG00000074818	Pdzd7	63.2871	1.0265	0.235667	4.35572	1.32628e-05	5.67461e-05	50.4426	30.1671	44.9382	74.8331	81.6275	97.7142	2.03708
ENSMUSG00000028803	Nipal3	62.8232	0.985959	0.226413	4.3547	1.33252e-05	5.69657e-05	35.6065	47.9125	42.7983	81.6361	76.2573	92.7288	1.98063
ENSMUSG00000033276	Stk36	82.3711	0.860397	0.197922	4.34715	1.37919e-05	5.88386e-05	64.2895	57.6724	53.4979	95.2422	99.8863	123.638	1.81554
ENSMUSG00000017400	Stac2	29.6078	1.54648	0.355795	4.34654	1.383e-05	5.89886e-05	12.8579	21.2944	10.6996	49.5648	48.3321	34.8979	2.92103
ENSMUSG00000045005	Fzd5	143.388	0.682316	0.157052	4.34454	1.3957e-05	5.94438e-05	95.9398	133.977	99.5061	164.244	163.255	203.405	1.60471
ENSMUSG00000029408	Abcb9	19.6879	1.9365	0.446234	4.33965	1.42713e-05	6.07069e-05	7.91256	7.98541	8.55967	32.0713	38.6657	22.9329	3.82775
ENSMUSG00000075463	RP23-205I1.2	35.8315	1.35747	0.313273	4.3332	1.46961e-05	6.23974e-05	18.7923	23.069	18.1893	47.6211	64.4428	42.8746	2.56236
ENSMUSG00000110945	RP23-453B15.7	65.0353	1.05772	0.244314	4.32933	1.49561e-05	6.34755e-05	24.7267	58.5597	42.7983	90.3829	86.9978	86.7463	2.08164
ENSMUSG00000090659	Zfp493	167.142	0.596174	0.13771	4.32921	1.49646e-05	6.34982e-05	116.71	152.61	129.465	206.034	183.662	214.373	1.5117
ENSMUSG00000031576	Kcnu1	25.6211	1.72826	0.399716	4.32372	1.53418e-05	6.50453e-05	10.8798	15.9708	8.55967	42.7618	24.7031	50.8513	3.31328
ENSMUSG00000097757	Gm17518	24.5168	1.80689	0.418006	4.32265	1.54169e-05	6.53501e-05	10.8798	15.0836	6.41975	54.4241	34.3695	25.9242	3.49888
ENSMUSG00000064225	Paqr9	22.6832	1.74563	0.404116	4.31963	1.56291e-05	6.62084e-05	12.8579	8.87268	9.62962	36.9306	27.9252	39.8833	3.35342
ENSMUSG00000042647	Acad12	48.5926	1.14832	0.26589	4.31877	1.56901e-05	6.6453e-05	34.6174	29.2798	26.749	61.2271	56.9245	82.7579	2.21655
ENSMUSG00000112297	RP23-6C18.6	56.2226	1.01182	0.23589	4.28937	1.79177e-05	7.54522e-05	37.5847	40.8143	33.1687	72.8894	74.1092	78.7696	2.01645
ENSMUSG00000106121	RP23-63A19.3	16.4719	2.13235	0.497941	4.28234	1.84941e-05	7.77358e-05	3.95628	8.87268	5.34979	31.0995	23.629	25.9242	4.38432
ENSMUSG00000030088	Aldh1l1	11.1524	2.91281	0.681281	4.27549	1.90713e-05	8.00146e-05	3.95628	1.77454	2.13992	15.5497	22.555	20.9388	7.53085
ENSMUSG00000113165	RP24-276C17.2	35.2743	1.3391	0.31322	4.27526	1.90915e-05	8.00666e-05	15.8251	18.6326	25.679	43.7336	56.9245	50.8513	2.52993
ENSMUSG00000015533	Itga2	60.4708	1.00016	0.234323	4.26829	1.96976e-05	8.24735e-05	42.53	41.7016	36.3786	77.7487	96.6642	67.8017	2.00022
ENSMUSG00000104158	Becn2	9.71436	3.7629	0.881859	4.267	1.98116e-05	8.28666e-05	0	0	4.27983	14.5779	21.4809	17.9475	13.5752
ENSMUSG00000045746	RP23-197N18.1	9.64208	4.83493	1.13318	4.26669	1.98394e-05	8.2966e-05	1.97814	0	0	19.4372	21.4809	14.9563	28.5404
ENSMUSG00000079038	RP23-114B10.4	67.8694	0.914004	0.214257	4.26592	1.99081e-05	8.32192e-05	45.4972	43.4761	52.4279	87.4673	95.5901	82.7579	1.88427
ENSMUSG00000113780	RP23-349P1.2	5.19935	5.85349	1.37404	4.26005	2.04384e-05	8.53667e-05	0	0	0	9.71859	7.51832	13.9592	57.8196
ENSMUSG00000024663	Rab3il1	49.1402	1.11486	0.261726	4.25964	2.0476e-05	8.54541e-05	22.7486	31.0544	39.5885	64.1427	65.5168	71.79	2.16573
ENSMUSG00000112770	RP23-6C18.5	19.9199	1.95197	0.459626	4.24687	2.16778e-05	9.0213e-05	13.847	4.43634	6.41975	29.1558	25.7771	39.8833	3.86903
ENSMUSG00000032358	Fam83b	15.6437	2.22221	0.52362	4.24393	2.1964e-05	9.12927e-05	2.96721	7.09814	6.41975	18.4653	28.9993	29.9125	4.66607
ENSMUSG00000032561	Acpp	32.5257	4.03364	0.95105	4.24125	2.22278e-05	9.23331e-05	0	8.87268	2.13992	60.2552	73.0351	50.8513	16.3775
ENSMUSG00000104116	RP23-61D6.5	5.05462	5.81113	1.37294	4.23262	2.30989e-05	9.57774e-05	0	0	0	10.6904	9.66642	9.97083	56.1466
ENSMUSG00000108574	RP23-292C5.9	13.2682	2.53387	0.600994	4.21613	2.4853e-05	0.000102781	0	5.32361	6.41975	21.3809	22.555	23.93	5.79123
ENSMUSG00000056900	Usp13	27.1646	1.51946	0.360589	4.21382	2.51091e-05	0.000103798	14.836	12.4218	14.9794	43.7336	45.1099	31.9067	2.86683
ENSMUSG00000022594	Lynx1	89.4381	0.842945	0.20008	4.21303	2.51965e-05	0.000104013	64.2895	49.687	79.1769	130.229	95.5901	117.656	1.79371
ENSMUSG00000097217	RP24-236O3.3	55.1081	1.04193	0.247318	4.2129	2.52114e-05	0.000104053	24.7267	42.5889	40.6584	73.8613	73.0351	75.7783	2.05897
ENSMUSG00000097337	Gm26606	31.9272	1.55343	0.368752	4.21267	2.52367e-05	0.000104137	12.8579	11.5345	24.609	36.9306	68.739	36.8921	2.93514
ENSMUSG00000027175	Tcp11l1	88.5318	0.784654	0.186272	4.21242	2.52654e-05	0.000104234	55.3879	70.0942	69.5473	113.707	112.775	109.679	1.72268
ENSMUSG00000026110	Mgat4a	60.4557	1.01569	0.241386	4.20772	2.57962e-05	0.000106275	47.4754	30.1671	42.7983	89.411	88.0718	64.8104	2.02186
ENSMUSG00000089889	AC123686.3	38.3655	1.28771	0.306039	4.20766	2.5803e-05	0.000106282	15.8251	28.3926	22.4691	66.0864	51.5542	45.8658	2.4414
ENSMUSG00000097055	RP23-15F7.3	16.5635	2.41619	0.574473	4.20593	2.60014e-05	0.000107077	1.97814	5.32361	8.55967	47.6211	13.9626	21.9358	5.3376
ENSMUSG00000027612	Mmp24	18.8566	2.07483	0.494802	4.19325	2.74991e-05	0.000113018	9.8907	3.54907	8.55967	46.6492	22.555	21.9358	4.21293
ENSMUSG00000049001	Ndnf	19.2978	1.84332	0.440392	4.18565	2.84357e-05	0.000116541	7.91256	9.75995	7.48971	34.0151	24.7031	31.9067	3.58836
ENSMUSG00000032278	Paqr5	11.7167	2.96551	0.708732	4.18425	2.86105e-05	0.000117234	2.96721	0	5.34979	23.3246	10.7405	27.9183	7.81103
ENSMUSG00000090053	Palm2	37.5218	1.24482	0.297555	4.1835	2.87056e-05	0.0001176	22.7486	26.618	17.1193	55.396	49.4061	53.8425	2.36989
ENSMUSG00000080797	RP23-101H1.5	80.4891	0.832946	0.199139	4.18273	2.88031e-05	0.000117976	59.3442	52.3488	62.0576	95.2422	119.219	94.7229	1.78132
ENSMUSG00000034949	Zfr2	67.8586	0.949219	0.227012	4.18137	2.89763e-05	0.000118662	36.5956	56.7852	44.9382	80.6643	107.405	80.7638	1.93083
ENSMUSG00000046280	She	16.8073	2.04333	0.488719	4.18099	2.90238e-05	0.000118833	9.8907	3.54907	6.41975	27.212	26.8512	26.9213	4.12196
ENSMUSG00000097187	RP23-399J8.10	87.0372	0.811785	0.194231	4.17948	2.92182e-05	0.000119581	63.3005	60.3342	66.3374	131.201	92.368	108.682	1.75538
ENSMUSG00000043391	RP23-245B21.4	148.965	0.593431	0.14211	4.17586	2.96859e-05	0.000121422	129.568	123.33	102.716	176.878	185.81	175.487	1.50883
ENSMUSG00000041609	Bicdl1	120.209	0.695928	0.166964	4.16814	3.07094e-05	0.000125359	73.1912	98.4867	103.786	166.188	144.996	134.606	1.61993
ENSMUSG00000107726	RP23-47A6.5	11.1927	2.91321	0.699155	4.16676	3.08955e-05	0.000126019	1.97814	1.77454	4.27983	30.1276	15.0366	13.9592	7.53294
ENSMUSG00000051000	Fam160a1	151.005	0.602322	0.144688	4.1629	3.14236e-05	0.000128034	115.721	140.188	102.716	172.991	187.958	186.455	1.51816
ENSMUSG00000022126	Acod1	5.17383	5.83756	1.40271	4.16162	3.16005e-05	0.000128689	0	0	0	3.88744	17.1847	9.97083	57.1846
ENSMUSG00000084950	RP23-226O20.3	109.896	0.690572	0.166049	4.15885	3.19847e-05	0.000130228	87.0382	81.6287	83.4567	129.257	150.366	127.627	1.61392
ENSMUSG00000011148	Adssl1	35.6981	1.32795	0.321421	4.13148	3.60428e-05	0.000145836	11.8688	19.5199	29.9588	54.4241	51.5542	46.8629	2.51045
ENSMUSG00000045775	Slc16a5	30.511	1.44946	0.350835	4.13147	3.60452e-05	0.000145836	16.8142	13.309	19.2592	44.7055	31.1473	57.8308	2.73107
ENSMUSG00000034997	Htr2a	126.04	0.663866	0.160822	4.12794	3.66024e-05	0.000147886	90.0054	115.345	86.6666	168.132	138.552	157.539	1.58432
ENSMUSG00000029869	Ephb6	69.7403	0.924036	0.224016	4.12486	3.70955e-05	0.00014982	60.3333	42.5889	41.7284	102.045	73.0351	98.7113	1.89742
ENSMUSG00000010080	Epn3	67.1547	0.987169	0.239474	4.12224	3.75202e-05	0.000151415	49.4535	40.8143	44.9382	64.1427	85.9237	117.656	1.98229
ENSMUSG00000112134	RP24-227O16.3	9.73449	3.1749	0.770491	4.12062	3.77849e-05	0.000152394	3.95628	1.77454	0	15.5497	17.1847	19.9417	9.03112
ENSMUSG00000037217	Syn1	17.3219	1.92687	0.468238	4.11516	3.86916e-05	0.000155745	7.91256	5.32361	8.55967	27.212	28.9993	25.9242	3.8023
ENSMUSG00000066952	Myo1h	131.753	0.614426	0.14946	4.11097	3.94001e-05	0.000158504	101.874	112.683	97.3662	164.244	156.811	157.539	1.53095
ENSMUSG00000063568	Jazf1	62.7522	0.918002	0.223392	4.10938	3.96719e-05	0.000159513	47.4754	38.1525	44.9382	87.4673	82.7016	75.7783	1.8895
ENSMUSG00000097345	AA543186	12.3448	2.57752	0.627384	4.10837	3.9847e-05	0.000160176	6.92349	3.54907	0	23.3246	19.3328	20.9388	5.96914
ENSMUSG00000020553	Pctp	94.9041	0.737411	0.179508	4.10794	3.99197e-05	0.000160437	80.1147	62.996	70.6172	114.679	121.367	119.65	1.66718
ENSMUSG00000107005	RP23-201C9.2	4.6924	5.7057	1.39308	4.09573	4.20833e-05	0.00016844	0	0	0	11.6623	7.51832	8.97375	52.1901
ENSMUSG00000003546	Klc4	174.478	0.599846	0.147074	4.07853	4.53205e-05	0.000180798	118.688	172.13	124.115	187.569	204.069	240.297	1.51555
ENSMUSG00000103138	RP23-345J21.1	8.82757	4.70125	1.15478	4.07114	4.67838e-05	0.00018631	1.97814	0	0	9.71859	19.3328	21.9358	26.0146
ENSMUSG00000024621	Csf1r	23.1816	1.65236	0.406342	4.06642	4.77406e-05	0.000189973	7.91256	17.7454	7.48971	37.9025	31.1473	36.8921	3.14347
ENSMUSG00000034839	Larp6	50.7318	1.0455	0.257482	4.06047	4.89734e-05	0.000194576	31.6502	36.378	31.0288	53.4522	74.1092	77.7725	2.06408
ENSMUSG00000036862	Dchs1	41.0422	1.18358	0.291499	4.06032	4.90061e-05	0.000194652	20.7705	25.7308	28.8889	48.5929	50.4802	71.79	2.27139
ENSMUSG00000096967	RP23-61D6.4	47.354	1.0592	0.261265	4.05411	5.03264e-05	0.000199643	25.7158	30.1671	36.3786	61.2271	69.813	60.8221	2.08377
ENSMUSG00000083287	RP23-105M20.1	9.56657	3.13762	0.776099	4.04281	5.2814e-05	0.000209027	0	2.6618	3.20987	21.3809	17.1847	12.9621	8.80073
ENSMUSG00000046585	Cfap58	8.64566	4.65509	1.15233	4.03971	5.35165e-05	0.000211657	0	0	2.13992	10.6904	16.1107	22.9329	25.1954
ENSMUSG00000056501	Cebpb	135.327	0.594811	0.147348	4.03677	5.41929e-05	0.000214236	114.732	110.021	98.4361	168.132	161.107	159.533	1.51027
ENSMUSG00000087614	RP23-428B12.2	13.4054	2.27488	0.564391	4.03068	5.56156e-05	0.00021948	5.93442	2.6618	5.34979	27.212	19.3328	19.9417	4.83957
ENSMUSG00000022756	Slc7a4	36.4463	1.2063	0.299553	4.02701	5.64911e-05	0.000222721	22.7486	23.9562	19.2592	56.3678	50.4802	45.8658	2.30746
ENSMUSG00000087424	RP23-216M21.4	12.5192	2.57201	0.638907	4.02565	5.68193e-05	0.000223843	1.97814	3.54907	5.34979	25.2683	28.9993	9.97083	5.94639
ENSMUSG00000024331	Dsc2	22.9591	1.59882	0.397324	4.02397	5.72246e-05	0.000225354	8.90163	12.4218	12.8395	36.9306	39.7397	26.9213	3.02895
ENSMUSG00000061882	Ccdc62	29.2076	1.49907	0.372599	4.02327	5.73965e-05	0.000225987	7.91256	19.5199	18.1893	41.7899	56.9245	30.9096	2.8266
ENSMUSG00000022484	Hoxc10	64.1337	0.887343	0.221014	4.01488	5.94772e-05	0.000233776	43.5191	42.5889	49.2181	93.2985	78.4054	77.7725	1.84977
ENSMUSG00000110830	RP23-331E5.8	8.372	4.62706	1.15293	4.01331	5.98738e-05	0.00023529	1.97814	0	0	20.409	12.8886	14.9563	24.7107
ENSMUSG00000027173	Depdc7	112.558	0.675687	0.168548	4.00887	6.10107e-05	0.000239483	74.1802	87.8395	98.4361	141.891	122.441	150.56	1.59736
ENSMUSG00000097882	RP23-47L13.1	18.6482	1.84771	0.461186	4.00644	6.16406e-05	0.000241724	4.94535	9.75995	9.62962	28.1839	21.4809	37.8892	3.59929
ENSMUSG00000073555	AC102225.2	4.71827	5.71155	1.42657	4.00368	6.2364e-05	0.000244374	0	0	0	14.5779	10.7405	2.99125	52.4021
ENSMUSG00000040329	Il7	8.72565	4.70506	1.17571	4.00187	6.28426e-05	0.000246203	0	1.77454	0	7.77487	26.8512	15.9533	26.0834
ENSMUSG00000014602	Kif1a	13.0927	2.34748	0.587273	3.99726	6.40809e-05	0.000250815	3.95628	1.77454	7.48971	27.212	17.1847	20.9388	5.08934
ENSMUSG00000028435	Aqp3	8.92453	3.66436	0.917521	3.99376	6.50346e-05	0.000254305	1.97814	0.887268	1.06996	24.2965	19.3328	5.9825	12.6789
ENSMUSG00000097350	4732491K20Rik	41.4734	1.14165	0.285953	3.99243	6.54e-05	0.000255637	31.6502	19.5199	26.749	64.1427	56.9245	49.8542	2.20633
ENSMUSG00000038637	Lrrc56	34.4006	1.2912	0.323491	3.99144	6.5673e-05	0.000256655	21.7595	23.9562	13.9095	54.4241	36.5176	55.8367	2.44731
ENSMUSG00000037705	Tecta	4.41533	5.61328	1.40655	3.99082	6.58446e-05	0.000257227	0	0	0	7.77487	10.7405	7.97667	48.9515
ENSMUSG00000034957	Cebpa	56.1605	0.95994	0.240685	3.98836	6.65308e-05	0.000259809	41.5409	43.4761	28.8889	68.0301	76.2573	78.7696	1.94523
ENSMUSG00000068417	Pnp2	11.5142	2.57233	0.645062	3.98773	6.67083e-05	0.000260453	3.95628	0.887268	5.34979	21.3809	22.555	14.9563	5.94771
ENSMUSG00000107278	RP24-478I22.8	33.1771	1.28686	0.322767	3.98695	6.6928e-05	0.000261162	15.8251	26.618	14.9794	48.5929	46.184	46.8629	2.43996
ENSMUSG00000025738	Fbxl16	54.6835	0.971979	0.24424	3.9796	6.90307e-05	0.000268652	32.6393	42.5889	35.3086	81.6361	74.1092	61.8192	1.96153
ENSMUSG00000044006	Cilp2	10.6948	2.80485	0.704976	3.97864	6.93109e-05	0.000269691	1.97814	0	6.41975	17.4935	19.3328	18.9446	6.98784
ENSMUSG00000110537	RP23-115O21.3	8.13407	4.57133	1.15079	3.97235	7.11665e-05	0.000276597	0.98907	0	1.06996	16.5216	18.2588	11.965	23.7743
ENSMUSG00000029699	Ssc4d	75.0687	0.79355	0.200082	3.96613	7.30476e-05	0.000283425	55.3879	56.7852	52.4279	94.2703	98.8123	92.7288	1.73333
ENSMUSG00000026489	Adck3	50.336	1.10194	0.277966	3.96429	7.3616e-05	0.000285469	21.7595	48.7997	24.609	69.002	73.0351	64.8104	2.14643
ENSMUSG00000051029	Serpinb1b	9.69524	2.9349	0.740456	3.96364	7.38157e-05	0.000286189	2.96721	3.54907	0	19.4372	18.2588	13.9592	7.64704
ENSMUSG00000074817	Papolb	24.4593	1.56919	0.396205	3.96055	7.47771e-05	0.000289706	8.90163	14.1963	13.9095	33.0432	26.8512	49.8542	2.96738
ENSMUSG00000034613	Ppm1h	63.8125	0.874885	0.221143	3.9562	7.61502e-05	0.000294684	46.4863	40.8143	48.1481	83.5799	74.1092	89.7375	1.83386
ENSMUSG00000015396	Cd83	10.4892	2.80741	0.710548	3.95105	7.78106e-05	0.000300713	1.97814	1.77454	4.27983	27.212	10.7405	16.9504	7.00024
ENSMUSG00000007021	Syngr3	77.927	0.796859	0.201758	3.94958	7.82896e-05	0.000302336	55.3879	59.447	55.6378	91.3547	115.997	89.7375	1.73731
ENSMUSG00000032890	Rims3	13.5542	2.19009	0.554896	3.94685	7.91864e-05	0.000305684	1.97814	6.21088	6.41975	24.2965	21.4809	20.9388	4.56334
ENSMUSG00000092486	RP23-3M10.7	130.746	0.592954	0.150313	3.9448	7.9867e-05	0.000308022	111.765	98.4867	102.716	153.554	151.441	166.513	1.50833
ENSMUSG00000086241	RP23-280M4.5	14.7427	2.10791	0.534494	3.94375	8.02187e-05	0.000309204	8.90163	3.54907	4.27983	20.409	20.4069	30.9096	4.31066
ENSMUSG00000074629	4930518I15Rik	31.8578	1.30369	0.330594	3.94347	8.03096e-05	0.000309496	19.7814	22.1817	12.8395	42.7618	39.7397	53.8425	2.4686
ENSMUSG00000055733	Nap1l3	24.718	1.50033	0.381139	3.93642	8.27049e-05	0.000318011	15.8251	14.1963	8.55967	42.7618	30.0733	36.8921	2.82907
ENSMUSG00000112639	RP24-310D17.9	72.7305	0.920225	0.233977	3.93297	8.39014e-05	0.000322431	37.5847	72.756	39.5885	104.961	97.7382	83.755	1.89241
ENSMUSG00000073490	Ifi207	4.32576	5.5906	1.4264	3.91939	8.87739e-05	0.000339314	0	0	0	10.6904	4.29619	10.9679	48.1879
ENSMUSG00000031883	Car7	16.2647	1.9376	0.494521	3.91812	8.92419e-05	0.000340976	3.95628	10.6472	5.34979	29.1558	22.555	25.9242	3.83067
ENSMUSG00000028555	Ttc39a	46.2541	1.05737	0.270598	3.90752	9.32482e-05	0.000355423	36.5956	32.8289	20.3292	68.0301	56.9245	62.8163	2.08113
ENSMUSG00000024352	Spata24	90.8459	0.748367	0.191673	3.9044	9.44598e-05	0.000359707	66.2677	63.8833	73.8271	133.145	91.2939	116.659	1.67989
ENSMUSG00000113528	RP23-5P19.9	17.12	1.84795	0.473413	3.90346	9.48272e-05	0.00036104	5.93442	8.87268	7.48971	34.0151	21.4809	24.9271	3.59988
ENSMUSG00000033268	Duox1	8.05833	3.52337	0.903468	3.89983	9.62603e-05	0.000366021	1.97814	1.77454	0	16.5216	16.1107	11.965	11.4985
ENSMUSG00000039670	Oxld1	81.4476	0.765129	0.196463	3.89452	9.83925e-05	0.000373575	66.2677	61.2215	53.4979	107.876	89.1458	110.676	1.69952
ENSMUSG00000042870	Tom1	98.648	0.689655	0.17722	3.89152	9.96185e-05	0.00037788	72.2021	68.3196	86.6666	131.201	113.849	119.65	1.6129
ENSMUSG00000066829	Zfp810	93.0011	0.756771	0.194578	3.8893	0.000100535	0.000381215	82.0928	73.6432	51.358	121.482	98.8123	130.618	1.6897
ENSMUSG00000020656	Grhl1	42.9019	1.2236	0.314642	3.88887	0.000100711	0.000381812	10.8798	38.1525	27.8189	68.0301	53.7023	58.8279	2.33529
ENSMUSG00000047473	Zfp30	123.557	0.63105	0.162356	3.88682	0.000101565	0.000384978	99.8961	111.796	78.1069	148.694	163.255	139.592	1.54869
ENSMUSG00000053181	RP24-270A10.2	16.541	1.85909	0.478513	3.88513	0.000102274	0.000387237	7.91256	7.09814	6.41975	31.0995	25.7771	20.9388	3.62778
ENSMUSG00000101731	RP23-386K20.4	7.72864	4.52813	1.16716	3.87962	0.000104619	0.000395316	0	1.77454	0	16.5216	16.1107	11.965	23.0729
ENSMUSG00000089818	RP23-130N20.4	8.91832	3.00627	0.775088	3.87862	0.000105051	0.000396801	1.97814	0.887268	3.20987	16.5216	13.9626	16.9504	8.03485
ENSMUSG00000108472	RP23-84M17.5	9.98632	2.93304	0.756448	3.87739	0.000105584	0.000398668	4.94535	0	2.13992	21.3809	21.4809	9.97083	7.63719
ENSMUSG00000070371	Prss36	105.655	0.649206	0.167516	3.87549	0.000106411	0.000401568	85.06	81.6287	80.2469	135.088	120.293	131.615	1.56831
ENSMUSG00000044676	Zfp612	103.258	0.674014	0.173997	3.87371	0.000107192	0.000404366	90.0054	79.8541	68.4773	115.651	129.96	135.603	1.59551
ENSMUSG00000020034	Tcp11l2	140.199	0.618561	0.159795	3.87095	0.000108411	0.000408814	108.798	100.261	123.045	133.145	181.514	194.431	1.53534
ENSMUSG00000038295	Atg9b	98.1647	0.736056	0.190336	3.86714	0.000110119	0.000414874	78.1365	90.5013	51.358	122.454	114.923	131.615	1.66562
ENSMUSG00000053004	Hrh1	40.1446	1.20773	0.312461	3.86521	0.000110993	0.000418014	20.7705	20.4072	32.0987	59.2834	36.5176	71.79	2.30974
ENSMUSG00000034258	Mfsd7c	13.3555	2.28528	0.591566	3.86311	0.000111953	0.000421398	9.8907	2.6618	1.06996	23.3246	18.2588	24.9271	4.8746
ENSMUSG00000043670	Diras1	11.234	2.41162	0.624687	3.86053	0.000113142	0.00042564	3.95628	4.43634	2.13992	19.4372	21.4809	15.9533	5.32072
ENSMUSG00000030087	Klf15	9.85566	2.73995	0.70992	3.85951	0.000113614	0.000427258	3.95628	3.54907	0	17.4935	17.1847	16.9504	6.68045
ENSMUSG00000032068	Plet1	8.0068	3.51666	0.9112	3.85937	0.000113678	0.000427421	1.97814	1.77454	0	13.606	10.7405	19.9417	11.4451
ENSMUSG00000100876	RP23-45G16.6	32.9299	1.21264	0.314482	3.85598	0.000115267	0.000433158	21.7595	19.5199	18.1893	42.7618	50.4802	44.8688	2.31761
ENSMUSG00000047419	Cmya5	14.1603	2.13077	0.553094	3.85246	0.000116939	0.000439122	9.8907	1.77454	4.27983	21.3809	24.7031	22.9329	4.37951
ENSMUSG00000033715	Akr1c14	60.5552	0.989575	0.257129	3.84856	0.000118815	0.000446003	26.7049	55.0106	39.5885	75.805	65.5168	100.705	1.9856
ENSMUSG00000113049	RP24-574N19.4	9.78951	2.69239	0.699721	3.8478	0.000119181	0.000447293	2.96721	1.77454	3.20987	17.4935	19.3328	13.9592	6.46383
ENSMUSG00000049036	Tmem121	85.9339	0.741271	0.192775	3.84526	0.000120424	0.000451712	64.2895	61.2215	67.4074	95.2422	126.737	100.705	1.67165
ENSMUSG00000091844	Gm8251	47.8583	1.09372	0.284832	3.83986	0.000123107	0.000460931	30.6612	30.1671	31.0288	91.3547	45.1099	58.8279	2.13423
ENSMUSG00000053985	Zfp14	51.782	0.987672	0.257395	3.83718	0.000124454	0.000465638	43.5191	25.7308	35.3086	78.7206	66.5909	60.8221	1.98298
ENSMUSG00000087006	RP23-375N21.2	14.9368	2.14431	0.559006	3.83594	0.000125086	0.000467574	1.97814	7.09814	7.48971	25.2683	12.8886	34.8979	4.42082
ENSMUSG00000000792	Slc5a5	40.3612	1.10373	0.288063	3.83155	0.000127336	0.000475553	19.7814	30.1671	26.749	46.6492	57.9985	60.8221	2.1491
ENSMUSG00000114025	RP23-302E1.4	90.6792	0.733164	0.19137	3.83112	0.000127559	0.000476214	76.1584	76.305	51.358	124.398	104.182	111.673	1.66228
ENSMUSG00000027463	Slc52a3	4.02326	5.48359	1.43155	3.83052	0.000127872	0.000477209	0	0	0	9.71859	6.44428	7.97667	44.7431
ENSMUSG00000050106	Tmc8	11.2524	2.57396	0.672388	3.82808	0.000129145	0.000481346	1.97814	4.43634	3.20987	9.71859	18.2588	29.9125	5.95441
ENSMUSG00000084807	RP23-383I7.4	8.38531	3.21501	0.840512	3.82506	0.000130741	0.00048694	2.96721	0.887268	1.06996	12.6342	11.8145	20.9388	9.28567
ENSMUSG00000054383	Pnma1	38.6708	1.13345	0.296375	3.82437	0.000131106	0.000488036	16.8142	23.9562	32.0987	50.5367	54.7764	53.8425	2.19383
ENSMUSG00000035713	Usp35	130.788	0.590288	0.154421	3.82258	0.000132064	0.000491333	109.787	102.036	101.646	180.766	143.922	146.571	1.50555
ENSMUSG00000033107	Rnf125	36.0219	1.15064	0.30104	3.82223	0.000132248	0.000491929	24.7267	23.9562	18.1893	44.7055	53.7023	50.8513	2.22013
ENSMUSG00000113853	RP23-189B9.2	24.1333	1.48523	0.389684	3.81137	0.0001382	0.000512954	15.8251	10.6472	11.7695	46.6492	28.9993	30.9096	2.79961
ENSMUSG00000028602	Tnfrsf8	7.48536	4.46411	1.17439	3.80121	0.000143991	0.000533101	0.98907	0.887268	0	8.74673	19.3328	14.9563	22.0715
ENSMUSG00000045349	Sh2d5	100.906	0.700844	0.184696	3.79459	0.000147891	0.000546945	77.1475	89.6141	63.1275	141.891	129.96	103.697	1.62546
ENSMUSG00000097842	RP23-201L15.5	29.4487	1.29835	0.342938	3.78597	0.000153112	0.000565236	14.836	15.0836	21.3992	36.9306	37.5916	50.8513	2.45948
ENSMUSG00000041020	Map7d2	33.124	1.20752	0.319015	3.78515	0.000153619	0.000566802	18.7923	24.8435	16.0494	47.6211	51.5542	39.8833	2.3094
ENSMUSG00000097787	2700046G09Rik	35.2541	1.25778	0.332516	3.78261	0.000155191	0.000572089	25.7158	27.5053	8.55967	46.6492	47.258	55.8367	2.39127
ENSMUSG00000049515	Espnl	3.98919	5.47397	1.44788	3.78067	0.000156405	0.000576357	0	0	0	11.6623	4.29619	7.97667	44.4457
ENSMUSG00000048373	Fgfbp1	8.7079	3.01515	0.798334	3.77681	0.000158852	0.000584851	1.97814	3.54907	0	17.4935	18.2588	10.9679	8.08447
ENSMUSG00000111313	RP23-143D12.4	9.69347	2.71289	0.719138	3.77242	0.000161672	0.000594804	3.95628	3.54907	0	13.606	16.1107	20.9388	6.55633
ENSMUSG00000003882	Il7r	4.13392	5.52655	1.46555	3.77096	0.000162621	0.000597655	0	0	0	10.6904	2.14809	11.965	46.0953
ENSMUSG00000097855	A930007I19Rik	17.9572	1.75804	0.466544	3.76823	0.000164412	0.000603911	8.90163	6.21088	9.62962	20.409	24.7031	37.8892	3.38239
ENSMUSG00000052776	Oas1a	81.8768	0.753816	0.200171	3.76587	0.000165973	0.0006091	59.3442	58.5597	65.2674	122.454	99.8863	85.7492	1.68625
ENSMUSG00000099470	RP23-326F22.4	13.7242	2.06765	0.549043	3.76592	0.000165934	0.0006091	3.95628	3.54907	8.55967	17.4935	26.8512	21.9358	4.19204
ENSMUSG00000054901	Arhgef33	3.9294	5.44323	1.44629	3.76358	0.000167495	0.00061425	0	0	0	4.85929	10.7405	7.97667	43.5085
ENSMUSG00000100291	RP23-238I17.4	3.86548	5.42503	1.44167	3.76301	0.000167879	0.000615437	0	0	0	7.77487	6.44428	8.97375	42.9632
ENSMUSG00000030030	RP23-321M22.3	17.738	1.74499	0.46397	3.76099	0.000169242	0.000620321	11.8688	6.21088	6.41975	23.3246	24.7031	33.9008	3.35192
ENSMUSG00000025129	Ppp1r27	10.3931	2.64106	0.702244	3.76089	0.000169309	0.000620457	0	6.21088	2.13992	17.4935	22.555	13.9592	6.23791
ENSMUSG00000110656	RP23-354I24.7	64.1441	0.874008	0.232995	3.7512	0.000175993	0.000644033	45.4972	58.5597	31.0288	81.6361	78.4054	89.7375	1.83275
ENSMUSG00000031070	Mrgprf	27.6025	1.43109	0.382154	3.7448	0.000180534	0.000659826	20.7705	5.32361	19.2592	41.7899	37.5916	40.8804	2.69651
ENSMUSG00000041649	Klf8	102.839	0.67409	0.180209	3.74059	0.000183585	0.000670263	96.9289	77.1923	63.1275	117.595	138.552	123.638	1.59559
ENSMUSG00000033419	Snap91	7.28194	4.39398	1.17477	3.74028	0.000183818	0.000670872	0	0	2.13992	9.71859	12.8886	18.9446	21.0243
ENSMUSG00000000120	Ngfr	3.95926	5.45196	1.45826	3.73867	0.000184999	0.000674705	0	0	0	3.88744	12.8886	6.97958	43.7728
ENSMUSG00000097309	RP24-326A21.3	39.2177	1.17509	0.31454	3.73589	0.000187051	0.000681826	36.5956	19.5199	16.0494	44.7055	52.6283	65.8075	2.25807
ENSMUSG00000109953	RP23-118B13.3	40.6554	1.04851	0.280819	3.73377	0.000188631	0.000686974	24.7267	23.9562	31.0288	56.3678	57.9985	49.8542	2.0684
ENSMUSG00000020848	Doc2b	42.2874	1.0752	0.288139	3.73151	0.000190333	0.000692804	19.7814	31.9416	29.9588	62.199	44.0359	65.8075	2.10701
ENSMUSG00000095134	RP24-500I4.1	23.4625	1.45683	0.390916	3.7267	0.000194002	0.000705409	10.8798	17.7454	8.55967	34.0151	38.6657	30.9096	2.74504
ENSMUSG00000028978	Nos3	7.05087	4.3915	1.17952	3.72313	0.000196767	0.000714704	0	1.77454	0	13.606	13.9626	12.9621	20.9881
ENSMUSG00000109141	RP23-310J6.2	3.83562	5.41634	1.45506	3.72242	0.000197323	0.000716596	0	0	0	8.74673	4.29619	9.97083	42.7053
ENSMUSG00000029449	Rhof	28.2894	1.37761	0.370596	3.71728	0.000201382	0.000729917	9.8907	23.069	13.9095	38.8744	31.1473	52.8454	2.59837
ENSMUSG00000106891	RP24-544J6.6	21.5125	1.4797	0.398253	3.71549	0.000202811	0.000734708	10.8798	12.4218	10.6996	31.0995	30.0733	33.9008	2.78892
ENSMUSG00000054659	Pm20d2	16.5778	1.87385	0.50457	3.71375	0.000204211	0.000739387	6.92349	8.87268	5.34979	14.5779	26.8512	36.8921	3.66509
ENSMUSG00000097815	Gm26809	44.1465	0.99967	0.269195	3.71355	0.00020437	0.000739833	32.6393	24.8435	31.0288	61.2271	62.2947	52.8454	1.99954
ENSMUSG00000029167	Ppargc1a	11.8802	2.38548	0.642606	3.7122	0.000205469	0.000743285	1.97814	7.09814	2.13992	20.409	10.7405	28.9154	5.22518
ENSMUSG00000001930	Vwf	8.36944	3.18582	0.860222	3.70348	0.000212661	0.000768221	2.96721	0	2.13992	14.5779	22.555	7.97667	9.09969
ENSMUSG00000026841	Fibcd1	10.7817	2.51607	0.679468	3.703	0.000213061	0.000769394	5.93442	3.54907	0	18.4653	11.8145	24.9271	5.72022
ENSMUSG00000042804	Gpr153	27.5477	1.33543	0.36078	3.70151	0.000214324	0.000773548	22.7486	12.4218	11.7695	44.7055	39.7397	33.9008	2.5235
ENSMUSG00000044014	Npy5r	3.73337	5.37157	1.45294	3.69702	0.000218141	0.000786496	0	0	0	5.83115	8.59237	7.97667	41.4004
ENSMUSG00000019935	Slc17a8	16.0925	1.81558	0.491421	3.69455	0.000220273	0.000793904	8.90163	7.09814	5.34979	31.0995	17.1847	26.9213	3.52001
ENSMUSG00000004885	Crabp2	24.6417	1.38015	0.373858	3.69166	0.000222799	0.000802724	14.836	12.4218	13.9095	38.8744	27.9252	39.8833	2.60296
ENSMUSG00000001665	Gstt3	55.199	0.912627	0.247601	3.68588	0.00022791	0.000820562	41.5409	31.0544	42.7983	87.4673	65.5168	62.8163	1.88247
ENSMUSG00000074824	Rslcan18	12.7565	2.07406	0.562883	3.6847	0.000228969	0.000823944	4.94535	4.43634	5.34979	24.2965	22.555	14.9563	4.21069
ENSMUSG00000113170	RP24-177A17.5	10.6567	2.45923	0.667609	3.68363	0.000229932	0.000827265	3.95628	1.77454	4.27983	23.3246	9.66642	20.9388	5.49922
ENSMUSG00000031965	Tbx20	127.358	0.606812	0.164891	3.68008	0.000233159	0.00083858	90.0054	115.345	97.3662	160.357	124.589	176.484	1.52289
ENSMUSG00000095079	Igha	3.72474	5.36908	1.46006	3.67731	0.000235706	0.000847147	0	0	0	4.85929	7.51832	9.97083	41.329
ENSMUSG00000051951	Xkr4	6.89752	4.35804	1.18525	3.67689	0.000236092	0.000848239	0	1.77454	0	13.606	15.0366	10.9679	20.5069
ENSMUSG00000103622	RP23-298I7.2	28.5799	1.31219	0.357304	3.67249	0.000240196	0.000862832	11.8688	14.1963	23.5391	50.5367	35.4435	35.895	2.48319
ENSMUSG00000021265	Slc25a29	79.1854	0.802149	0.218825	3.66571	0.000246656	0.000883991	52.4207	69.2069	51.358	124.398	73.0351	104.694	1.7437
ENSMUSG00000039873	Neurl2	59.7605	0.874529	0.238772	3.66261	0.000249661	0.000893861	35.6065	39.9271	51.358	67.0583	70.8871	93.7258	1.83341
ENSMUSG00000104713	Gbp6	5.693	4.978	1.35962	3.66132	0.00025092	0.000898212	0	0	1.06996	10.6904	6.44428	15.9533	31.5157
ENSMUSG00000060548	Tnfrsf19	101.16	0.64381	0.175867	3.66078	0.000251448	0.000899944	82.0928	73.6432	81.3168	107.876	122.441	139.592	1.56245
ENSMUSG00000112963	RP23-3N21.9	15.4455	1.829	0.499636	3.66067	0.000251561	0.000900192	8.90163	7.09814	4.27983	30.1276	19.3328	22.9329	3.55291
ENSMUSG00000019848	Popdc3	19.6885	1.55025	0.423913	3.65701	0.000255176	0.000912332	8.90163	12.4218	8.55967	31.0995	32.2214	24.9271	2.92868
ENSMUSG00000030093	Wnt7a	3.68669	5.35752	1.46546	3.65586	0.00025632	0.000916105	0	0	0	10.6904	6.44428	4.98542	40.9991
ENSMUSG00000031762	Mt2	95.5542	0.648493	0.177598	3.65148	0.000260737	0.000931079	71.213	70.9814	81.3168	107.876	120.293	121.644	1.56753
ENSMUSG00000008129	AC159266.3	51.7137	0.952142	0.260879	3.64974	0.000262502	0.000936893	35.6065	32.8289	37.4485	83.5799	71.9611	48.8571	1.93474
ENSMUSG00000040883	Tmem205	127.242	0.619308	0.169815	3.64696	0.000265357	0.000946428	90.9944	124.218	84.5267	149.666	180.44	133.609	1.53614
ENSMUSG00000021773	Comtd1	103.756	0.618068	0.169491	3.64661	0.000265721	0.000947559	77.1475	87.8395	80.2469	118.567	132.108	126.63	1.53482
ENSMUSG00000046550	Spin2c	72.6971	0.788361	0.216195	3.64653	0.000265805	0.000947694	48.4644	62.996	48.1481	86.4954	78.4054	111.673	1.72711
ENSMUSG00000038777	Sema6c	85.5896	0.686511	0.188336	3.64514	0.000267241	0.00095232	62.3114	70.0942	64.1975	112.736	108.479	95.72	1.60939
ENSMUSG00000096001	RP23-127E21.1	24.3936	1.3591	0.373466	3.63915	0.000273544	0.000973598	15.8251	12.4218	12.8395	31.0995	33.2954	40.8804	2.56525
ENSMUSG00000026222	Sp100	33.0967	1.18569	0.32586	3.63865	0.000274069	0.000975298	16.8142	28.3926	14.9794	52.4804	44.0359	41.8775	2.27473
ENSMUSG00000022941	Ripply3	33.8103	1.17612	0.323442	3.63628	0.000276602	0.000983289	24.7267	21.2944	16.0494	36.9306	44.0359	59.825	2.25969
ENSMUSG00000029816	Gpnmb	6.93417	3.72766	1.02532	3.63561	0.000277319	0.000985665	1.97814	0.887268	0	8.74673	15.0366	14.9563	13.2476
ENSMUSG00000035295	Wdr38	7.07086	3.74728	1.03126	3.63368	0.000279402	0.000992555	2.96721	0	0	16.5216	13.9626	8.97375	13.429
ENSMUSG00000043833	AC116151.2	39.7945	1.15599	0.318197	3.63292	0.000280231	0.000995327	24.7267	17.7454	32.0987	74.8331	36.5176	52.8454	2.22836
ENSMUSG00000050671	Ism2	29.4674	1.3062	0.36006	3.62774	0.000285914	0.00101376	13.847	24.8435	11.7695	34.9869	36.5176	54.8396	2.4729
ENSMUSG00000020930	Ccdc103	19.5054	1.7851	0.493416	3.61784	0.000297072	0.00105006	1.97814	11.5345	12.8395	43.7336	28.9993	17.9475	3.44642
ENSMUSG00000079363	Gbp4	6.85742	3.71513	1.027	3.61745	0.000297517	0.00105127	1.97814	0.887268	0	11.6623	9.66642	16.9504	13.1331
ENSMUSG00000014704	Hoxa2	29.9054	1.2331	0.341188	3.61414	0.000301349	0.00106371	12.8579	20.4072	20.3292	51.5085	35.4435	38.8863	2.35072
ENSMUSG00000038236	Hoxa7	40.8439	1.04665	0.289856	3.61093	0.000305102	0.00107603	28.683	18.6326	33.1687	63.1708	51.5542	49.8542	2.06573
ENSMUSG00000109108	RP23-103E11.5	15.5644	1.80057	0.498875	3.60927	0.000307061	0.00108238	5.93442	4.43634	10.6996	21.3809	28.9993	21.9358	3.48358
ENSMUSG00000063698	Sfxn4	46.2768	0.980971	0.271851	3.60848	0.000307992	0.00108548	20.7705	38.1525	34.2387	64.1427	65.5168	54.8396	1.97379
ENSMUSG00000040483	Xaf1	78.1259	0.722446	0.200223	3.6082	0.000308325	0.00108647	65.2786	62.1088	49.2181	95.2422	90.2199	106.688	1.64998
ENSMUSG00000037033	Clca3b	33.468	1.15894	0.321332	3.60669	0.000310131	0.00109246	27.694	21.2944	12.8395	44.7055	49.4061	44.8688	2.23294
ENSMUSG00000110683	RP23-356I16.2	7.51908	3.36073	0.931932	3.6062	0.000310718	0.00109434	0.98907	0	3.20987	13.606	19.3328	7.97667	10.2726
ENSMUSG00000028348	Murc	45.343	1.13789	0.315618	3.60528	0.00031182	0.00109784	31.6502	39.9271	12.8395	72.8894	42.9619	71.79	2.20059
ENSMUSG00000101493	RP23-246F18.8	38.0113	1.0697	0.296701	3.60529	0.000311799	0.00109784	17.8033	31.9416	23.5391	53.4522	50.4802	50.8513	2.09899
ENSMUSG00000020847	Rph3al	87.7499	0.746563	0.207155	3.60388	0.0003135	0.00110319	67.2568	74.5305	54.5679	108.848	82.7016	138.595	1.67779
ENSMUSG00000110156	RP23-453G12.2	47.6364	0.945164	0.262277	3.60369	0.000313736	0.00110383	30.6612	40.8143	25.679	57.3397	65.5168	65.8075	1.92541
ENSMUSG00000003665	Has1	83.6652	0.73282	0.203374	3.60331	0.000314186	0.00110484	53.4098	59.447	75.967	83.5799	114.923	114.665	1.66188
ENSMUSG00000078670	Fam174b	3.67828	5.35471	1.48949	3.595	0.000324397	0.00113763	0	0	0	12.6342	6.44428	2.99125	40.9193
ENSMUSG00000038068	Rnf144b	35.1856	1.19862	0.333513	3.59393	0.000325732	0.00114173	15.8251	18.6326	29.9588	36.9306	42.9619	66.8046	2.2952
ENSMUSG00000062961	Ccdc177	9.43089	2.67019	0.743152	3.59306	0.000326816	0.00114494	0	5.32361	2.13992	10.6904	21.4809	16.9504	6.36513
ENSMUSG00000105449	RP24-372J15.4	37.7364	1.13175	0.315454	3.58767	0.00033364	0.00116746	19.7814	34.6035	16.0494	57.3397	40.8138	57.8308	2.19124
ENSMUSG00000069227	Gprin1	20.0864	1.49801	0.419679	3.56942	0.000357777	0.00124813	9.8907	7.98541	13.9095	33.0432	25.7771	29.9125	2.82453
ENSMUSG00000042672	Dcst1	33.441	1.21232	0.339773	3.56803	0.00035967	0.00125341	13.847	15.9708	31.0288	39.8462	59.0725	40.8804	2.3171
ENSMUSG00000073478	AC115896.3	56.2705	0.833866	0.234018	3.56326	0.000366273	0.00127448	42.53	38.1525	40.6584	66.0864	78.4054	71.79	1.78246
ENSMUSG00000075592	Nynrin	69.7526	0.756358	0.212481	3.55964	0.000371361	0.00129043	52.4207	47.9125	55.6378	101.073	82.7016	78.7696	1.68922
ENSMUSG00000078995	Zfp456	22.199	1.48467	0.417534	3.5558	0.000376824	0.00130786	6.92349	14.1963	13.9095	24.2965	28.9993	44.8688	2.79853
ENSMUSG00000059659	RP23-214M22.2	18.1711	1.58845	0.44677	3.5554	0.0003774	0.00130964	7.91256	10.6472	8.55967	33.0432	27.9252	20.9388	3.00726
ENSMUSG00000049119	Fam110b	100.849	0.670328	0.188841	3.5497	0.000385672	0.00133519	58.3551	90.5013	84.5267	144.807	119.219	107.685	1.59143
ENSMUSG00000037989	Wnk2	25.5203	1.30528	0.368663	3.54058	0.000399243	0.00138031	17.8033	11.5345	14.9794	36.9306	28.9993	42.8746	2.47132
ENSMUSG00000051627	Hist1h1e	15.9786	1.6941	0.478717	3.53884	0.000401892	0.00138853	6.92349	6.21088	9.62962	20.409	25.7771	26.9213	3.23575
ENSMUSG00000029784	Ssmem1	6.41698	4.20142	1.18872	3.5344	0.000408705	0.00141112	0	0	2.13992	11.6623	10.7405	13.9592	18.3973
ENSMUSG00000097760	RP23-309I23.2	31.1734	1.17602	0.33274	3.53434	0.000408795	0.0014112	25.7158	18.6326	12.8395	44.7055	47.258	37.8892	2.25952
ENSMUSG00000023966	Rsph9	35.845	1.05861	0.300086	3.52768	0.000419218	0.00144499	20.7705	28.3926	20.3292	50.5367	46.184	48.8571	2.08292
ENSMUSG00000100625	RP23-28J6.1	6.63291	3.62542	1.02854	3.52481	0.000423792	0.00146002	0.98907	0	2.13992	8.74673	13.9626	13.9592	12.3412
ENSMUSG00000086607	AC152398.1	11.7651	2.04288	0.580096	3.52162	0.000428916	0.00147619	3.95628	3.54907	6.41975	18.4653	18.2588	19.9417	4.12066
ENSMUSG00000041945	Mfsd9	44.097	0.990823	0.281557	3.51908	0.000433038	0.00148963	30.6612	30.1671	27.8189	77.7487	48.3321	49.8542	1.98732
ENSMUSG00000056019	Zfp709	15.266	1.81714	0.516546	3.51787	0.000435027	0.00149521	6.92349	8.87268	4.27983	19.4372	17.1847	34.8979	3.52382
ENSMUSG00000020838	Slc6a4	11.4847	2.37303	0.674754	3.51688	0.00043665	0.00150054	2.96721	0	8.55967	11.6623	25.7771	19.9417	5.18028
ENSMUSG00000000409	Lck	15.0722	1.84184	0.524617	3.51083	0.000446717	0.00153411	1.97814	6.21088	11.7695	27.212	19.3328	23.93	3.58467
ENSMUSG00000116883	RP23-151N21.11	38.8787	1.00197	0.285447	3.51017	0.000447816	0.00153763	25.7158	29.2798	22.4691	55.396	51.5542	48.8571	2.00273
ENSMUSG00000048764	Tmprss11f	3.42666	5.24493	1.49551	3.50712	0.000452987	0.00155304	0	0	0	5.83115	10.7405	3.98833	37.9211
ENSMUSG00000103887	RP23-474B13.1	5.05814	4.79909	1.37005	3.50286	0.000460296	0.00157679	0	0	1.06996	9.71859	8.59237	10.9679	27.8401
ENSMUSG00000019102	Aldh3a1	78.9581	0.722287	0.206367	3.50002	0.000465225	0.00159307	55.3879	59.447	64.1975	120.51	93.442	80.7638	1.6498
ENSMUSG00000042817	Flt3	12.6889	1.97805	0.56516	3.49999	0.000465282	0.00159307	5.93442	7.09814	2.13992	15.5497	21.4809	23.93	3.93961
ENSMUSG00000000317	Bcl6b	6.45857	4.22809	1.20995	3.49445	0.000475047	0.00162505	1.97814	0	0	13.606	17.1847	5.9825	18.7405
ENSMUSG00000106498	RP23-350E1.2	3.34129	5.21667	1.49332	3.49335	0.000477007	0.00163104	0	0	0	7.77487	4.29619	7.97667	37.1855
ENSMUSG00000096929	RP23-445K23.4	6.24541	4.20841	1.20548	3.49107	0.000481082	0.00164442	0	1.77454	0	10.6904	15.0366	9.97083	18.4866
ENSMUSG00000104662	RP24-82B23.5	7.21513	3.30971	0.949593	3.4854	0.000491408	0.00167749	1.97814	0	2.13992	9.71859	7.51832	21.9358	9.91566
ENSMUSG00000040289	Hey1	33.0717	1.25362	0.359918	3.48306	0.000495715	0.00169163	11.8688	29.2798	17.1193	64.1427	45.1099	30.9096	2.38438
ENSMUSG00000020798	Spns3	16.6044	1.63884	0.470832	3.48072	0.000500064	0.00170477	9.8907	8.87268	5.34979	31.0995	21.4809	22.9329	3.11414
ENSMUSG00000030600	Lrfn1	40.7558	0.999467	0.287156	3.48057	0.000500356	0.0017052	31.6502	28.3926	21.3992	58.3115	42.9619	61.8192	1.99926
ENSMUSG00000035944	Ttc38	73.2763	0.74665	0.214542	3.4802	0.000501044	0.00170726	52.4207	53.2361	58.8477	114.679	82.7016	77.7725	1.67789
ENSMUSG00000063286	RP23-465M17.1	3.33288	5.21375	1.49876	3.47872	0.000503817	0.00171614	0	0	0	9.71859	4.29619	5.9825	37.1103
ENSMUSG00000110350	RP23-218K15.7	28.9759	1.21972	0.351321	3.47182	0.000516951	0.00176	11.8688	23.069	17.1193	50.5367	34.3695	36.8921	2.32902
ENSMUSG00000097729	RP24-98A23.3	35.5728	1.07248	0.309026	3.47053	0.000519427	0.00176755	16.8142	21.2944	31.0288	52.4804	42.9619	48.8571	2.10305
ENSMUSG00000038151	Prdm1	9.32571	2.44931	0.706291	3.46785	0.000524644	0.00178353	4.94535	3.54907	0	15.5497	13.9626	17.9475	5.46155
ENSMUSG00000113959	RP23-344H4.4	62.9526	0.772754	0.223116	3.46346	0.000533282	0.00181109	54.3988	45.2507	39.5885	73.8613	84.8497	79.7667	1.70853
ENSMUSG00000114907	RP23-383F20.4	6.49673	3.61382	1.04469	3.45922	0.000541733	0.00183736	0	0.887268	2.13992	15.5497	6.44428	13.9592	12.2424
ENSMUSG00000113769	RP23-123N23.3	24.9458	1.25671	0.363739	3.45499	0.000550311	0.00186523	15.8251	12.4218	16.0494	33.0432	35.4435	36.8921	2.38951
ENSMUSG00000102545	RP24-253I2.1	4.91254	4.75663	1.37701	3.45433	0.00055166	0.00186949	0.98907	0	0	7.77487	10.7405	9.97083	27.0327
ENSMUSG00000025938	Slco5a1	42.9581	0.967327	0.280086	3.45368	0.000552992	0.00187369	25.7158	36.378	24.609	47.6211	66.5909	56.8338	1.95521
ENSMUSG00000032021	Crtam	6.1388	4.18997	1.2137	3.45223	0.00055597	0.00188285	0	1.77454	0	14.5779	7.51832	12.9621	18.2518
ENSMUSG00000097027	RP24-195M20.6	21.2606	1.38475	0.401757	3.44673	0.000567407	0.00191937	12.8579	9.75995	12.8395	27.212	28.9993	35.895	2.61126
ENSMUSG00000031286	Glt28d2	20.5404	1.54248	0.4477	3.44534	0.000570341	0.00192802	2.96721	11.5345	17.1193	25.2683	35.4435	30.9096	2.91295
ENSMUSG00000051111	Sv2c	8.69648	2.95165	0.856805	3.44495	0.000571172	0.00193025	3.95628	0	2.13992	18.4653	23.629	3.98833	7.73633
ENSMUSG00000097567	Gm26637	16.4097	1.60869	0.467211	3.44318	0.000574922	0.00194191	6.92349	9.75995	7.48971	22.3528	28.9993	22.9329	3.04975
ENSMUSG00000037913	Tmem156	6.0664	4.1653	1.20972	3.44319	0.000574888	0.00194191	0	1.77454	0	10.6904	13.9626	9.97083	17.9424
ENSMUSG00000071181	RP24-211E15.2	54.7882	0.830611	0.241371	3.44122	0.000579105	0.00195443	43.5191	44.3634	29.9588	69.9738	74.1092	66.8046	1.77844
ENSMUSG00000057948	Unc13d	24.4774	1.33984	0.389595	3.43905	0.000583756	0.00196916	17.8033	7.09814	17.1193	41.7899	31.1473	31.9067	2.53123
ENSMUSG00000113908	RP23-38L5.8	3.20917	5.15488	1.4996	3.4375	0.000587117	0.00197984	0	0	0	5.83115	6.44428	6.97958	35.6266
ENSMUSG00000095990	Zfp97	86.743	0.644921	0.187656	3.43672	0.000588799	0.00198519	69.2349	60.3342	73.8271	110.792	109.553	96.7171	1.56365
ENSMUSG00000041566	Tssk1	11.1344	2.07725	0.604701	3.43518	0.00059217	0.00199496	5.93442	2.6618	4.27983	17.4935	21.4809	14.9563	4.22003
ENSMUSG00000034664	Itga2b	97.5829	0.610455	0.178069	3.42818	0.000607635	0.00204233	81.1037	81.6287	68.4773	103.989	125.663	124.635	1.52674
ENSMUSG00000050394	Armcx6	72.2903	0.790712	0.230691	3.42757	0.000609006	0.00204626	43.5191	49.687	66.3374	101.073	64.4428	108.682	1.72993
ENSMUSG00000110063	RP24-191C23.5	7.13345	3.30446	0.9644	3.42644	0.000611553	0.00205381	3.95628	0	0	13.606	18.2588	6.97958	9.87964
ENSMUSG00000019982	Myb	80.0127	0.761143	0.222259	3.42458	0.000615743	0.00206687	54.3988	79.8541	42.7983	102.045	119.219	81.7608	1.69483
ENSMUSG00000026976	Pax8	3.18793	5.14746	1.50415	3.42217	0.000621244	0.00208329	0	0	0	7.77487	5.37023	5.9825	35.4437
ENSMUSG00000073591	Pcdhb22	74.4466	0.785368	0.229541	3.42147	0.000622846	0.00208806	52.4207	60.3342	51.358	124.398	64.4428	93.7258	1.72353
ENSMUSG00000063087	AC121576.1	12.9457	1.86786	0.545935	3.42139	0.000623017	0.00208822	5.93442	4.43634	6.41975	15.5497	20.4069	24.9271	3.6499
ENSMUSG00000061132	Blnk	3.31563	5.20762	1.5245	3.41597	0.00063556	0.00212748	0	0	0	7.77487	2.14809	9.97083	36.9531
ENSMUSG00000074657	Kif5a	80.6489	0.674251	0.197623	3.4118	0.000645359	0.00215571	71.213	60.3342	54.5679	91.3547	111.701	94.7229	1.59577
ENSMUSG00000020135	Apc2	79.5971	0.714506	0.209541	3.40986	0.000649972	0.00217041	57.3661	67.4324	55.6378	112.736	110.627	73.7842	1.64092
ENSMUSG00000097731	2700016F22Rik	9.42401	2.44064	0.717846	3.39994	0.000674004	0.00224264	5.93442	1.77454	1.06996	9.71859	16.1107	21.9358	5.42881
ENSMUSG00000041679	Lrrc29	38.6935	1.11085	0.327581	3.39108	0.000696167	0.00231151	20.7705	39.0398	12.8395	42.7618	56.9245	59.825	2.15973
ENSMUSG00000033486	Catsper2	67.6363	0.742045	0.218914	3.38966	0.000699784	0.00232202	49.4535	61.2215	40.6584	86.4954	76.2573	91.7317	1.67255
ENSMUSG00000097357	RP24-324M11.1	28.6053	1.20029	0.354198	3.38876	0.00070209	0.0023293	15.8251	23.9562	11.7695	31.0995	45.1099	43.8717	2.29786
ENSMUSG00000021611	Tert	83.963	0.683975	0.201878	3.38806	0.0007039	0.00233492	55.3879	75.4178	62.0576	87.4673	98.8123	124.635	1.60656
ENSMUSG00000041552	Ptchd1	10.888	2.04298	0.603765	3.38373	0.000715083	0.00236896	3.95628	3.54907	5.34979	20.409	16.1107	15.9533	4.12095
ENSMUSG00000106535	RP23-369O21.1	20.049	1.43806	0.425427	3.38027	0.000724134	0.00239546	14.836	7.09814	10.6996	35.9588	25.7771	25.9242	2.70956
ENSMUSG00000078201	Tmem203	56.4575	0.803988	0.238002	3.37807	0.000729959	0.00241357	38.5737	47.0252	37.4485	79.6924	75.1832	60.8221	1.74592
ENSMUSG00000113775	RP23-332P8.5	23.0661	1.29779	0.384582	3.37454	0.000739385	0.00244395	11.8688	14.1963	13.9095	26.2402	33.2954	38.8863	2.45852
ENSMUSG00000067231	Cyp2c65	6.84783	3.24585	0.964296	3.36604	0.000762569	0.00251693	3.95628	0	0	17.4935	9.66642	9.97083	9.48635
ENSMUSG00000067399	Trim43c	9.70016	2.31067	0.686679	3.365	0.000765435	0.00252598	6.92349	1.77454	1.06996	19.4372	15.0366	13.9592	4.96115
ENSMUSG00000027297	Ltk	14.8773	1.67498	0.498351	3.36106	0.000776446	0.00255903	7.91256	8.87268	4.27983	20.409	26.8512	20.9388	3.19316
ENSMUSG00000035509	Fbxl21	15.2068	1.72646	0.51379	3.36024	0.000778754	0.00256581	3.95628	10.6472	6.41975	25.2683	15.0366	29.9125	3.30914
ENSMUSG00000044499	Hs3st5	6.65301	3.2093	0.955477	3.35885	0.000782675	0.00257791	0	1.77454	2.13992	13.606	6.44428	15.9533	9.24903
ENSMUSG00000114681	RP24-259F16.2	7.01794	2.95058	0.878595	3.3583	0.000784241	0.00258224	0.98907	2.6618	1.06996	16.5216	12.8886	7.97667	7.73061
ENSMUSG00000030543	Mesp2	6.5322	3.19481	0.951591	3.35733	0.000786989	0.00259087	1.97814	1.77454	0	8.74673	10.7405	15.9533	9.15657
ENSMUSG00000101037	RP23-260J19.3	36.8035	0.988617	0.295236	3.34857	0.000812303	0.00266736	26.7049	25.7308	21.3992	52.4804	52.6283	41.8775	1.98428
ENSMUSG00000068696	Gpr88	8.68543	2.53659	0.75793	3.34673	0.000817695	0.00268421	0	5.32361	2.13992	17.4935	17.1847	9.97083	5.80216
ENSMUSG00000030898	Cckbr	3.04299	5.07786	1.51842	3.34417	0.000825304	0.00270789	0	0	0	5.83115	6.44428	5.9825	33.7745
ENSMUSG00000107698	RP23-49L8.4	16.2881	1.68735	0.504584	3.34404	0.000825667	0.00270865	3.95628	11.5345	7.48971	34.0151	25.7771	14.9563	3.22065
ENSMUSG00000019732	Calr3	50.6308	0.888168	0.265618	3.34378	0.000826462	0.00271082	24.7267	46.1379	35.3086	55.396	64.4428	77.7725	1.85082
ENSMUSG00000085615	RP23-18J12.1	36.9882	1.00652	0.301452	3.33892	0.000841058	0.00275386	18.7923	31.0544	23.5391	42.7618	56.9245	48.8571	2.00906
ENSMUSG00000003379	Cd79a	11.6284	2.04862	0.613995	3.33655	0.000848266	0.00277613	0.98907	7.09814	5.34979	13.606	25.7771	16.9504	4.13711
ENSMUSG00000044231	Nhlrc1	25.1299	1.32474	0.397369	3.33378	0.000856747	0.00280121	11.8688	15.0836	16.0494	20.409	36.5176	50.8513	2.50488
ENSMUSG00000097888	Gm26682	4.54612	4.64304	1.39296	3.33323	0.000858451	0.00280589	0.98907	0	0	9.71859	8.59237	7.97667	24.9858
ENSMUSG00000042377	Fam83g	5.75493	4.05351	1.21762	3.32904	0.000871471	0.00284437	1.97814	0	0	7.77487	11.8145	12.9621	16.6046
ENSMUSG00000028631	Kcnq4	12.0211	1.86063	0.559688	3.32442	0.00088604	0.00288962	5.93442	5.32361	4.27983	18.4653	17.1847	20.9388	3.63167
ENSMUSG00000075502	Kbtbd6	97.1665	0.639435	0.192348	3.32437	0.000886192	0.00288966	95.9398	65.6578	66.3374	127.314	131.034	96.7171	1.55772
ENSMUSG00000038143	Stox2	89.5293	0.609782	0.18349	3.32324	0.00088979	0.0028996	63.3005	74.5305	74.8971	109.82	100.96	113.668	1.52603
ENSMUSG00000020178	Adora2a	10.681	2.17852	0.656309	3.31935	0.000902288	0.00293794	7.91256	3.54907	0	14.5779	16.1107	21.9358	4.52688
ENSMUSG00000103685	RP24-443M8.1	10.4058	2.1549	0.649226	3.31918	0.000902813	0.00293872	1.97814	7.09814	2.13992	18.4653	11.8145	20.9388	4.45338
ENSMUSG00000112203	RP23-99K2.5	16.905	1.59151	0.479817	3.3169	0.000910206	0.00296138	12.8579	7.98541	4.27983	27.212	31.1473	17.9475	3.01364
ENSMUSG00000116919	RP24-77O15.3	15.4664	1.6464	0.496481	3.31613	0.000912732	0.00296866	6.92349	7.98541	7.48971	24.2965	31.1473	14.9563	3.13051
ENSMUSG00000096957	RP24-92F8.3	28.0504	1.15555	0.349363	3.30759	0.00094103	0.00305731	19.7814	21.2944	10.6996	34.9869	38.6657	42.8746	2.22769
ENSMUSG00000033453	Adamts15	11.6463	1.93249	0.584363	3.30701	0.000942988	0.00306318	6.92349	5.32361	2.13992	22.3528	17.1847	15.9533	3.81714
ENSMUSG00000039200	Atf7ip2	40.8444	0.935221	0.282913	3.30568	0.000947447	0.00307572	36.5956	23.069	24.609	55.396	51.5542	53.8425	1.91218
ENSMUSG00000028644	Ermap	5.9401	4.07611	1.23459	3.30158	0.000961407	0.0031171	0	0	2.13992	15.5497	13.9626	3.98833	16.8668
ENSMUSG00000038751	Ptk6	3.00472	5.06361	1.53426	3.30037	0.000965586	0.00312966	0	0	0	8.74673	4.29619	4.98542	33.4424
ENSMUSG00000026399	Cd55	24.4078	1.23861	0.375356	3.29982	0.000967472	0.00313478	10.8798	18.6326	13.9095	32.0713	30.0733	40.8804	2.3597
ENSMUSG00000047910	Pcdhb16	41.62	0.918247	0.278983	3.29141	0.000996882	0.00322404	26.7049	25.7308	34.2387	60.2552	56.9245	45.8658	1.88982
ENSMUSG00000079138	AC117550.1	6.40082	3.12562	0.950253	3.28925	0.00100454	0.00324668	2.96721	0	1.06996	11.6623	10.7405	11.965	8.72782
ENSMUSG00000020396	Nefh	10.6428	2.03232	0.618121	3.28791	0.00100935	0.00326069	4.94535	5.32361	2.13992	15.5497	13.9626	21.9358	4.09063
ENSMUSG00000031710	Ucp1	3.34086	5.21591	1.58653	3.28762	0.00101039	0.00326355	0	0	0	1.94372	2.14809	15.9533	37.1659
ENSMUSG00000064267	Hvcn1	3.08546	5.0939	1.55124	3.28376	0.00102433	0.0033065	0	0	0	1.94372	8.59237	7.97667	34.1521
ENSMUSG00000049285	Mblac1	74.9541	0.667206	0.203343	3.28118	0.00103372	0.00333261	66.2677	54.1233	53.4979	91.3547	83.7756	100.705	1.58799
ENSMUSG00000042244	Pglyrp3	9.81743	2.31037	0.704696	3.27854	0.00104346	0.00336241	1.97814	2.6618	5.34979	6.80301	17.1847	24.9271	4.96011
ENSMUSG00000043541	Casc1	31.5801	1.14029	0.348621	3.27087	0.00107217	0.00344898	14.836	23.9562	20.3292	45.6774	26.8512	57.8308	2.20426
ENSMUSG00000045362	Tnfrsf26	19.9819	1.42419	0.435748	3.26838	0.00108165	0.0034773	8.90163	16.8581	6.41975	36.9306	26.8512	23.93	2.68364
ENSMUSG00000105867	RP24-317M4.6	5.54186	3.99871	1.2237	3.26773	0.00108413	0.00348363	1.97814	0	0	9.71859	8.59237	12.9621	15.9857
ENSMUSG00000060461	Dppa5a	4.37573	4.58592	1.40702	3.25932	0.0011168	0.00358245	0.98907	0	0	10.6904	8.59237	5.9825	24.016
ENSMUSG00000023341	Mx2	18.3835	1.56695	0.480786	3.25913	0.00111753	0.00358423	5.93442	7.09814	14.9794	18.4653	41.8878	21.9358	2.96277
ENSMUSG00000093682	RP23-354I24.3	6.47746	3.21388	0.987476	3.25464	0.00113537	0.00363689	0	3.54907	0	16.5216	11.8145	6.97958	9.27841
ENSMUSG00000105006	RP24-142B15.11	12.446	1.83158	0.562842	3.25416	0.00113726	0.00364126	3.95628	7.98541	4.27983	17.4935	15.0366	25.9242	3.55927
ENSMUSG00000102101	Zbtb11os1	20.9611	1.42686	0.438469	3.25419	0.00113715	0.00364126	9.8907	4.43634	20.3292	30.1276	30.0733	30.9096	2.68861
ENSMUSG00000085024	RP23-16H24.2	36.9373	1.02789	0.315989	3.25293	0.00114222	0.00365543	21.7595	34.6035	16.0494	61.2271	45.1099	42.8746	2.03904
ENSMUSG00000036832	Lpar3	6.3503	3.13261	0.9642	3.24892	0.00115844	0.00370387	0	1.77454	2.13992	9.71859	7.51832	16.9504	8.77019
ENSMUSG00000065126	Snord104	70.7551	0.665173	0.204905	3.24624	0.00116939	0.00373712	53.4098	54.1233	56.7078	84.5517	86.9978	88.7404	1.58576
ENSMUSG00000052353	Cemip	50.1822	0.862694	0.265862	3.2449	0.00117493	0.00375249	23.7377	43.4761	39.5885	73.8613	52.6283	67.8017	1.81843
ENSMUSG00000039115	Itga9	14.4821	1.62019	0.499463	3.24386	0.00117921	0.00376559	5.93442	8.87268	6.41975	20.409	19.3328	25.9242	3.07415
ENSMUSG00000006675	P4htm	36.2734	0.968754	0.298774	3.24243	0.00118513	0.00378214	25.7158	28.3926	19.2592	50.5367	41.8878	51.8483	1.95715
ENSMUSG00000055782	Abcd2	14.8167	1.68696	0.520643	3.24014	0.00119472	0.00380684	7.91256	10.6472	2.13992	23.3246	27.9252	16.9504	3.21976
ENSMUSG00000055360	Prl2c5	2.97486	5.05196	1.56249	3.23328	0.00122376	0.00389695	0	0	0	9.71859	2.14809	5.9825	33.1736
ENSMUSG00000025069	Gsto2	23.9152	1.35163	0.418608	3.22886	0.00124286	0.00395347	13.847	11.5345	14.9794	22.3528	55.8504	24.9271	2.552
ENSMUSG00000022790	Igsf11	16.9065	1.54942	0.479964	3.2282	0.00124572	0.00396132	10.8798	12.4218	2.13992	24.2965	25.7771	25.9242	2.927
ENSMUSG00000074651	Mcidas	5.41429	3.99329	1.23904	3.22289	0.00126902	0.0040292	0	1.77454	0	7.77487	13.9626	8.97375	15.9257
ENSMUSG00000063193	Cd300lb	39.3953	0.922933	0.286892	3.217	0.00129538	0.00410652	27.694	23.069	31.0288	49.5648	60.1466	44.8688	1.89597
ENSMUSG00000103697	RP23-423B1.6	20.6142	1.34288	0.417535	3.21621	0.00129898	0.00411731	5.93442	15.0836	13.9095	32.0713	25.7771	30.9096	2.53657
ENSMUSG00000013584	Aldh1a2	8.20722	2.40263	0.747741	3.21318	0.00131274	0.00415771	3.95628	1.77454	2.13992	10.6904	10.7405	19.9417	5.28765
ENSMUSG00000101199	RP24-160J12.4	10.9809	2.15104	0.670482	3.20819	0.00133572	0.00422335	1.97814	0.887268	9.62962	14.5779	12.8886	25.9242	4.44146
ENSMUSG00000089952	AC116863	8.46602	2.42358	0.75555	3.2077	0.001338	0.00422923	0	1.77454	6.41975	13.606	15.0366	13.9592	5.36501
ENSMUSG00000031767	Nudt7	73.9405	0.643605	0.200763	3.20579	0.00134692	0.00425612	60.3333	54.1233	58.8477	87.4673	89.1458	93.7258	1.56223
ENSMUSG00000092260	Zfp963	47.2233	0.827468	0.258361	3.20276	0.00136116	0.00429649	36.5956	36.378	28.8889	53.4522	61.2206	66.8046	1.77457
ENSMUSG00000031340	Gabre	53.8581	0.80785	0.252349	3.20132	0.001368	0.00431675	34.6174	37.2653	46.0082	70.9457	51.5542	82.7579	1.7506
ENSMUSG00000026271	Gpr35	5.38982	3.93066	1.228	3.20088	0.0013701	0.0043227	0	0	2.13992	9.71859	7.51832	12.9621	15.2492
ENSMUSG00000018008	Cyth4	33.2316	1.00565	0.314257	3.20009	0.00137383	0.00433315	17.8033	23.9562	24.609	46.6492	36.5176	49.8542	2.00785
ENSMUSG00000082229	Nap1l2	3.1114	5.11827	1.59966	3.19961	0.00137615	0.00433915	0	0	0	13.606	1.07405	3.98833	34.7339
ENSMUSG00000081564	RP23-75J13.3	17.9804	1.44957	0.453104	3.1992	0.0013781	0.00434328	6.92349	14.1963	7.48971	28.1839	31.1473	19.9417	2.73127
ENSMUSG00000097616	RP23-44E17.1	40.8103	0.907504	0.284042	3.19496	0.00139848	0.00440346	30.6612	33.7162	20.3292	56.3678	56.9245	46.8629	1.8758
ENSMUSG00000073590	RP23-56B11.6	12.446	1.91003	0.598164	3.19316	0.00140725	0.00442904	1.97814	5.32361	8.55967	27.212	9.66642	21.9358	3.75818
ENSMUSG00000093688	RP23-410M21.2	2.91928	5.0135	1.57033	3.19263	0.00140981	0.00443643	0	0	0	1.94372	8.59237	6.97958	32.3008
ENSMUSG00000026833	Olfm1	14.9362	1.65211	0.517557	3.19212	0.00141233	0.00444309	3.95628	7.09814	10.6996	15.5497	20.4069	31.9067	3.14292
ENSMUSG00000107374	RP24-470E5.2	30.8702	1.0403	0.326996	3.1814	0.00146565	0.00459734	13.847	22.1817	24.609	40.8181	41.8878	41.8775	2.05666
ENSMUSG00000103032	RP23-149A5.4	7.49111	2.71242	0.85306	3.17964	0.0014746	0.00462328	0	1.77454	4.27983	5.83115	16.1107	16.9504	6.55421
ENSMUSG00000035129	RP23-78F5.1	8.51888	2.26838	0.71362	3.17869	0.00147941	0.00463695	0.98907	3.54907	4.27983	16.5216	11.8145	13.9592	4.81781
ENSMUSG00000078349	AW011738	38.219	0.957263	0.301651	3.17341	0.00150659	0.00471566	21.7595	36.378	19.2592	45.6774	49.4061	56.8338	1.94162
ENSMUSG00000016200	Syt14	21.2369	1.27037	0.400674	3.17059	0.00152132	0.00476105	15.8251	8.87268	12.8395	33.0432	27.9252	28.9154	2.41224
ENSMUSG00000045730	Adrb2	29.4735	1.14166	0.360336	3.16833	0.0015332	0.00479535	21.7595	13.309	20.3292	52.4804	44.0359	24.9271	2.20635
ENSMUSG00000103183	RP23-118E21.11	51.0061	0.800481	0.252815	3.16627	0.00154408	0.00482641	38.5737	40.8143	32.0987	78.7206	57.9985	57.8308	1.74168
ENSMUSG00000051855	Mest	86.0117	0.616272	0.194768	3.16414	0.00155543	0.00486114	60.3333	81.6287	60.9876	94.2703	118.145	100.705	1.53291
ENSMUSG00000041000	Trim62	62.5872	0.751279	0.237867	3.15841	0.00158635	0.00495248	59.3442	39.9271	40.6584	84.5517	90.2199	60.8221	1.68328
ENSMUSG00000027843	Ptpn22	11.2056	1.83604	0.581453	3.15767	0.00159038	0.00496356	3.95628	4.43634	6.41975	19.4372	15.0366	17.9475	3.57027
ENSMUSG00000055493	Epm2a	14.8942	1.61278	0.511131	3.15531	0.00160325	0.00500298	3.95628	12.4218	5.34979	27.212	21.4809	18.9446	3.0584
ENSMUSG00000070997	RP23-218A4.8	21.0664	1.26812	0.402092	3.15382	0.0016115	0.00502719	10.8798	13.309	12.8395	23.3246	31.1473	34.8979	2.40848
ENSMUSG00000093651	RP24-318I5.1	9.9977	2.0747	0.658462	3.15083	0.00162809	0.00507355	0.98907	7.09814	3.20987	18.4653	18.2588	11.965	4.21257
ENSMUSG00000039097	Rln1	2.8255	4.97606	1.57941	3.15058	0.00162945	0.005077	0	0	0	5.83115	2.14809	8.97375	31.4735
ENSMUSG00000092627	RP23-118M14.1	6.69445	2.82843	0.899452	3.14461	0.00166309	0.00517396	2.96721	0	2.13992	17.4935	8.59237	8.97375	7.10299
ENSMUSG00000044468	Fam46c	42.95	0.897184	0.285314	3.14455	0.00166341	0.00517418	42.53	23.069	24.609	60.2552	49.4061	57.8308	1.86243
ENSMUSG00000079491	H2-T10	27.5306	1.11437	0.354483	3.14365	0.00166852	0.00518772	16.8142	13.309	22.4691	44.7055	28.9993	38.8863	2.16501
ENSMUSG00000097174	RP24-163M14.6	35.568	1.15601	0.367737	3.14359	0.00166889	0.00518808	25.7158	21.2944	19.2592	72.8894	20.4069	53.8425	2.22841
ENSMUSG00000103081	Pcdhgb8	37.9683	0.916605	0.291628	3.14306	0.00167194	0.00519678	20.7705	30.1671	27.8189	43.7336	50.4802	54.8396	1.88767
ENSMUSG00000006241	Ccdc159	67.0518	0.71346	0.227236	3.13974	0.001691	0.00525206	55.3879	62.1088	34.2387	92.3266	79.4794	78.7696	1.63973
ENSMUSG00000097476	RP24-380G7.8	6.01221	3.06413	0.97668	3.1373	0.00170513	0.00529034	1.97814	1.77454	0	7.77487	8.59237	15.9533	8.36366
ENSMUSG00000038781	Stap2	81.6463	0.655979	0.209101	3.13715	0.001706	0.00529224	60.3333	52.3488	78.1069	111.764	109.553	77.7725	1.57569
ENSMUSG00000086877	RP23-275N2.7	51.5483	0.775484	0.247461	3.13376	0.00172583	0.0053442	45.4972	36.378	32.0987	69.9738	65.5168	59.825	1.71176
ENSMUSG00000055717	Slain1	60.0234	0.730833	0.233283	3.13281	0.0017314	0.0053605	39.5628	41.7016	54.5679	69.9738	66.5909	87.7433	1.6596
ENSMUSG00000108763	RP23-198F11.3	4.01336	4.46333	1.42477	3.13266	0.0017323	0.00536247	0	0.887268	0	7.77487	6.44428	8.97375	22.0595
ENSMUSG00000054589	Gm9949	9.72213	2.26184	0.722081	3.13239	0.00173391	0.00536665	0	1.77454	8.55967	15.5497	21.4809	10.9679	4.79602
ENSMUSG00000035849	Krt222	5.26943	3.91601	1.25042	3.13175	0.0017377	0.00537757	1.97814	0	0	10.6904	13.9626	4.98542	15.0951
ENSMUSG00000041372	B4galnt3	53.6034	0.755673	0.241393	3.13047	0.00174526	0.00539773	45.4972	40.8143	33.1687	67.0583	62.2947	72.7871	1.68842
ENSMUSG00000044164	Rnf182	24.6199	1.17632	0.375927	3.12912	0.00175331	0.00542178	16.8142	18.6326	9.62962	37.9025	26.8512	37.8892	2.26
ENSMUSG00000083307	RP23-354L12.1	22.4709	1.21357	0.38793	3.12831	0.00175813	0.00543506	11.8688	17.7454	10.6996	29.1558	35.4435	29.9125	2.3191
ENSMUSG00000002032	Tmem25	27.9572	1.17293	0.375093	3.12704	0.00176575	0.00545698	12.8579	27.5053	10.6996	40.8181	28.9993	46.8629	2.25469
ENSMUSG00000035861	Tmprss11b	2.74469	4.92455	1.57515	3.1264	0.00176963	0.00546815	0	0	0	3.88744	8.59237	3.98833	30.3695
ENSMUSG00000054136	Adm2	20.1793	1.29433	0.414407	3.12333	0.00178817	0.00552127	6.92349	14.1963	13.9095	27.212	27.9252	30.9096	2.45263
ENSMUSG00000020335	Zfp354b	14.0947	1.62917	0.521717	3.12272	0.0017919	0.00553195	11.8688	3.54907	5.34979	21.3809	21.4809	20.9388	3.09336
ENSMUSG00000100937	RP23-389K5.2	14.4977	1.65607	0.530343	3.12264	0.00179236	0.00553256	9.8907	1.77454	9.62962	19.4372	19.3328	26.9213	3.15157
ENSMUSG00000097360	RP23-206J9.5	9.38929	2.07982	0.666465	3.12067	0.00180438	0.00556379	4.94535	2.6618	3.20987	19.4372	16.1107	9.97083	4.22754
ENSMUSG00000104986	RP23-7E4.9	17.2942	1.49049	0.477687	3.12022	0.00180715	0.00557151	15.8251	7.09814	4.27983	32.0713	22.555	21.9358	2.80984
ENSMUSG00000056215	Lrguk	34.1341	0.96317	0.308707	3.12001	0.00180842	0.00557458	26.7049	20.4072	22.4691	53.4522	41.8878	39.8833	1.94959
ENSMUSG00000044854	RP23-326A12.1	19.1994	1.30718	0.419238	3.118	0.00182082	0.0056086	10.8798	11.5345	10.6996	23.3246	26.8512	31.9067	2.47458
ENSMUSG00000022180	Slc7a8	10.0316	2.05963	0.660576	3.11794	0.00182122	0.00560898	1.97814	5.32361	4.27983	9.71859	13.9626	24.9271	4.1688
ENSMUSG00000046387	Pcdhb17	75.7553	0.693443	0.222726	3.11343	0.00184927	0.00568713	59.3442	52.3488	62.0576	102.045	114.923	63.8133	1.61714
ENSMUSG00000043487	Acot6	20.7959	1.42445	0.457712	3.1121	0.00185759	0.00570902	12.8579	6.21088	14.9794	18.4653	48.3321	23.93	2.68412
ENSMUSG00000043635	Adamts3	19.7234	1.33898	0.430646	3.10923	0.00187576	0.00576141	15.8251	7.09814	10.6996	22.3528	35.4435	26.9213	2.52972
ENSMUSG00000054135	RP23-292F19.2	18.8379	1.32361	0.426147	3.10599	0.00189643	0.00582314	13.847	8.87268	9.62962	30.1276	23.629	26.9213	2.50291
ENSMUSG00000032495	Lrrc2	5.04332	3.85286	1.24199	3.10218	0.00192102	0.00589512	1.97814	0	0	9.71859	8.59237	9.97083	14.4486
ENSMUSG00000085829	RP24-285J23.2	27.0306	1.09094	0.351736	3.1016	0.00192478	0.00590402	23.7377	14.1963	13.9095	36.9306	36.5176	36.8921	2.13013
ENSMUSG00000037600	Kdf1	5.96146	3.08297	0.994312	3.10061	0.00193122	0.00592201	0	3.54907	0	11.6623	8.59237	11.965	8.47359
ENSMUSG00000087593	AC149085.3	12.0445	1.79423	0.579311	3.09718	0.00195373	0.00598835	3.95628	9.75995	2.13992	22.3528	16.1107	17.9475	3.4683
ENSMUSG00000038570	Saxo2	28.6866	1.06972	0.34554	3.09579	0.00196287	0.00601366	25.7158	16.8581	12.8395	34.0151	40.8138	41.8775	2.09903
ENSMUSG00000026228	Htr2b	5.00098	3.87868	1.2532	3.09501	0.00196804	0.00602772	0	1.77454	0	11.6623	8.59237	7.97667	14.7096
ENSMUSG00000045725	Prr15	6.60796	2.87116	0.927777	3.09467	0.00197032	0.00603379	0.98907	3.54907	0	6.80301	19.3328	8.97375	7.31655
ENSMUSG00000052658	RP24-264F17.2	11.2753	1.83457	0.593211	3.09261	0.00198405	0.00607223	1.97814	4.43634	8.55967	18.4653	18.2588	15.9533	3.56665
ENSMUSG00000097626	RP23-350E1.1	6.38296	2.76091	0.894017	3.0882	0.0020137	0.00615836	1.97814	0.887268	2.13992	8.74673	8.59237	15.9533	6.77823
ENSMUSG00000087380	RP23-402K12.2	18.8094	1.32972	0.431399	3.08235	0.00205372	0.0062733	7.91256	12.4218	11.7695	24.2965	22.555	33.9008	2.51354
ENSMUSG00000026940	Ccdc183	8.32596	2.49318	0.809112	3.08138	0.00206045	0.00629291	1.97814	5.32361	0	23.3246	5.37023	13.9592	5.63017
ENSMUSG00000104253	RP24-98O21.4	15.1368	1.50613	0.488915	3.08056	0.00206613	0.00630932	9.8907	5.32361	8.55967	17.4935	23.629	25.9242	2.84047
ENSMUSG00000029121	Crmp1	13.2661	1.63016	0.529658	3.07776	0.00208565	0.00636419	5.93442	7.09814	6.41975	26.2402	13.9626	19.9417	3.09547
ENSMUSG00000108842	RP23-271M19.1	11.1679	1.81211	0.589269	3.07518	0.00210376	0.00641565	3.95628	3.54907	7.48971	14.5779	21.4809	15.9533	3.51155
ENSMUSG00000051124	Gimap9	84.1687	0.607617	0.19774	3.0728	0.00212058	0.00646311	53.4098	70.9814	75.967	103.989	86.9978	113.668	1.52374
ENSMUSG00000038253	Hoxa5	55.4673	0.732294	0.238598	3.06915	0.00214669	0.00653589	47.4754	39.0398	38.5185	74.8331	74.1092	58.8279	1.66128
ENSMUSG00000101450	RP23-404A6.3	10.2497	1.98586	0.647693	3.06604	0.00216911	0.00659925	5.93442	6.21088	0	19.4372	13.9626	15.9533	3.96097
ENSMUSG00000028341	Nr4a3	28.6669	1.09669	0.357701	3.06595	0.00216981	0.00660041	18.7923	17.7454	18.1893	41.7899	51.5542	23.93	2.13864
ENSMUSG00000001166	Oas1c	30.0856	1.12197	0.366099	3.06467	0.00217912	0.00662578	22.7486	15.9708	18.1893	25.2683	36.5176	61.8192	2.17644
ENSMUSG00000054000	Tusc1	70.2499	0.64544	0.210779	3.06216	0.00219747	0.00667907	50.4426	55.0106	58.8477	82.608	98.8123	75.7783	1.56422
ENSMUSG00000112813	RP23-60H16.2	3.95386	4.44588	1.45547	3.05459	0.00225369	0.00682823	0	0.887268	0	12.6342	3.22214	6.97958	21.7943
ENSMUSG00000072660	RP23-86B3.1	16.0314	1.47189	0.48205	3.0534	0.00226268	0.00685345	6.92349	7.98541	10.6996	32.0713	22.555	15.9533	2.77385
ENSMUSG00000072809	RP23-19I2.7	9.0225	2.01776	0.660922	3.05295	0.00226603	0.00686154	3.95628	3.54907	3.20987	14.5779	12.8886	15.9533	4.04955
ENSMUSG00000032661	Oas3	20.6243	1.29969	0.425839	3.05206	0.00227273	0.0068768	12.8579	6.21088	17.1193	36.9306	24.7031	25.9242	2.46176
ENSMUSG00000038473	Nos1ap	31.7656	0.970295	0.318301	3.04835	0.00230098	0.00695512	23.7377	20.4072	20.3292	49.5648	38.6657	37.8892	1.95924
ENSMUSG00000023903	Mmp25	7.71462	2.28155	0.750691	3.03927	0.00237154	0.00715678	1.97814	1.77454	4.27983	15.5497	10.7405	11.965	4.862
ENSMUSG00000039813	Tbc1d2	77.3983	0.611576	0.20137	3.03707	0.00238888	0.00720687	56.377	70.0942	56.7078	94.2703	104.182	82.7579	1.52793
ENSMUSG00000042428	Mgat3	50.86	0.77671	0.255864	3.03564	0.00240029	0.00723717	46.4863	32.8289	33.1687	53.4522	64.4428	74.7813	1.71322
ENSMUSG00000060183	Cxcl11	7.18161	2.405	0.792524	3.03461	0.0024085	0.0072598	2.96721	1.77454	2.13992	11.6623	8.59237	15.9533	5.29635
ENSMUSG00000097515	RP23-298M23.5	4.98361	3.8384	1.26527	3.03368	0.00241594	0.00728008	1.97814	0	0	11.6623	4.29619	11.965	14.3046
ENSMUSG00000070737	RP23-153M14.8	44.9116	0.811205	0.267635	3.03101	0.00243734	0.00733975	26.7049	40.8143	29.9588	55.396	54.7764	61.8192	1.75468
ENSMUSG00000061535	C1qtnf7	8.50014	2.3236	0.767185	3.02874	0.00245576	0.00739141	0	7.09814	1.06996	13.606	18.2588	10.9679	5.00581
ENSMUSG00000070858	AC163329.3	47.0416	0.829131	0.273883	3.02732	0.00246735	0.00742302	40.5519	31.9416	28.8889	50.5367	79.4794	50.8513	1.77662
ENSMUSG00000031351	Zfp185	39.3042	0.881326	0.291151	3.02704	0.00246963	0.00742879	27.694	34.6035	20.3292	58.3115	44.0359	50.8513	1.84207
ENSMUSG00000034853	Acot11	8.26727	2.18467	0.721886	3.02634	0.00247532	0.00744482	3.95628	0.887268	4.27983	15.5497	13.9626	10.9679	4.54624
ENSMUSG00000106391	RP23-325M7.4	18.5038	1.32418	0.4376	3.02601	0.00247805	0.00745085	9.8907	15.0836	6.41975	29.1558	22.555	27.9183	2.50391
ENSMUSG00000030380	Mzf1	60.7283	0.690689	0.228375	3.02436	0.00249161	0.00748612	44.5081	47.9125	47.0782	74.8331	62.2947	87.7433	1.61405
ENSMUSG00000085527	AC102296.1	2.55286	4.82243	1.59474	3.02396	0.00249486	0.00749444	0	0	0	3.88744	6.44428	4.98542	28.2942
ENSMUSG00000036062	Phf24	2.56568	4.82814	1.5989	3.01966	0.0025306	0.00759107	0	0	0	3.88744	7.51832	3.98833	28.4063
ENSMUSG00000035186	Ubd	4.88265	3.77526	1.25257	3.01402	0.00257811	0.00772228	0	0	2.13992	8.74673	6.44428	11.965	13.692
ENSMUSG00000036944	Tmem71	10.1231	1.92768	0.639797	3.01296	0.00258712	0.00774701	5.93442	4.43634	2.13992	12.6342	23.629	11.965	3.80444
ENSMUSG00000021998	Lcp1	11.685	1.9222	0.638233	3.01175	0.0025975	0.00777358	5.93442	4.43634	4.27983	8.74673	11.8145	34.8979	3.79
ENSMUSG00000053821	Gm9922	2.523	4.80916	1.59732	3.01077	0.00260586	0.00779747	0	0	0	4.85929	4.29619	5.9825	28.035
ENSMUSG00000100158	RP23-442M18.3	20.6112	1.25578	0.417143	3.01044	0.00260872	0.00780392	16.8142	7.09814	12.8395	26.2402	25.7771	34.8979	2.38797
ENSMUSG00000104665	RP23-7E4.7	2.51879	4.80724	1.5977	3.00886	0.0026223	0.0078398	0	0	0	5.83115	4.29619	4.98542	27.9978
ENSMUSG00000018238	Gdf9	21.651	1.20187	0.400049	3.00431	0.00266183	0.00794871	8.90163	12.4218	18.1893	25.2683	32.2214	32.9038	2.30038
ENSMUSG00000085755	RP23-244N6.7	3.70224	4.33971	1.44686	2.9994	0.00270514	0.00806659	0	0.887268	0	5.83115	7.51832	7.97667	20.2481
ENSMUSG00000114827	RP24-499C1.5	37.2932	0.888131	0.296164	2.99879	0.00271058	0.00808138	31.6502	28.3926	18.1893	52.4804	46.184	46.8629	1.85078
ENSMUSG00000097944	RP23-441L19.1	84.409	0.630021	0.210141	2.99809	0.00271675	0.00809622	52.4207	88.7268	56.7078	105.933	114.923	87.7433	1.54759
ENSMUSG00000015437	Gzmb	2.51459	4.8053	1.60349	2.99678	0.00272846	0.00812257	0	0	0	6.80301	4.29619	3.98833	27.9602
ENSMUSG00000066861	Oas1g	20.0287	1.29556	0.432311	2.99682	0.00272808	0.00812257	6.92349	15.9708	11.7695	27.212	20.4069	37.8892	2.45473
ENSMUSG00000109780	RP23-480D17.3	2.51459	4.8053	1.60349	2.99678	0.00272846	0.00812257	0	0	0	6.80301	4.29619	3.98833	27.9602
ENSMUSG00000086537	Nespas	56.9322	0.711667	0.237585	2.99542	0.00274066	0.00815564	44.5081	38.1525	47.0782	59.2834	69.813	82.7579	1.6377
ENSMUSG00000103983	RP23-395H6.2	78.886	0.647831	0.216304	2.995	0.00274449	0.00816468	59.3442	54.1233	71.6872	109.82	67.6649	110.676	1.56681
ENSMUSG00000046168	Kcnrg	7.82666	2.33722	0.782047	2.9886	0.00280259	0.00832546	5.93442	1.77454	0	12.6342	9.66642	16.9504	5.05329
ENSMUSG00000111088	RP24-175C20.10	28.0923	1.09464	0.366278	2.98855	0.00280306	0.00832566	15.8251	19.5199	18.1893	25.2683	55.8504	33.9008	2.1356
ENSMUSG00000073530	Pappa2	8.31968	2.17905	0.729486	2.98711	0.00281633	0.00836263	1.97814	0.887268	6.41975	12.6342	15.0366	12.9621	4.52856
ENSMUSG00000087132	AC124347.2	21.4508	1.22655	0.410659	2.98679	0.00281926	0.00837013	12.8579	8.87268	17.1193	25.2683	24.7031	39.8833	2.34007
ENSMUSG00000026546	Cfap45	2.58692	4.83792	1.6198	2.98673	0.00281977	0.00837043	0	0	0	1.94372	8.59237	4.98542	28.5996
ENSMUSG00000027202	Slc12a1	7.16856	2.40989	0.807874	2.98301	0.00285433	0.00846325	3.95628	1.77454	1.06996	17.4935	10.7405	7.97667	5.31434
ENSMUSG00000026175	Vil1	7.30157	2.39653	0.803419	2.98292	0.00285517	0.00846452	3.95628	0	3.20987	9.71859	13.9626	12.9621	5.26536
ENSMUSG00000116617	RP23-19E7.7	20.8689	1.21844	0.408864	2.98007	0.00288187	0.00853627	7.91256	17.7454	11.7695	31.0995	25.7771	30.9096	2.32695
ENSMUSG00000095651	RP24-69M8.3	17.3342	1.37751	0.462564	2.97799	0.00290146	0.00859305	11.8688	12.4218	4.27983	19.4372	30.0733	25.9242	2.5982
ENSMUSG00000063804	Lin28b	6.79995	2.53546	0.851454	2.9778	0.00290328	0.00859721	2.96721	0	3.20987	7.77487	12.8886	13.9592	5.79761
ENSMUSG00000054181	RP23-271B15.4	9.90953	1.93415	0.649783	2.9766	0.00291463	0.00862833	2.96721	7.98541	1.06996	16.5216	13.9626	16.9504	3.82152
ENSMUSG00000089129	Gm26407	2.51437	4.80527	1.61499	2.97541	0.00292599	0.0086582	0	0	0	3.88744	3.22214	7.97667	27.9595
ENSMUSG00000022217	Emc9	89.9663	0.597748	0.200982	2.97413	0.00293817	0.00869049	87.0382	52.3488	75.967	92.3266	108.479	123.638	1.51335
ENSMUSG00000030089	Slc41a3	64.9784	0.69296	0.233179	2.97179	0.00296065	0.00875196	36.5956	63.8833	48.1481	94.2703	75.1832	71.79	1.6166
ENSMUSG00000085524	RP24-114E18.4	2.54844	4.82069	1.62336	2.96958	0.00298208	0.00880514	0	0	0	1.94372	5.37023	7.97667	28.2601
ENSMUSG00000110062	AC122844.3	2.49756	4.7975	1.61659	2.96768	0.00300059	0.00884964	0	0	0	7.77487	3.22214	3.98833	27.8094
ENSMUSG00000104346	Pcdhga3	7.49282	2.45575	0.827495	2.9677	0.0030004	0.00884964	4.94535	0	2.13992	18.4653	6.44428	12.9621	5.486
ENSMUSG00000020884	Asgr1	5.82198	2.96373	0.998867	2.96709	0.00300629	0.00886515	1.97814	0	2.13992	15.5497	4.29619	10.9679	7.80141
ENSMUSG00000080242	RP23-459F14.1	26.9152	1.06761	0.359845	2.96685	0.00300867	0.00887092	16.8142	15.0836	20.3292	25.2683	45.1099	38.8863	2.09595
ENSMUSG00000090236	Car15	11.0225	1.79657	0.605856	2.96534	0.00302348	0.00890945	3.95628	4.43634	6.41975	14.5779	25.7771	10.9679	3.47393
ENSMUSG00000084792	RP24-83P13.2	13.8384	1.51354	0.511038	2.96169	0.00305954	0.00900668	9.8907	5.32361	6.41975	22.3528	16.1107	22.9329	2.85509
ENSMUSG00000031549	Ido2	41.0666	0.818881	0.276517	2.96142	0.00306226	0.00901339	34.6174	25.7308	28.8889	53.4522	55.8504	47.86	1.76404
ENSMUSG00000037977	RP23-115A1.5	20.6384	1.24761	0.42139	2.96069	0.0030695	0.00903341	11.8688	15.9708	8.55967	33.0432	35.4435	18.9446	2.37447
ENSMUSG00000087252	RP23-207H18.2	10.9994	1.91841	0.648021	2.96041	0.00307233	0.00904043	0	5.32361	8.55967	10.6904	21.4809	19.9417	3.78005
ENSMUSG00000041849	Card6	30.937	1.00305	0.338903	2.95971	0.00307933	0.00905973	17.8033	18.6326	25.679	43.7336	27.9252	51.8483	2.00424
ENSMUSG00000000037	Scml2	35.717	0.896201	0.303053	2.95724	0.00310407	0.00912599	32.6393	23.9562	18.1893	47.6211	44.0359	47.86	1.86116
ENSMUSG00000027605	Acss2	86.3737	0.605685	0.204825	2.95709	0.00310561	0.0091292	76.1584	82.5159	46.0082	115.651	104.182	93.7258	1.5217
ENSMUSG00000027460	Angpt4	12.0187	1.69511	0.573835	2.95401	0.00313677	0.00921157	5.93442	1.77454	9.62962	17.4935	19.3328	17.9475	3.23802
ENSMUSG00000071324	Armc2	28.2897	1.00412	0.341532	2.94005	0.00328157	0.00961206	24.7267	17.7454	13.9095	35.9588	36.5176	40.8804	2.00572
ENSMUSG00000044933	Sstr3	2.50618	4.80124	1.63555	2.93554	0.00332966	0.00974734	0	0	0	8.74673	4.29619	1.99417	27.8815
ENSMUSG00000113965	RP23-417P22.3	14.7297	1.59383	0.542982	2.93532	0.00333201	0.00975284	7.91256	11.5345	2.13992	12.6342	32.2214	21.9358	3.01849
ENSMUSG00000037363	Letm2	61.9103	0.679667	0.231614	2.93448	0.00334107	0.00977798	44.5081	39.0398	59.9177	87.4673	68.739	71.79	1.60177
ENSMUSG00000099825	RP23-413D14.1	3.69463	4.32771	1.47491	2.93422	0.00334387	0.00978475	0	0	1.06996	11.6623	6.44428	2.99125	20.0803
ENSMUSG00000022679	Mpv17l	45.0629	0.778157	0.265335	2.93274	0.00335987	0.00982738	30.6612	33.7162	35.3086	67.0583	54.7764	48.8571	1.71494
ENSMUSG00000113654	RP23-5A19.1	11.4572	1.67089	0.569761	2.93263	0.00336109	0.00982954	4.94535	7.09814	4.27983	16.5216	13.9626	21.9358	3.18412
ENSMUSG00000116815	RP23-80G15.5	50.5802	0.742736	0.253598	2.9288	0.00340274	0.0099457	41.5409	41.7016	29.9588	71.9176	65.5168	52.8454	1.67335
ENSMUSG00000102759	RP23-415E17.1	11.5948	1.70254	0.582129	2.92468	0.00344812	0.0100668	1.97814	8.87268	5.34979	21.3809	15.0366	16.9504	3.25473
ENSMUSG00000109536	RP24-439I22.3	85.5631	0.590041	0.201748	2.92464	0.00344858	0.0100668	55.3879	79.8541	69.5473	100.101	84.8497	123.638	1.50529
ENSMUSG00000109147	RP24-346B15.3	13.5913	1.61552	0.553038	2.92117	0.00348718	0.0101751	3.95628	11.5345	4.27983	13.606	18.2588	29.9125	3.06422
ENSMUSG00000097093	RP23-432N1.9	12.8427	1.5614	0.53505	2.91824	0.00352013	0.0102639	9.8907	5.32361	4.27983	22.3528	18.2588	16.9504	2.95141
ENSMUSG00000044083	Efcab8	22.0799	1.15129	0.394878	2.91556	0.00355053	0.0103409	14.836	12.4218	13.9095	22.3528	30.0733	38.8863	2.22112
ENSMUSG00000097572	RP24-233F22.1	14.474	1.57923	0.541726	2.91519	0.00355474	0.0103517	5.93442	13.309	2.13992	19.4372	16.1107	29.9125	2.98811
ENSMUSG00000030055	Rab43	22.614	1.1347	0.389422	2.9138	0.00357053	0.0103962	14.836	9.75995	18.1893	29.1558	26.8512	36.8921	2.19573
ENSMUSG00000052783	Grk4	54.4066	0.706229	0.242386	2.91365	0.00357228	0.0103998	35.6065	44.3634	43.8683	58.3115	79.4794	64.8104	1.63153
ENSMUSG00000093846	RP23-71I22.6	5.84136	2.63726	0.905439	2.91268	0.00358338	0.0104262	1.97814	1.77454	1.06996	11.6623	8.59237	9.97083	6.22147
ENSMUSG00000096988	RP23-135G19.1	12.3172	1.59493	0.548042	2.91023	0.00361163	0.0105054	2.96721	8.87268	6.41975	19.4372	18.2588	17.9475	3.0208
ENSMUSG00000110588	RP23-98C9.5	35.1519	0.902542	0.31032	2.90843	0.00363252	0.0105632	19.7814	24.8435	28.8889	46.6492	55.8504	34.8979	1.86936
ENSMUSG00000026630	Batf3	49.6198	0.741406	0.254973	2.90778	0.00364005	0.0105836	37.5847	37.2653	36.3786	49.5648	74.1092	62.8163	1.6718
ENSMUSG00000041872	Il17f	5.9784	2.68219	0.923276	2.90508	0.00367162	0.0106648	0	2.6618	2.13992	11.6623	6.44428	12.9621	6.41828
ENSMUSG00000029707	Fscn3	4.49861	3.68457	1.26864	2.90434	0.00368027	0.0106869	0	0.887268	1.06996	10.6904	5.37023	8.97375	12.8578
ENSMUSG00000032204	Aqp9	2.38667	4.72484	1.62744	2.90323	0.00369334	0.0107203	0	0	0	3.88744	6.44428	3.98833	26.4434
ENSMUSG00000055560	Zfp459	16.81	1.43565	0.494717	2.90197	0.00370819	0.0107604	8.90163	10.6472	7.48971	10.6904	32.2214	30.9096	2.70505
ENSMUSG00000106350	RP23-307I19.5	8.74637	1.95958	0.675444	2.90117	0.00371769	0.0107849	1.97814	4.43634	4.27983	12.6342	17.1847	11.965	3.88949
ENSMUSG00000073394	Runx2os1	23.7114	1.12821	0.388946	2.90069	0.00372348	0.0107974	17.8033	7.98541	19.2592	28.1839	31.1473	37.8892	2.18587
ENSMUSG00000087623	RP23-100C7.6	10.5789	1.71964	0.593731	2.89633	0.00377559	0.0109374	4.94535	3.54907	6.41975	14.5779	15.0366	18.9446	3.29354
ENSMUSG00000074001	Klhl40	2.40371	4.73306	1.63554	2.89389	0.00380507	0.0110135	0	0	0	2.91558	7.51832	3.98833	26.5946
ENSMUSG00000058260	Serpina9	9.43941	1.94	0.670983	2.89128	0.0038367	0.0110988	3.95628	3.54907	4.27983	18.4653	6.44428	19.9417	3.83706
ENSMUSG00000101089	RP23-82C19.2	2.36102	4.71261	1.63024	2.89075	0.00384326	0.0111146	0	0	0	3.88744	4.29619	5.9825	26.2203
ENSMUSG00000020658	Efr3b	55.4428	0.762435	0.263812	2.89007	0.00385162	0.0111372	24.7267	38.1525	60.9876	68.0301	71.9611	68.7988	1.69635
ENSMUSG00000112462	RP24-208F10.4	5.32691	2.8591	0.990428	2.88673	0.00389268	0.0112496	0.98907	1.77454	1.06996	9.71859	6.44428	11.965	7.25562
ENSMUSG00000048329	Mfsd6l	2.35261	4.7085	1.63116	2.88659	0.00389443	0.0112531	0	0	0	5.83115	4.29619	3.98833	26.1456
ENSMUSG00000032773	Chrm1	10.9173	1.67679	0.581484	2.88364	0.00393105	0.0113544	5.93442	5.32361	4.27983	13.606	20.4069	15.9533	3.19716
ENSMUSG00000081941	RP23-173C3.1	3.62977	4.29564	1.48966	2.88363	0.00393117	0.0113544	0.98907	0	0	2.91558	12.8886	4.98542	19.6388
ENSMUSG00000032446	Eomes	15.103	1.38474	0.480433	2.88228	0.00394813	0.0113986	8.90163	10.6472	5.34979	24.2965	21.4809	19.9417	2.61125
ENSMUSG00000069540	RP23-64B8.3	11.313	1.79873	0.625426	2.876	0.00402745	0.0116097	1.97814	10.6472	2.13992	16.5216	23.629	12.9621	3.47913
ENSMUSG00000110690	RP23-212H13.4	2.42074	4.74147	1.65243	2.86939	0.00411268	0.0118404	0	0	0	1.94372	8.59237	3.98833	26.7501
ENSMUSG00000062081	RP23-460I18.1	14.482	1.4157	0.493446	2.86902	0.00411752	0.0118527	6.92349	6.21088	10.6996	17.4935	23.629	21.9358	2.6679
ENSMUSG00000049811	Fam161a	35.4619	0.858723	0.299447	2.86769	0.00413475	0.0118973	26.7049	28.3926	20.3292	51.5085	42.9619	42.8746	1.81343
ENSMUSG00000043017	Ptgir	15.7901	1.38347	0.483008	2.86428	0.00417958	0.0120195	7.91256	9.75995	8.55967	32.0713	21.4809	14.9563	2.60895
ENSMUSG00000097193	Gm26664	18.4437	1.23997	0.432935	2.86411	0.00418184	0.0120243	10.8798	13.309	8.55967	21.3809	23.629	32.9038	2.36194
ENSMUSG00000022099	Dmtn	25.7222	1.10248	0.386238	2.8544	0.00431179	0.0123634	7.91256	25.7308	14.9794	29.1558	38.6657	37.8892	2.14723
ENSMUSG00000090958	Lrrc32	25.9229	1.03639	0.363508	2.85108	0.00435704	0.0124791	13.847	23.9562	12.8395	39.8462	31.1473	33.9008	2.05109
ENSMUSG00000040364	Sec1	15.0503	1.44038	0.506179	2.84559	0.00443297	0.0126773	8.90163	7.98541	7.48971	34.0151	13.9626	17.9475	2.71392
ENSMUSG00000030554	Synm	29.3492	1.00661	0.353744	2.84558	0.004433	0.0126773	18.7923	12.4218	27.8189	34.9869	32.2214	49.8542	2.00918
ENSMUSG00000106032	RP23-298M23.7	27.6733	0.9961	0.350261	2.84388	0.00445673	0.0127416	17.8033	12.4218	25.679	38.8744	34.3695	36.8921	1.9946
ENSMUSG00000085976	RP23-290E9.1	9.08633	1.84898	0.65087	2.84079	0.00450026	0.0128571	3.95628	2.6618	5.34979	12.6342	13.9626	15.9533	3.60246
ENSMUSG00000097734	B930082K07Rik	17.1383	1.31422	0.462753	2.84	0.0045114	0.0128853	10.8798	7.09814	11.7695	30.1276	15.0366	27.9183	2.48667
ENSMUSG00000105601	RP23-477N9.3	12.6629	1.60507	0.565246	2.8396	0.004517	0.0128977	5.93442	4.43634	8.55967	9.71859	20.4069	26.9213	3.04211
ENSMUSG00000012123	Crybg2	16.4177	1.36411	0.480563	2.83857	0.00453162	0.0129323	4.94535	8.87268	13.9095	18.4653	20.4069	31.9067	2.57418
ENSMUSG00000114558	RP24-278K24.4	6.2492	2.44619	0.861914	2.8381	0.00453836	0.0129479	1.97814	2.6618	1.06996	7.77487	15.0366	8.97375	5.44976
ENSMUSG00000097134	RP23-9F3.1	9.69234	1.88136	0.662951	2.83785	0.00454181	0.012956	3.95628	7.09814	1.06996	14.5779	21.4809	9.97083	3.68422
ENSMUSG00000097006	RP23-201I4.11	8.41236	2.23037	0.786126	2.83717	0.00455157	0.012982	2.96721	1.77454	4.27983	25.2683	3.22214	12.9621	4.69255
ENSMUSG00000050957	Insl6	45.1989	0.755635	0.266347	2.83703	0.00455348	0.0129838	29.6721	32.8289	38.5185	48.5929	54.7764	66.8046	1.68837
ENSMUSG00000096964	RP23-124N16.2	5.77685	2.64729	0.933594	2.83559	0.00457412	0.0130336	1.97814	2.6618	0	13.606	6.44428	9.97083	6.26489
ENSMUSG00000106149	RP23-167C5.1	9.41997	1.93175	0.681656	2.8339	0.00459837	0.0130937	0	5.32361	6.41975	15.5497	18.2588	10.9679	3.81517
ENSMUSG00000028871	Rspo1	17.1349	1.27222	0.449064	2.83305	0.00461055	0.0131264	11.8688	10.6472	7.48971	29.1558	24.7031	18.9446	2.41533
ENSMUSG00000090564	RP24-273G1.3	56.1519	0.658337	0.232648	2.82976	0.00465827	0.0132495	43.5191	44.3634	42.7983	66.0864	63.3687	76.7754	1.57826
ENSMUSG00000087440	AC118601.3	16.1321	1.34725	0.476255	2.82883	0.00467182	0.0132825	11.8688	8.87268	6.41975	18.4653	32.2214	18.9446	2.54426
ENSMUSG00000072812	Ahnak2	14.2707	1.40975	0.498498	2.82799	0.00468414	0.0133157	8.90163	7.98541	6.41975	16.5216	26.8512	18.9446	2.65691
ENSMUSG00000083610	Oaz2-ps	6.2803	2.42343	0.856996	2.82782	0.00468669	0.0133211	0.98907	1.77454	3.20987	7.77487	13.9626	9.97083	5.36443
ENSMUSG00000044022	Pcdhb21	31.1257	0.996172	0.35255	2.82562	0.00471887	0.013407	10.8798	18.6326	33.1687	39.8462	48.3321	35.895	1.9947
ENSMUSG00000051652	Lrrc3	26.5899	1.00561	0.356255	2.82272	0.0047618	0.0135234	15.8251	23.069	13.9095	42.7618	30.0733	33.9008	2.00779
ENSMUSG00000095836	RP23-404J7.3	35.8128	0.855708	0.303209	2.82218	0.00476988	0.0135426	31.6502	21.2944	23.5391	43.7336	54.7764	39.8833	1.80965
ENSMUSG00000066721	Zfp575	21.0326	1.10352	0.391387	2.8195	0.00480979	0.0136483	14.836	12.4218	12.8395	28.1839	28.9993	28.9154	2.14878
ENSMUSG00000067916	RP23-360J20.1	59.0275	0.643046	0.228278	2.81695	0.00484827	0.0137499	43.5191	50.5743	43.8683	63.1708	76.2573	76.7754	1.56162
ENSMUSG00000051483	Cbr1	74.8693	0.597983	0.212434	2.81491	0.00487907	0.0138239	43.5191	71.8687	63.1275	100.101	84.8497	85.7492	1.5136
ENSMUSG00000032718	Mansc1	20.1892	1.15679	0.411203	2.81318	0.00490548	0.0138892	10.8798	17.7454	8.55967	28.1839	26.8512	28.9154	2.2296
ENSMUSG00000025272	Tro	30.5822	0.914985	0.325938	2.80724	0.00499683	0.0141264	21.7595	20.4072	21.3992	31.0995	42.9619	45.8658	1.88555
ENSMUSG00000100967	RP23-180L12.5	50.4183	0.706705	0.252	2.80439	0.00504126	0.0142441	45.4972	30.1671	39.5885	58.3115	60.1466	68.7988	1.63207
ENSMUSG00000029189	Sel1l3	7.82564	2.1784	0.778158	2.79944	0.00511921	0.0144525	1.97814	6.21088	0	7.77487	15.0366	15.9533	4.52652
ENSMUSG00000034706	Dnaic2	9.70537	1.98073	0.708053	2.79743	0.00515108	0.0145365	0	5.32361	6.41975	8.74673	25.7771	11.965	3.94692
ENSMUSG00000051747	Ttn	25.9389	1.02315	0.366049	2.79511	0.00518816	0.014635	17.8033	20.4072	12.8395	25.2683	35.4435	43.8717	2.03235
ENSMUSG00000052819	Best2	7.15052	2.39362	0.856442	2.79484	0.00519252	0.0146453	5.93442	0.887268	0	7.77487	19.3328	8.97375	5.25474
ENSMUSG00000109015	RP24-128P19.3	14.6848	1.43688	0.514748	2.79143	0.00524754	0.0147843	7.91256	13.309	2.13992	23.3246	21.4809	19.9417	2.70735
ENSMUSG00000097651	RP24-410G8.4	13.2519	1.42629	0.511588	2.78796	0.00530403	0.0149209	5.93442	7.09814	8.55967	17.4935	21.4809	18.9446	2.68755
ENSMUSG00000089662	RP23-136C22.4	31.4499	0.886137	0.317908	2.7874	0.00531336	0.0149451	17.8033	24.8435	23.5391	43.7336	41.8878	36.8921	1.84822
ENSMUSG00000084808	AC093451.2	28.7673	0.954694	0.342691	2.78587	0.00533839	0.0150052	12.8579	21.2944	24.609	32.0713	41.8878	39.8833	1.93817
ENSMUSG00000078439	Smim24	14.6292	1.44396	0.518444	2.78518	0.00534988	0.0150313	11.8688	4.43634	7.48971	29.1558	12.8886	21.9358	2.72066
ENSMUSG00000038199	4931409K22Rik	4.7394	3.14791	1.13112	2.783	0.00538585	0.0151262	0.98907	1.77454	0	3.88744	11.8145	9.97083	8.86372
ENSMUSG00000116226	RP24-291F2.3	19.0191	1.16795	0.41975	2.78248	0.00539454	0.0151485	9.8907	12.4218	12.8395	22.3528	24.7031	31.9067	2.24691
ENSMUSG00000036528	Ppfibp2	13.1568	1.42395	0.512043	2.78092	0.00542047	0.0152151	7.91256	7.09814	6.41975	21.3809	17.1847	18.9446	2.6832
ENSMUSG00000074715	Ccl28	7.21159	2.15189	0.774205	2.77948	0.00544465	0.0152767	2.96721	0.887268	4.27983	14.5779	8.59237	11.965	4.44408
ENSMUSG00000097534	RP24-337F7.1	23.0351	1.04985	0.377768	2.77909	0.00545111	0.0152928	14.836	14.1963	16.0494	26.2402	28.9993	37.8892	2.07032
ENSMUSG00000070802	Pnmal2	16.8992	1.33253	0.479981	2.77622	0.00549956	0.0154266	2.96721	15.9708	9.62962	25.2683	23.629	23.93	2.51844
ENSMUSG00000026023	Cdk15	2.34377	4.7041	1.69458	2.77597	0.00550379	0.0154363	0	0	0	1.94372	2.14809	9.97083	26.066
ENSMUSG00000045327	AC122037.7	48.7654	0.720124	0.259435	2.77574	0.00550757	0.0154448	44.5081	39.9271	25.679	62.199	64.4428	55.8367	1.64732
ENSMUSG00000079414	Gm11110	29.2778	0.916988	0.330775	2.77224	0.00556718	0.0155914	21.7595	17.7454	21.3992	32.0713	40.8138	41.8775	1.88817
ENSMUSG00000056600	Olfr90	2.2247	4.6224	1.66785	2.77148	0.00558021	0.0156144	0	0	0	2.91558	6.44428	3.98833	24.631
ENSMUSG00000050270	Tmem220	10.3107	1.69541	0.611722	2.77153	0.00557928	0.0156144	1.97814	6.21088	6.41975	17.4935	11.8145	17.9475	3.23869
ENSMUSG00000079243	Xirp1	2.2247	4.6224	1.66785	2.77148	0.00558021	0.0156144	0	0	0	2.91558	6.44428	3.98833	24.631
ENSMUSG00000035916	Ptprq	13.7047	1.48124	0.534674	2.77035	0.00559956	0.0156621	6.92349	5.32361	9.62962	30.1276	18.2588	11.965	2.79188
ENSMUSG00000106961	RP23-186B18.8	25.999	0.972173	0.351124	2.76875	0.00562722	0.0157267	20.7705	16.8581	14.9794	35.9588	36.5176	30.9096	1.96179
ENSMUSG00000032010	Usp2	50.1222	0.726271	0.262697	2.76467	0.00569799	0.0159093	24.7267	42.5889	46.0082	55.396	61.2206	70.7929	1.65436
ENSMUSG00000031147	Magix	6.31273	2.52217	0.912504	2.76401	0.00570958	0.0159395	0	5.32361	0	10.6904	12.8886	8.97375	5.74445
ENSMUSG00000018543	RP23-386E10.4	9.61266	1.82506	0.660432	2.76343	0.00571981	0.0159593	4.94535	3.54907	4.27983	16.5216	6.44428	21.9358	3.54321
ENSMUSG00000107167	RP23-446N16.6	3.3185	4.17365	1.51168	2.76094	0.00576353	0.0160661	0.98907	0	0	6.80301	2.14809	9.97083	18.0465
ENSMUSG00000092183	RP23-3M10.5	25.8677	1.04155	0.377404	2.75977	0.0057843	0.0161218	10.8798	26.618	12.8395	40.8181	31.1473	32.9038	2.05843
ENSMUSG00000039632	Ccdc151	20.7848	1.20464	0.436935	2.75703	0.00583291	0.0162484	17.8033	13.309	6.41975	36.9306	33.2954	16.9504	2.3048
ENSMUSG00000112545	RP24-98A23.5	12.8446	1.51742	0.550501	2.75644	0.00584338	0.0162732	5.93442	11.5345	2.13992	20.409	16.1107	20.9388	2.8628
ENSMUSG00000105471	RP23-396K22.3	6.60994	2.2854	0.830511	2.75181	0.00592677	0.0164987	2.96721	2.6618	1.06996	12.6342	5.37023	14.9563	4.87501
ENSMUSG00000042638	Gucy2c	4.21242	3.57102	1.29789	2.75141	0.00593385	0.0165162	1.97814	0	0	9.71859	8.59237	4.98542	11.8846
ENSMUSG00000106588	RP23-454P8.1	6.23428	2.405	0.874249	2.75094	0.00594253	0.0165336	0	1.77454	4.27983	12.6342	10.7405	7.97667	5.29637
ENSMUSG00000073405	RP23-108F2.8	17.1284	1.2575	0.457438	2.74901	0.0059775	0.0166264	8.90163	9.75995	11.7695	23.3246	16.1107	32.9038	2.39082
ENSMUSG00000030125	Lrrc23	4.14	3.59402	1.30753	2.74871	0.00598302	0.0166372	0	1.77454	0	9.71859	5.37023	7.97667	12.0756
ENSMUSG00000109366	RP23-85B15.8	11.1838	1.65881	0.603485	2.74872	0.00598287	0.0166372	3.95628	9.75995	2.13992	23.3246	13.9626	13.9592	3.15756
ENSMUSG00000111686	RP23-313P23.4	29.0647	0.911375	0.331938	2.74562	0.00603969	0.0167789	18.7923	21.2944	20.3292	35.9588	45.1099	32.9038	1.88084
ENSMUSG00000096847	Tmem151b	38.2818	0.830148	0.302403	2.74517	0.00604793	0.0167973	17.8033	32.8289	32.0987	59.2834	40.8138	46.8629	1.77787
ENSMUSG00000045659	Plekha7	38.595	0.799914	0.291799	2.74132	0.00611931	0.0169817	33.6284	30.1671	20.3292	46.6492	56.9245	43.8717	1.741
ENSMUSG00000024036	Slc37a1	21.3817	1.15225	0.42052	2.74006	0.00614279	0.01704	11.8688	15.0836	12.8395	24.2965	19.3328	44.8688	2.2226
ENSMUSG00000073600	Prob1	31.7456	0.994409	0.362974	2.73961	0.00615117	0.0170586	32.6393	22.1817	8.55967	53.4522	39.7397	33.9008	1.99226
ENSMUSG00000027188	Pamr1	4.28627	3.55985	1.30025	2.73781	0.0061849	0.0171452	0	0	2.13992	7.77487	11.8145	3.98833	11.7929
ENSMUSG00000068606	Gm4841	3.16521	4.10682	1.50025	2.73743	0.00619208	0.0171582	0	0.887268	0	5.83115	4.29619	7.97667	17.2297
ENSMUSG00000006154	Eps8l1	7.82636	1.94455	0.710854	2.73551	0.00622831	0.0172539	1.97814	4.43634	3.20987	12.6342	10.7405	13.9592	3.84918
ENSMUSG00000113031	RP23-182N12.5	4.53068	3.06037	1.11926	2.73428	0.0062516	0.0173137	1.97814	0.887268	0	8.74673	8.59237	6.97958	8.34189
ENSMUSG00000036091	Hyal3	8.16489	2.03268	0.744196	2.73137	0.00630711	0.0174557	5.93442	3.54907	0	8.74673	11.8145	18.9446	4.09163
ENSMUSG00000113310	RP23-111H19.6	13.2107	1.44622	0.529909	2.72919	0.00634899	0.0175574	7.91256	8.87268	4.27983	12.6342	23.629	21.9358	2.72494
ENSMUSG00000015879	Fam184b	3.17863	4.10057	1.50648	2.72195	0.00648986	0.017918	0	0	1.06996	6.80301	3.22214	7.97667	17.1552
ENSMUSG00000016758	Bik	26.7258	0.978977	0.359827	2.72069	0.00651464	0.0179816	26.7049	12.4218	14.9794	34.9869	34.3695	36.8921	1.97107
ENSMUSG00000026638	Irf6	6.31103	2.41967	0.889633	2.71986	0.00653099	0.0180195	0	1.77454	4.27983	9.71859	16.1107	5.9825	5.3505
ENSMUSG00000107195	RP23-477N9.6	7.27702	2.21398	0.813993	2.7199	0.00653015	0.0180195	5.93442	1.77454	0	15.5497	6.44428	13.9592	4.63953
ENSMUSG00000085043	RP23-167G19.8	2.18223	4.60021	1.69147	2.71966	0.00653496	0.018028	0	0	0	6.80301	4.29619	1.99417	24.255
ENSMUSG00000050195	Scd4	15.6015	1.27528	0.469082	2.71868	0.00655439	0.0180749	7.91256	9.75995	9.62962	19.4372	27.9252	18.9446	2.42046
ENSMUSG00000078716	Tmem8b	82.7903	0.610818	0.22477	2.71753	0.00657721	0.0181275	53.4098	65.6578	78.1069	122.454	64.4428	112.67	1.52712
ENSMUSG00000108806	RP24-443B5.5	2.16078	4.58898	1.68917	2.71671	0.00659335	0.0181598	0	0	0	5.83115	2.14809	4.98542	24.0669
ENSMUSG00000033361	Prrg3	6.84804	2.10659	0.775719	2.71566	0.00661447	0.0182131	1.97814	3.54907	2.13992	9.71859	10.7405	12.9621	4.30671
ENSMUSG00000086075	AC113299.3	48.3101	0.722309	0.266166	2.71375	0.00665263	0.0182961	33.6284	45.2507	29.9588	62.199	71.9611	46.8629	1.64982
ENSMUSG00000043099	Hic1	11.5628	1.56082	0.57587	2.71037	0.00672074	0.018471	7.91256	5.32361	4.27983	20.409	21.4809	9.97083	2.95022
ENSMUSG00000029650	Slc46a3	17.3115	1.20315	0.444185	2.70867	0.00675529	0.018561	8.90163	9.75995	12.8395	22.3528	30.0733	19.9417	2.30242
ENSMUSG00000020913	Krt24	3.20805	4.11605	1.52284	2.70288	0.00687412	0.0188522	0.98907	0	0	8.74673	7.51832	1.99417	17.3403
ENSMUSG00000102982	RP23-70F22.2	9.21134	1.79067	0.664053	2.69658	0.00700554	0.0191921	2.96721	7.09814	2.13992	19.4372	9.66642	13.9592	3.45976
ENSMUSG00000103749	Pcdhgb5	4.04275	3.51296	1.30289	2.69628	0.00701182	0.0192042	0	0.887268	1.06996	9.71859	8.59237	3.98833	11.4158
ENSMUSG00000111856	RP23-187B11.7	3.99506	3.53678	1.31256	2.69458	0.00704781	0.019295	0	1.77454	0	7.77487	6.44428	7.97667	11.6059
ENSMUSG00000017639	Rab11fip4	31.9549	0.872629	0.324015	2.69317	0.00707757	0.0193713	23.7377	26.618	17.1193	50.5367	40.8138	32.9038	1.831
ENSMUSG00000030306	Tmtc1	9.36279	1.94423	0.722162	2.69223	0.00709755	0.0194208	1.97814	5.32361	4.27983	19.4372	3.22214	21.9358	3.84832
ENSMUSG00000090093	RP23-330D3.6	46.1721	0.797919	0.296512	2.69102	0.00712343	0.0194828	31.6502	50.5743	18.1893	57.3397	50.4802	68.7988	1.73859
ENSMUSG00000103149	RP23-372H6.7	29.4361	0.873623	0.32475	2.69014	0.00714214	0.0195273	21.7595	21.2944	19.2592	37.9025	36.5176	39.8833	1.83226
ENSMUSG00000115852	RP23-425F12.1	5.86126	2.32849	0.866262	2.68798	0.0071886	0.0196438	2.96721	1.77454	1.06996	9.71859	9.66642	9.97083	5.02281
ENSMUSG00000097495	RP23-356F21.2	34.9448	0.842318	0.313409	2.6876	0.00719668	0.0196633	20.7705	19.5199	35.3086	47.6211	37.5916	48.8571	1.79293
ENSMUSG00000004939	Nmrk2	2.15237	4.58425	1.70747	2.68482	0.00725699	0.0198096	0	0	0	7.77487	2.14809	2.99125	23.9882
ENSMUSG00000090369	RP24-301O19.2	4.05596	3.47897	1.29678	2.68277	0.00730147	0.0199178	0	0	2.13992	7.77487	6.44428	7.97667	11.15
ENSMUSG00000010342	Tex14	7.80248	2.12589	0.792545	2.68236	0.00731047	0.0199397	0	4.43634	4.27983	9.71859	6.44428	21.9358	4.36472
ENSMUSG00000028572	Hook1	12.5297	1.48825	0.556085	2.67629	0.00744413	0.0202773	5.93442	5.32361	8.55967	9.71859	24.7031	20.9388	2.80548
ENSMUSG00000034762	Glis1	58.8724	0.637633	0.238355	2.67514	0.0074698	0.0203418	61.3223	36.378	40.6584	69.9738	74.1092	70.7929	1.55577
ENSMUSG00000097330	RP23-56B11.9	12.4956	1.50473	0.563221	2.67165	0.00754795	0.0205356	3.95628	7.98541	7.48971	14.5779	28.9993	11.965	2.83771
ENSMUSG00000115961	RP24-334F11.4	10.7578	1.55687	0.582735	2.67166	0.00754761	0.0205356	5.93442	7.09814	3.20987	18.4653	12.8886	16.9504	2.94215
ENSMUSG00000023411	Nfatc4	23.253	1.01266	0.379667	2.66723	0.00764794	0.0207966	15.8251	12.4218	18.1893	36.9306	32.2214	23.93	2.01763
ENSMUSG00000026188	Tmem169	11.8575	1.67071	0.626661	2.66605	0.00767482	0.0208586	4.94535	2.6618	9.62962	24.2965	23.629	5.9825	3.18371
ENSMUSG00000036858	Ptcra	2.17802	4.59782	1.7267	2.66278	0.00774974	0.0210499	0	0	0	7.77487	4.29619	0.997083	24.2148
ENSMUSG00000042797	Aqp11	20.0189	1.10829	0.41641	2.66153	0.00777853	0.0211098	6.92349	15.0836	16.0494	24.2965	26.8512	30.9096	2.1559
ENSMUSG00000020627	Klhl29	18.6154	1.28098	0.481341	2.66127	0.00778471	0.0211237	13.847	14.1963	4.27983	21.3809	16.1107	41.8775	2.43003
ENSMUSG00000074646	RP23-220D12.11	14.0293	1.35598	0.509945	2.65907	0.00783571	0.0212509	8.90163	5.32361	9.62962	19.4372	13.9626	26.9213	2.55971
ENSMUSG00000031828	Klhl36	50.6435	0.73076	0.274958	2.65772	0.00786722	0.0213307	19.7814	45.2507	49.2181	59.2834	65.5168	64.8104	1.65951
ENSMUSG00000044716	Dok7	6.2737	2.4512	0.924646	2.65096	0.00802635	0.0217392	3.95628	1.77454	0	2.91558	15.0366	13.9592	5.4687
ENSMUSG00000062007	Hsh2d	3.02107	4.02162	1.51724	2.65061	0.00803456	0.0217557	0	0	1.06996	7.77487	4.29619	4.98542	16.2415
ENSMUSG00000044288	Cnr1	6.30691	2.23301	0.84437	2.64459	0.00817895	0.0221146	1.97814	4.43634	0	9.71859	10.7405	10.9679	4.70115
ENSMUSG00000097021	RP24-365N15.5	11.7543	1.49183	0.56428	2.64377	0.00819888	0.0221602	5.93442	6.21088	6.41975	22.3528	9.66642	19.9417	2.81245
ENSMUSG00000079049	Serpinb1c	7.38532	2.02185	0.765146	2.64244	0.00823111	0.022241	0	4.43634	4.27983	11.6623	13.9626	9.97083	4.06105
ENSMUSG00000111746	RP23-456L15.3	5.0121	2.71319	1.02718	2.6414	0.00825635	0.0223004	1.97814	0	2.13992	10.6904	4.29619	10.9679	6.55769
ENSMUSG00000038037	Socs1	44.9701	0.722981	0.274115	2.63751	0.00835173	0.0225402	34.6174	32.8289	34.2387	56.3678	70.8871	40.8804	1.65059
ENSMUSG00000039095	En2	2.02866	4.49295	1.70537	2.6346	0.00842373	0.0227196	0	0	0	3.88744	4.29619	3.98833	22.5171
ENSMUSG00000104416	RP23-32P22.2	2.02866	4.49295	1.70537	2.6346	0.00842373	0.0227196	0	0	0	3.88744	4.29619	3.98833	22.5171
ENSMUSG00000113603	RP24-145F3.8	2.02866	4.49295	1.70537	2.6346	0.00842373	0.0227196	0	0	0	3.88744	4.29619	3.98833	22.5171
ENSMUSG00000018507	Trpv2	17.8439	1.14693	0.435738	2.63216	0.00848433	0.0228685	13.847	8.87268	10.6996	23.3246	20.4069	29.9125	2.21443
ENSMUSG00000086604	AC162893.3	14.3866	1.38658	0.526888	2.63165	0.00849721	0.0228998	9.8907	11.5345	2.13992	26.2402	22.555	13.9592	2.61459
ENSMUSG00000010760	Phlda2	18.6716	1.1805	0.448931	2.62958	0.00854897	0.0230241	7.91256	12.4218	13.9095	14.5779	33.2954	29.9125	2.26656
ENSMUSG00000099923	RP23-446G23.1	9.49223	1.75159	0.666173	2.62933	0.00855537	0.0230384	2.96721	1.77454	8.55967	17.4935	17.1847	8.97375	3.36729
ENSMUSG00000026616	Cr2	5.69773	2.53042	0.962992	2.62766	0.00859739	0.0231363	1.97814	0	3.20987	5.83115	17.1847	5.9825	5.77739
ENSMUSG00000022871	Fetub	2.06272	4.51225	1.7205	2.62263	0.00872528	0.0234528	0	0	0	1.94372	6.44428	3.98833	22.8204
ENSMUSG00000032338	Hcn4	2.06272	4.51225	1.7205	2.62263	0.00872528	0.0234528	0	0	0	1.94372	6.44428	3.98833	22.8204
ENSMUSG00000111812	RP23-402N3.3	2.01583	4.48572	1.71238	2.61958	0.00880383	0.0236423	0	0	0	3.88744	3.22214	4.98542	22.4046
ENSMUSG00000071335	RP24-170A20.2	6.07379	2.46542	0.941169	2.61953	0.00880498	0.0236423	0	5.32361	0	9.71859	6.44428	14.9563	5.52289
ENSMUSG00000045215	Asxl3	2.05431	4.50744	1.72189	2.61774	0.0088515	0.0237486	0	0	0	3.88744	6.44428	1.99417	22.7445
ENSMUSG00000005202	Shbg	2.05431	4.50744	1.72189	2.61774	0.0088515	0.0237486	0	0	0	3.88744	6.44428	1.99417	22.7445
ENSMUSG00000045506	A930002H24Rik	7.95321	1.95597	0.74753	2.61657	0.00888176	0.0238235	5.93442	1.77454	2.13992	15.5497	5.37023	16.9504	3.87975
ENSMUSG00000030830	Itgal	6.28975	2.20658	0.844479	2.61294	0.0089766	0.0240483	3.95628	2.6618	0	12.6342	7.51832	10.9679	4.61578
ENSMUSG00000021226	Acot2	59.6101	0.617527	0.236353	2.61273	0.00898233	0.0240587	48.4644	49.687	42.7983	58.3115	67.6649	90.7346	1.53424
ENSMUSG00000097675	RP23-336I5.9	8.9698	1.71657	0.657153	2.61213	0.00899801	0.0240944	1.97814	6.21088	4.27983	17.4935	12.8886	10.9679	3.28654
ENSMUSG00000113679	RP24-159L15.3	7.81176	1.99324	0.764006	2.60893	0.00908251	0.0242985	1.97814	7.09814	0	9.71859	16.1107	11.965	3.9813
ENSMUSG00000103632	RP24-400M20.2	15.3487	1.24387	0.476846	2.60853	0.00909313	0.0243238	11.8688	7.98541	7.48971	26.2402	22.555	15.9533	2.36833
ENSMUSG00000085779	Atcayos	4.00928	3.46155	1.32715	2.60825	0.00910065	0.0243407	0	0	2.13992	12.6342	4.29619	4.98542	11.0161
ENSMUSG00000090235	AC125458.2	13.7706	1.31583	0.505271	2.6042	0.00920903	0.0246109	6.92349	6.21088	10.6996	22.3528	21.4809	14.9563	2.48945
ENSMUSG00000033965	Slc16a2	18.5721	1.13942	0.438212	2.60015	0.00931822	0.0248805	8.90163	7.98541	18.1893	22.3528	30.0733	23.93	2.20292
ENSMUSG00000109429	RP24-344N22.3	2.02025	4.4881	1.72767	2.59778	0.00938292	0.0250467	0	0	0	5.83115	4.29619	1.99417	22.4416
ENSMUSG00000030838	Ush1c	2.02025	4.4881	1.72767	2.59778	0.00938292	0.0250467	0	0	0	5.83115	4.29619	1.99417	22.4416
ENSMUSG00000030790	Adm	5.87798	2.36908	0.912317	2.59678	0.00941029	0.0251133	1.97814	3.54907	0	9.71859	15.0366	4.98542	5.16613
ENSMUSG00000049687	Fam109b	3.93955	3.52417	1.35762	2.59584	0.009436	0.0251688	0	1.77454	0	8.74673	2.14809	10.9679	11.5048
ENSMUSG00000113688	RP23-5P19.10	2.08838	4.52703	1.74581	2.59308	0.00951209	0.0253388	0	0	0	1.94372	8.59237	1.99417	23.0554
ENSMUSG00000054304	D130007C19Rik	8.21506	1.89299	0.730483	2.59142	0.00955809	0.0254416	4.94535	5.32361	0	15.5497	7.51832	15.9533	3.71403
ENSMUSG00000053178	Mterf1b	37.4643	0.814669	0.314378	2.59137	0.00955953	0.0254421	22.7486	39.0398	19.2592	59.2834	37.5916	46.8629	1.75889
ENSMUSG00000045326	Fndc7	5.69279	2.57082	0.99269	2.58975	0.00960451	0.0255519	0.98907	1.77454	2.13992	1.94372	19.3328	7.97667	5.94148
ENSMUSG00000002565	Scin	5.98252	2.30024	0.888282	2.58954	0.00961056	0.0255647	1.97814	0	4.27983	7.77487	12.8886	8.97375	4.92539
ENSMUSG00000071001	Hrct1	20.6989	1.0227	0.395133	2.58824	0.00964681	0.0256543	13.847	14.1963	12.8395	23.3246	30.0733	29.9125	2.03172
ENSMUSG00000101400	RP24-147G7.3	4.22883	2.93169	1.13296	2.58765	0.00966334	0.0256905	0.98907	0.887268	1.06996	7.77487	9.66642	4.98542	7.63005
ENSMUSG00000021986	Amer2	23.1702	0.985289	0.380828	2.58723	0.00967505	0.0257162	19.7814	15.9708	10.6996	30.1276	36.5176	25.9242	1.97971
ENSMUSG00000053769	Lysmd1	30.9349	0.866981	0.335571	2.5836	0.00977764	0.025962	17.8033	29.2798	18.1893	30.1276	48.3321	41.8775	1.82384
ENSMUSG00000042254	Cilp	1.9946	4.47344	1.7322	2.58252	0.00980816	0.026033	0	0	0	5.83115	2.14809	3.98833	22.2146
ENSMUSG00000047492	Inhbe	1.9946	4.47344	1.7322	2.58252	0.00980816	0.026033	0	0	0	5.83115	2.14809	3.98833	22.2146
ENSMUSG00000091412	RP23-336B1.1	1.9946	4.47344	1.7322	2.58252	0.00980816	0.026033	0	0	0	5.83115	2.14809	3.98833	22.2146
ENSMUSG00000036196	Slc26a8	8.30674	1.87742	0.727407	2.58097	0.00985229	0.02614	1.97814	5.32361	3.20987	6.80301	22.555	9.97083	3.67416
ENSMUSG00000002847	Pla1a	5.28362	2.43334	0.943223	2.57981	0.0098854	0.026221	1.97814	0.887268	2.13992	5.83115	12.8886	7.97667	5.40141
ENSMUSG00000116627	RP23-151N21.10	19.2458	1.08763	0.421793	2.57858	0.00992061	0.0263076	11.8688	13.309	11.7695	24.2965	19.3328	34.8979	2.12524
ENSMUSG00000029586	Spdye4b	3.92273	3.51949	1.36516	2.57808	0.00993511	0.0263393	0	1.77454	0	12.6342	2.14809	6.97958	11.4676
ENSMUSG00000102428	Pcdhga12	31.4336	0.815531	0.316488	2.57682	0.00997149	0.0264221	23.7377	22.1817	22.4691	46.6492	38.6657	34.8979	1.75995
ENSMUSG00000018341	Il12rb2	4.71829	2.62519	1.01919	2.57576	0.010002	0.0264926	0.98907	0.887268	2.13992	9.71859	8.59237	5.9825	6.16966
ENSMUSG00000020388	Pdlim4	4.70973	2.63915	1.02701	2.56973	0.0101779	0.0269238	0	1.77454	2.13992	7.77487	8.59237	7.97667	6.22963
ENSMUSG00000107971	RP23-259J8.5	15.9779	1.19836	0.466508	2.56878	0.0102058	0.0269908	6.92349	12.4218	9.62962	17.4935	21.4809	27.9183	2.29478
ENSMUSG00000051735	Rinl	8.20742	1.83287	0.713649	2.5683	0.0102198	0.0270207	6.92349	1.77454	2.13992	9.71859	10.7405	17.9475	3.56244
ENSMUSG00000103195	RP24-485J8.3	5.85902	2.2997	0.896247	2.56592	0.0102901	0.0271825	0	1.77454	4.27983	10.6904	6.44428	11.965	4.92356
ENSMUSG00000000093	Tbx2	4.67436	2.65388	1.03517	2.56372	0.0103556	0.0273375	1.97814	1.77454	0	9.71859	8.59237	5.9825	6.29357
ENSMUSG00000100512	Ovol3	5.78806	2.32286	0.906435	2.56264	0.0103881	0.0274163	3.95628	1.77454	0	11.6623	5.37023	11.965	5.00324
ENSMUSG00000038763	Alpk3	3.90702	3.41402	1.33235	2.56241	0.0103948	0.0274271	0	0	2.13992	9.71859	8.59237	2.99125	10.6591
ENSMUSG00000095789	Nupr1l	8.75757	2.02973	0.792451	2.56133	0.0104273	0.0275037	1.97814	7.09814	1.06996	27.212	3.22214	11.965	4.08328
ENSMUSG00000075302	Erich2	4.7082	2.663	1.0404	2.5596	0.0104794	0.0276253	1.97814	1.77454	0	4.85929	9.66642	9.97083	6.33348
ENSMUSG00000025386	Pde6g	5.68745	2.29358	0.896654	2.55793	0.0105296	0.0277363	0	3.54907	2.13992	9.71859	10.7405	7.97667	4.90272
ENSMUSG00000047953	Gp5	11.2851	1.60665	0.628492	2.55636	0.0105774	0.0278515	12.8579	1.77454	2.13992	14.5779	20.4069	15.9533	3.04544
ENSMUSG00000116307	RP23-79F10.8	3.21312	4.11287	1.6099	2.55473	0.0106271	0.0279715	0	0	1.06996	10.6904	7.51832	0	17.302
ENSMUSG00000030739	Myh14	7.26492	2.0372	0.798648	2.55081	0.0107472	0.0282551	0	6.21088	2.13992	16.5216	10.7405	7.97667	4.10449
ENSMUSG00000044708	Kcnj10	5.31348	2.4401	0.957229	2.54913	0.0107993	0.0283812	1.97814	0.887268	2.13992	4.85929	15.0366	6.97958	5.42679
ENSMUSG00000022054	Nefm	2.01141	4.48314	1.75894	2.54877	0.0108104	0.028403	0	0	0	1.94372	2.14809	7.97667	22.3646
ENSMUSG00000038508	Gdf15	2.1012	4.53487	1.77932	2.54866	0.0108139	0.0284087	0	0	0	1.94372	9.66642	0.997083	23.181
ENSMUSG00000112301	RP23-226H21.3	20.2116	1.01896	0.40009	2.54683	0.0108707	0.0285433	10.8798	14.1963	14.9794	24.2965	28.9993	27.9183	2.02646
ENSMUSG00000102748	Pcdhgb2	20.2053	1.01921	0.400677	2.54372	0.010968	0.0287839	15.8251	12.4218	11.7695	27.212	30.0733	23.93	2.02681
ENSMUSG00000031028	Tub	10.1055	3.32727	1.30816	2.54347	0.0109757	0.0287968	0	5.32361	0	17.4935	12.8886	24.9271	10.0371
ENSMUSG00000062515	Fabp4	12.4749	1.32767	0.523304	2.53709	0.0111777	0.0292707	5.93442	8.87268	6.41975	17.4935	17.1847	18.9446	2.50997
ENSMUSG00000017417	Plxdc1	9.68005	1.57246	0.619961	2.53639	0.0112003	0.0293225	1.97814	6.21088	6.41975	15.5497	13.9626	13.9592	2.97412
ENSMUSG00000079173	Zan	8.11955	1.8383	0.725011	2.53555	0.0112272	0.029389	2.96721	4.43634	3.20987	21.3809	10.7405	5.9825	3.57588
ENSMUSG00000087651	RP24-175N4.1	22.7745	0.952773	0.37579	2.53539	0.0112322	0.0293986	16.8142	17.7454	11.7695	28.1839	32.2214	29.9125	1.93559
ENSMUSG00000055003	Lrtm2	5.55079	2.22228	0.876854	2.53438	0.0112647	0.0294759	1.97814	1.77454	2.13992	7.77487	9.66642	9.97083	4.6663
ENSMUSG00000046999	RP24-399B3.5	8.93704	1.72782	0.682292	2.53238	0.0113291	0.0296295	6.92349	5.32361	0	16.5216	12.8886	11.965	3.31228
ENSMUSG00000048996	Olfr1366	5.74972	2.30084	0.909844	2.52883	0.0114444	0.029908	3.95628	1.77454	0	5.83115	13.9626	8.97375	4.92745
ENSMUSG00000108660	RP23-361O12.3	3.70946	3.36999	1.3327	2.52868	0.0114492	0.0299167	1.97814	0	0	7.77487	7.51832	4.98542	10.3387
ENSMUSG00000089695	RP23-351C7.5	8.8266	1.69438	0.670179	2.52824	0.0114635	0.0299503	5.93442	5.32361	1.06996	9.71859	13.9626	16.9504	3.23637
ENSMUSG00000104063	Pcdhgb7	10.5788	1.62167	0.641604	2.52753	0.0114869	0.0299945	8.90163	4.43634	2.13992	6.80301	18.2588	22.9329	3.07731
ENSMUSG00000074281	RP23-27B23.7	5.21963	2.40353	0.951084	2.52715	0.0114992	0.0300208	2.96721	0	2.13992	9.71859	7.51832	8.97375	5.29097
ENSMUSG00000022853	Ehhadh	25.1553	0.946326	0.374551	2.52656	0.0115186	0.0300638	21.7595	15.9708	13.9095	36.9306	21.4809	40.8804	1.92696
ENSMUSG00000089525	Gm23833	4.42009	3.03122	1.19983	2.52637	0.0115247	0.0300721	1.97814	0.887268	0	16.5216	2.14809	4.98542	8.17503
ENSMUSG00000096946	Fmr1os	10.2255	1.57279	0.623061	2.5243	0.0115931	0.0302294	7.91256	5.32361	2.13992	19.4372	8.59237	17.9475	2.9748
ENSMUSG00000116508	RP23-25N17.6	21.1475	1.00789	0.399338	2.52389	0.0116064	0.0302582	13.847	12.4218	16.0494	36.9306	24.7031	22.9329	2.01096
ENSMUSG00000086993	Rsf1os2	4.18142	2.97384	1.17894	2.52247	0.0116535	0.0303735	0	2.6618	0	7.77487	9.66642	4.98542	7.85624
ENSMUSG00000046204	Pnma2	12.7589	1.51264	0.599834	2.52177	0.0116766	0.0304181	11.8688	1.77454	6.41975	28.1839	19.3328	8.97375	2.85333
ENSMUSG00000037224	Zfyve28	10.8686	1.45397	0.576582	2.5217	0.0116789	0.0304202	3.95628	7.98541	5.34979	12.6342	19.3328	15.9533	2.7396
ENSMUSG00000113275	RP24-485P18.3	5.52027	2.2248	0.883071	2.51939	0.0117559	0.0306052	2.96721	1.77454	1.06996	8.74673	8.59237	9.97083	4.67446
ENSMUSG00000028444	Cntfr	42.1512	0.683127	0.27122	2.51872	0.0117783	0.0306481	33.6284	28.3926	35.3086	58.3115	49.4061	47.86	1.60562
ENSMUSG00000093579	RP24-262G23.5	17.0974	1.13487	0.451069	2.51596	0.0118707	0.0308534	14.836	9.75995	7.48971	23.3246	18.2588	28.9154	2.19599
ENSMUSG00000097287	RP23-151C5.1	58.6827	0.610871	0.24284	2.51553	0.0118854	0.0308799	47.4754	55.8979	35.3086	55.396	76.2573	81.7608	1.52718
ENSMUSG00000050737	Ptges	13.0741	1.42439	0.566554	2.51412	0.011933	0.0309878	0.98907	10.6472	9.62962	25.2683	13.9626	17.9475	2.684
ENSMUSG00000116164	RP23-432N1.10	7.8253	1.77529	0.706452	2.51296	0.0119722	0.0310699	1.97814	5.32361	3.20987	14.5779	12.8886	8.97375	3.42306
ENSMUSG00000090291	Lrrc10b	10.1956	1.58927	0.632561	2.51244	0.0119899	0.0311041	4.94535	7.98541	2.13992	14.5779	8.59237	22.9329	3.00898
ENSMUSG00000116733	RP24-69M4.6	14.4319	1.41342	0.563201	2.50963	0.0120858	0.0313292	5.93442	7.09814	10.6996	31.0995	25.7771	5.9825	2.66369
ENSMUSG00000043126	RP23-55A6.5	14.3355	1.30894	0.522322	2.50601	0.0122101	0.0316274	9.8907	4.43634	10.6996	23.3246	10.7405	26.9213	2.4776
ENSMUSG00000010051	Hyal1	37.0528	0.75807	0.303092	2.50112	0.0123801	0.0320072	20.7705	31.9416	29.9588	57.3397	35.4435	46.8629	1.69123
ENSMUSG00000100680	RP23-190H11.5	28.4908	0.931313	0.373038	2.49656	0.0125403	0.0323968	8.90163	29.2798	20.3292	30.1276	35.4435	46.8629	1.90701
ENSMUSG00000052565	Hist1h1d	31.6529	0.793724	0.317986	2.49609	0.012557	0.0324358	26.7049	20.4072	22.4691	35.9588	36.5176	47.86	1.73354
ENSMUSG00000105245	RP24-124P9.3	3.74816	3.36424	1.34894	2.494	0.0126314	0.0326116	0.98907	0	1.06996	1.94372	7.51832	10.9679	10.2977
ENSMUSG00000096035	RP23-442L7.4	31.0927	0.844764	0.338947	2.49232	0.0126912	0.0327578	18.7923	21.2944	26.749	27.212	38.6657	53.8425	1.79597
ENSMUSG00000108526	RP23-292C5.8	4.16383	2.92783	1.17515	2.49146	0.012722	0.0328321	1.97814	0.887268	0	4.85929	4.29619	12.9621	7.60966
ENSMUSG00000097558	Gm26902	8.54975	1.72966	0.694833	2.48933	0.0127986	0.0330018	2.96721	2.6618	6.41975	9.71859	8.59237	20.9388	3.31651
ENSMUSG00000085260	Med9os	3.62443	3.39247	1.36309	2.48881	0.0128172	0.0330457	0	1.77454	0	10.6904	4.29619	4.98542	10.5011
ENSMUSG00000079235	Ccdc13	4.04055	2.87341	1.15569	2.48631	0.0129075	0.0332575	1.97814	0.887268	0	6.80301	8.59237	5.9825	7.32795
ENSMUSG00000008438	Adam21	6.36233	1.97351	0.794147	2.48506	0.0129528	0.0333659	1.97814	3.54907	2.13992	9.71859	11.8145	8.97375	3.92722
ENSMUSG00000093514	RP23-85E24.3	18.5011	1.06943	0.430756	2.4827	0.0130393	0.0335802	8.90163	15.9708	10.6996	19.4372	30.0733	25.9242	2.09861
ENSMUSG00000086150	Bach2os	2.71835	3.85485	1.55308	2.48207	0.0130622	0.0336266	0	0	1.06996	3.88744	5.37023	5.9825	14.4685
ENSMUSG00000103039	RP23-372I17.5	48.9615	0.630737	0.254116	2.48208	0.0130619	0.0336266	41.5409	43.4761	29.9588	59.2834	53.7023	65.8075	1.54836
ENSMUSG00000110919	RP23-99D11.7	1.88371	4.38239	1.76628	2.48114	0.0130964	0.0337105	0	0	0	1.94372	5.37023	3.98833	20.856
ENSMUSG00000055430	Nap1l5	1.84965	4.36127	1.76023	2.47767	0.0132243	0.0340013	0	0	0	3.88744	3.22214	3.98833	20.5529
ENSMUSG00000109432	RP24-294M17.1	1.84965	4.36127	1.76023	2.47767	0.0132243	0.0340013	0	0	0	3.88744	3.22214	3.98833	20.5529
ENSMUSG00000016356	Col20a1	20.3795	1.93939	0.783387	2.47565	0.0132994	0.034173	1.97814	5.32361	18.1893	24.2965	37.5916	34.8979	3.83544
ENSMUSG00000031079	Zfp300	52.4756	0.601839	0.2431	2.47569	0.013298	0.034173	37.5847	41.7016	46.0082	67.0583	53.7023	68.7988	1.51765
ENSMUSG00000031847	RP23-117O14.2	33.5358	0.751791	0.303737	2.47514	0.0133185	0.0342178	21.7595	27.5053	25.679	43.7336	38.6657	43.8717	1.68388
ENSMUSG00000071226	Cecr2	8.88804	1.7935	0.724898	2.47415	0.0133555	0.0343043	1.97814	2.6618	7.48971	23.3246	12.8886	4.98542	3.46656
ENSMUSG00000101625	RP24-286D13.6	1.85386	4.36392	1.76427	2.47349	0.0133799	0.0343541	0	0	0	2.91558	3.22214	4.98542	20.5907
ENSMUSG00000020723	Cacng4	1.87089	4.3745	1.76895	2.47294	0.0134007	0.0344032	0	0	0	1.94372	4.29619	4.98542	20.7423
ENSMUSG00000039716	Dock3	14.2904	3.66143	1.48066	2.47283	0.0134048	0.0344094	0	0	6.41975	32.0713	19.3328	27.9183	12.6532
ENSMUSG00000097352	RP24-547D11.3	14.8558	1.17781	0.476319	2.47273	0.0134086	0.0344148	7.91256	9.75995	9.62962	23.3246	22.555	15.9533	2.26233
ENSMUSG00000084350	Znf41-ps	56.3992	0.649771	0.262786	2.47262	0.0134127	0.0344187	55.3879	38.1525	38.5185	88.4392	45.1099	72.7871	1.56892
ENSMUSG00000076434	Wfdc3	8.34086	1.82233	0.737401	2.47128	0.013463	0.0345287	6.92349	0	4.27983	7.77487	16.1107	14.9563	3.53651
ENSMUSG00000046449	RP23-35L3.1	11.1652	1.41094	0.571633	2.46825	0.0135774	0.0348002	4.94535	8.87268	4.27983	16.5216	20.4069	11.965	2.6591
ENSMUSG00000097271	RP24-490D10.1	9.84525	1.57551	0.638356	2.46808	0.013584	0.0348127	7.91256	1.77454	5.34979	20.409	9.66642	13.9592	2.98042
[truncated: 109 more rows]

## Sheet: Sheet2
Dataset EV4: Metascape analysis of C5 stage vs C3 stage-induced genes (padj<0.05, >1.5 fold, Wald chi-squared test, n=3)

## Sheet: C5 vs C3 metascape
GroupID	Category	Term	Description	LogP	Log(q-value)	Genes	Symbols	InTerm_InList
1_Summary	Reactome Gene Sets	R-MMU-191273	Cholesterol biosynthesis	-17.312	-13.0771	13121,13360,14137,15357,15490,16987,18194,20775,20788,66234,68603,73166,74411,74754,110196,110460,192156,208715,235293,319554,12638,12642,72999,108079,231070,237636,12359,12606,14182,15926,16835,16890,18145,18559,18858,104086,171504,219024,14528,233011,234779,11671,15484,17252,20322,53881,56318,105387,105501,217837,235033,235533,11687,11977,18627,20617,21808,22063,83429,12703,12752,13026,14245,16…	Cyp51,Dhcr7,Fdft1,Hmgcr,Hsd17b7,Lss,Nsdhl,Sqle,Srebf2,Msmo1,Pmvk,Tm7sf2,Plpp6,Dhcr24,Fdps,Acat2,Mvd,Hmgcs1,Sc5d,Idi1,Cftr,Ch25h,Insig2,Prkaa2,Insig1,Npc1l1,Cat,Cebpa,Fgfr1,Idh1,Ldlr,Lipe,Npc1,Pctp,Pmp22,Cyp27a1,Apobr,Pip4p1,Gch1,Itpkc,Plcg2,Aldh3a2,Hsd11b2,Rdh11,Sord,Slc5a3,Acp3,Akr1c14,Abhd4,Itpk1,Rdh8,Gk5,Alox15,Atp7a,Per2,Snca,Tgfb2,Trpc1,Ctns,Socs1,Cln3,Pcyt1a,Lpin1,Lipg,P2rx7,Pik3cd,Pip4k2a,…	148/-
1_Member	Reactome Gene Sets	R-MMU-191273	Cholesterol biosynthesis	-17.312	-13.0771	13121,13360,14137,15357,15490,16987,18194,20775,20788,66234,68603,73166,74411,74754,110196,110460,192156,208715,235293,319554	Cyp51,Dhcr7,Fdft1,Hmgcr,Hsd17b7,Lss,Nsdhl,Sqle,Srebf2,Msmo1,Pmvk,Tm7sf2,Plpp6,Dhcr24,Fdps,Acat2,Mvd,Hmgcs1,Sc5d,Idi1	20/27
1_Member	GO Biological Processes	GO:0016126	sterol biosynthetic process	-13.778	-9.84412	12638,12642,13121,13360,14137,15357,15490,16987,18194,20775,66234,68603,72999,73166,74754,108079,110196,192156,208715,231070,235293,237636,319554	Cftr,Ch25h,Cyp51,Dhcr7,Fdft1,Hmgcr,Hsd17b7,Lss,Nsdhl,Sqle,Msmo1,Pmvk,Insig2,Tm7sf2,Dhcr24,Prkaa2,Fdps,Mvd,Hmgcs1,Insig1,Sc5d,Npc1l1,Idi1	23/48
1_Member	GO Biological Processes	GO:0006695	cholesterol biosynthetic process	-13.1043	-9.47141	12638,13121,13360,14137,15357,15490,16987,18194,66234,68603,72999,73166,74754,108079,110196,192156,208715,231070,235293,237636,319554	Cftr,Cyp51,Dhcr7,Fdft1,Hmgcr,Hsd17b7,Lss,Nsdhl,Msmo1,Pmvk,Insig2,Tm7sf2,Dhcr24,Prkaa2,Fdps,Mvd,Hmgcs1,Insig1,Sc5d,Npc1l1,Idi1	21/42
1_Member	GO Biological Processes	GO:1902653	secondary alcohol biosynthetic process	-13.1043	-9.47141	12638,13121,13360,14137,15357,15490,16987,18194,66234,68603,72999,73166,74754,108079,110196,192156,208715,231070,235293,237636,319554	Cftr,Cyp51,Dhcr7,Fdft1,Hmgcr,Hsd17b7,Lss,Nsdhl,Msmo1,Pmvk,Insig2,Tm7sf2,Dhcr24,Prkaa2,Fdps,Mvd,Hmgcs1,Insig1,Sc5d,Npc1l1,Idi1	21/42
1_Member	GO Biological Processes	GO:1902652	secondary alcohol metabolic process	-11.073	-7.74118	12359,12606,12638,12642,13121,13360,14137,14182,15357,15490,15926,16835,16890,16987,18145,18194,18559,18858,20775,20788,66234,68603,72999,73166,74754,104086,108079,110196,171504,192156,208715,219024,231070,235293,237636,319554	Cat,Cebpa,Cftr,Ch25h,Cyp51,Dhcr7,Fdft1,Fgfr1,Hmgcr,Hsd17b7,Idh1,Ldlr,Lipe,Lss,Npc1,Nsdhl,Pctp,Pmp22,Sqle,Srebf2,Msmo1,Pmvk,Insig2,Tm7sf2,Dhcr24,Cyp27a1,Prkaa2,Fdps,Apobr,Mvd,Hmgcs1,Pip4p1,Insig1,Sc5d,Npc1l1,Idi1	36/141
1_Member	GO Biological Processes	GO:0008203	cholesterol metabolic process	-10.9114	-7.63074	12359,12606,12638,12642,13121,13360,14137,15357,15490,16835,16890,16987,18145,18194,18559,18858,20775,20788,66234,68603,72999,73166,74754,104086,108079,110196,171504,192156,208715,219024,231070,235293,237636,319554	Cat,Cebpa,Cftr,Ch25h,Cyp51,Dhcr7,Fdft1,Hmgcr,Hsd17b7,Ldlr,Lipe,Lss,Npc1,Nsdhl,Pctp,Pmp22,Sqle,Srebf2,Msmo1,Pmvk,Insig2,Tm7sf2,Dhcr24,Cyp27a1,Prkaa2,Fdps,Apobr,Mvd,Hmgcs1,Pip4p1,Insig1,Sc5d,Npc1l1,Idi1	34/129
1_Member	GO Biological Processes	GO:0016125	sterol metabolic process	-9.67798	-6.64715	12359,12606,12638,12642,13121,13360,14137,15357,15490,16835,16890,16987,18145,18194,18559,18858,20775,20788,66234,68603,72999,73166,74754,104086,108079,110196,171504,192156,208715,219024,231070,235293,237636,319554	Cat,Cebpa,Cftr,Ch25h,Cyp51,Dhcr7,Fdft1,Hmgcr,Hsd17b7,Ldlr,Lipe,Lss,Npc1,Nsdhl,Pctp,Pmp22,Sqle,Srebf2,Msmo1,Pmvk,Insig2,Tm7sf2,Dhcr24,Cyp27a1,Prkaa2,Fdps,Apobr,Mvd,Hmgcs1,Pip4p1,Insig1,Sc5d,Npc1l1,Idi1	34/142
1_Member	GO Biological Processes	GO:0046165	alcohol biosynthetic process	-7.79399	-4.99373	12638,13121,13360,14137,14528,15357,15490,16987,18194,66234,68603,72999,73166,74754,104086,108079,110196,192156,208715,231070,233011,234779,235293,237636,319554	Cftr,Cyp51,Dhcr7,Fdft1,Gch1,Hmgcr,Hsd17b7,Lss,Nsdhl,Msmo1,Pmvk,Insig2,Tm7sf2,Dhcr24,Cyp27a1,Prkaa2,Fdps,Mvd,Hmgcs1,Insig1,Itpkc,Plcg2,Sc5d,Npc1l1,Idi1	25/99
1_Member	KEGG Pathway	mmu00100	Steroid biosynthesis - Mus musculus (house mouse)	-7.6995	-4.92696	13121,13360,14137,15490,16987,18194,20775,66234,73166,74754,235293	Cyp51,Dhcr7,Fdft1,Hsd17b7,Lss,Nsdhl,Sqle,Msmo1,Tm7sf2,Dhcr24,Sc5d	11/20
1_Member	GO Biological Processes	GO:0006066	alcohol metabolic process	-7.66777	-4.90994	11671,12359,12606,12638,12642,13121,13360,14137,14182,14528,15357,15484,15490,15926,16835,16890,16987,17252,18145,18194,18559,18858,20322,20775,20788,53881,56318,66234,68603,72999,73166,74754,104086,105387,105501,108079,110196,171504,192156,208715,217837,219024,231070,233011,234779,235033,235293,235533,237636,319554	Aldh3a2,Cat,Cebpa,Cftr,Ch25h,Cyp51,Dhcr7,Fdft1,Fgfr1,Gch1,Hmgcr,Hsd11b2,Hsd17b7,Idh1,Ldlr,Lipe,Lss,Rdh11,Npc1,Nsdhl,Pctp,Pmp22,Sord,Sqle,Srebf2,Slc5a3,Acp3,Msmo1,Pmvk,Insig2,Tm7sf2,Dhcr24,Cyp27a1,Akr1c14,Abhd4,Prkaa2,Fdps,Apobr,Mvd,Hmgcs1,Itpk1,Pip4p1,Insig1,Itpkc,Plcg2,Rdh8,Sc5d,Gk5,Npc1l1,Idi1	50/305
1_Member	GO Biological Processes	GO:1901617	organic hydroxy compound biosynthetic process	-7.5382	-4.79462	11687,11977,12638,12642,13121,13360,14137,14528,15357,15490,16987,18194,18627,20617,20775,21808,22063,66234,68603,72999,73166,74754,83429,104086,105387,108079,110196,192156,208715,231070,233011,234779,235293,237636,319554	Alox15,Atp7a,Cftr,Ch25h,Cyp51,Dhcr7,Fdft1,Gch1,Hmgcr,Hsd17b7,Lss,Nsdhl,Per2,Snca,Sqle,Tgfb2,Trpc1,Msmo1,Pmvk,Insig2,Tm7sf2,Dhcr24,Ctns,Cyp27a1,Akr1c14,Prkaa2,Fdps,Mvd,Hmgcs1,Insig1,Itpkc,Plcg2,Sc5d,Npc1l1,Idi1	35/178
1_Member	GO Biological Processes	GO:0008610	lipid biosynthetic process	-7.32423	-4.59444	11687,12638,12642,12703,12752,13026,13121,13360,14137,14245,15357,15490,16891,16987,18194,18439,18707,18718,18719,18806,19378,20249,20442,20775,23801,26457,27404,50790,53897,54218,56336,60525,64292,64898,64899,66234,67452,67469,67630,68603,68671,72999,73166,74205,74596,74754,78610,83603,100705,104086,104718,105387,105501,108079,110196,114664,117150,192156,208715,218442,227102,230801,231070,231871…	Alox15,Cftr,Ch25h,Socs1,Cln3,Pcyt1a,Cyp51,Dhcr7,Fdft1,Lpin1,Hmgcr,Hsd17b7,Lipg,Lss,Nsdhl,P2rx7,Pik3cd,Pip4k2a,Pip5k1b,Pld2,Aldh1a2,Scd1,St3gal1,Sqle,Aloxe3,Slc27a1,Abca8b,Acsl4,Gal3st1,B3galt4,B4galt5,Acss2,Ptges,Lpin2,Lpin3,Msmo1,Pnpla8,Abhd5,Samd8,Pmvk,Pcyt2,Insig2,Tm7sf2,Acsl3,Cds1,Dhcr24,Uvrag,Elovl4,Acacb,Cyp27a1,Ttc7b,Akr1c14,Abhd4,Prkaa2,Fdps,Hsd17b11,Pip4k2c,Mvd,Hmgcs1,Serinc5,Ormdl1,Pigv…	74/545
1_Member	GO Biological Processes	GO:0006694	steroid biosynthetic process	-7.01985	-4.32897	12638,12642,13121,13360,14137,15357,15490,16987,18194,20775,66234,68603,72999,73166,74754,104086,105387,108079,110196,114664,192156,208715,231070,235293,237636,319554	Cftr,Ch25h,Cyp51,Dhcr7,Fdft1,Hmgcr,Hsd17b7,Lss,Nsdhl,Sqle,Msmo1,Pmvk,Insig2,Tm7sf2,Dhcr24,Cyp27a1,Akr1c14,Prkaa2,Fdps,Hsd17b11,Mvd,Hmgcs1,Insig1,Sc5d,Npc1l1,Idi1	26/115
1_Member	GO Biological Processes	GO:0008202	steroid metabolic process	-6.53149	-3.93001	11535,12359,12408,12606,12638,12642,13113,13121,13360,14137,14182,15357,15484,15490,16835,16890,16987,18145,18194,18559,18595,18858,20775,20788,29859,54670,66234,68603,71911,72999,73166,74754,104086,105387,108079,110196,114664,171504,192156,208715,219024,231070,235293,237636,319554	Adm,Cat,Cbr1,Cebpa,Cftr,Ch25h,Cyp3a13,Cyp51,Dhcr7,Fdft1,Fgfr1,Hmgcr,Hsd11b2,Hsd17b7,Ldlr,Lipe,Lss,Npc1,Nsdhl,Pctp,Pdgfra,Pmp22,Sqle,Srebf2,Sult4a1,Atp8b1,Msmo1,Pmvk,Bdh1,Insig2,Tm7sf2,Dhcr24,Cyp27a1,Akr1c14,Prkaa2,Fdps,Hsd17b11,Apobr,Mvd,Hmgcs1,Pip4p1,Insig1,Sc5d,Npc1l1,Idi1	45/284
1_Member	Reactome Gene Sets	R-MMU-8957322	Metabolism of steroids	-6.33406	-3.76188	12642,13121,13360,14137,15357,15484,15490,16987,18194,20775,20788,66234,68603,73166,74411,74754,104086,110196,110460,114664,170459,192156,208715,228983,235293,319554	Ch25h,Cyp51,Dhcr7,Fdft1,Hmgcr,Hsd11b2,Hsd17b7,Lss,Nsdhl,Sqle,Srebf2,Msmo1,Pmvk,Tm7sf2,Plpp6,Dhcr24,Cyp27a1,Fdps,Acat2,Hsd17b11,Stard4,Mvd,Hmgcs1,Osbpl2,Sc5d,Idi1	26/124
1_Member	Reactome Gene Sets	R-MMU-556833	Metabolism of lipids	-6.17305	-3.63707	11671,11687,11770,11883,12408,12642,13026,13113,13121,13360,14137,14245,15357,15484,15490,16987,18194,18707,18711,18718,18719,18806,19062,19249,20775,20788,23801,26897,50790,53897,54218,54384,56336,64292,64898,64899,66234,67452,67630,68603,68671,69772,71911,72303,73166,74147,74205,74411,74596,74754,78894,80911,81004,85031,100705,104086,104709,105501,108079,110196,110460,114664,117150,170459,17121…	Aldh3a2,Alox15,Fabp4,Arsa,Cbr1,Ch25h,Pcyt1a,Cyp3a13,Cyp51,Dhcr7,Fdft1,Lpin1,Hmgcr,Hsd11b2,Hsd17b7,Lss,Nsdhl,Pik3cd,Pikfyve,Pip4k2a,Pip5k1b,Pld2,Inpp5k,Ptpn13,Sqle,Srebf2,Aloxe3,Acot1,Acsl4,Gal3st1,B3galt4,Mtmr7,B4galt5,Ptges,Lpin2,Lpin3,Msmo1,Pnpla8,Samd8,Pmvk,Pcyt2,Bdh2,Bdh1,Cyp2c65,Tm7sf2,Ehhadh,Acsl3,Plpp6,Cds1,Dhcr24,Aacs,Acox3,Tbl1xr1,Pla1a,Acacb,Cyp27a1,Pik3r6,Abhd4,Prkaa2,Fdps,Acat2,Hsd17b…	77/614
1_Member	GO Biological Processes	GO:1901615	organic hydroxy compound metabolic process	-5.74778	-3.30002	11671,11687,11977,12359,12606,12638,12642,13121,13360,14137,14182,14528,15357,15484,15490,15926,16835,16890,16987,17252,18104,18145,18194,18559,18627,18858,20322,20502,20617,20775,20788,21808,22063,53881,54670,56318,66234,68603,72472,72999,73166,74754,83429,104086,105387,105501,108079,110196,114479,171504,192156,208715,217837,219024,231070,233011,234779,235033,235293,235533,237636,319554	Aldh3a2,Alox15,Atp7a,Cat,Cebpa,Cftr,Ch25h,Cyp51,Dhcr7,Fdft1,Fgfr1,Gch1,Hmgcr,Hsd11b2,Hsd17b7,Idh1,Ldlr,Lipe,Lss,Rdh11,Nqo1,Npc1,Nsdhl,Pctp,Per2,Pmp22,Sord,Slc16a2,Snca,Sqle,Srebf2,Tgfb2,Trpc1,Slc5a3,Atp8b1,Acp3,Msmo1,Pmvk,Slc16a10,Insig2,Tm7sf2,Dhcr24,Ctns,Cyp27a1,Akr1c14,Abhd4,Prkaa2,Fdps,Slc5a5,Apobr,Mvd,Hmgcs1,Itpk1,Pip4p1,Insig1,Itpkc,Plcg2,Rdh8,Sc5d,Gk5,Npc1l1,Idi1	62/472
1_Member	GO Biological Processes	GO:0044283	small molecule biosynthetic process	-3.22234	-1.4424	11687,11910,12638,12952,13121,13360,13807,14137,14528,15357,15490,16891,16987,17769,18194,18627,19017,19378,20249,20322,20963,23801,26384,60525,64292,66234,67426,67452,68603,72999,73166,74205,74754,76889,83603,100705,104086,105387,108079,110196,116914,192156,208715,231070,231871,233011,234779,235293,237636,319554,329065	Alox15,Atf3,Cftr,Cry1,Cyp51,Dhcr7,Eno2,Fdft1,Gch1,Hmgcr,Hsd17b7,Lipg,Lss,Mthfr,Nsdhl,Per2,Ppargc1a,Aldh1a2,Scd1,Sord,Syk,Aloxe3,Gnpda1,Acss2,Ptges,Msmo1,Coq8a,Pnpla8,Pmvk,Insig2,Tm7sf2,Acsl3,Dhcr24,Coq8b,Elovl4,Acacb,Cyp27a1,Akr1c14,Prkaa2,Fdps,Slc19a2,Mvd,Hmgcs1,Insig1,Daglb,Itpkc,Plcg2,Sc5d,Npc1l1,Idi1,Scd4	51/450
2_Summary	GO Biological Processes	GO:0032103	positive regulation of response to external stimulus	-12.9783	-9.4423	11770,11876,12161,12363,12475,12606,12608,12765,12801,12978,14182,14469,14745,14824,14825,15558,15945,16145,16193,16365,16398,16542,16835,17087,18035,18168,18569,18591,18595,18816,19218,19260,19271,20128,20296,20306,20617,20850,20908,20947,20963,21898,22340,23960,23961,24088,54123,54396,54698,55932,56174,56312,57775,57783,58185,60533,64297,64685,66873,67525,69097,69368,69453,70097,71481,71609,716…	Fabp4,Artn,Bmp6,Casp4,Cd14,Cebpa,Cebpb,Cxcr2,Cnr1,Csf1r,Fgfr1,Gbp2,Lpar1,Grn,Cxcl1,Htr2a,Cxcl10,Igtp,Il6,Acod1,Itga2,Kdr,Ldlr,Ly96,Nfkbia,Npy5r,Pdcd4,Pdgfb,Pdgfra,Serpinf2,Ptger3,Ptpn22,Ptprj,Trim30a,Ccl2,Ccl7,Snca,Stat5a,Stx3,Swap70,Syk,Tlr4,Vegfb,Oas1g,Oas1b,Tlr2,Irf7,Irgm2,Crtam,Gbp3,Nagk,Nupr1,Usp29,Tnip1,Rsad2,Cd274,Gprc5b,Nmi,Tril,Trim62,Trim15,Wdfy1,Prss56,Sash1,Alpk1,Tradd,Optn,Trim12a,Mo…	226/-
2_Member	GO Biological Processes	GO:0032103	positive regulation of response to external stimulus	-12.9783	-9.4423	11770,11876,12161,12363,12475,12606,12608,12765,12801,12978,14182,14469,14745,14824,14825,15558,15945,16145,16193,16365,16398,16542,16835,17087,18035,18168,18569,18591,18595,18816,19218,19260,19271,20128,20296,20306,20617,20850,20908,20947,20963,21898,22340,23960,23961,24088,54123,54396,54698,55932,56174,56312,57775,57783,58185,60533,64297,64685,66873,67525,69097,69368,69453,70097,71481,71609,716…	Fabp4,Artn,Bmp6,Casp4,Cd14,Cebpa,Cebpb,Cxcr2,Cnr1,Csf1r,Fgfr1,Gbp2,Lpar1,Grn,Cxcl1,Htr2a,Cxcl10,Igtp,Il6,Acod1,Itga2,Kdr,Ldlr,Ly96,Nfkbia,Npy5r,Pdcd4,Pdgfb,Pdgfra,Serpinf2,Ptger3,Ptpn22,Ptprj,Trim30a,Ccl2,Ccl7,Snca,Stat5a,Stx3,Swap70,Syk,Tlr4,Vegfb,Oas1g,Oas1b,Tlr2,Irf7,Irgm2,Crtam,Gbp3,Nagk,Nupr1,Usp29,Tnip1,Rsad2,Cd274,Gprc5b,Nmi,Tril,Trim62,Trim15,Wdfy1,Prss56,Sash1,Alpk1,Tradd,Optn,Trim12a,Mo…	94/593
2_Member	GO Biological Processes	GO:0045087	innate immune response	-11.277	-7.88718	12142,12332,12363,12475,12642,12902,12978,13136,14284,14360,14469,14528,15018,15957,15958,15959,16145,16365,16666,16818,16854,17087,17101,17472,17857,17858,18104,18126,18173,18707,18712,19261,20128,20296,20459,20617,20684,20821,20847,20850,20963,21898,23947,23960,23961,23962,24088,24108,26408,27056,54123,54396,55932,56174,56554,56699,57775,58185,60440,64685,66102,66873,67525,69097,69635,69834,704…	Prdm1,Capg,Casp4,Cd14,Ch25h,Cr2,Csf1r,Cd55,Fosl2,Fyn,Gbp2,Gch1,H2-Q7,Ifit1,Ifit2,Ifit3,Igtp,Acod1,Krt16,Lck,Lgals3,Ly96,Lyst,Gbp4,Mx1,Mx2,Nqo1,Nos2,Slc11a1,Pik3cd,Pim1,Sirpa,Trim30a,Ccl2,Ptk6,Snca,Sp100,Trim21,Stat2,Stat5a,Syk,Tlr4,Mid2,Oas1g,Oas1b,Oasl2,Tlr2,Ubd,Map3k5,Irf5,Irf7,Irgm2,Gbp3,Nagk,Raet1d,Cdc42ep4,Usp29,Rsad2,Iigp1,Nmi,Cxcl16,Tril,Trim62,Trim15,Dapk1,Rab43,Unc13d,Alpk1,Optn,Wfdc3,Ub…	106/751
2_Member	GO Biological Processes	GO:0031349	positive regulation of defense response	-10.8194	-7.58444	11770,12363,12426,12475,12606,12608,12801,12978,14469,14824,14825,15558,16145,16193,16365,16835,17087,18035,18168,18569,19218,19260,20128,20617,20850,20963,21898,23960,23961,24088,54123,54396,54698,55932,56174,56312,57775,57783,58185,60533,64297,64685,66873,67525,69097,69368,71481,71609,71648,76681,78781,80285,100952,102626,106763,108089,114643,142980,211550,226691,226695,229900,234779,240518,242…	Fabp4,Casp4,Cckbr,Cd14,Cebpa,Cebpb,Cnr1,Csf1r,Gbp2,Grn,Cxcl1,Htr2a,Igtp,Il6,Acod1,Ldlr,Ly96,Nfkbia,Npy5r,Pdcd4,Ptger3,Ptpn22,Trim30a,Snca,Stat5a,Syk,Tlr4,Oas1g,Oas1b,Tlr2,Irf7,Irgm2,Crtam,Gbp3,Nagk,Nupr1,Usp29,Tnip1,Rsad2,Cd274,Gprc5b,Nmi,Tril,Trim62,Trim15,Wdfy1,Alpk1,Tradd,Optn,Trim12a,Zc3hav1,Parp9,Emilin1,Mapkapk3,Ttbk1,Rnf144a,Oas1c,Tlr3,Tifa,Ifi207,Ifi205,Gbp7,Plcg2,Peli3,Pde5a,Oas3,Oas1a,I…	73/447
2_Member	GO Biological Processes	GO:0002831	regulation of response to biotic stimulus	-10.2951	-7.17412	12161,12363,12475,13136,14469,14824,14825,16145,16168,16365,17087,17472,18035,18412,18712,19260,20128,20311,20707,20710,20821,20847,20850,20963,21354,21355,21898,23960,23961,24088,54123,54396,54698,55932,55948,56174,57775,57783,58185,60533,63953,64685,66873,67525,67664,69097,69368,69635,70097,71481,71648,72179,73914,76681,77772,78781,80285,100952,102626,104709,108089,114643,142980,207521,211550,2…	Bmp6,Casp4,Cd14,Cd55,Gbp2,Grn,Cxcl1,Igtp,Il15,Acod1,Ly96,Gbp4,Nfkbia,Sqstm1,Pim1,Ptpn22,Trim30a,Cxcl5,Serpinb9c,Serpinb9e,Trim21,Stat2,Stat5a,Syk,Tap1,Tap2,Tlr4,Oas1g,Oas1b,Tlr2,Irf7,Irgm2,Crtam,Gbp3,Sfn,Nagk,Usp29,Tnip1,Rsad2,Cd274,Dusp10,Nmi,Tril,Trim62,Rnf125,Trim15,Wdfy1,Dapk1,Sash1,Alpk1,Optn,Fbxl2,Irak3,Trim12a,Dcst1,Zc3hav1,Parp9,Emilin1,Mapkapk3,Pik3r6,Rnf144a,Oas1c,Tlr3,Dtx4,Tifa,Rab7b,I…	84/562
2_Member	GO Biological Processes	GO:0045088	regulation of innate immune response	-9.6407	-6.6362	12363,12475,14469,14824,16145,16365,17087,18035,18412,18712,19260,20128,20707,20710,20821,20847,20850,20963,21354,21355,21898,23960,23961,24088,54123,54396,54698,55932,55948,56174,57775,57783,58185,60533,63953,64685,66873,67525,67664,69097,69368,71481,72179,73914,76681,77772,78781,80285,102626,104709,108089,114643,142980,207521,211550,226421,226691,226695,229900,234779,240518,242691,246727,246730…	Casp4,Cd14,Gbp2,Grn,Igtp,Acod1,Ly96,Nfkbia,Sqstm1,Pim1,Ptpn22,Trim30a,Serpinb9c,Serpinb9e,Trim21,Stat2,Stat5a,Syk,Tap1,Tap2,Tlr4,Oas1g,Oas1b,Tlr2,Irf7,Irgm2,Crtam,Gbp3,Sfn,Nagk,Usp29,Tnip1,Rsad2,Cd274,Dusp10,Nmi,Tril,Trim62,Rnf125,Trim15,Wdfy1,Alpk1,Fbxl2,Irak3,Trim12a,Dcst1,Zc3hav1,Parp9,Mapkapk3,Pik3r6,Rnf144a,Oas1c,Tlr3,Dtx4,Tifa,Rab7b,Ifi207,Ifi205,Gbp7,Plcg2,Peli3,Gpatch3,Oas3,Oas1a,Nod2,Nlr…	72/464
2_Member	GO Biological Processes	GO:0002833	positive regulation of response to biotic stimulus	-8.92484	-5.96865	12161,12363,12475,14469,14824,14825,16145,16365,17087,18035,19260,20128,20850,20963,21898,23960,23961,24088,54123,54396,54698,55932,56174,57775,57783,58185,60533,64685,66873,67525,69097,69368,70097,71481,76681,78781,80285,100952,102626,108089,114643,142980,211550,226691,226695,229900,234779,240518,246727,246730,257630,257632,319236,384309,414084,434341	Bmp6,Casp4,Cd14,Gbp2,Grn,Cxcl1,Igtp,Acod1,Ly96,Nfkbia,Ptpn22,Trim30a,Stat5a,Syk,Tlr4,Oas1g,Oas1b,Tlr2,Irf7,Irgm2,Crtam,Gbp3,Nagk,Usp29,Tnip1,Rsad2,Cd274,Nmi,Tril,Trim62,Trim15,Wdfy1,Sash1,Alpk1,Trim12a,Zc3hav1,Parp9,Emilin1,Mapkapk3,Rnf144a,Oas1c,Tlr3,Tifa,Ifi207,Ifi205,Gbp7,Plcg2,Peli3,Oas3,Oas1a,Il17f,Nod2,Trim12c,Trim56,Tnip3,Nlrc5	56/333
2_Member	GO Biological Processes	GO:0032479	regulation of type I interferon production	-8.60848	-5.69575	12475,14255,16145,16365,17472,19260,19261,20963,21898,23960,23961,24088,27056,54123,54396,56490,64685,67664,69097,71609,78781,107652,114643,142980,234779,240518,242691,246727,246730,268857,327959,384309	Cd14,Flt3,Igtp,Acod1,Gbp4,Ptpn22,Sirpa,Syk,Tlr4,Oas1g,Oas1b,Tlr2,Irf5,Irf7,Irgm2,Zbtb20,Nmi,Rnf125,Trim15,Tradd,Zc3hav1,Uap1,Oas1c,Tlr3,Plcg2,Peli3,Gpatch3,Oas3,Oas1a,Nlrc3,Xaf1,Trim56	32/140
2_Member	GO Biological Processes	GO:0045089	positive regulation of innate immune response	-7.24411	-4.52768	12363,12475,14469,16145,17087,18035,19260,20128,20850,20963,21898,23960,23961,24088,54123,54396,54698,55932,56174,57775,57783,58185,60533,64685,66873,67525,69097,69368,71481,76681,78781,80285,102626,108089,114643,142980,211550,226691,226695,229900,234779,240518,246727,246730,257632,319236,384309,414084,434341	Casp4,Cd14,Gbp2,Igtp,Ly96,Nfkbia,Ptpn22,Trim30a,Stat5a,Syk,Tlr4,Oas1g,Oas1b,Tlr2,Irf7,Irgm2,Crtam,Gbp3,Nagk,Usp29,Tnip1,Rsad2,Cd274,Nmi,Tril,Trim62,Trim15,Wdfy1,Alpk1,Trim12a,Zc3hav1,Parp9,Mapkapk3,Rnf144a,Oas1c,Tlr3,Tifa,Ifi207,Ifi205,Gbp7,Plcg2,Peli3,Oas3,Oas1a,Nod2,Trim12c,Trim56,Tnip3,Nlrc5	49/305
2_Member	GO Biological Processes	GO:0001819	positive regulation of cytokine production	-6.95074	-4.27209	12051,12363,12475,12522,12608,12978,12981,13136,13666,14255,14367,15558,15559,16162,16168,16190,16193,16194,16196,16590,17087,17863,18124,18126,18173,18439,18578,18816,19260,19271,19883,20296,20297,20850,20963,21898,21941,22411,23960,23961,24088,27056,50723,54123,54698,55991,56490,58185,60533,64297,67581,69097,70495,71609,71648,73181,73845,73914,78781,107652,114643,142980,226250,226421,234779,246…	Bcl3,Casp4,Cd14,Cd83,Cebpb,Csf1r,Csf2,Cd55,Eif2ak3,Flt3,Fzd5,Htr2a,Htr2b,Il12rb2,Il15,Il4ra,Il6,Il6ra,Il7,Kit,Ly96,Myb,Nr4a3,Nos2,Slc11a1,P2rx7,Pde4b,Serpinf2,Ptpn22,Ptprj,Rora,Ccl2,Ccl20,Stat5a,Syk,Tlr4,Tnfrsf8,Wnt11,Oas1g,Oas1b,Tlr2,Irf5,Icosl,Irf7,Crtam,Panx1,Zbtb20,Rsad2,Cd274,Gprc5b,Tbc1d23,Trim15,Atp6ap2,Tradd,Optn,Nfatc4,Ankrd42,Irak3,Zc3hav1,Uap1,Oas1c,Tlr3,Afap1l2,Rab7b,Plcg2,Oas3,Oas1a,…	71/526
2_Member	GO Biological Processes	GO:0002218	activation of innate immune response	-6.899	-4.23225	12475,14469,16145,17087,18035,20128,20963,21898,23960,23961,24088,54123,54396,55932,57783,60533,64685,66873,71481,76681,102626,108089,114643,142980,211550,226691,226695,229900,234779,246727,246730,257632,319236,414084	Cd14,Gbp2,Igtp,Ly96,Nfkbia,Trim30a,Syk,Tlr4,Oas1g,Oas1b,Tlr2,Irf7,Irgm2,Gbp3,Tnip1,Cd274,Nmi,Tril,Alpk1,Trim12a,Mapkapk3,Rnf144a,Oas1c,Tlr3,Tifa,Ifi207,Ifi205,Gbp7,Plcg2,Oas3,Oas1a,Nod2,Trim12c,Tnip3	34/180
2_Member	GO Biological Processes	GO:0050778	positive regulation of immune response	-6.8351	-4.17993	12363,12475,12518,12801,12902,13136,14284,14360,14367,14469,14972,15015,15018,15024,16145,16151,16168,16190,16193,16365,16414,16818,17060,17087,18035,18124,18173,18439,18578,19260,19271,20128,20850,20963,21355,21682,21898,23880,23960,23961,24088,27028,50723,54123,54396,54698,55932,56174,56554,57257,57775,57783,58185,60533,64685,66873,67525,69097,69368,71481,76681,78781,80285,102626,105855,108089,…	Casp4,Cd14,Cd79a,Cnr1,Cr2,Cd55,Fosl2,Fyn,Fzd5,Gbp2,H2-K1,H2-Q4,H2-Q7,H2-T10,Igtp,Ikbkg,Il15,Il4ra,Il6,Acod1,Itgb2,Lck,Blnk,Ly96,Nfkbia,Nr4a3,Slc11a1,P2rx7,Pde4b,Ptpn22,Ptprj,Trim30a,Stat5a,Syk,Tap2,Tec,Tlr4,Fyb1,Oas1g,Oas1b,Tlr2,Ermap,Icosl,Irf7,Irgm2,Crtam,Gbp3,Nagk,Raet1d,Vav3,Usp29,Tnip1,Rsad2,Cd274,Nmi,Tril,Trim62,Trim15,Wdfy1,Alpk1,Trim12a,Zc3hav1,Parp9,Mapkapk3,Nckap1l,Rnf144a,H2-Q6,Oas1c,T…	87/696
2_Member	GO Biological Processes	GO:0032481	positive regulation of type I interferon production	-6.12133	-3.59395	12475,14255,19260,20963,21898,23960,23961,24088,27056,54123,56490,69097,71609,78781,107652,114643,142980,234779,246727,246730,384309	Cd14,Flt3,Ptpn22,Syk,Tlr4,Oas1g,Oas1b,Tlr2,Irf5,Irf7,Zbtb20,Trim15,Tradd,Zc3hav1,Uap1,Oas1c,Tlr3,Plcg2,Oas3,Oas1a,Trim56	21/89
2_Member	GO Biological Processes	GO:0002253	activation of immune response	-5.74258	-3.30002	12475,12518,12902,13136,14284,14360,14469,16145,16818,17060,17087,18035,18124,18578,19260,20128,20963,21682,21898,23880,23960,23961,24088,27028,50723,54123,54396,55932,57257,57783,60533,64685,66873,71481,76681,102626,105855,108089,114643,142980,211550,226691,226695,229900,234779,237754,238447,246727,246730,257632,319236,381305,414084	Cd14,Cd79a,Cr2,Cd55,Fosl2,Fyn,Gbp2,Igtp,Lck,Blnk,Ly96,Nfkbia,Nr4a3,Pde4b,Ptpn22,Trim30a,Syk,Tec,Tlr4,Fyb1,Oas1g,Oas1b,Tlr2,Ermap,Icosl,Irf7,Irgm2,Gbp3,Vav3,Tnip1,Cd274,Nmi,Tril,Alpk1,Trim12a,Mapkapk3,Nckap1l,Rnf144a,Oas1c,Tlr3,Tifa,Ifi207,Ifi205,Gbp7,Plcg2,Btnl9,Igha,Oas3,Oas1a,Nod2,Trim12c,Rc3h1,Tnip3	53/381
2_Member	GO Biological Processes	GO:0002221	pattern recognition receptor signaling pathway	-5.58508	-3.17241	12475,16145,17087,18035,21898,23960,23961,24088,54123,54396,57783,60533,64685,66873,71481,102626,108089,114643,142980,211550,234779,246727,246730,257632,414084	Cd14,Igtp,Ly96,Nfkbia,Tlr4,Oas1g,Oas1b,Tlr2,Irf7,Irgm2,Tnip1,Cd274,Nmi,Tril,Alpk1,Mapkapk3,Rnf144a,Oas1c,Tlr3,Tifa,Plcg2,Oas3,Oas1a,Nod2,Tnip3	25/127
2_Member	GO Biological Processes	GO:0002758	innate immune response-activating signaling pathway	-5.41128	-3.03966	12475,16145,17087,18035,20963,21898,23960,23961,24088,54123,54396,57783,60533,64685,66873,71481,102626,108089,114643,142980,211550,234779,246727,246730,257632,414084	Cd14,Igtp,Ly96,Nfkbia,Syk,Tlr4,Oas1g,Oas1b,Tlr2,Irf7,Irgm2,Tnip1,Cd274,Nmi,Tril,Alpk1,Mapkapk3,Rnf144a,Oas1c,Tlr3,Tifa,Plcg2,Oas3,Oas1a,Nod2,Tnip3	26/138
2_Member	GO Biological Processes	GO:0002757	immune response-activating signaling pathway	-5.23207	-2.87219	12475,12518,14284,14360,16145,16818,17060,17087,18035,18124,18578,19260,20963,21682,21898,23880,23960,23961,24088,27028,50723,54123,54396,57257,57783,60533,64685,66873,71481,102626,105855,108089,114643,142980,211550,234779,237754,246727,246730,257632,381305,414084	Cd14,Cd79a,Fosl2,Fyn,Igtp,Lck,Blnk,Ly96,Nfkbia,Nr4a3,Pde4b,Ptpn22,Syk,Tec,Tlr4,Fyb1,Oas1g,Oas1b,Tlr2,Ermap,Icosl,Irf7,Irgm2,Vav3,Tnip1,Cd274,Nmi,Tril,Alpk1,Mapkapk3,Nckap1l,Rnf144a,Oas1c,Tlr3,Tifa,Plcg2,Btnl9,Oas3,Oas1a,Nod2,Rc3h1,Tnip3	42/287
2_Member	GO Biological Processes	GO:0140895	cell surface toll-like receptor signaling pathway	-5.15868	-2.81984	12475,17087,18035,21898,23960,23961,24088,64685,66873,114643,246730,257632,414084	Cd14,Ly96,Nfkbia,Tlr4,Oas1g,Oas1b,Tlr2,Nmi,Tril,Oas1c,Oas1a,Nod2,Tnip3	13/44
2_Member	GO Biological Processes	GO:1903555	regulation of tumor necrosis factor superfamily cytokine production	-5.15716	-2.81984	12051,12475,12978,14255,14367,16193,17087,19260,19261,19271,20128,20296,20963,21898,21941,23960,23961,24088,56490,60533,67581,73181,73914,93695,114643,142980,234779,246727,246730,257630,257632,268857	Bcl3,Cd14,Csf1r,Flt3,Fzd5,Il6,Ly96,Ptpn22,Sirpa,Ptprj,Trim30a,Ccl2,Syk,Tlr4,Tnfrsf8,Oas1g,Oas1b,Tlr2,Zbtb20,Cd274,Tbc1d23,Nfatc4,Irak3,Gpnmb,Oas1c,Tlr3,Plcg2,Oas3,Oas1a,Il17f,Nod2,Nlrc3	32/195
2_Member	GO Biological Processes	GO:0032648	regulation of interferon-beta production	-5.07996	-2.75891	19260,19261,21898,23960,23961,24088,54123,56490,64685,71609,78781,114643,142980,246727,246730,268857,384309	Ptpn22,Sirpa,Tlr4,Oas1g,Oas1b,Tlr2,Irf7,Zbtb20,Nmi,Tradd,Zc3hav1,Oas1c,Tlr3,Oas3,Oas1a,Nlrc3,Trim56	17/72
2_Member	GO Biological Processes	GO:0032728	positive regulation of interferon-beta production	-4.98835	-2.69788	19260,21898,23960,23961,24088,54123,56490,71609,78781,114643,142980,246727,246730,384309	Ptpn22,Tlr4,Oas1g,Oas1b,Tlr2,Irf7,Zbtb20,Tradd,Zc3hav1,Oas1c,Tlr3,Oas3,Oas1a,Trim56	14/52
2_Member	GO Biological Processes	GO:0002220	innate immune response activating cell surface receptor signaling pathway	-4.87362	-2.61299	12475,17087,18035,20963,21898,23960,23961,24088,64685,66873,114643,234779,246730,257632,414084	Cd14,Ly96,Nfkbia,Syk,Tlr4,Oas1g,Oas1b,Tlr2,Nmi,Tril,Oas1c,Plcg2,Oas1a,Nod2,Tnip3	15/60
2_Member	GO Biological Processes	GO:0002752	cell surface pattern recognition receptor signaling pathway	-4.70429	-2.48581	12475,17087,18035,21898,23960,23961,24088,64685,66873,114643,246730,257632,414084	Cd14,Ly96,Nfkbia,Tlr4,Oas1g,Oas1b,Tlr2,Nmi,Tril,Oas1c,Oas1a,Nod2,Tnip3	13/48
2_Member	GO Biological Processes	GO:0002764	immune response-regulating signaling pathway	-4.6146	-2.42104	12475,12518,14284,14360,16145,16590,16818,17060,17087,18035,18124,18578,19260,20963,21682,21898,23880,23960,23961,24088,27028,50723,54123,54396,57257,57783,60533,64685,66873,71481,102626,105855,108089,114643,142980,211550,234779,237754,246727,246730,257632,381305,414084	Cd14,Cd79a,Fosl2,Fyn,Igtp,Kit,Lck,Blnk,Ly96,Nfkbia,Nr4a3,Pde4b,Ptpn22,Syk,Tec,Tlr4,Fyb1,Oas1g,Oas1b,Tlr2,Ermap,Icosl,Irf7,Irgm2,Vav3,Tnip1,Cd274,Nmi,Tril,Alpk1,Mapkapk3,Nckap1l,Rnf144a,Oas1c,Tlr3,Tifa,Plcg2,Btnl9,Oas3,Oas1a,Nod2,Rc3h1,Tnip3	43/314
2_Member	GO Biological Processes	GO:1903557	positive regulation of tumor necrosis factor superfamily cytokine production	-4.48642	-2.32002	12475,12978,14367,16193,17087,19271,20296,20963,21898,21941,23960,23961,24088,56490,73181,114643,142980,234779,246727,246730,257630,257632	Cd14,Csf1r,Fzd5,Il6,Ly96,Ptprj,Ccl2,Syk,Tlr4,Tnfrsf8,Oas1g,Oas1b,Tlr2,Zbtb20,Nfatc4,Oas1c,Tlr3,Plcg2,Oas3,Oas1a,Il17f,Nod2	22/120
2_Member	GO Biological Processes	GO:0032680	regulation of tumor necrosis factor production	-4.45626	-2.3041	12051,12475,12978,14255,14367,16193,17087,19260,19261,19271,20128,20296,20963,21898,21941,23960,23961,24088,56490,67581,73181,73914,93695,114643,142980,234779,246727,246730,257632,268857	Bcl3,Cd14,Csf1r,Flt3,Fzd5,Il6,Ly96,Ptpn22,Sirpa,Ptprj,Trim30a,Ccl2,Syk,Tlr4,Tnfrsf8,Oas1g,Oas1b,Tlr2,Zbtb20,Tbc1d23,Nfatc4,Irak3,Gpnmb,Oas1c,Tlr3,Plcg2,Oas3,Oas1a,Nod2,Nlrc3	30/192
2_Member	GO Biological Processes	GO:0034142	toll-like receptor 4 signaling pathway	-4.13411	-2.06648	12475,17087,18035,21898,23960,23961,64685,66873,114643,246730,414084	Cd14,Ly96,Nfkbia,Tlr4,Oas1g,Oas1b,Nmi,Tril,Oas1c,Oas1a,Tnip3	11/40
2_Member	GO Biological Processes	GO:0032760	positive regulation of tumor necrosis factor production	-4.11552	-2.05083	12475,12978,14367,16193,17087,19271,20296,20963,21898,21941,23960,23961,24088,56490,73181,114643,142980,234779,246727,246730,257632	Cd14,Csf1r,Fzd5,Il6,Ly96,Ptprj,Ccl2,Syk,Tlr4,Tnfrsf8,Oas1g,Oas1b,Tlr2,Zbtb20,Nfatc4,Oas1c,Tlr3,Plcg2,Oas3,Oas1a,Nod2	21/118
2_Member	GO Biological Processes	GO:0002429	immune response-activating cell surface receptor signaling pathway	-4.02468	-1.99385	12475,12518,14284,14360,16818,17060,17087,18035,18124,18578,19260,20963,21682,21898,23880,23960,23961,24088,27028,50723,57257,64685,66873,105855,114643,234779,237754,246730,257632,381305,414084	Cd14,Cd79a,Fosl2,Fyn,Lck,Blnk,Ly96,Nfkbia,Nr4a3,Pde4b,Ptpn22,Syk,Tec,Tlr4,Fyb1,Oas1g,Oas1b,Tlr2,Ermap,Icosl,Vav3,Nmi,Tril,Nckap1l,Oas1c,Plcg2,Btnl9,Oas1a,Nod2,Rc3h1,Tnip3	31/212
2_Member	GO Biological Processes	GO:0002768	immune response-regulating cell surface receptor signaling pathway	-3.93925	-1.93983	12475,12518,14284,14360,16590,16818,17060,17087,18035,18124,18578,19260,20963,21682,21898,23880,23960,23961,24088,27028,50723,57257,64685,66873,105855,114643,234779,237754,246730,257632,381305,414084	Cd14,Cd79a,Fosl2,Fyn,Kit,Lck,Blnk,Ly96,Nfkbia,Nr4a3,Pde4b,Ptpn22,Syk,Tec,Tlr4,Fyb1,Oas1g,Oas1b,Tlr2,Ermap,Icosl,Vav3,Nmi,Tril,Nckap1l,Oas1c,Plcg2,Btnl9,Oas1a,Nod2,Rc3h1,Tnip3	32/224
2_Member	GO Biological Processes	GO:0032722	positive regulation of chemokine production	-3.50343	-1.62642	12978,16190,16193,16194,16196,20963,21898,23960,23961,24088,114643,142980,246727,246730,257630,257632	Csf1r,Il4ra,Il6,Il6ra,Il7,Syk,Tlr4,Oas1g,Oas1b,Tlr2,Oas1c,Tlr3,Oas3,Oas1a,Il17f,Nod2	16/86
2_Member	GO Biological Processes	GO:0002753	cytoplasmic pattern recognition receptor signaling pathway	-3.15243	-1.39315	16145,18035,21898,23960,23961,54123,54396,71481,114643,142980,211550,246727,246730,257632	Igtp,Nfkbia,Tlr4,Oas1g,Oas1b,Irf7,Irgm2,Alpk1,Oas1c,Tlr3,Tifa,Oas3,Oas1a,Nod2	14/75
2_Member	GO Biological Processes	GO:0032642	regulation of chemokine production	-2.83851	-1.18676	12978,16190,16193,16194,16196,19261,20311,20963,21898,23960,23961,24088,114643,142980,246727,246730,257630,257632	Csf1r,Il4ra,Il6,Il6ra,Il7,Sirpa,Cxcl5,Syk,Tlr4,Oas1g,Oas1b,Tlr2,Oas1c,Tlr3,Oas3,Oas1a,Il17f,Nod2	18/117
2_Member	GO Biological Processes	GO:0030522	intracellular receptor signaling pathway	-2.47504	-0.935571	16145,16601,18035,18712,19378,19883,21898,22378,23801,23960,23961,54123,54396,67488,71481,114643,142980,211550,246727,246730,257632	Igtp,Klf9,Nfkbia,Pim1,Aldh1a2,Rora,Tlr4,Wbp2,Aloxe3,Oas1g,Oas1b,Irf7,Irgm2,Calcoco1,Alpk1,Oas1c,Tlr3,Tifa,Oas3,Oas1a,Nod2	21/156
3_Summary	GO Biological Processes	GO:0031329	regulation of cellular catabolic process	-11.7664	-8.30959	11555,12122,12125,12177,12752,12801,13853,15368,15558,15926,16145,16151,16337,16542,16835,18145,18412,18439,18718,19260,20128,20617,20821,21938,21968,23947,24088,26874,51897,52187,54170,54396,56312,56458,56490,60440,60599,64143,66129,67469,67790,69635,70423,71648,71712,72179,72607,76681,78610,80708,80888,83924,94094,100705,101700,108079,117150,171543,209131,216805,228775,231871,235406,237782,2444…	Adrb2,Bid,Bcl2l11,Bnip3l,Cln3,Cnr1,Epm2a,Hmox1,Htr2a,Idh1,Igtp,Ikbkg,Insr,Kdr,Ldlr,Npc1,Sqstm1,P2rx7,Pip4k2a,Ptpn22,Trim30a,Snca,Trim21,Tnfrsf1b,Tom1,Mid2,Tlr2,Abcd2,Atg13,Rragd,Rragc,Irgm2,Nupr1,Foxo1,Zbtb20,Iigp1,Trp53inp1,Ralb,Prxl2c,Abhd5,Rab39b,Dapk1,Tspan15,Optn,Dram1,Fbxl2,Usp13,Trim12a,Uvrag,Pacsin3,Hspb8,Gpr137b,Trim34a,Acacb,Trim68,Prkaa2,Pip4k2c,Bmf,Snx30,Flcn,Trib3,Daglb,Snx33,Smcr8,P…	90/-
3_Member	GO Biological Processes	GO:0031329	regulation of cellular catabolic process	-11.7664	-8.30959	11555,12122,12125,12177,12752,12801,13853,15368,15558,15926,16145,16151,16337,16542,16835,18145,18412,18439,18718,19260,20128,20617,20821,21938,21968,23947,24088,26874,51897,52187,54170,54396,56312,56458,56490,60440,60599,64143,66129,67469,67790,69635,70423,71648,71712,72179,72607,76681,78610,80708,80888,83924,94094,100705,101700,108079,117150,171543,209131,216805,228775,231871,235406,237782,2444…	Adrb2,Bid,Bcl2l11,Bnip3l,Cln3,Cnr1,Epm2a,Hmox1,Htr2a,Idh1,Igtp,Ikbkg,Insr,Kdr,Ldlr,Npc1,Sqstm1,P2rx7,Pip4k2a,Ptpn22,Trim30a,Snca,Trim21,Tnfrsf1b,Tom1,Mid2,Tlr2,Abcd2,Atg13,Rragd,Rragc,Irgm2,Nupr1,Foxo1,Zbtb20,Iigp1,Trp53inp1,Ralb,Prxl2c,Abhd5,Rab39b,Dapk1,Tspan15,Optn,Dram1,Fbxl2,Usp13,Trim12a,Uvrag,Pacsin3,Hspb8,Gpr137b,Trim34a,Acacb,Trim68,Prkaa2,Pip4k2c,Bmf,Snx30,Flcn,Trib3,Daglb,Snx33,Smcr8,P…	71/410
3_Member	GO Biological Processes	GO:0031331	positive regulation of cellular catabolic process	-9.76208	-6.70322	11555,12122,12125,12177,13853,15368,15558,16145,16151,16337,16542,16835,18412,18439,18718,20128,20617,20821,21938,21968,23947,24088,26874,51897,54396,56458,56490,60599,64143,66129,67469,69635,71648,76681,80708,80888,94094,101700,108079,117150,209131,216805,231871,235406,237782,257632,319236	Adrb2,Bid,Bcl2l11,Bnip3l,Epm2a,Hmox1,Htr2a,Igtp,Ikbkg,Insr,Kdr,Ldlr,Sqstm1,P2rx7,Pip4k2a,Trim30a,Snca,Trim21,Tnfrsf1b,Tom1,Mid2,Tlr2,Abcd2,Atg13,Irgm2,Foxo1,Zbtb20,Trp53inp1,Ralb,Prxl2c,Abhd5,Dapk1,Optn,Trim12a,Pacsin3,Hspb8,Trim34a,Trim68,Prkaa2,Pip4k2c,Snx30,Flcn,Daglb,Snx33,Smcr8,Nod2,Trim12c	47/241
3_Member	GO Biological Processes	GO:0010506	regulation of autophagy	-8.64797	-5.71406	11555,12122,12125,12177,12752,13853,15368,16145,16151,16542,18145,18412,18718,19260,20128,20617,20821,21968,23947,24088,51897,52187,54170,54396,56312,56458,60440,60599,64143,67790,69635,71648,71712,72179,72607,76681,78610,80888,83924,94094,101700,108079,117150,171543,209131,216805,228775,237782,257632,319236,320706,100504663	Adrb2,Bid,Bcl2l11,Bnip3l,Cln3,Epm2a,Hmox1,Igtp,Ikbkg,Kdr,Npc1,Sqstm1,Pip4k2a,Ptpn22,Trim30a,Snca,Trim21,Tom1,Mid2,Tlr2,Atg13,Rragd,Rragc,Irgm2,Nupr1,Foxo1,Iigp1,Trp53inp1,Ralb,Rab39b,Dapk1,Optn,Dram1,Fbxl2,Usp13,Trim12a,Uvrag,Hspb8,Gpr137b,Trim34a,Trim68,Prkaa2,Pip4k2c,Bmf,Snx30,Flcn,Trib3,Smcr8,Nod2,Trim12c,Mtcl2,Atg14	52/303
3_Member	GO Biological Processes	GO:0010508	positive regulation of autophagy	-8.15821	-5.28499	11555,12122,12125,12177,13853,15368,16145,16151,16542,18412,18718,20128,20821,21968,23947,24088,51897,54396,56458,60599,64143,69635,71648,76681,80888,94094,101700,108079,117150,209131,216805,237782,257632,319236	Adrb2,Bid,Bcl2l11,Bnip3l,Epm2a,Hmox1,Igtp,Ikbkg,Kdr,Sqstm1,Pip4k2a,Trim30a,Trim21,Tom1,Mid2,Tlr2,Atg13,Irgm2,Foxo1,Trp53inp1,Ralb,Dapk1,Optn,Trim12a,Hspb8,Trim34a,Trim68,Prkaa2,Pip4k2c,Snx30,Flcn,Smcr8,Nod2,Trim12c	34/161
3_Member	GO Biological Processes	GO:0009896	positive regulation of catabolic process	-5.9148	-3.43573	11555,12122,12125,12177,12227,12398,13666,13853,14629,15368,15511,15558,16145,16151,16193,16337,16542,16835,18412,18439,18718,20128,20617,20682,20821,21938,21968,23947,24088,26874,51897,54396,56312,56458,56490,59036,60599,64143,66129,67469,69635,71648,72330,72446,72607,75788,76681,77128,78781,80708,80888,94094,100494,101700,108079,117150,193740,209131,216805,228775,231871,235406,235542,237782,257…	Adrb2,Bid,Bcl2l11,Bnip3l,Btg2,Cbfa2t3,Eif2ak3,Epm2a,Gclc,Hmox1,Hspa1b,Htr2a,Igtp,Ikbkg,Il6,Insr,Kdr,Ldlr,Sqstm1,P2rx7,Pip4k2a,Trim30a,Snca,Sox9,Trim21,Tnfrsf1b,Tom1,Mid2,Tlr2,Abcd2,Atg13,Irgm2,Nupr1,Foxo1,Zbtb20,Dact1,Trp53inp1,Ralb,Prxl2c,Abhd5,Dapk1,Optn,Klhl40,Prr5l,Usp13,Smurf1,Trim12a,Crebrf,Zc3hav1,Pacsin3,Hspb8,Trim34a,Zfand2a,Trim68,Prkaa2,Pip4k2c,Hspa1a,Snx30,Flcn,Trib3,Daglb,Snx33,Ppp2r…	69/539
3_Member	GO Biological Processes	GO:0016239	positive regulation of macroautophagy	-4.79311	-2.55816	11555,12177,13853,15368,16145,16151,16542,18718,21968,24088,54396,64143,71648,80888,117150,209131,237782,257632	Adrb2,Bnip3l,Epm2a,Hmox1,Igtp,Ikbkg,Kdr,Pip4k2a,Tom1,Tlr2,Irgm2,Ralb,Optn,Hspb8,Pip4k2c,Snx30,Smcr8,Nod2	18/83
3_Member	GO Biological Processes	GO:0016241	regulation of macroautophagy	-4.35185	-2.24076	11555,12177,12752,13853,15368,16145,16151,16542,18145,18718,21968,24088,54396,56312,64143,71648,80888,108079,117150,209131,237782,257632,100504663	Adrb2,Bnip3l,Cln3,Epm2a,Hmox1,Igtp,Ikbkg,Kdr,Npc1,Pip4k2a,Tom1,Tlr2,Irgm2,Nupr1,Ralb,Optn,Hspb8,Prkaa2,Pip4k2c,Snx30,Smcr8,Nod2,Atg14	23/131
4_Summary	GO Biological Processes	GO:0006914	autophagy	-10.5069	-7.35115	11883,12752,13853,15368,16145,17966,18145,18412,18718,18858,19260,20128,21968,24088,51897,54396,56458,56631,57436,60440,60599,66270,66371,67064,67474,67790,68728,68942,69834,71648,71712,72607,75788,76681,78610,89867,105193,108079,118449,192652,209131,211978,213948,217695,225594,226720,228545,231855,232854,233204,233724,237782,257632,319236,353047,672511,100504663,11605,12359,13113,14245,14733,155…	Arsa,Cln3,Epm2a,Hmox1,Igtp,Nbr1,Npc1,Sqstm1,Pip4k2a,Pmp22,Ptpn22,Trim30a,Tom1,Tlr2,Atg13,Irgm2,Foxo1,Trim17,Gabarapl1,Iigp1,Trp53inp1,Retreg1,Chmp4c,Chmp1b,Snap29,Rab39b,Trp53inp2,Chmp2b,Rab43,Optn,Dram1,Usp13,Smurf1,Trim12a,Uvrag,Sec16b,Nhlrc1,Prkaa2,Synpo2,Wdr81,Snx30,Zfyve26,Atg9b,Zfyve1,Gm4841,Becn2,Vps18,Ap5z1,Zfp418,Tbc1d17,Tmem41b,Smcr8,Nod2,Trim12c,Plekhm1,Rnf213,Atg14,Gla,Cat,Cyp3a13,Lpi…	107/-
4_Member	GO Biological Processes	GO:0006914	autophagy	-10.5069	-7.35115	11883,12752,13853,15368,16145,17966,18145,18412,18718,18858,19260,20128,21968,24088,51897,54396,56458,56631,57436,60440,60599,66270,66371,67064,67474,67790,68728,68942,69834,71648,71712,72607,75788,76681,78610,89867,105193,108079,118449,192652,209131,211978,213948,217695,225594,226720,228545,231855,232854,233204,233724,237782,257632,319236,353047,672511,100504663	Arsa,Cln3,Epm2a,Hmox1,Igtp,Nbr1,Npc1,Sqstm1,Pip4k2a,Pmp22,Ptpn22,Trim30a,Tom1,Tlr2,Atg13,Irgm2,Foxo1,Trim17,Gabarapl1,Iigp1,Trp53inp1,Retreg1,Chmp4c,Chmp1b,Snap29,Rab39b,Trp53inp2,Chmp2b,Rab43,Optn,Dram1,Usp13,Smurf1,Trim12a,Uvrag,Sec16b,Nhlrc1,Prkaa2,Synpo2,Wdr81,Snx30,Zfyve26,Atg9b,Zfyve1,Gm4841,Becn2,Vps18,Ap5z1,Zfp418,Tbc1d17,Tmem41b,Smcr8,Nod2,Trim12c,Plekhm1,Rnf213,Atg14	57/312
4_Member	GO Biological Processes	GO:0061919	process utilizing autophagic mechanism	-10.5069	-7.35115	11883,12752,13853,15368,16145,17966,18145,18412,18718,18858,19260,20128,21968,24088,51897,54396,56458,56631,57436,60440,60599,66270,66371,67064,67474,67790,68728,68942,69834,71648,71712,72607,75788,76681,78610,89867,105193,108079,118449,192652,209131,211978,213948,217695,225594,226720,228545,231855,232854,233204,233724,237782,257632,319236,353047,672511,100504663	Arsa,Cln3,Epm2a,Hmox1,Igtp,Nbr1,Npc1,Sqstm1,Pip4k2a,Pmp22,Ptpn22,Trim30a,Tom1,Tlr2,Atg13,Irgm2,Foxo1,Trim17,Gabarapl1,Iigp1,Trp53inp1,Retreg1,Chmp4c,Chmp1b,Snap29,Rab39b,Trp53inp2,Chmp2b,Rab43,Optn,Dram1,Usp13,Smurf1,Trim12a,Uvrag,Sec16b,Nhlrc1,Prkaa2,Synpo2,Wdr81,Snx30,Zfyve26,Atg9b,Zfyve1,Gm4841,Becn2,Vps18,Ap5z1,Zfp418,Tbc1d17,Tmem41b,Smcr8,Nod2,Trim12c,Plekhm1,Rnf213,Atg14	57/312
4_Member	GO Biological Processes	GO:0044248	cellular catabolic process	-8.09727	-5.26026	11605,11883,12359,12752,13113,13853,14245,14733,15368,15586,16145,16790,16835,16890,16891,17966,18126,18127,18145,18412,18606,18718,18806,18858,19260,19703,20128,20322,21968,24088,26384,26874,27029,51897,54396,56174,56458,56631,57436,60440,60599,64898,64899,66270,66371,67064,67452,67474,67528,67790,68728,68942,69772,69834,71648,71712,72607,74147,74411,75788,76681,78610,80911,89867,105193,105387,1…	Gla,Arsa,Cat,Cln3,Cyp3a13,Epm2a,Lpin1,Gpc1,Hmox1,Hyal1,Igtp,Anpep,Ldlr,Lipe,Lipg,Nbr1,Nos2,Nos3,Npc1,Sqstm1,Enpp2,Pip4k2a,Pld2,Pmp22,Ptpn22,Renbp,Trim30a,Sord,Tom1,Tlr2,Gnpda1,Abcd2,Sgsh,Atg13,Irgm2,Nagk,Foxo1,Trim17,Gabarapl1,Iigp1,Trp53inp1,Lpin2,Lpin3,Retreg1,Chmp4c,Chmp1b,Pnpla8,Snap29,Nudt7,Rab39b,Trp53inp2,Chmp2b,Bdh2,Rab43,Optn,Dram1,Usp13,Ehhadh,Plpp6,Smurf1,Trim12a,Uvrag,Acox3,Sec16b,Nhl…	97/757
4_Member	GO Biological Processes	GO:0016236	macroautophagy	-8.01394	-5.19397	12752,13853,15368,16145,17966,18145,18412,18718,21968,24088,51897,54396,57436,60440,60599,66270,66371,67064,67474,68728,68942,69834,75788,78610,118449,192652,209131,211978,213948,217695,225594,226720,231855,233724,257632,353047,672511,100504663	Cln3,Epm2a,Hmox1,Igtp,Nbr1,Npc1,Sqstm1,Pip4k2a,Tom1,Tlr2,Atg13,Irgm2,Gabarapl1,Iigp1,Trp53inp1,Retreg1,Chmp4c,Chmp1b,Snap29,Trp53inp2,Chmp2b,Rab43,Smurf1,Uvrag,Synpo2,Wdr81,Snx30,Zfyve26,Atg9b,Zfyve1,Gm4841,Becn2,Ap5z1,Tmem41b,Nod2,Plekhm1,Rnf213,Atg14	38/195
4_Member	GO Biological Processes	GO:0007033	vacuole organization	-5.94508	-3.45532	12752,13853,14824,16145,17101,18439,18711,21968,51897,54396,56318,57436,60440,60599,66371,67064,68728,68942,69834,70495,75788,77963,118449,211286,211978,213948,223593,225594,226421,226720,228545,231855,233724,100504663	Cln3,Epm2a,Grn,Igtp,Lyst,P2rx7,Pikfyve,Tom1,Atg13,Irgm2,Acp3,Gabarapl1,Iigp1,Trp53inp1,Chmp4c,Chmp1b,Trp53inp2,Chmp2b,Rab43,Atp6ap2,Smurf1,Hook1,Synpo2,Cln5,Zfyve26,Atg9b,Washc5,Gm4841,Rab7b,Becn2,Vps18,Ap5z1,Tmem41b,Atg14	34/197
4_Member	GO Biological Processes	GO:1905037	autophagosome organization	-4.90719	-2.63128	12752,13853,16145,21968,51897,54396,57436,60440,60599,68728,69834,75788,118449,211978,213948,225594,226720,231855,233724,100504663	Cln3,Epm2a,Igtp,Tom1,Atg13,Irgm2,Gabarapl1,Iigp1,Trp53inp1,Trp53inp2,Rab43,Smurf1,Synpo2,Zfyve26,Atg9b,Gm4841,Becn2,Ap5z1,Tmem41b,Atg14	20/97
4_Member	GO Biological Processes	GO:0000045	autophagosome assembly	-4.36111	-2.24297	13853,16145,21968,51897,54396,57436,60440,60599,68728,69834,75788,118449,213948,225594,226720,231855,233724,100504663	Epm2a,Igtp,Tom1,Atg13,Irgm2,Gabarapl1,Iigp1,Trp53inp1,Trp53inp2,Rab43,Smurf1,Synpo2,Atg9b,Gm4841,Becn2,Ap5z1,Tmem41b,Atg14	18/89
5_Summary	KEGG Pathway	mmu05168	Herpes simplex virus 1 infection - Mus musculus (house mouse)	-10.046	-6.95716	11796,12122,12371,13666,14102,14972,15015,15018,15024,16151,16193,18035,18707,20296,20684,20847,20963,21354,21355,22693,22700,22712,22759,23960,23961,24014,24088,27274,54123,56009,57745,58235,67911,69234,71163,71609,74149,104349,110557,142980,170763,210503,210853,212281,218311,232854,234725,235050,235907,236193,238690,238692,240034,240038,243833,243906,245368,246727,246730,319535,328274,338354,38…	Birc3,Bid,Casp9,Eif2ak3,Fas,H2-K1,H2-Q4,H2-Q7,H2-T10,Ikbkg,Il6,Nfkbia,Pik3cd,Ccl2,Sp100,Stat2,Syk,Tap1,Tap2,Zfp30,Zfp40,Zfp54,Zfp97,Oas1g,Oas1b,Rnasel,Tlr2,Zfp354b,Irf7,Alyref2,Zfp112,Nectin1,Zfp169,Zfp688,Zfp626,Tradd,Zfp946,Zfp119a,H2-Q6,Tlr3,Zfp87,Zfp677,Zfp947,Zfp729a,Zfp455,Zfp418,Zfp612,Zfp810,Zfp65,Zfp709,Zfp458,Zfp874a,Zfp760,Zfp994,Zfp128,Zfp14,Zfp300,Oas3,Oas1a,Zfp182,Zfp459,Zfp780b,Rsl…	73/-
5_Member	KEGG Pathway	mmu05168	Herpes simplex virus 1 infection - Mus musculus (house mouse)	-10.046	-6.95716	11796,12122,12371,13666,14102,14972,15015,15018,15024,16151,16193,18035,18707,20296,20684,20847,20963,21354,21355,22693,22700,22712,22759,23960,23961,24014,24088,27274,54123,56009,57745,58235,67911,69234,71163,71609,74149,104349,110557,142980,170763,210503,210853,212281,218311,232854,234725,235050,235907,236193,238690,238692,240034,240038,243833,243906,245368,246727,246730,319535,328274,338354,38…	Birc3,Bid,Casp9,Eif2ak3,Fas,H2-K1,H2-Q4,H2-Q7,H2-T10,Ikbkg,Il6,Nfkbia,Pik3cd,Ccl2,Sp100,Stat2,Syk,Tap1,Tap2,Zfp30,Zfp40,Zfp54,Zfp97,Oas1g,Oas1b,Rnasel,Tlr2,Zfp354b,Irf7,Alyref2,Zfp112,Nectin1,Zfp169,Zfp688,Zfp626,Tradd,Zfp946,Zfp119a,H2-Q6,Tlr3,Zfp87,Zfp677,Zfp947,Zfp729a,Zfp455,Zfp418,Zfp612,Zfp810,Zfp65,Zfp709,Zfp458,Zfp874a,Zfp760,Zfp994,Zfp128,Zfp14,Zfp300,Oas3,Oas1a,Zfp182,Zfp459,Zfp780b,Rsl…	73/464
6_Summary	GO Biological Processes	GO:0002683	negative regulation of immune system process	-9.51346	-6.53378	11540,11687,12053,12514,12606,12608,12703,12801,12902,13136,14102,14255,14824,15368,15404,16145,16190,16197,16365,16835,16854,17965,18133,18168,18412,18712,19252,19260,19271,20128,20682,20707,20710,20821,20847,20850,21354,21355,21808,23886,23960,23961,54396,54698,55948,56838,60533,63953,64685,67664,72179,72349,73914,77772,83924,93695,100952,102791,105352,105855,114643,207521,213233,224860,226421,…	Adora2a,Alox15,Bcl6,Cd68,Cebpa,Cebpb,Socs1,Cnr1,Cr2,Cd55,Fas,Flt3,Grn,Hmox1,Hoxa7,Igtp,Il4ra,Il7r,Acod1,Ldlr,Lgals3,Nbl1,Ccn3,Npy5r,Sqstm1,Pim1,Dusp1,Ptpn22,Ptprj,Trim30a,Sox9,Serpinb9c,Serpinb9e,Trim21,Stat2,Stat5a,Tap1,Tap2,Tgfb2,Gdf15,Oas1g,Oas1b,Irgm2,Crtam,Sfn,Ccl28,Cd274,Dusp10,Nmi,Rnf125,Fbxl2,Dusp3,Irak3,Dcst1,Gpr137b,Gpnmb,Emilin1,Tcta,Dusp22,Nckap1l,Oas1c,Dtx4,Tapbpl,Plcl2,Rab7b,Parp3,S…	94/-
6_Member	GO Biological Processes	GO:0002683	negative regulation of immune system process	-9.51346	-6.53378	11540,11687,12053,12514,12606,12608,12703,12801,12902,13136,14102,14255,14824,15368,15404,16145,16190,16197,16365,16835,16854,17965,18133,18168,18412,18712,19252,19260,19271,20128,20682,20707,20710,20821,20847,20850,21354,21355,21808,23886,23960,23961,54396,54698,55948,56838,60533,63953,64685,67664,72179,72349,73914,77772,83924,93695,100952,102791,105352,105855,114643,207521,213233,224860,226421,…	Adora2a,Alox15,Bcl6,Cd68,Cebpa,Cebpb,Socs1,Cnr1,Cr2,Cd55,Fas,Flt3,Grn,Hmox1,Hoxa7,Igtp,Il4ra,Il7r,Acod1,Ldlr,Lgals3,Nbl1,Ccn3,Npy5r,Sqstm1,Pim1,Dusp1,Ptpn22,Ptprj,Trim30a,Sox9,Serpinb9c,Serpinb9e,Trim21,Stat2,Stat5a,Tap1,Tap2,Tgfb2,Gdf15,Oas1g,Oas1b,Irgm2,Crtam,Sfn,Ccl28,Cd274,Dusp10,Nmi,Rnf125,Fbxl2,Dusp3,Irak3,Dcst1,Gpr137b,Gpnmb,Emilin1,Tcta,Dusp22,Nckap1l,Oas1c,Dtx4,Tapbpl,Plcl2,Rab7b,Parp3,S…	81/553
6_Member	GO Biological Processes	GO:0050777	negative regulation of immune response	-7.78152	-4.99373	11687,12053,12902,13136,14824,16190,16197,16365,16854,18168,18712,20707,20710,20821,20847,21354,21355,23960,23961,55948,63953,64685,73914,77772,105352,105855,114643,207521,235587,237782,242100,246727,246730,257632,268857,381305,434341,503610,547253	Alox15,Bcl6,Cr2,Cd55,Grn,Il4ra,Il7r,Acod1,Lgals3,Npy5r,Pim1,Serpinb9c,Serpinb9e,Trim21,Stat2,Tap1,Tap2,Oas1g,Oas1b,Sfn,Dusp10,Nmi,Irak3,Dcst1,Dusp22,Nckap1l,Oas1c,Dtx4,Parp3,Smcr8,Pglyrp3,Oas3,Oas1a,Nod2,Nlrc3,Rc3h1,Nlrc5,Zdhhc18,Parp14	39/207
6_Member	GO Biological Processes	GO:0045824	negative regulation of innate immune response	-6.79213	-4.14824	14824,16365,18712,20707,20710,20821,20847,21354,21355,23960,23961,55948,63953,64685,73914,77772,114643,207521,246727,246730,268857,434341,503610,547253	Grn,Acod1,Pim1,Serpinb9c,Serpinb9e,Trim21,Stat2,Tap1,Tap2,Oas1g,Oas1b,Sfn,Dusp10,Nmi,Irak3,Dcst1,Oas1c,Dtx4,Oas3,Oas1a,Nlrc3,Nlrc5,Zdhhc18,Parp14	24/103
6_Member	GO Biological Processes	GO:0002832	negative regulation of response to biotic stimulus	-5.7228	-3.29403	14824,16145,16365,18712,20707,20710,20821,20847,21354,21355,23960,23961,54396,55948,63953,64685,73914,77772,114643,207521,246727,246730,268857,434341,503610,547253	Grn,Igtp,Acod1,Pim1,Serpinb9c,Serpinb9e,Trim21,Stat2,Tap1,Tap2,Oas1g,Oas1b,Irgm2,Sfn,Dusp10,Nmi,Irak3,Dcst1,Oas1c,Dtx4,Oas3,Oas1a,Nlrc3,Nlrc5,Zdhhc18,Parp14	26/133
6_Member	GO Biological Processes	GO:0031348	negative regulation of defense response	-3.99929	-1.97918	11540,14824,16145,16365,16835,18133,18168,18712,19261,19645,19883,20707,20710,20821,20847,21354,21355,21938,23960,23961,54396,55948,63953,64685,73914,77772,114643,207521,229644,246727,246730,257632,268857,353187,434341,503610,547253	Adora2a,Grn,Igtp,Acod1,Ldlr,Ccn3,Npy5r,Pim1,Sirpa,Rb1,Rora,Serpinb9c,Serpinb9e,Trim21,Stat2,Tap1,Tap2,Tnfrsf1b,Oas1g,Oas1b,Irgm2,Sfn,Dusp10,Nmi,Irak3,Dcst1,Oas1c,Dtx4,Trim45,Oas3,Oas1a,Nod2,Nlrc3,Nr1d2,Nlrc5,Zdhhc18,Parp14	37/272
6_Member	GO Biological Processes	GO:0032102	negative regulation of response to external stimulus	-3.45483	-1.5891	11540,11601,14729,14824,16145,16365,16835,17965,18133,18168,18591,18595,18712,19252,19261,19645,19883,20707,20710,20821,20847,21354,21355,21938,23960,23961,54396,55948,63953,64685,72349,73914,77772,106014,114643,207521,229644,233781,246727,246730,257632,268857,353187,434341,503610,547253,668225	Adora2a,Angpt2,Gp5,Grn,Igtp,Acod1,Ldlr,Nbl1,Ccn3,Npy5r,Pdgfb,Pdgfra,Pim1,Dusp1,Sirpa,Rb1,Rora,Serpinb9c,Serpinb9e,Trim21,Stat2,Tap1,Tap2,Tnfrsf1b,Oas1g,Oas1b,Irgm2,Sfn,Dusp10,Nmi,Dusp3,Irak3,Dcst1,Tafa5,Oas1c,Dtx4,Trim45,Xylt1,Oas3,Oas1a,Nod2,Nlrc3,Nr1d2,Nlrc5,Zdhhc18,Parp14,Fignl2	47/396
7_Summary	GO Biological Processes	GO:0034341	response to type II interferon	-8.54512	-5.6526	12332,14469,14528,15018,16145,16365,17472,18126,18173,18712,19261,20296,20617,20684,20821,21898,24088,24108,55932,56699,66102,69635,69834,74732,100702,104252,226421,229900,236573,12051,16190,16193,17101,54396,60440,15957,15959,23960,23961,114643,225594,226691,226695,246730,327959,56838	Capg,Gbp2,Gch1,H2-Q7,Igtp,Acod1,Gbp4,Nos2,Slc11a1,Pim1,Sirpa,Ccl2,Snca,Sp100,Trim21,Tlr4,Tlr2,Ubd,Gbp3,Cdc42ep4,Cxcl16,Dapk1,Rab43,Stx11,Gbp6,Cdc42ep2,Rab7b,Gbp7,Gbp9,Bcl3,Il4ra,Il6,Lyst,Irgm2,Iigp1,Ifit1,Ifit3,Oas1g,Oas1b,Oas1c,Gm4841,Ifi207,Ifi205,Oas1a,Xaf1,Ccl28	46/-
7_Member	GO Biological Processes	GO:0034341	response to type II interferon	-8.54512	-5.6526	12332,14469,14528,15018,16145,16365,17472,18126,18173,18712,19261,20296,20617,20684,20821,21898,24088,24108,55932,56699,66102,69635,69834,74732,100702,104252,226421,229900,236573	Capg,Gbp2,Gch1,H2-Q7,Igtp,Acod1,Gbp4,Nos2,Slc11a1,Pim1,Sirpa,Ccl2,Snca,Sp100,Trim21,Tlr4,Tlr2,Ubd,Gbp3,Cdc42ep4,Cxcl16,Dapk1,Rab43,Stx11,Gbp6,Cdc42ep2,Rab7b,Gbp7,Gbp9	29/119
7_Member	GO Biological Processes	GO:0071346	cellular response to type II interferon	-6.66926	-4.05756	12332,14469,15018,16145,16365,17472,18126,18712,19261,20296,21898,24088,55932,56699,69635,69834,74732,100702,104252,226421,229900,236573	Capg,Gbp2,H2-Q7,Igtp,Acod1,Gbp4,Nos2,Pim1,Sirpa,Ccl2,Tlr4,Tlr2,Gbp3,Cdc42ep4,Dapk1,Rab43,Stx11,Gbp6,Cdc42ep2,Rab7b,Gbp7,Gbp9	22/90
7_Member	GO Biological Processes	GO:0042832	defense response to protozoan	-6.07989	-3.56095	12051,14469,16145,16190,16193,17101,17472,18173,54396,55932,60440,100702,229900,236573	Bcl3,Gbp2,Igtp,Il4ra,Il6,Lyst,Gbp4,Slc11a1,Irgm2,Gbp3,Iigp1,Gbp6,Gbp7,Gbp9	14/43
7_Member	GO Biological Processes	GO:0035458	cellular response to interferon-beta	-5.94208	-3.45532	14469,15957,15959,16145,16365,23960,23961,54396,55932,60440,100702,114643,225594,226691,226695,229900,246730	Gbp2,Ifit1,Ifit3,Igtp,Acod1,Oas1g,Oas1b,Irgm2,Gbp3,Iigp1,Gbp6,Oas1c,Gm4841,Ifi207,Ifi205,Gbp7,Oas1a	17/63
7_Member	GO Biological Processes	GO:0035456	response to interferon-beta	-5.72532	-3.29403	14469,15957,15959,16145,16365,23960,23961,54396,55932,60440,100702,114643,225594,226691,226695,229900,246730,327959	Gbp2,Ifit1,Ifit3,Igtp,Acod1,Oas1g,Oas1b,Irgm2,Gbp3,Iigp1,Gbp6,Oas1c,Gm4841,Ifi207,Ifi205,Gbp7,Oas1a,Xaf1	18/72
7_Member	GO Biological Processes	GO:0001562	response to protozoan	-5.43641	-3.04656	12051,14469,16145,16190,16193,17101,17472,18173,54396,55932,60440,100702,229900,236573	Bcl3,Gbp2,Igtp,Il4ra,Il6,Lyst,Gbp4,Slc11a1,Irgm2,Gbp3,Iigp1,Gbp6,Gbp7,Gbp9	14/48
7_Member	GO Biological Processes	GO:0051715	cytolysis in another organism	-4.48308	-2.32002	14469,16145,55932,56838,229900	Gbp2,Igtp,Gbp3,Ccl28,Gbp7	5/7
7_Member	GO Biological Processes	GO:0019835	cytolysis	-4.08334	-2.03408	14469,16145,55932,56838,229900	Gbp2,Igtp,Gbp3,Ccl28,Gbp7	5/8
7_Member	GO Biological Processes	GO:0044406	adhesion of symbiont to host	-3.03723	-1.31417	14469,55932,100702,229900,236573	Gbp2,Gbp3,Gbp6,Gbp7,Gbp9	5/12
8_Summary	GO Biological Processes	GO:0009615	response to virus	-8.1058	-5.26026	12051,12177,14255,15586,15945,15957,15958,15959,16145,16193,16365,17101,17857,17858,20128,20821,20847,23947,23960,23961,23962,24014,27056,54123,54396,57775,58185,58801,64685,69097,70450,73914,74568,74747,76681,78781,80285,94094,107652,109685,114643,142980,218442,229900,237886,242700,246727,246730,319236,320910,381319,384309,667370,100504663,12642,19062,20684,20817,67525,101700,319415,330192,20963…	Bcl3,Bnip3l,Flt3,Hyal1,Cxcl10,Ifit1,Ifit2,Ifit3,Igtp,Il6,Acod1,Lyst,Mx1,Mx2,Trim30a,Trim21,Stat2,Mid2,Oas1g,Oas1b,Oasl2,Rnasel,Irf5,Irf7,Irgm2,Usp29,Rsad2,Pmaip1,Nmi,Trim15,Unc13d,Irak3,Mlkl,Ddit4,Trim12a,Zc3hav1,Parp9,Trim34a,Uap1,Hyal3,Oas1c,Tlr3,Serinc5,Gbp7,Slfn9,Ifnlr1,Oas3,Oas1a,Trim12c,Itgb8,Batf3,Trim56,Ifit3b,Atg14,Ch25h,Inpp5k,Sp100,Srpk2,Trim62,Trim68,Hs3st5,Vps37b,Syk,Nod2,Dcst1,Nlrc5…	80/-
8_Member	GO Biological Processes	GO:0009615	response to virus	-8.1058	-5.26026	12051,12177,14255,15586,15945,15957,15958,15959,16145,16193,16365,17101,17857,17858,20128,20821,20847,23947,23960,23961,23962,24014,27056,54123,54396,57775,58185,58801,64685,69097,70450,73914,74568,74747,76681,78781,80285,94094,107652,109685,114643,142980,218442,229900,237886,242700,246727,246730,319236,320910,381319,384309,667370,100504663	Bcl3,Bnip3l,Flt3,Hyal1,Cxcl10,Ifit1,Ifit2,Ifit3,Igtp,Il6,Acod1,Lyst,Mx1,Mx2,Trim30a,Trim21,Stat2,Mid2,Oas1g,Oas1b,Oasl2,Rnasel,Irf5,Irf7,Irgm2,Usp29,Rsad2,Pmaip1,Nmi,Trim15,Unc13d,Irak3,Mlkl,Ddit4,Trim12a,Zc3hav1,Parp9,Trim34a,Uap1,Hyal3,Oas1c,Tlr3,Serinc5,Gbp7,Slfn9,Ifnlr1,Oas3,Oas1a,Trim12c,Itgb8,Batf3,Trim56,Ifit3b,Atg14	54/332
8_Member	GO Biological Processes	GO:0051607	defense response to virus	-6.7024	-4.06951	12177,15945,15957,15958,15959,16193,16365,17101,17858,20128,20821,20847,23947,23960,23961,23962,24014,27056,54123,57775,58185,58801,69097,70450,74568,74747,76681,78781,80285,94094,107652,114643,142980,218442,229900,237886,242700,246727,246730,319236,384309,667370,100504663	Bnip3l,Cxcl10,Ifit1,Ifit2,Ifit3,Il6,Acod1,Lyst,Mx2,Trim30a,Trim21,Stat2,Mid2,Oas1g,Oas1b,Oasl2,Rnasel,Irf5,Irf7,Usp29,Rsad2,Pmaip1,Trim15,Unc13d,Mlkl,Ddit4,Trim12a,Zc3hav1,Parp9,Trim34a,Uap1,Oas1c,Tlr3,Serinc5,Gbp7,Slfn9,Ifnlr1,Oas3,Oas1a,Trim12c,Trim56,Ifit3b,Atg14	43/262
8_Member	GO Biological Processes	GO:0048525	negative regulation of viral process	-5.52726	-3.13116	12642,17858,19062,20128,20684,20817,20821,23947,23960,23961,23962,24014,58185,67525,69097,76681,78781,114643,246727,246730,319236,384309	Ch25h,Mx2,Inpp5k,Trim30a,Sp100,Srpk2,Trim21,Mid2,Oas1g,Oas1b,Oasl2,Rnasel,Rsad2,Trim62,Trim15,Trim12a,Zc3hav1,Oas1c,Oas3,Oas1a,Trim12c,Trim56	22/104
8_Member	GO Biological Processes	GO:1903900	regulation of viral life cycle	-4.13864	-2.06804	12642,17858,19062,20128,20817,20821,23947,23960,23961,23962,24014,58185,67525,69097,76681,78781,94094,101700,114643,246727,246730,319236,319415,330192,384309	Ch25h,Mx2,Inpp5k,Trim30a,Srpk2,Trim21,Mid2,Oas1g,Oas1b,Oasl2,Rnasel,Rsad2,Trim62,Trim15,Trim12a,Zc3hav1,Trim34a,Trim68,Oas1c,Oas3,Oas1a,Trim12c,Hs3st5,Vps37b,Trim56	25/153
8_Member	GO Biological Processes	GO:0045071	negative regulation of viral genome replication	-3.41642	-1.5678	17858,19062,20817,23960,23961,23962,24014,58185,78781,114643,246727,246730	Mx2,Inpp5k,Srpk2,Oas1g,Oas1b,Oasl2,Rnasel,Rsad2,Zc3hav1,Oas1c,Oas3,Oas1a	12/55
8_Member	GO Biological Processes	GO:0071639	positive regulation of monocyte chemotactic protein-1 production	-3.37449	-1.54095	20963,23960,23961,114643,246727,246730,257632	Syk,Oas1g,Oas1b,Oas1c,Oas3,Oas1a,Nod2	7/21
8_Member	GO Biological Processes	GO:0060338	regulation of type I interferon-mediated signaling pathway	-3.37151	-1.53968	20847,23960,23961,54123,57775,77772,114643,246727,246730,384309,434341	Stat2,Oas1g,Oas1b,Irf7,Usp29,Dcst1,Oas1c,Oas3,Oas1a,Trim56,Nlrc5	11/48
8_Member	GO Biological Processes	GO:0034340	response to type I interferon	-3.3443	-1.52265	12642,17858,20684,20847,23960,23961,54123,114643,246730,384309	Ch25h,Mx2,Sp100,Stat2,Oas1g,Oas1b,Irf7,Oas1c,Oas1a,Trim56	10/41
8_Member	GO Biological Processes	GO:0060700	regulation of ribonuclease activity	-3.26966	-1.46608	23960,23961,23962,114643,246727,246730	Oas1g,Oas1b,Oasl2,Oas1c,Oas3,Oas1a	6/16
8_Member	GO Biological Processes	GO:0071659	negative regulation of IP-10 production	-3.24528	-1.45594	23960,23961,114643,246727,246730	Oas1g,Oas1b,Oas1c,Oas3,Oas1a	5/11
8_Member	GO Biological Processes	GO:2000342	negative regulation of chemokine (C-X-C motif) ligand 2 production	-3.24528	-1.45594	23960,23961,114643,246727,246730	Oas1g,Oas1b,Oas1c,Oas3,Oas1a	5/11
8_Member	GO Biological Processes	GO:0050792	regulation of viral process	-3.24348	-1.45569	12642,17858,19062,20128,20684,20817,20821,23947,23960,23961,23962,24014,58185,67525,69097,76681,78781,94094,101700,114643,246727,246730,319236,319415,330192,384309	Ch25h,Mx2,Inpp5k,Trim30a,Sp100,Srpk2,Trim21,Mid2,Oas1g,Oas1b,Oasl2,Rnasel,Rsad2,Trim62,Trim15,Trim12a,Zc3hav1,Trim34a,Trim68,Oas1c,Oas3,Oas1a,Trim12c,Hs3st5,Vps37b,Trim56	26/184
8_Member	GO Biological Processes	GO:0060339	negative regulation of type I interferon-mediated signaling pathway	-3.15942	-1.39868	20847,23960,23961,77772,114643,246727,246730,434341	Stat2,Oas1g,Oas1b,Dcst1,Oas1c,Oas3,Oas1a,Nlrc5	8/29
8_Member	GO Biological Processes	GO:0071658	regulation of IP-10 production	-3.03723	-1.31417	23960,23961,114643,246727,246730	Oas1g,Oas1b,Oas1c,Oas3,Oas1a	5/12
8_Member	GO Biological Processes	GO:0035457	cellular response to interferon-alpha	-2.69135	-1.0829	15957,15958,23960,23961,114643,246730	Ifit1,Ifit2,Oas1g,Oas1b,Oas1c,Oas1a	6/20
8_Member	GO Biological Processes	GO:0060761	negative regulation of response to cytokine stimulus	-2.46544	-0.92772	16181,16193,20847,23939,23960,23961,73914,77772,114643,240518,246727,246730,434341,547253	Il1rn,Il6,Stat2,Mapk7,Oas1g,Oas1b,Irak3,Dcst1,Oas1c,Peli3,Oas3,Oas1a,Nlrc5,Parp14	14/88
8_Member	GO Biological Processes	GO:0001960	negative regulation of cytokine-mediated signaling pathway	-2.22408	-0.767273	16181,16193,20847,23960,23961,73914,77772,114643,240518,246727,246730,434341,547253	Il1rn,Il6,Stat2,Oas1g,Oas1b,Irak3,Dcst1,Oas1c,Peli3,Oas3,Oas1a,Nlrc5,Parp14	13/84
8_Member	GO Biological Processes	GO:0071637	regulation of monocyte chemotactic protein-1 production	-2.21035	-0.760024	20963,23960,23961,114643,246727,246730,257632	Syk,Oas1g,Oas1b,Oas1c,Oas3,Oas1a,Nod2	7/32
8_Member	GO Biological Processes	GO:0140962	multicellular organismal-level chemical homeostasis	-2.09546	-0.679393	11828,12161,12638,15368,16542,18173,19227,23960,23961,53945,83429,114643,246730	Aqp3,Bmp6,Cftr,Hmox1,Kdr,Slc11a1,Pthlh,Oas1g,Oas1b,Slc40a1,Ctns,Oas1c,Oas1a	13/87
8_Member	GO Biological Processes	GO:1901857	positive regulation of cellular respiration	-2.07611	-0.662337	23960,23961,56312,114643,242700,246730	Oas1g,Oas1b,Nupr1,Oas1c,Ifnlr1,Oas1a	6/26
9_Summary	GO Biological Processes	GO:0043068	positive regulation of programmed cell death	-7.02968	-4.32897	11535,11540,11555,11910,12053,12122,12123,12125,12177,12363,12371,12575,12703,12765,12801,13197,13666,14102,14528,14745,14824,14825,15357,15368,15402,15558,15958,16193,16818,17005,17863,18011,18053,18104,18124,18126,18127,18439,18569,18707,19017,19252,19378,20259,20817,20963,21808,21817,21898,21938,21941,22113,22411,24108,26408,27056,53415,56177,56312,56458,57246,57748,58801,60533,60599,67379,684…	Adm,Adora2a,Adrb2,Atf3,Bcl6,Bid,Hrk,Bcl2l11,Bnip3l,Casp4,Casp9,Cdkn1a,Socs1,Cxcr2,Cnr1,Gadd45a,Eif2ak3,Fas,Gch1,Lpar1,Grn,Cxcl1,Hmgcr,Hmox1,Hoxa5,Htr2a,Ifit2,Il6,Lck,Ltk,Myb,Neurl1a,Ngfr,Nqo1,Nr4a3,Nos2,Nos3,P2rx7,Pdcd4,Pik3cd,Ppargc1a,Dusp1,Aldh1a2,Scin,Srpk2,Syk,Tgfb2,Tgm2,Tlr4,Tnfrsf1b,Tnfrsf8,Phlda2,Wnt11,Ubd,Map3k5,Irf5,Htatip2,Olfm1,Nupr1,Foxo1,Tbx20,Jmy,Pmaip1,Cd274,Trp53inp1,Dedd2,Steap3,…	85/-
9_Member	GO Biological Processes	GO:0043068	positive regulation of programmed cell death	-7.02968	-4.32897	11535,11540,11555,11910,12053,12122,12123,12125,12177,12363,12371,12575,12703,12765,12801,13197,13666,14102,14528,14745,14824,14825,15357,15368,15402,15558,15958,16193,16818,17005,17863,18011,18053,18104,18124,18126,18127,18439,18569,18707,19017,19252,19378,20259,20817,20963,21808,21817,21898,21938,21941,22113,22411,24108,26408,27056,53415,56177,56312,56458,57246,57748,58801,60533,60599,67379,684…	Adm,Adora2a,Adrb2,Atf3,Bcl6,Bid,Hrk,Bcl2l11,Bnip3l,Casp4,Casp9,Cdkn1a,Socs1,Cxcr2,Cnr1,Gadd45a,Eif2ak3,Fas,Gch1,Lpar1,Grn,Cxcl1,Hmgcr,Hmox1,Hoxa5,Htr2a,Ifit2,Il6,Lck,Ltk,Myb,Neurl1a,Ngfr,Nqo1,Nr4a3,Nos2,Nos3,P2rx7,Pdcd4,Pik3cd,Ppargc1a,Dusp1,Aldh1a2,Scin,Srpk2,Syk,Tgfb2,Tgm2,Tlr4,Tnfrsf1b,Tnfrsf8,Phlda2,Wnt11,Ubd,Map3k5,Irf5,Htatip2,Olfm1,Nupr1,Foxo1,Tbx20,Jmy,Pmaip1,Cd274,Trp53inp1,Dedd2,Steap3,…	85/668
9_Member	GO Biological Processes	GO:0043065	positive regulation of apoptotic process	-6.34908	-3.76734	11535,11540,11555,11910,12053,12122,12123,12125,12177,12363,12371,12703,12765,12801,13197,13666,14102,14528,14745,14824,15357,15368,15402,15558,15958,16193,16818,17005,17863,18011,18053,18104,18124,18126,18127,18439,18569,18707,19017,19252,19378,20259,20817,21808,21817,21898,21938,21941,22113,22411,24108,26408,27056,56177,56312,56458,57246,57748,58801,60533,60599,67379,68428,69635,71609,71648,731…	Adm,Adora2a,Adrb2,Atf3,Bcl6,Bid,Hrk,Bcl2l11,Bnip3l,Casp4,Casp9,Socs1,Cxcr2,Cnr1,Gadd45a,Eif2ak3,Fas,Gch1,Lpar1,Grn,Hmgcr,Hmox1,Hoxa5,Htr2a,Ifit2,Il6,Lck,Ltk,Myb,Neurl1a,Ngfr,Nqo1,Nr4a3,Nos2,Nos3,P2rx7,Pdcd4,Pik3cd,Ppargc1a,Dusp1,Aldh1a2,Scin,Srpk2,Tgfb2,Tgm2,Tlr4,Tnfrsf1b,Tnfrsf8,Phlda2,Wnt11,Ubd,Map3k5,Irf5,Olfm1,Nupr1,Foxo1,Tbx20,Jmy,Pmaip1,Cd274,Trp53inp1,Dedd2,Steap3,Dapk1,Tradd,Optn,Nfatc4,O…	81/650
9_Member	GO Biological Processes	GO:0043525	positive regulation of neuron apoptotic process	-3.10657	-1.36693	12123,12125,12363,12371,14102,14528,14824,15558,17863,18104,20817,21808,56312,58801,71648,73181,170770	Hrk,Bcl2l11,Casp4,Casp9,Fas,Gch1,Grn,Htr2a,Myb,Nqo1,Srpk2,Tgfb2,Nupr1,Pmaip1,Optn,Nfatc4,Bbc3	17/102
10_Summary	GO Biological Processes	GO:0002237	response to molecule of bacterial origin	-6.67923	-4.05756	11535,12061,12363,12475,12514,12608,12801,12902,14284,14367,14469,14528,14825,15945,16145,16162,16193,16365,17087,18035,18104,18126,18127,18173,18439,18569,18578,19218,19222,19260,19261,20296,20310,20311,20617,21355,21390,21898,21938,22169,24088,27056,54396,55932,56066,56615,57783,60533,63953,66102,73914,100702,102626,217304,234779,257632,268857,320472,414084,12122,12125,13666,20963,12371,12638,1…	Adm,Bdkrb1,Casp4,Cd14,Cd68,Cebpb,Cnr1,Cr2,Fosl2,Fzd5,Gbp2,Gch1,Cxcl1,Cxcl10,Igtp,Il12rb2,Il6,Acod1,Ly96,Nfkbia,Nqo1,Nos2,Nos3,Slc11a1,P2rx7,Pdcd4,Pde4b,Ptger3,Ptgir,Ptpn22,Sirpa,Ccl2,Cxcl2,Cxcl5,Snca,Tap2,Tbxa2r,Tlr4,Tnfrsf1b,Cmpk2,Tlr2,Irf5,Irgm2,Gbp3,Cxcl11,Mgst1,Tnip1,Cd274,Dusp10,Cxcl16,Irak3,Gbp6,Mapkapk3,Cd300lb,Plcg2,Nod2,Nlrc3,Ppm1e,Tnip3,Bid,Bcl2l11,Eif2ak3,Syk,Casp9,Cftr,Crhbp,Elk1,Gdnf…	128/-
10_Member	GO Biological Processes	GO:0002237	response to molecule of bacterial origin	-6.67923	-4.05756	11535,12061,12363,12475,12514,12608,12801,12902,14284,14367,14469,14528,14825,15945,16145,16162,16193,16365,17087,18035,18104,18126,18127,18173,18439,18569,18578,19218,19222,19260,19261,20296,20310,20311,20617,21355,21390,21898,21938,22169,24088,27056,54396,55932,56066,56615,57783,60533,63953,66102,73914,100702,102626,217304,234779,257632,268857,320472,414084	Adm,Bdkrb1,Casp4,Cd14,Cd68,Cebpb,Cnr1,Cr2,Fosl2,Fzd5,Gbp2,Gch1,Cxcl1,Cxcl10,Igtp,Il12rb2,Il6,Acod1,Ly96,Nfkbia,Nqo1,Nos2,Nos3,Slc11a1,P2rx7,Pdcd4,Pde4b,Ptger3,Ptgir,Ptpn22,Sirpa,Ccl2,Cxcl2,Cxcl5,Snca,Tap2,Tbxa2r,Tlr4,Tnfrsf1b,Cmpk2,Tlr2,Irf5,Irgm2,Gbp3,Cxcl11,Mgst1,Tnip1,Cd274,Dusp10,Cxcl16,Irak3,Gbp6,Mapkapk3,Cd300lb,Plcg2,Nod2,Nlrc3,Ppm1e,Tnip3	59/414
10_Member	GO Biological Processes	GO:0032496	response to lipopolysaccharide	-5.98268	-3.48013	11535,12061,12363,12475,12514,12608,12801,12902,14284,14469,14528,14825,15945,16145,16162,16193,16365,17087,18035,18104,18126,18127,18173,18439,18569,18578,19218,19222,19260,19261,20296,20310,20311,20617,21390,21898,21938,22169,54396,55932,56066,56615,57783,60533,63953,66102,73914,100702,102626,217304,234779,257632,268857,320472,414084	Adm,Bdkrb1,Casp4,Cd14,Cd68,Cebpb,Cnr1,Cr2,Fosl2,Gbp2,Gch1,Cxcl1,Cxcl10,Igtp,Il12rb2,Il6,Acod1,Ly96,Nfkbia,Nqo1,Nos2,Nos3,Slc11a1,P2rx7,Pdcd4,Pde4b,Ptger3,Ptgir,Ptpn22,Sirpa,Ccl2,Cxcl2,Cxcl5,Snca,Tbxa2r,Tlr4,Tnfrsf1b,Cmpk2,Irgm2,Gbp3,Cxcl11,Mgst1,Tnip1,Cd274,Dusp10,Cxcl16,Irak3,Gbp6,Mapkapk3,Cd300lb,Plcg2,Nod2,Nlrc3,Ppm1e,Tnip3	55/394
10_Member	GO Biological Processes	GO:0071216	cellular response to biotic stimulus	-4.85346	-2.60528	12122,12125,12475,12514,12608,12902,13666,14367,14469,14528,14825,15945,16145,16193,16365,17087,18035,18126,18127,18569,18578,19260,19261,20296,20310,20311,20963,21390,21898,21938,22169,24088,54396,55932,56066,57783,60533,66102,73914,100702,217304,234779,257632,320472,414084	Bid,Bcl2l11,Cd14,Cd68,Cebpb,Cr2,Eif2ak3,Fzd5,Gbp2,Gch1,Cxcl1,Cxcl10,Igtp,Il6,Acod1,Ly96,Nfkbia,Nos2,Nos3,Pdcd4,Pde4b,Ptpn22,Sirpa,Ccl2,Cxcl2,Cxcl5,Syk,Tbxa2r,Tlr4,Tnfrsf1b,Cmpk2,Tlr2,Irgm2,Gbp3,Cxcl11,Tnip1,Cd274,Cxcl16,Irak3,Gbp6,Cd300lb,Plcg2,Nod2,Ppm1e,Tnip3	45/327
10_Member	GO Biological Processes	GO:0071396	cellular response to lipid	-4.73738	-2.51103	12371,12475,12514,12608,12638,12902,12919,13712,14469,14528,14573,14745,14825,15399,15945,16145,16193,16365,16601,16835,17005,17087,18035,18126,18127,18145,18569,18578,18712,19218,19260,19261,19378,19883,20296,20310,20311,20459,20609,20682,20963,21390,21898,21938,22169,22227,22378,54396,55932,56066,56615,57783,60533,66102,67488,72999,73181,73914,74747,100702,105387,108079,114479,208908,212391,217…	Casp9,Cd14,Cd68,Cebpb,Cftr,Cr2,Crhbp,Elk1,Gbp2,Gch1,Gdnf,Lpar1,Cxcl1,Hoxa2,Cxcl10,Igtp,Il6,Acod1,Klf9,Ldlr,Ltk,Ly96,Nfkbia,Nos2,Nos3,Npc1,Pdcd4,Pde4b,Pim1,Ptger3,Ptpn22,Sirpa,Aldh1a2,Rora,Ccl2,Cxcl2,Cxcl5,Ptk6,Sstr5,Sox9,Syk,Tbxa2r,Tlr4,Tnfrsf1b,Cmpk2,Ucp1,Wbp2,Irgm2,Gbp3,Cxcl11,Mgst1,Tnip1,Cd274,Cxcl16,Calcoco1,Insig2,Nfatc4,Irak3,Ddit4,Gbp6,Akr1c14,Prkaa2,Slc5a5,Ccdc62,Lcor,Cd300lb,Insig1,Plcg2…	71/605
10_Member	GO Biological Processes	GO:0006954	inflammatory response	-4.40847	-2.27044	11540,11988,12053,12061,12161,12363,12475,12514,12608,12765,12902,12919,12978,13848,14284,14824,14825,15368,15586,15945,16181,16190,16193,16365,16414,16590,16666,17087,18126,18173,18439,18707,18816,19218,19222,20296,20297,20306,20310,20311,20617,20716,20821,20963,21390,21898,21938,22329,22371,24088,27056,54199,56066,56312,57783,66873,70450,70481,109685,142980,226250,227541,241556,244694,257630,25…	Adora2a,Slc7a2,Bcl6,Bdkrb1,Bmp6,Casp4,Cd14,Cd68,Cebpb,Cxcr2,Cr2,Crhbp,Csf1r,Ephb6,Fosl2,Grn,Cxcl1,Hmox1,Hyal1,Cxcl10,Il1rn,Il4ra,Il6,Acod1,Itgb2,Kit,Krt16,Ly96,Nos2,Slc11a1,P2rx7,Pik3cd,Serpinf2,Ptger3,Ptgir,Ccl2,Ccl20,Ccl7,Cxcl2,Cxcl5,Snca,Serpina3n,Trim21,Syk,Tbxa2r,Tlr4,Tnfrsf1b,Vcam1,Vwf,Tlr2,Irf5,Ccrl2,Cxcl11,Nupr1,Tnip1,Tril,Unc13d,Pnma1,Hyal3,Tlr3,Afap1l2,Camk1d,Tspan18,Kdm4d,Il17f,Nod2,Pa…	67/575
10_Member	GO Biological Processes	GO:0071219	cellular response to molecule of bacterial origin	-4.37609	-2.24495	12475,12514,12608,12902,14367,14469,14528,14825,15945,16145,16193,16365,17087,18035,18126,18127,18569,18578,19260,19261,20296,20310,20311,21390,21898,21938,22169,24088,54396,55932,56066,57783,60533,66102,73914,100702,217304,234779,257632,320472,414084	Cd14,Cd68,Cebpb,Cr2,Fzd5,Gbp2,Gch1,Cxcl1,Cxcl10,Igtp,Il6,Acod1,Ly96,Nfkbia,Nos2,Nos3,Pdcd4,Pde4b,Ptpn22,Sirpa,Ccl2,Cxcl2,Cxcl5,Tbxa2r,Tlr4,Tnfrsf1b,Cmpk2,Tlr2,Irgm2,Gbp3,Cxcl11,Tnip1,Cd274,Cxcl16,Irak3,Gbp6,Cd300lb,Plcg2,Nod2,Ppm1e,Tnip3	41/301
10_Member	GO Biological Processes	GO:0071222	cellular response to lipopolysaccharide	-4.0399	-1.99808	12475,12514,12608,12902,14469,14528,14825,15945,16145,16193,16365,17087,18035,18126,18127,18569,18578,19260,19261,20296,20310,20311,21390,21898,21938,22169,54396,55932,56066,57783,60533,66102,73914,100702,217304,234779,257632,320472,414084	Cd14,Cd68,Cebpb,Cr2,Gbp2,Gch1,Cxcl1,Cxcl10,Igtp,Il6,Acod1,Ly96,Nfkbia,Nos2,Nos3,Pdcd4,Pde4b,Ptpn22,Sirpa,Ccl2,Cxcl2,Cxcl5,Tbxa2r,Tlr4,Tnfrsf1b,Cmpk2,Irgm2,Gbp3,Cxcl11,Tnip1,Cd274,Cxcl16,Irak3,Gbp6,Cd300lb,Plcg2,Nod2,Ppm1e,Tnip3	39/291
11_Summary	GO Biological Processes	GO:0043523	regulation of neuron apoptotic process	-6.42324	-3.83175	11540,11977,12123,12125,12227,12363,12371,12608,12752,12804,13799,14102,14360,14362,14528,14573,14629,14824,15220,15258,15368,15558,16193,16500,16542,17863,18053,18104,18124,19017,20617,20817,21752,21808,22340,56312,58801,66270,67579,67784,68169,71648,71769,73181,78405,93707,170770,216439,319583	Adora2a,Atp7a,Hrk,Bcl2l11,Btg2,Casp4,Casp9,Cebpb,Cln3,Cntfr,En2,Fas,Fyn,Fzd1,Gch1,Gdnf,Gclc,Grn,Foxq1,Hipk2,Hmox1,Htr2a,Il6,Kcnb1,Kdr,Myb,Ngfr,Nqo1,Nr4a3,Ppargc1a,Snca,Srpk2,Tert,Tgfb2,Vegfb,Nupr1,Pmaip1,Retreg1,Cpeb4,Plxnd1,Ndnf,Optn,Bbs10,Nfatc4,Ntf5,Pcdhgc4,Bbc3,Agap2,Lig4	49/-
11_Member	GO Biological Processes	GO:0043523	regulation of neuron apoptotic process	-6.42324	-3.83175	11540,11977,12123,12125,12227,12363,12371,12608,12752,12804,13799,14102,14360,14362,14528,14573,14629,14824,15220,15258,15368,15558,16193,16500,16542,17863,18053,18104,18124,19017,20617,20817,21752,21808,22340,56312,58801,66270,67579,67784,68169,71648,71769,73181,78405,93707,170770,216439,319583	Adora2a,Atp7a,Hrk,Bcl2l11,Btg2,Casp4,Casp9,Cebpb,Cln3,Cntfr,En2,Fas,Fyn,Fzd1,Gch1,Gdnf,Gclc,Grn,Foxq1,Hipk2,Hmox1,Htr2a,Il6,Kcnb1,Kdr,Myb,Ngfr,Nqo1,Nr4a3,Ppargc1a,Snca,Srpk2,Tert,Tgfb2,Vegfb,Nupr1,Pmaip1,Retreg1,Cpeb4,Plxnd1,Ndnf,Optn,Bbs10,Nfatc4,Ntf5,Pcdhgc4,Bbc3,Agap2,Lig4	49/324
11_Member	GO Biological Processes	GO:0043524	negative regulation of neuron apoptotic process	-4.99011	-2.69788	11540,11977,12227,12608,12752,12804,13799,14360,14362,14573,14629,14824,15220,15258,15368,16193,16542,18053,18124,19017,20617,21752,22340,66270,67579,67784,68169,71648,71769,73181,78405,93707,216439,319583	Adora2a,Atp7a,Btg2,Cebpb,Cln3,Cntfr,En2,Fyn,Fzd1,Gdnf,Gclc,Grn,Foxq1,Hipk2,Hmox1,Il6,Kdr,Ngfr,Nr4a3,Ppargc1a,Snca,Tert,Vegfb,Retreg1,Cpeb4,Plxnd1,Ndnf,Optn,Bbs10,Nfatc4,Ntf5,Pcdhgc4,Agap2,Lig4	34/217
12_Summary	GO Biological Processes	GO:0045859	regulation of protein kinase activity	-6.30362	-3.74077	11555,11770,12575,12703,12978,13197,13543,13636,13853,14182,14367,15259,15357,15559,16145,16194,16337,16590,18011,18173,18439,18591,18712,18858,19062,19085,19252,19260,19271,19645,20459,20617,20963,21808,21898,22138,26408,54396,55948,63953,64143,64297,69171,70097,72349,73914,74018,76089,76573,78610,80982,94245,104709,105193,105352,106763,110891,118449,215653,216439,224014,228775,231125,231134,237…	Adrb2,Fabp4,Cdkn1a,Socs1,Csf1r,Gadd45a,Dvl2,Efna1,Epm2a,Fgfr1,Fzd5,Hipk3,Hmgcr,Htr2b,Igtp,Il6ra,Insr,Kit,Neurl1a,Slc11a1,P2rx7,Pdgfb,Pim1,Pmp22,Inpp5k,Prkar1b,Dusp1,Ptpn22,Ptprj,Rb1,Ptk6,Snca,Syk,Tgfb2,Tlr4,Ttn,Map3k5,Irgm2,Sfn,Dusp10,Ralb,Gprc5b,Cnppd1,Sash1,Dusp3,Irak3,Als2,Rapgef2,Spatc1l,Uvrag,Cemip,Dtnbp1,Pik3r6,Nhlrc1,Dusp22,Ttbk1,Slc8a2,Synpo2,Rassf2,Agap2,Fgd4,Trib3,Zfyve28,Dok7,Ptprq,Smc…	113/-
12_Member	GO Biological Processes	GO:0045859	regulation of protein kinase activity	-6.30362	-3.74077	11555,11770,12575,12703,12978,13197,13543,13636,13853,14182,14367,15259,15357,15559,16145,16194,16337,16590,18011,18173,18439,18591,18712,18858,19062,19085,19252,19260,19271,19645,20459,20617,20963,21808,21898,22138,26408,54396,55948,63953,64143,64297,69171,70097,72349,73914,74018,76089,76573,78610,80982,94245,104709,105193,105352,106763,110891,118449,215653,216439,224014,228775,231125,231134,237…	Adrb2,Fabp4,Cdkn1a,Socs1,Csf1r,Gadd45a,Dvl2,Efna1,Epm2a,Fgfr1,Fzd5,Hipk3,Hmgcr,Htr2b,Igtp,Il6ra,Insr,Kit,Neurl1a,Slc11a1,P2rx7,Pdgfb,Pim1,Pmp22,Inpp5k,Prkar1b,Dusp1,Ptpn22,Ptprj,Rb1,Ptk6,Snca,Syk,Tgfb2,Tlr4,Ttn,Map3k5,Irgm2,Sfn,Dusp10,Ralb,Gprc5b,Cnppd1,Sash1,Dusp3,Irak3,Als2,Rapgef2,Spatc1l,Uvrag,Cemip,Dtnbp1,Pik3r6,Nhlrc1,Dusp22,Ttbk1,Slc8a2,Synpo2,Rassf2,Agap2,Fgd4,Trib3,Zfyve28,Dok7,Ptprq,Smc…	69/526
12_Member	GO Biological Processes	GO:0043549	regulation of kinase activity	-5.87541	-3.41132	11555,11770,12575,12703,12978,13197,13543,13636,13853,14182,14255,14367,15259,15357,15559,16145,16194,16337,16542,16590,17005,18011,18173,18439,18591,18595,18712,18858,19062,19085,19252,19260,19271,19645,20459,20617,20963,21808,21898,22138,26408,54396,55948,63953,64143,64297,69171,70097,72349,73914,74018,76089,76573,78610,80982,94245,104709,105193,105352,106763,110891,118449,215653,216439,224014,…	Adrb2,Fabp4,Cdkn1a,Socs1,Csf1r,Gadd45a,Dvl2,Efna1,Epm2a,Fgfr1,Flt3,Fzd5,Hipk3,Hmgcr,Htr2b,Igtp,Il6ra,Insr,Kdr,Kit,Ltk,Neurl1a,Slc11a1,P2rx7,Pdgfb,Pdgfra,Pim1,Pmp22,Inpp5k,Prkar1b,Dusp1,Ptpn22,Ptprj,Rb1,Ptk6,Snca,Syk,Tgfb2,Tlr4,Ttn,Map3k5,Irgm2,Sfn,Dusp10,Ralb,Gprc5b,Cnppd1,Sash1,Dusp3,Irak3,Als2,Rapgef2,Spatc1l,Uvrag,Cemip,Dtnbp1,Pik3r6,Nhlrc1,Dusp22,Ttbk1,Slc8a2,Synpo2,Rassf2,Agap2,Fgd4,Trib3,Zf…	74/593
12_Member	GO Biological Processes	GO:0071900	regulation of protein serine/threonine kinase activity	-5.83298	-3.37619	11555,12575,13197,13543,14182,14367,15259,15357,15559,16145,16337,16590,18439,18591,18712,18858,19062,19085,19252,19260,19271,20617,20963,21898,26408,54396,55948,63953,64143,69171,70097,73914,76089,76573,78610,80982,94245,104709,110891,118449,224014,228775,242202,320207	Adrb2,Cdkn1a,Gadd45a,Dvl2,Fgfr1,Fzd5,Hipk3,Hmgcr,Htr2b,Igtp,Insr,Kit,P2rx7,Pdgfb,Pim1,Pmp22,Inpp5k,Prkar1b,Dusp1,Ptpn22,Ptprj,Snca,Syk,Tlr4,Map3k5,Irgm2,Sfn,Dusp10,Ralb,Cnppd1,Sash1,Irak3,Rapgef2,Spatc1l,Uvrag,Cemip,Dtnbp1,Pik3r6,Slc8a2,Synpo2,Fgd4,Trib3,Pde5a,Pik3r5	44/291
12_Member	GO Biological Processes	GO:0001934	positive regulation of protein phosphorylation	-4.94806	-2.66251	11555,11602,12161,12575,12752,12978,12981,13543,13636,14102,14182,14255,14360,14362,14367,14573,14585,15258,15512,15558,15559,16145,16168,16193,16194,16337,16542,16590,16818,18011,18173,18412,18439,18591,18595,18606,18645,18712,19218,19271,20617,20682,20963,21808,21898,22340,26408,54396,64143,64297,70097,72446,74018,76089,76573,78405,80285,80982,93695,93834,94245,104709,106763,110891,192199,21565…	Adrb2,Angpt4,Bmp6,Cdkn1a,Cln3,Csf1r,Csf2,Dvl2,Efna1,Fas,Fgfr1,Flt3,Fyn,Fzd1,Fzd5,Gdnf,Gfra1,Hipk2,Hspa2,Htr2a,Htr2b,Igtp,Il15,Il6,Il6ra,Insr,Kdr,Kit,Lck,Neurl1a,Slc11a1,Sqstm1,P2rx7,Pdgfb,Pdgfra,Enpp2,Pfn2,Pim1,Ptger3,Ptprj,Snca,Sox9,Syk,Tgfb2,Tlr4,Vegfb,Map3k5,Irgm2,Ralb,Gprc5b,Sash1,Prr5l,Als2,Rapgef2,Spatc1l,Ntf5,Parp9,Cemip,Gpnmb,Peli2,Dtnbp1,Pik3r6,Ttbk1,Slc8a2,Rspo1,Rassf2,Agap2,Fnip1,Fgd4,…	78/673
12_Member	GO Biological Processes	GO:0051338	regulation of transferase activity	-4.35293	-2.24076	11555,11770,12575,12703,12978,13197,13543,13636,13853,14182,14255,14367,15259,15357,15559,16145,16194,16337,16542,16590,17005,18011,18173,18439,18591,18595,18712,18858,19062,19085,19252,19260,19271,19645,20459,20617,20963,21808,21898,22138,26408,54396,55948,63953,64143,64297,69171,70097,72349,73914,74018,76089,76573,77781,78610,80982,94245,104709,105193,105352,106763,110891,118449,215653,216439,2…	Adrb2,Fabp4,Cdkn1a,Socs1,Csf1r,Gadd45a,Dvl2,Efna1,Epm2a,Fgfr1,Flt3,Fzd5,Hipk3,Hmgcr,Htr2b,Igtp,Il6ra,Insr,Kdr,Kit,Ltk,Neurl1a,Slc11a1,P2rx7,Pdgfb,Pdgfra,Pim1,Pmp22,Inpp5k,Prkar1b,Dusp1,Ptpn22,Ptprj,Rb1,Ptk6,Snca,Syk,Tgfb2,Tlr4,Ttn,Map3k5,Irgm2,Sfn,Dusp10,Ralb,Gprc5b,Cnppd1,Sash1,Dusp3,Irak3,Als2,Rapgef2,Spatc1l,Epm2aip1,Uvrag,Cemip,Dtnbp1,Pik3r6,Nhlrc1,Dusp22,Ttbk1,Slc8a2,Synpo2,Rassf2,Agap2,Fgd4…	78/700
12_Member	GO Biological Processes	GO:0042327	positive regulation of phosphorylation	-4.34427	-2.23965	11555,11602,12161,12575,12752,12978,12981,13543,13636,14102,14182,14255,14360,14362,14367,14573,14585,15258,15512,15558,15559,16145,16168,16193,16194,16337,16542,16590,16818,17005,18011,18173,18412,18439,18591,18595,18606,18645,18712,19218,19271,20617,20682,20963,21808,21898,22340,26408,54396,64143,64297,70097,72446,74018,76089,76573,78405,80285,80982,93695,93834,94245,104709,105855,106763,110891…	Adrb2,Angpt4,Bmp6,Cdkn1a,Cln3,Csf1r,Csf2,Dvl2,Efna1,Fas,Fgfr1,Flt3,Fyn,Fzd1,Fzd5,Gdnf,Gfra1,Hipk2,Hspa2,Htr2a,Htr2b,Igtp,Il15,Il6,Il6ra,Insr,Kdr,Kit,Lck,Ltk,Neurl1a,Slc11a1,Sqstm1,P2rx7,Pdgfb,Pdgfra,Enpp2,Pfn2,Pim1,Ptger3,Ptprj,Snca,Sox9,Syk,Tgfb2,Tlr4,Vegfb,Map3k5,Irgm2,Ralb,Gprc5b,Sash1,Prr5l,Als2,Rapgef2,Spatc1l,Ntf5,Parp9,Cemip,Gpnmb,Peli2,Dtnbp1,Pik3r6,Nckap1l,Ttbk1,Slc8a2,Rspo1,Rassf2,Agap2…	80/723
12_Member	GO Biological Processes	GO:0071902	positive regulation of protein serine/threonine kinase activity	-4.23732	-2.15159	11555,13543,14182,14367,15559,16145,16337,16590,18439,18591,18712,20617,20963,21898,26408,54396,64143,70097,76089,76573,80982,104709,110891,224014,242202,320207	Adrb2,Dvl2,Fgfr1,Fzd5,Htr2b,Igtp,Insr,Kit,P2rx7,Pdgfb,Pim1,Snca,Syk,Tlr4,Map3k5,Irgm2,Ralb,Sash1,Rapgef2,Spatc1l,Cemip,Pik3r6,Slc8a2,Fgd4,Pde5a,Pik3r5	26/160
12_Member	GO Biological Processes	GO:0043405	regulation of MAP kinase activity	-3.96433	-1.95727	13543,14182,14367,15259,15357,15559,16337,16590,18439,18591,19062,19252,19260,19271,20963,21898,26408,63953,70097,73914,94245,104709,224014,228775,242202,320207	Dvl2,Fgfr1,Fzd5,Hipk3,Hmgcr,Htr2b,Insr,Kit,P2rx7,Pdgfb,Inpp5k,Dusp1,Ptpn22,Ptprj,Syk,Tlr4,Map3k5,Dusp10,Sash1,Irak3,Dtnbp1,Pik3r6,Fgd4,Trib3,Pde5a,Pik3r5	26/166
12_Member	GO Biological Processes	GO:0045860	positive regulation of protein kinase activity	-3.66763	-1.73588	11555,12575,12978,13543,13636,14182,14367,15559,16145,16194,16337,16590,18011,18173,18439,18591,18712,20617,20963,21808,21898,26408,54396,64143,64297,70097,74018,76089,76573,80982,104709,106763,110891,215653,216439,224014,231134,242202,320207	Adrb2,Cdkn1a,Csf1r,Dvl2,Efna1,Fgfr1,Fzd5,Htr2b,Igtp,Il6ra,Insr,Kit,Neurl1a,Slc11a1,P2rx7,Pdgfb,Pim1,Snca,Syk,Tgfb2,Tlr4,Map3k5,Irgm2,Ralb,Gprc5b,Sash1,Als2,Rapgef2,Spatc1l,Cemip,Pik3r6,Ttbk1,Slc8a2,Rassf2,Agap2,Fgd4,Dok7,Pde5a,Pik3r5	39/303
12_Member	GO Biological Processes	GO:0033674	positive regulation of kinase activity	-3.53009	-1.6415	11555,12575,12978,13543,13636,14182,14255,14367,15559,16145,16194,16337,16542,16590,17005,18011,18173,18439,18591,18595,18712,20617,20963,21808,21898,26408,54396,64143,64297,70097,74018,76089,76573,80982,104709,106763,110891,215653,216439,224014,231134,242202,320207	Adrb2,Cdkn1a,Csf1r,Dvl2,Efna1,Fgfr1,Flt3,Fzd5,Htr2b,Igtp,Il6ra,Insr,Kdr,Kit,Ltk,Neurl1a,Slc11a1,P2rx7,Pdgfb,Pdgfra,Pim1,Snca,Syk,Tgfb2,Tlr4,Map3k5,Irgm2,Ralb,Gprc5b,Sash1,Als2,Rapgef2,Spatc1l,Cemip,Pik3r6,Ttbk1,Slc8a2,Rassf2,Agap2,Fgd4,Dok7,Pde5a,Pik3r5	43/350
12_Member	GO Biological Processes	GO:0051347	positive regulation of transferase activity	-2.54617	-0.977737	11555,12575,12978,13543,13636,14182,14255,14367,15559,16145,16194,16337,16542,16590,17005,18011,18173,18439,18591,18595,18712,20617,20963,21808,21898,26408,54396,64143,64297,70097,74018,76089,76573,77781,80982,104709,106763,110891,215653,216439,224014,228775,231134,242202,252973,320207	Adrb2,Cdkn1a,Csf1r,Dvl2,Efna1,Fgfr1,Flt3,Fzd5,Htr2b,Igtp,Il6ra,Insr,Kdr,Kit,Ltk,Neurl1a,Slc11a1,P2rx7,Pdgfb,Pdgfra,Pim1,Snca,Syk,Tgfb2,Tlr4,Map3k5,Irgm2,Ralb,Gprc5b,Sash1,Als2,Rapgef2,Spatc1l,Epm2aip1,Cemip,Pik3r6,Ttbk1,Slc8a2,Rassf2,Agap2,Fgd4,Trib3,Dok7,Pde5a,Grhl2,Pik3r5	46/426
12_Member	GO Biological Processes	GO:0043406	positive regulation of MAP kinase activity	-2.50059	-0.952389	13543,14182,14367,15559,16337,16590,18439,18591,20963,21898,26408,70097,104709,224014,242202,320207	Dvl2,Fgfr1,Fzd5,Htr2b,Insr,Kit,P2rx7,Pdgfb,Syk,Tlr4,Map3k5,Sash1,Pik3r6,Fgd4,Pde5a,Pik3r5	16/106
13_Summary	GO Biological Processes	GO:0008285	negative regulation of cell population proliferation	-6.20901	-3.66035	11535,11540,12053,12227,12398,12575,12606,12608,12703,12877,12978,14102,14255,14367,15368,15567,15959,16168,16193,16601,16854,17988,18011,18053,18127,18133,18569,18627,18858,19017,19222,19252,19271,19378,19645,20259,20502,20682,20733,21417,21752,21808,21814,21942,22368,22411,22436,22437,24088,27206,50791,51897,54139,54698,55948,56312,58801,60533,60599,63953,64292,64685,66333,69034,69073,71648,747…	Adm,Adora2a,Bcl6,Btg2,Cbfa2t3,Cdkn1a,Cebpa,Cebpb,Socs1,Cpeb1,Csf1r,Fas,Flt3,Fzd5,Hmox1,Slc6a4,Ifit3,Il15,Il6,Klf9,Lgals3,Ndrg1,Neurl1a,Ngfr,Nos3,Ccn3,Pdcd4,Per2,Pmp22,Ppargc1a,Ptgir,Dusp1,Ptprj,Aldh1a2,Rb1,Scin,Slc16a2,Sox9,Spint2,Zeb1,Tert,Tgfb2,Tgfbr3,Tnfrsf9,Trpv2,Wnt11,Xdh,Xirp1,Tlr2,Nrk,Magi2,Atg13,Irf6,Crtam,Sfn,Nupr1,Pmaip1,Cd274,Trp53inp1,Dusp10,Ptges,Nmi,Aqp11,Nupr2,Kdf1,Optn,Dhcr24,Wnk2…	90/-
13_Member	GO Biological Processes	GO:0008285	negative regulation of cell population proliferation	-6.20901	-3.66035	11535,11540,12053,12227,12398,12575,12606,12608,12703,12877,12978,14102,14255,14367,15368,15567,15959,16168,16193,16601,16854,17988,18011,18053,18127,18133,18569,18627,18858,19017,19222,19252,19271,19378,19645,20259,20502,20682,20733,21417,21752,21808,21814,21942,22368,22411,22436,22437,24088,27206,50791,51897,54139,54698,55948,56312,58801,60533,60599,63953,64292,64685,66333,69034,69073,71648,747…	Adm,Adora2a,Bcl6,Btg2,Cbfa2t3,Cdkn1a,Cebpa,Cebpb,Socs1,Cpeb1,Csf1r,Fas,Flt3,Fzd5,Hmox1,Slc6a4,Ifit3,Il15,Il6,Klf9,Lgals3,Ndrg1,Neurl1a,Ngfr,Nos3,Ccn3,Pdcd4,Per2,Pmp22,Ppargc1a,Ptgir,Dusp1,Ptprj,Aldh1a2,Rb1,Scin,Slc16a2,Sox9,Spint2,Zeb1,Tert,Tgfb2,Tgfbr3,Tnfrsf9,Trpv2,Wnt11,Xdh,Xirp1,Tlr2,Nrk,Magi2,Atg13,Irf6,Crtam,Sfn,Nupr1,Pmaip1,Cd274,Trp53inp1,Dusp10,Ptges,Nmi,Aqp11,Nupr2,Kdf1,Optn,Dhcr24,Wnk2…	90/752
14_Summary	KEGG Pathway	mmu04668	TNF signaling pathway - Mus musculus (house mouse)	-6.2051	-3.66035	11796,12051,12608,12981,14102,14825,15945,16151,16168,16193,18035,18707,20296,20297,20310,20311,21938,22029,22329,26408,26410,71609,74568,231991,257632,12606,12703,12765,12804,12978,14255,16162,16164,16190,16194,16196,16197,16590,18591,20306,20847,20850,20963,23960,23961,23962,26457,27056,54123,54199,56066,60440,64095,73914,99439,102774,114643,211550,242700,245527,246730,257630,11481,12161,14566,…	Birc3,Bcl3,Cebpb,Csf2,Fas,Cxcl1,Cxcl10,Ikbkg,Il15,Il6,Nfkbia,Pik3cd,Ccl2,Ccl20,Cxcl2,Cxcl5,Tnfrsf1b,Traf1,Vcam1,Map3k5,Map3k8,Tradd,Mlkl,Creb5,Nod2,Cebpa,Socs1,Cxcr2,Cntfr,Csf1r,Flt3,Il12rb2,Il13ra1,Il4ra,Il6ra,Il7,Il7r,Kit,Pdgfb,Ccl7,Stat2,Stat5a,Syk,Oas1g,Oas1b,Oasl2,Slc27a1,Irf5,Irf7,Ccrl2,Cxcl11,Iigp1,Gpr35,Irak3,Duox1,Bbs4,Oas1c,Tifa,Ifnlr1,Eda2r,Oas1a,Il17f,Acvr2b,Bmp6,Gdf9,Il1rn,Inhbe,Ngfr…	78/-
14_Member	KEGG Pathway	mmu04668	TNF signaling pathway - Mus musculus (house mouse)	-6.2051	-3.66035	11796,12051,12608,12981,14102,14825,15945,16151,16168,16193,18035,18707,20296,20297,20310,20311,21938,22029,22329,26408,26410,71609,74568,231991,257632	Birc3,Bcl3,Cebpb,Csf2,Fas,Cxcl1,Cxcl10,Ikbkg,Il15,Il6,Nfkbia,Pik3cd,Ccl2,Ccl20,Cxcl2,Cxcl5,Tnfrsf1b,Traf1,Vcam1,Map3k5,Map3k8,Tradd,Mlkl,Creb5,Nod2	25/118
14_Member	GO Biological Processes	GO:0019221	cytokine-mediated signaling pathway	-5.57484	-3.17241	12606,12703,12765,12804,12978,12981,14255,14825,15945,16151,16162,16164,16168,16190,16193,16194,16196,16197,16590,18035,18591,20296,20297,20306,20310,20311,20847,20850,20963,22029,23960,23961,23962,26457,27056,54123,54199,56066,60440,64095,71609,73914,99439,102774,114643,211550,242700,245527,246730,257630	Cebpa,Socs1,Cxcr2,Cntfr,Csf1r,Csf2,Flt3,Cxcl1,Cxcl10,Ikbkg,Il12rb2,Il13ra1,Il15,Il4ra,Il6,Il6ra,Il7,Il7r,Kit,Nfkbia,Pdgfb,Ccl2,Ccl20,Ccl7,Cxcl2,Cxcl5,Stat2,Stat5a,Syk,Traf1,Oas1g,Oas1b,Oasl2,Slc27a1,Irf5,Irf7,Ccrl2,Cxcl11,Iigp1,Gpr35,Tradd,Irak3,Duox1,Bbs4,Oas1c,Tifa,Ifnlr1,Eda2r,Oas1a,Il17f	50/356
14_Member	KEGG Pathway	mmu04060	Cytokine-cytokine receptor interaction - Mus musculus (house mouse)	-3.94388	-1.93983	11481,12161,12765,12804,12978,12981,14102,14566,14825,15945,16162,16164,16168,16181,16190,16193,16194,16196,16197,16326,18053,20296,20297,20306,20310,20311,21808,21938,21941,21942,23886,29820,56066,56838,66102,100532,242700,245527,257630	Acvr2b,Bmp6,Cxcr2,Cntfr,Csf1r,Csf2,Fas,Gdf9,Cxcl1,Cxcl10,Il12rb2,Il13ra1,Il15,Il1rn,Il4ra,Il6,Il6ra,Il7,Il7r,Inhbe,Ngfr,Ccl2,Ccl20,Ccl7,Cxcl2,Cxcl5,Tgfb2,Tnfrsf1b,Tnfrsf8,Tnfrsf9,Gdf15,Tnfrsf19,Cxcl11,Ccl28,Cxcl16,Rell1,Ifnlr1,Eda2r,Il17f	39/294
14_Member	KEGG Pathway	mmu04657	IL-17 signaling pathway - Mus musculus (house mouse)	-3.11108	-1.36693	12608,12981,14825,15945,16151,16193,18035,20296,20297,20306,20310,20311,23939,71609,225724,257630	Cebpb,Csf2,Cxcl1,Cxcl10,Ikbkg,Il6,Nfkbia,Ccl2,Ccl20,Ccl7,Cxcl2,Cxcl5,Mapk7,Tradd,Mapk4,Il17f	16/93
15_Summary	GO Biological Processes	GO:0062009	secondary palate development	-6.01088	-3.50021	12815,14362,21808,21814,22411,22421,110796,240047,320790,320910,434215,11481,18595,21385,54139,72999,215418,231070	Col11a2,Fzd1,Tgfb2,Tgfbr3,Wnt11,Wnt7a,Tshz1,Mmp25,Chd7,Itgb8,Lrrc32,Acvr2b,Pdgfra,Tbx2,Irf6,Insig2,Csrnp1,Insig1	18/-
15_Member	GO Biological Processes	GO:0062009	secondary palate development	-6.01088	-3.50021	12815,14362,21808,21814,22411,22421,110796,240047,320790,320910,434215	Col11a2,Fzd1,Tgfb2,Tgfbr3,Wnt11,Wnt7a,Tshz1,Mmp25,Chd7,Itgb8,Lrrc32	11/27
15_Member	GO Biological Processes	GO:0060021	roof of mouth development	-3.51321	-1.63428	11481,12815,14362,18595,21385,21808,21814,22411,22421,54139,72999,110796,215418,231070,240047,320790,320910,434215	Acvr2b,Col11a2,Fzd1,Pdgfra,Tbx2,Tgfb2,Tgfbr3,Wnt11,Wnt7a,Irf6,Insig2,Tshz1,Csrnp1,Insig1,Mmp25,Chd7,Itgb8,Lrrc32	18/103
16_Summary	KEGG Pathway	mmu04151	PI3K-Akt signaling pathway - Mus musculus (house mouse)	-5.88736	-3.41584	11601,11602,11876,12125,12371,12575,12669,12978,13636,13637,14182,14255,14573,14706,14745,16151,16190,16193,16194,16196,16197,16337,16398,16399,16542,16590,16782,17863,18053,18127,18591,18595,18707,20963,21898,22340,22371,24088,50791,65086,74747,78134,78405,104099,104709,108079,170755,231991,235542,320207,320910,329278,11540,12801,16408,16414,18645,19730,23880,57257,64143,76089,217944,12475,13197…	Angpt2,Angpt4,Artn,Bcl2l11,Casp9,Cdkn1a,Chrm1,Csf1r,Efna1,Efna2,Fgfr1,Flt3,Gdnf,Gng4,Lpar1,Ikbkg,Il4ra,Il6,Il6ra,Il7,Il7r,Insr,Itga2,Itga2b,Kdr,Kit,Lamc2,Myb,Ngfr,Nos3,Pdgfb,Pdgfra,Pik3cd,Syk,Tlr4,Vegfb,Vwf,Tlr2,Magi2,Lpar3,Ddit4,Lpar4,Ntf5,Itga9,Pik3r6,Prkaa2,Sgk3,Creb5,Ppp2r3a,Pik3r5,Itgb8,Tnn,Adora2a,Cnr1,Itgal,Itgb2,Pfn2,Ralgds,Fyb1,Vav3,Ralb,Rapgef2,Rapgef5,Cd14,Gadd45a,Elk1,Fas,Hspa1b,Dusp1…	89/-
16_Member	KEGG Pathway	mmu04151	PI3K-Akt signaling pathway - Mus musculus (house mouse)	-5.88736	-3.41584	11601,11602,11876,12125,12371,12575,12669,12978,13636,13637,14182,14255,14573,14706,14745,16151,16190,16193,16194,16196,16197,16337,16398,16399,16542,16590,16782,17863,18053,18127,18591,18595,18707,20963,21898,22340,22371,24088,50791,65086,74747,78134,78405,104099,104709,108079,170755,231991,235542,320207,320910,329278	Angpt2,Angpt4,Artn,Bcl2l11,Casp9,Cdkn1a,Chrm1,Csf1r,Efna1,Efna2,Fgfr1,Flt3,Gdnf,Gng4,Lpar1,Ikbkg,Il4ra,Il6,Il6ra,Il7,Il7r,Insr,Itga2,Itga2b,Kdr,Kit,Lamc2,Myb,Ngfr,Nos3,Pdgfb,Pdgfra,Pik3cd,Syk,Tlr4,Vegfb,Vwf,Tlr2,Magi2,Lpar3,Ddit4,Lpar4,Ntf5,Itga9,Pik3r6,Prkaa2,Sgk3,Creb5,Ppp2r3a,Pik3r5,Itgb8,Tnn	52/367
16_Member	KEGG Pathway	mmu04015	Rap1 signaling pathway - Mus musculus (house mouse)	-3.58716	-1.68667	11540,11601,11602,12801,12978,13636,13637,14182,14745,16337,16399,16408,16414,16542,16590,18053,18591,18595,18645,18707,19730,22340,23880,50791,57257,64143,65086,76089,78134,217944	Adora2a,Angpt2,Angpt4,Cnr1,Csf1r,Efna1,Efna2,Fgfr1,Lpar1,Insr,Itga2b,Itgal,Itgb2,Kdr,Kit,Ngfr,Pdgfb,Pdgfra,Pfn2,Pik3cd,Ralgds,Vegfb,Fyb1,Magi2,Vav3,Ralb,Lpar3,Rapgef2,Lpar4,Rapgef5	30/214
16_Member	KEGG Pathway	mmu04010	MAPK signaling pathway - Mus musculus (house mouse)	-3.47895	-1.60652	11601,11602,11876,12475,12978,13197,13636,13637,13712,14102,14182,14255,14573,15511,16151,16337,16542,16590,18053,18591,18595,19252,19418,21808,22340,23939,26408,26410,54377,63953,71609,72349,76089,78405,102626,193740,319520,338372	Angpt2,Angpt4,Artn,Cd14,Csf1r,Gadd45a,Efna1,Efna2,Elk1,Fas,Fgfr1,Flt3,Gdnf,Hspa1b,Ikbkg,Insr,Kdr,Kit,Ngfr,Pdgfb,Pdgfra,Dusp1,Rasgrf2,Tgfb2,Vegfb,Mapk7,Map3k5,Map3k8,Cacng4,Dusp10,Tradd,Dusp3,Rapgef2,Ntf5,Mapkapk3,Hspa1a,Dusp4,Map3k9	38/299
16_Member	KEGG Pathway	mmu04014	Ras signaling pathway - Mus musculus (house mouse)	-2.87614	-1.20094	11601,11602,12978,13636,13637,13712,14182,14255,14706,16151,16337,16542,16590,18053,18591,18595,18707,18806,19418,19730,20418,22340,64143,78405,85031,216148,217944,226525,234779,241694	Angpt2,Angpt4,Csf1r,Efna1,Efna2,Elk1,Fgfr1,Flt3,Gng4,Ikbkg,Insr,Kdr,Kit,Ngfr,Pdgfb,Pdgfra,Pik3cd,Pld2,Rasgrf2,Ralgds,Shc3,Vegfb,Ralb,Ntf5,Pla1a,Shc2,Rapgef5,Rasal2,Plcg2,Ralgapa2	30/236
17_Summary	KEGG Pathway	mmu05200	Pathways in cancer - Mus musculus (house mouse)	-5.65735	-3.23532	11796,12061,12122,12125,12371,12575,12606,12978,13197,13543,13712,14102,14182,14255,14362,14365,14367,14706,14745,14857,14860,15213,15368,16151,16162,16164,16168,16190,16193,16194,16196,16197,16398,16399,16590,16782,18035,18104,18126,18510,18591,18595,18707,18712,18806,19218,19645,19730,20847,20850,21752,21808,22029,22340,22411,22421,23805,56458,56615,58801,64143,65086,68214,69635,78134,103140,17…	Birc3,Bdkrb1,Bid,Bcl2l11,Casp9,Cdkn1a,Cebpa,Csf1r,Gadd45a,Dvl2,Elk1,Fas,Fgfr1,Flt3,Fzd1,Fzd3,Fzd5,Gng4,Lpar1,Gsta1,Gsta4,Hey1,Hmox1,Ikbkg,Il12rb2,Il13ra1,Il15,Il4ra,Il6,Il6ra,Il7,Il7r,Itga2,Itga2b,Kit,Lamc2,Nfkbia,Nqo1,Nos2,Pax8,Pdgfb,Pdgfra,Pik3cd,Pim1,Pld2,Ptger3,Rb1,Ralgds,Stat2,Stat5a,Tert,Tgfb2,Traf1,Vegfb,Wnt11,Wnt7a,Apc2,Foxo1,Mgst1,Pmaip1,Ralb,Lpar3,Gsto2,Dapk1,Lpar4,Gstt3,Bbc3,Wnt9a,Plcg…	90/-
17_Member	KEGG Pathway	mmu05200	Pathways in cancer - Mus musculus (house mouse)	-5.65735	-3.23532	11796,12061,12122,12125,12371,12575,12606,12978,13197,13543,13712,14102,14182,14255,14362,14365,14367,14706,14745,14857,14860,15213,15368,16151,16162,16164,16168,16190,16193,16194,16196,16197,16398,16399,16590,16782,18035,18104,18126,18510,18591,18595,18707,18712,18806,19218,19645,19730,20847,20850,21752,21808,22029,22340,22411,22421,23805,56458,56615,58801,64143,65086,68214,69635,78134,103140,17…	Birc3,Bdkrb1,Bid,Bcl2l11,Casp9,Cdkn1a,Cebpa,Csf1r,Gadd45a,Dvl2,Elk1,Fas,Fgfr1,Flt3,Fzd1,Fzd3,Fzd5,Gng4,Lpar1,Gsta1,Gsta4,Hey1,Hmox1,Ikbkg,Il12rb2,Il13ra1,Il15,Il4ra,Il6,Il6ra,Il7,Il7r,Itga2,Itga2b,Kit,Lamc2,Nfkbia,Nqo1,Nos2,Pax8,Pdgfb,Pdgfra,Pik3cd,Pim1,Pld2,Ptger3,Rb1,Ralgds,Stat2,Stat5a,Tert,Tgfb2,Traf1,Vegfb,Wnt11,Wnt7a,Apc2,Foxo1,Mgst1,Pmaip1,Ralb,Lpar3,Gsto2,Dapk1,Lpar4,Gstt3,Bbc3,Wnt9a,Plcg2	69/548
17_Member	KEGG Pathway	mmu05225	Hepatocellular carcinoma - Mus musculus (house mouse)	-3.21269	-1.43861	12575,13197,13543,13712,14362,14365,14367,14857,14860,15368,18104,18707,19645,20418,21752,21808,22411,22421,23805,56615,68214,103140,216148,216795,234779	Cdkn1a,Gadd45a,Dvl2,Elk1,Fzd1,Fzd3,Fzd5,Gsta1,Gsta4,Hmox1,Nqo1,Pik3cd,Rb1,Shc3,Tert,Tgfb2,Wnt11,Wnt7a,Apc2,Mgst1,Gsto2,Gstt3,Shc2,Wnt9a,Plcg2	25/175
17_Member	KEGG Pathway	mmu05165	Human papillomavirus infection - Mus musculus (house mouse)	-2.28968	-0.801369	11972,12575,13543,14102,14362,14365,14367,14972,15015,15018,15024,15213,16151,16398,16399,16782,17857,17858,18707,19645,20847,21752,22371,22411,22421,23805,23962,56458,71609,73834,104099,108664,110557,142980,216795,231991,235542,320910,329278	Atp6v0d1,Cdkn1a,Dvl2,Fas,Fzd1,Fzd3,Fzd5,H2-K1,H2-Q4,H2-Q7,H2-T10,Hey1,Ikbkg,Itga2,Itga2b,Lamc2,Mx1,Mx2,Pik3cd,Rb1,Stat2,Tert,Vwf,Wnt11,Wnt7a,Apc2,Oasl2,Foxo1,Tradd,Atp6v1d,Itga9,Atp6v1h,H2-Q6,Tlr3,Wnt9a,Creb5,Ppp2r3a,Itgb8,Tnn	39/359
18_Summary	GO Biological Processes	GO:0050729	positive regulation of inflammatory response	-5.57625	-3.17241	11770,12363,12606,12608,12801,12978,14469,14824,15558,16193,16835,18035,18168,18569,19218,20617,20850,21898,24088,55932,56312,57783,64297,64685,71609,106763,234779,242202,11540,11687,11988,12053,16145,16365,18133,18858,19261,19645,19883,21938,54396,63953,64292,67581,72179,100182,229644,231871,257632,268857,353187	Fabp4,Casp4,Cebpa,Cebpb,Cnr1,Csf1r,Gbp2,Grn,Htr2a,Il6,Ldlr,Nfkbia,Npy5r,Pdcd4,Ptger3,Snca,Stat5a,Tlr4,Tlr2,Gbp3,Nupr1,Tnip1,Gprc5b,Nmi,Tradd,Ttbk1,Plcg2,Pde5a,Adora2a,Alox15,Slc7a2,Bcl6,Igtp,Acod1,Ccn3,Pmp22,Sirpa,Rb1,Rora,Tnfrsf1b,Irgm2,Dusp10,Ptges,Tbc1d23,Fbxl2,Akna,Trim45,Daglb,Nod2,Nlrc3,Nr1d2	51/-
18_Member	GO Biological Processes	GO:0050729	positive regulation of inflammatory response	-5.57625	-3.17241	11770,12363,12606,12608,12801,12978,14469,14824,15558,16193,16835,18035,18168,18569,19218,20617,20850,21898,24088,55932,56312,57783,64297,64685,71609,106763,234779,242202	Fabp4,Casp4,Cebpa,Cebpb,Cnr1,Csf1r,Gbp2,Grn,Htr2a,Il6,Ldlr,Nfkbia,Npy5r,Pdcd4,Ptger3,Snca,Stat5a,Tlr4,Tlr2,Gbp3,Nupr1,Tnip1,Gprc5b,Nmi,Tradd,Ttbk1,Plcg2,Pde5a	28/152
18_Member	GO Biological Processes	GO:0050727	regulation of inflammatory response	-4.78834	-2.55772	11540,11687,11770,11988,12053,12363,12606,12608,12801,12978,14469,14824,15558,16145,16193,16365,16835,18035,18133,18168,18569,18858,19218,19261,19645,19883,20617,20850,21898,21938,24088,54396,55932,56312,57783,63953,64292,64297,64685,67581,71609,72179,100182,106763,229644,231871,234779,242202,257632,268857,353187	Adora2a,Alox15,Fabp4,Slc7a2,Bcl6,Casp4,Cebpa,Cebpb,Cnr1,Csf1r,Gbp2,Grn,Htr2a,Igtp,Il6,Acod1,Ldlr,Nfkbia,Ccn3,Npy5r,Pdcd4,Pmp22,Ptger3,Sirpa,Rb1,Rora,Snca,Stat5a,Tlr4,Tnfrsf1b,Tlr2,Irgm2,Gbp3,Nupr1,Tnip1,Dusp10,Ptges,Gprc5b,Nmi,Tbc1d23,Tradd,Fbxl2,Akna,Ttbk1,Trim45,Daglb,Plcg2,Pde5a,Nod2,Nlrc3,Nr1d2	51/390
19_Summary	GO Biological Processes	GO:0098657	import into cell	-5.42034	-3.03966	11535,11555,11687,11838,11889,11988,12475,12728,12752,12765,12934,14772,14824,15559,15567,16337,16408,16414,16511,16513,16835,17101,17910,17957,18145,18173,18439,18711,18806,19218,19261,20408,20495,20502,20511,20616,20617,20963,20980,21817,21898,22141,22368,26457,26570,30805,50791,50934,52898,54377,64143,66102,66251,69288,69581,70450,71889,71982,74030,74205,80708,102626,104215,107767,108664,11089…	Adm,Adrb2,Alox15,Arc,Asgr1,Slc7a2,Cd14,Clcn5,Cln3,Cxcr2,Dpysl2,Grk4,Grn,Htr2b,Slc6a4,Insr,Itgal,Itgb2,Kcnh2,Kcnj10,Ldlr,Lyst,Myo15a,Napb,Npc1,Slc11a1,P2rx7,Pikfyve,Pld2,Ptger3,Sirpa,Sh3gl3,Slc12a1,Slc16a2,Slc1a2,Snap91,Snca,Syk,Syt2,Tgm2,Tlr4,Tub,Trpv2,Slc27a1,Slc7a11,Slc22a4,Magi2,Slc7a8,Rnasek,Cacng4,Ralb,Cxcl16,Arfgap3,Rhobtb1,Rhou,Unc13d,Epn3,Snx10,Rin2,Acsl3,Pacsin3,Mapkapk3,Rhoq,Scamp1,Atp6…	81/-
19_Member	GO Biological Processes	GO:0098657	import into cell	-5.42034	-3.03966	11535,11555,11687,11838,11889,11988,12475,12728,12752,12765,12934,14772,14824,15559,15567,16337,16408,16414,16511,16513,16835,17101,17910,17957,18145,18173,18439,18711,18806,19218,19261,20408,20495,20502,20511,20616,20617,20963,20980,21817,21898,22141,22368,26457,26570,30805,50791,50934,52898,54377,64143,66102,66251,69288,69581,70450,71889,71982,74030,74205,80708,102626,104215,107767,108664,11089…	Adm,Adrb2,Alox15,Arc,Asgr1,Slc7a2,Cd14,Clcn5,Cln3,Cxcr2,Dpysl2,Grk4,Grn,Htr2b,Slc6a4,Insr,Itgal,Itgb2,Kcnh2,Kcnj10,Ldlr,Lyst,Myo15a,Napb,Npc1,Slc11a1,P2rx7,Pikfyve,Pld2,Ptger3,Sirpa,Sh3gl3,Slc12a1,Slc16a2,Slc1a2,Snap91,Snca,Syk,Syt2,Tgm2,Tlr4,Tub,Trpv2,Slc27a1,Slc7a11,Slc22a4,Magi2,Slc7a8,Rnasek,Cacng4,Ralb,Cxcl16,Arfgap3,Rhobtb1,Rhou,Unc13d,Epn3,Snx10,Rin2,Acsl3,Pacsin3,Mapkapk3,Rhoq,Scamp1,Atp6…	81/686
19_Member	GO Biological Processes	GO:0006897	endocytosis	-5.41451	-3.03966	11535,11555,11687,11838,11889,12475,12728,12752,12765,12934,14772,14824,15559,16337,16408,16414,16835,17101,17910,17957,18145,18173,18439,18711,18806,19218,19261,20408,20616,20617,20963,20980,21817,21898,22141,50791,52898,54377,64143,66102,66251,69288,69581,70450,71889,71982,74030,80708,102626,104215,107767,108664,140580,214854,223593,224617,226421,228543,231646,235406,257632,320435,497097,544817	Adm,Adrb2,Alox15,Arc,Asgr1,Cd14,Clcn5,Cln3,Cxcr2,Dpysl2,Grk4,Grn,Htr2b,Insr,Itgal,Itgb2,Ldlr,Lyst,Myo15a,Napb,Npc1,Slc11a1,P2rx7,Pikfyve,Pld2,Ptger3,Sirpa,Sh3gl3,Snap91,Snca,Syk,Syt2,Tgm2,Tlr4,Tub,Magi2,Rnasek,Cacng4,Ralb,Cxcl16,Arfgap3,Rhobtb1,Rhou,Unc13d,Epn3,Snx10,Rin2,Pacsin3,Mapkapk3,Rhoq,Scamp1,Atp6v1h,Elmo1,Neurl3,Washc5,Tbc1d24,Rab7b,Rhov,Myo1h,Snx33,Nod2,Rinl,Xkr4,Arhgap27	64/504
19_Member	GO Biological Processes	GO:0006898	receptor-mediated endocytosis	-2.41765	-0.897033	11535,11555,12475,12752,12765,14772,15559,16337,16414,16835,18711,18806,19218,20616,20617,20963,50791,52898,54377,64143,66102,544817	Adm,Adrb2,Cd14,Cln3,Cxcr2,Grk4,Htr2b,Insr,Itgb2,Ldlr,Pikfyve,Pld2,Ptger3,Snap91,Snca,Syk,Magi2,Rnasek,Cacng4,Ralb,Cxcl16,Arhgap27	22/168
20_Summary	GO Biological Processes	GO:0043122	regulation of canonical NF-kappaB signal transduction	-5.33514	-2.96942	16145,16151,18035,18412,18626,19883,20128,20821,21814,21817,21898,22029,23947,24108,29820,54396,57783,64297,65099,67525,71481,71609,71648,75547,76681,78781,94094,101700,142980,211550,234779,239319,245527,257632,268857,319236,414084,12359,24088,69097,73845,73914,111173,226421,12642,14825,20311,66848,319415,384309,13543,14362,15258,16193,16590,19017,20684,227541,12051,13813,16365,18712,19227,20893,…	Igtp,Ikbkg,Nfkbia,Sqstm1,Per1,Rora,Trim30a,Trim21,Tgfbr3,Tgm2,Tlr4,Traf1,Mid2,Ubd,Tnfrsf19,Irgm2,Tnip1,Gprc5b,Irak1bp1,Trim62,Alpk1,Tradd,Optn,Akap13,Trim12a,Zc3hav1,Trim34a,Trim68,Tlr3,Tifa,Plcg2,Card6,Eda2r,Nod2,Nlrc3,Trim12c,Tnip3,Cat,Tlr2,Trim15,Ankrd42,Irak3,Erc1,Rab7b,Ch25h,Cxcl1,Cxcl5,Fuca2,Hs3st5,Trim56,Dvl2,Fzd1,Hipk2,Il6,Kit,Ppargc1a,Sp100,Camk1d,Bcl3,Eomes,Acod1,Pim1,Pthlh,Bhlhe40,Syk,…	69/-
20_Member	GO Biological Processes	GO:0043122	regulation of canonical NF-kappaB signal transduction	-5.33514	-2.96942	16145,16151,18035,18412,18626,19883,20128,20821,21814,21817,21898,22029,23947,24108,29820,54396,57783,64297,65099,67525,71481,71609,71648,75547,76681,78781,94094,101700,142980,211550,234779,239319,245527,257632,268857,319236,414084	Igtp,Ikbkg,Nfkbia,Sqstm1,Per1,Rora,Trim30a,Trim21,Tgfbr3,Tgm2,Tlr4,Traf1,Mid2,Ubd,Tnfrsf19,Irgm2,Tnip1,Gprc5b,Irak1bp1,Trim62,Alpk1,Tradd,Optn,Akap13,Trim12a,Zc3hav1,Trim34a,Trim68,Tlr3,Tifa,Plcg2,Card6,Eda2r,Nod2,Nlrc3,Trim12c,Tnip3	37/237
20_Member	GO Biological Processes	GO:0051092	positive regulation of NF-kappaB transcription factor activity	-4.29834	-2.20011	12359,16151,20128,20821,21814,21898,22029,23947,24088,67525,69097,73845,73914,76681,94094,101700,111173,142980,226421,234779,245527,257632,319236	Cat,Ikbkg,Trim30a,Trim21,Tgfbr3,Tlr4,Traf1,Mid2,Tlr2,Trim62,Trim15,Ankrd42,Irak3,Trim12a,Trim34a,Trim68,Erc1,Tlr3,Rab7b,Plcg2,Eda2r,Nod2,Trim12c	23/132
20_Member	GO Biological Processes	GO:0043903	regulation of biological process involved in symbiotic interaction	-3.60872	-1.70265	12642,14825,20128,20311,20821,23947,66848,67525,76681,94094,101700,319236,319415,384309	Ch25h,Cxcl1,Trim30a,Cxcl5,Trim21,Mid2,Fuca2,Trim62,Trim12a,Trim34a,Trim68,Trim12c,Hs3st5,Trim56	14/68
20_Member	GO Biological Processes	GO:0051091	positive regulation of DNA-binding transcription factor activity	-3.41535	-1.5678	12359,13543,14362,15258,16151,16193,16590,19017,20128,20684,20821,21814,21898,22029,23947,24088,67525,69097,73845,73914,76681,94094,101700,111173,142980,226421,227541,234779,245527,257632,319236	Cat,Dvl2,Fzd1,Hipk2,Ikbkg,Il6,Kit,Ppargc1a,Trim30a,Sp100,Trim21,Tgfbr3,Tlr4,Traf1,Mid2,Tlr2,Trim62,Trim15,Ankrd42,Irak3,Trim12a,Trim34a,Trim68,Erc1,Tlr3,Rab7b,Camk1d,Plcg2,Eda2r,Nod2,Trim12c	31/229
20_Member	GO Biological Processes	GO:0052372	modulation by symbiont of entry into host	-3.1939	-1.42434	12642,20128,20821,23947,66848,67525,76681,94094,101700,319236,319415,384309	Ch25h,Trim30a,Trim21,Mid2,Fuca2,Trim62,Trim12a,Trim34a,Trim68,Trim12c,Hs3st5,Trim56	12/58
20_Member	GO Biological Processes	GO:0044790	suppression of viral release by host	-3.10495	-1.36693	20128,20821,23947,69097,76681,319236,384309	Trim30a,Trim21,Mid2,Trim15,Trim12a,Trim12c,Trim56	7/23
20_Member	GO Biological Processes	GO:0051090	regulation of DNA-binding transcription factor activity	-3.00396	-1.2897	12051,12359,13543,13813,14362,15258,16151,16193,16365,16590,18035,18712,19017,19227,20128,20684,20821,20893,20963,21814,21898,22029,23947,24088,56312,67525,69097,73845,73914,76681,94094,101700,111173,142980,226421,227541,234779,245527,257632,268857,269209,319236,434341,671535	Bcl3,Cat,Dvl2,Eomes,Fzd1,Hipk2,Ikbkg,Il6,Acod1,Kit,Nfkbia,Pim1,Ppargc1a,Pthlh,Trim30a,Sp100,Trim21,Bhlhe40,Syk,Tgfbr3,Tlr4,Traf1,Mid2,Tlr2,Nupr1,Trim62,Trim15,Ankrd42,Irak3,Trim12a,Trim34a,Trim68,Erc1,Tlr3,Rab7b,Camk1d,Plcg2,Eda2r,Nod2,Nlrc3,Stk36,Trim12c,Nlrc5,Parp10	44/382
20_Member	GO Biological Processes	GO:0046596	regulation of viral entry into host cell	-2.98499	-1.27509	12642,20128,20821,23947,67525,76681,94094,101700,319236,319415,384309	Ch25h,Trim30a,Trim21,Mid2,Trim62,Trim12a,Trim34a,Trim68,Trim12c,Hs3st5,Trim56	11/53
20_Member	GO Biological Processes	GO:0043123	positive regulation of canonical NF-kappaB signal transduction	-2.85779	-1.19625	16151,20128,20821,21817,21898,23947,24108,29820,64297,65099,67525,71481,71609,75547,76681,78781,94094,101700,142980,211550,245527,257632,319236	Ikbkg,Trim30a,Trim21,Tgm2,Tlr4,Mid2,Ubd,Tnfrsf19,Gprc5b,Irak1bp1,Trim62,Alpk1,Tradd,Akap13,Trim12a,Zc3hav1,Trim34a,Trim68,Tlr3,Tifa,Eda2r,Nod2,Trim12c	23/165

## Sheet: Sheet3
Dataset EV4: C6 stage vs C3 stage-induced genes (padj<0.05, >1.5 fold, Wald chi-squared test, n=3)

## Sheet: C6 vs C3
gene	Symbol	baseMean	log2FoldChange	lfcSE	stat	pvalue	padj	C3_S1_S13	C3_S2_S14	C3_S3_S15	C6_S1_S22	C6_S2_S23	C6_S3_S24	folds change
ENSMUSG00000033105	Lss	2696.53	1.96718	0.0412713	47.6646	0	0	1089.79	1132.02	1070.06	4362.27	4207.39	4317.68	3.91003
ENSMUSG00000002265	Peg3	2439.23	1.63616	0.0426802	38.3354	0	0	1201.88	1158.04	1205.08	3747.8	3780.43	3542.14	3.10837
ENSMUSG00000028211	Trp53inp1	827.44	2.79293	0.0749603	37.2588	7.62889e-304	2.61417e-300	199.275	228.634	195.783	1472.77	1431.65	1436.52	6.93037
ENSMUSG00000001467	Cyp51	2323.81	1.49852	0.0410306	36.5221	4.9464e-292	1.27122e-288	1224.71	1184.99	1236.59	3435.15	3376.03	3485.37	2.82553
ENSMUSG00000034459	Ifit1	807.992	2.75713	0.075852	36.3489	2.73728e-289	6.25316e-286	210.692	228.634	182.281	1435.41	1383.81	1407.12	6.76052
ENSMUSG00000093930	Hmgcs1	1839.51	1.59452	0.0454856	35.0554	3.22332e-269	6.02468e-266	924.761	909.89	910.281	2802	2672.84	2817.29	3.01993
ENSMUSG00000024423	Impact	1492.19	1.75609	0.0510564	34.3952	2.97745e-259	5.10136e-256	650.758	725.867	664.989	2309.44	2244.06	2358.05	3.37782
ENSMUSG00000026956	Uap1l1	1121.59	1.95313	0.058172	33.575	3.88125e-247	6.13835e-244	469.127	457.269	454.578	1865.05	1736.76	1746.74	3.87213
ENSMUSG00000022558	Mroh1	1924.34	1.54671	0.0461692	33.5008	4.6858e-246	6.88144e-243	984.958	1043.72	910.281	2848.21	2861.5	2897.38	2.9215
ENSMUSG00000006517	Mvd	1122.58	1.89368	0.0571713	33.1229	1.39252e-240	1.90868e-237	454.596	507.457	463.579	1761.82	1747.59	1800.47	3.71581
ENSMUSG00000034926	Dhcr24	2149.11	1.41744	0.0430716	32.9088	1.64401e-237	2.11255e-234	1149.98	1171.98	1190.45	3234.59	3030.3	3117.37	2.6711
ENSMUSG00000025950	Idh1	872.693	2.13762	0.0656138	32.5788	8.17846e-233	9.89113e-230	315.519	345.74	306.052	1407.88	1432.55	1428.41	4.40036
ENSMUSG00000070327	Rnf213	3189.52	1.23043	0.038195	32.2145	1.106e-227	1.2633e-224	1868.2	1988	1858.82	4553.98	4484.52	4383.58	2.34637
ENSMUSG00000040033	Stat2	1144.86	1.78842	0.0565821	31.6075	2.9119e-219	3.15098e-216	512.718	506.527	523.214	1845.39	1705.16	1776.14	3.45436
ENSMUSG00000031604	Msmo1	1582.38	1.53251	0.04859	31.5397	2.48234e-218	2.55185e-215	779.456	808.585	851.771	2384.16	2274.76	2395.56	2.8929
ENSMUSG00000045294	Insig1	1130.82	1.7207	0.055341	31.0927	3.02446e-212	2.96109e-209	505.453	531.621	542.343	1729.37	1706.07	1770.06	3.29596
ENSMUSG00000031349	Nsdhl	725.077	2.19135	0.0716101	30.6011	1.1838e-205	1.10632e-202	261.548	251.869	268.921	1190.6	1176.19	1201.33	4.56731
ENSMUSG00000023249	Parp3	1563.84	1.44255	0.0473463	30.4681	6.8956e-204	6.16406e-201	848.995	871.784	800.012	2303.54	2291.91	2266.81	2.71801
ENSMUSG00000004221	Ikbkg	2334.17	1.22537	0.040916	29.9485	4.60247e-197	3.94278e-194	1413.61	1412.7	1368.23	3337.82	3305.62	3167.04	2.33816
ENSMUSG00000045374	Wdr81	1137.78	1.57371	0.0544081	28.9242	5.92024e-184	4.05734e-181	568.764	594.821	551.344	1706.76	1732.24	1672.73	2.9767
ENSMUSG00000039062	Anpep	591.198	2.33839	0.0828876	28.2116	4.21999e-175	2.62918e-172	209.654	191.458	184.532	991.022	1031.76	938.759	5.05737
ENSMUSG00000092274	Neat1	3041.18	1.14158	0.0407401	28.021	9.02121e-173	5.45518e-170	1926.33	1823.5	1943.21	4231.51	3999.78	4322.75	2.20622
ENSMUSG00000024378	Stard4	1632.51	1.26924	0.0454962	27.8978	2.83993e-171	1.57808e-168	961.087	973.09	936.16	2289.77	2281.98	2352.98	2.41035
ENSMUSG00000021273	Fdft1	1055.41	1.51774	0.0556601	27.268	1.01605e-163	4.97382e-161	537.627	564.15	535.592	1576	1534.56	1584.54	2.86342
ENSMUSG00000023832	Acat2	1001.14	1.5666	0.057966	27.0262	7.26682e-161	3.47455e-158	523.097	495.374	497.335	1522.91	1443.39	1524.72	2.96207
ENSMUSG00000031808	Slc27a1	788.117	1.77663	0.0668547	26.5744	1.3405e-155	6.12461e-153	320.708	372.692	374.689	1196.5	1222.23	1241.88	3.42624
ENSMUSG00000024900	Cpt1a	909.949	1.61511	0.0609384	26.504	8.70516e-155	3.89083e-152	452.52	438.68	453.453	1314.48	1412.7	1387.86	3.06336
ENSMUSG00000020593	Lpin1	351.147	4.27405	0.16216	26.3569	4.27623e-153	1.83165e-150	43.5914	26.9528	33.7558	688.21	695.967	618.405	19.3471
ENSMUSG00000034647	Ankrd12	681.571	1.94824	0.0740206	26.3203	1.12442e-152	4.71797e-150	260.511	315.999	262.17	1108.02	1082.31	1060.41	3.85904
ENSMUSG00000047735	Samd9l	821.155	1.67726	0.0645997	25.9639	1.26805e-148	5.21423e-146	414.118	373.622	387.066	1217.15	1297.15	1237.82	3.1982
ENSMUSG00000022351	Sqle	1962.4	1.11303	0.0430498	25.8546	2.15936e-147	8.70519e-145	1288.02	1198.94	1236.59	2726.29	2625.9	2698.68	2.163
ENSMUSG00000020641	Rsad2	333.552	3.60786	0.140407	25.6957	1.30447e-145	4.96667e-143	41.5156	53.9056	56.2596	638.069	584.034	627.529	12.1919
ENSMUSG00000029016	Clcn6	732.149	1.715	0.0668732	25.6455	4.74608e-145	1.77417e-142	340.428	340.163	345.434	1104.09	1136.47	1126.31	3.28296
ENSMUSG00000062901	Klhl24	487.287	2.46947	0.0973934	25.3557	7.78085e-142	2.85668e-139	138.039	131.976	180.031	848.465	863.865	761.348	5.53842
ENSMUSG00000031387	Renbp	400.871	2.65038	0.104536	25.3538	8.1524e-142	2.94059e-139	110.016	100.376	121.521	696.075	704.091	673.149	6.27833
ENSMUSG00000063450	Syne2	1543.95	1.24106	0.0491221	25.2648	7.78025e-141	2.75796e-138	880.131	966.584	905.78	2140.33	2261.22	2109.67	2.36372
ENSMUSG00000034855	Cxcl10	738.976	1.67385	0.0663212	25.2386	1.51209e-140	5.26924e-138	344.58	360.61	352.185	1126.7	1110.3	1139.49	3.19066
ENSMUSG00000037071	Scd1	2654.6	0.955655	0.0380745	25.0996	5.02087e-139	1.72048e-136	1856.79	1808.63	1751.92	3521.67	3520.45	3468.14	1.93946
ENSMUSG00000024799	Tm7sf2	384.908	2.66058	0.106499	24.9822	9.54426e-138	3.21688e-135	111.054	106.882	96.7665	669.53	649.027	676.19	6.32287
ENSMUSG00000042444	Fam63b	703.597	1.7479	0.0701048	24.9327	3.29387e-137	1.09229e-134	350.807	305.775	312.803	1095.24	1106.69	1050.27	3.35869
ENSMUSG00000035992	Fnip1	1117.53	1.39489	0.055977	24.919	4.63626e-137	1.51304e-134	631.038	651.515	561.471	1638.92	1643.78	1578.45	2.62968
ENSMUSG00000039414	Heatr5b	1549.28	1.14241	0.0458689	24.9061	6.39631e-137	2.05482e-134	949.67	993.537	953.038	2147.22	2113.18	2139.07	2.2075
ENSMUSG00000040997	Abhd4	1006.04	1.39935	0.0563837	24.8183	5.68778e-136	1.79909e-133	529.324	574.374	554.72	1470.8	1470.47	1436.52	2.63782
ENSMUSG00000022620	Arsa	968.552	1.44893	0.0596001	24.3109	1.50306e-130	4.35251e-128	486.771	526.974	544.593	1484.57	1385.61	1382.79	2.73006
ENSMUSG00000036820	Amdhd2	695.594	1.68171	0.0693516	24.249	6.76874e-130	1.90637e-127	342.504	346.669	300.426	1062.79	1059.75	1061.43	3.20808
ENSMUSG00000027737	Slc7a11	522.568	2.18859	0.0905063	24.1816	3.47103e-129	9.64383e-127	180.593	202.611	180.031	878.943	920.734	772.499	4.5586
ENSMUSG00000025969	Nrp2	1340.08	1.2159	0.0503198	24.1634	5.40176e-129	1.4808e-126	815.782	813.232	789.885	1955.5	1851.4	1814.66	2.32285
ENSMUSG00000041827	Oasl1	332.143	3.01642	0.1257	23.997	2.9887e-127	7.8779e-125	68.5008	92.9408	55.1344	584.979	592.159	599.143	8.09156
ENSMUSG00000022389	Tef	645.461	1.74385	0.0730212	23.8814	4.78533e-126	1.22983e-123	302.026	300.199	288.049	1012.65	1029.06	940.786	3.34927
ENSMUSG00000019302	Atp6v0a1	1000.37	1.3495	0.0567102	23.7965	3.63461e-125	9.22562e-123	552.158	571.586	568.222	1408.86	1491.23	1410.17	2.54824
ENSMUSG00000032193	Ldlr	3193.87	0.851328	0.0358831	23.7251	1.98791e-124	4.92426e-122	2289.59	2298.42	2243.63	4170.55	4026.86	4134.19	1.80416
ENSMUSG00000038181	Chpf2	1029.83	1.3231	0.0563786	23.4681	8.62999e-122	2.11229e-119	564.613	601.327	597.477	1484.57	1415.4	1515.6	2.50203
ENSMUSG00000037235	Mxd4	658.198	1.67022	0.0712653	23.4367	1.80682e-121	4.37038e-119	327.973	321.575	293.675	979.225	1036.28	990.461	3.18264
ENSMUSG00000041939	Mvk	1024.74	1.2944	0.0554074	23.3615	1.0531e-120	2.51766e-118	568.764	604.115	607.604	1481.62	1432.55	1453.76	2.45275
ENSMUSG00000008540	Mgst1	377.803	2.44364	0.10498	23.2772	7.55035e-120	1.78431e-117	116.244	124.541	110.269	604.642	640.001	671.121	5.44013
ENSMUSG00000019124	Scrn1	850.293	1.55941	0.0671385	23.2268	2.43886e-119	5.69807e-117	460.824	461.916	365.688	1306.62	1238.48	1268.24	2.94734
ENSMUSG00000035473	Galm	429.416	2.2341	0.0963512	23.187	6.15532e-119	1.42195e-116	134.926	161.717	154.151	704.924	671.594	749.182	4.70468
ENSMUSG00000021670	Hmgcr	3148.3	0.856698	0.0372855	22.9767	7.96996e-117	1.82069e-114	2304.12	2184.11	2232.38	4065.36	3956.45	4147.37	1.81089
ENSMUSG00000033590	Myo5c	292.803	2.97039	0.129849	22.8757	8.11974e-116	1.83453e-113	65.3871	65.0585	68.6367	527.955	528.971	500.806	7.83746
ENSMUSG00000035722	Abca7	1393.89	1.08759	0.0477515	22.7761	7.91787e-115	1.76947e-112	907.117	879.22	890.027	1864.07	1886.6	1936.32	2.12519
ENSMUSG00000005686	Ampd3	269.174	3.30121	0.145176	22.7393	1.83242e-114	4.05102e-112	52.9324	43.6822	52.884	480.764	499.182	485.6	9.8574
ENSMUSG00000029561	Oasl2	384.9	2.34715	0.103313	22.7187	2.92566e-114	6.39911e-112	137.002	117.105	126.022	667.564	662.568	599.143	5.08818
ENSMUSG00000052512	Nav2	1307.79	1.11242	0.0492518	22.5864	5.89532e-113	1.27587e-110	803.327	852.267	824.766	1818.84	1784.6	1762.96	2.16208
ENSMUSG00000027605	Acss2	305.149	2.89368	0.128881	22.4523	1.21578e-111	2.57696e-109	79.9176	86.4349	48.3833	536.804	537.998	541.358	7.43164
ENSMUSG00000031278	Acsl4	1610	0.997848	0.0445637	22.3915	4.76462e-111	9.99598e-109	1072.14	1057.67	1094.81	2124.6	2156.5	2154.28	1.99702
ENSMUSG00000057346	Apol9a	511.106	1.84506	0.0824628	22.3744	6.98431e-111	1.45048e-108	203.427	243.505	219.413	807.172	803.386	789.733	3.59268
ENSMUSG00000034744	Nagk	492.688	1.85139	0.0827938	22.3614	9.3521e-111	1.92279e-108	211.73	212.834	217.162	785.543	773.597	755.265	3.60847
ENSMUSG00000025137	Pcyt2	1318.75	1.08103	0.0485845	22.2505	1.11615e-109	2.27207e-107	832.388	869.925	836.018	1779.51	1797.24	1797.43	2.11554
ENSMUSG00000032018	Sc5d	1711.49	1.00956	0.0454272	22.2236	2.02951e-109	4.05114e-107	1164.51	1106.92	1137.57	2376.29	2259.41	2224.23	2.01329
ENSMUSG00000027227	Sord	308.288	2.67803	0.121894	21.9701	5.56216e-107	1.07885e-104	88.2207	78.9996	83.2642	531.888	569.592	497.765	6.3998
ENSMUSG00000009739	Pou6f1	659.75	1.56775	0.071562	21.9076	2.19923e-106	4.22582e-104	365.338	321.575	311.678	998.888	1010.1	950.924	2.96442
ENSMUSG00000022463	Srebf2	4274.57	0.741972	0.0339302	21.8676	5.29e-106	1.00706e-103	3163.49	3184.15	3249.56	5310.03	5261.73	5478.46	1.67246
ENSMUSG00000047180	Neurl3	413.664	2.08272	0.0955224	21.8035	2.15139e-105	4.02115e-103	178.517	152.423	142.899	646.917	694.161	667.066	4.23604
ENSMUSG00000048249	Crebrf	293.067	2.84521	0.130946	21.7282	1.11115e-104	2.02171e-102	67.4629	75.282	72.0123	501.41	567.786	474.448	7.18613
ENSMUSG00000034243	Golgb1	2088.88	0.923224	0.042564	21.6903	2.53576e-104	4.5335e-102	1408.42	1496.35	1421.12	2739.08	2817.27	2651.03	1.89635
ENSMUSG00000090877	Hspa1b	499.604	1.82959	0.0859797	21.2793	1.76641e-100	3.02645e-98	231.45	224.917	200.284	765.879	735.685	839.408	3.55435
ENSMUSG00000003849	Nqo1	286.995	2.69352	0.126694	21.26	2.66335e-100	4.5255e-98	77.8418	74.3526	78.7635	521.073	512.723	457.214	6.4689
ENSMUSG00000023186	Vwa5a	508.867	1.78908	0.0842559	21.2339	4.64647e-100	7.83045e-98	244.942	211.905	229.539	832.734	797.067	737.017	3.45594
ENSMUSG00000020312	Shc2	252.382	3.03948	0.143213	21.2235	5.79711e-100	9.69012e-98	64.3492	46.4704	54.0092	436.522	448.632	464.31	8.22194
ENSMUSG00000022350	Washc5	2804.93	0.785476	0.0370157	21.2201	6.23359e-100	1.03357e-97	2020.77	2078.16	2079.36	3520.69	3511.43	3619.19	1.72366
ENSMUSG00000035284	Vps13c	724.316	1.43561	0.067667	21.2158	6.83136e-100	1.12362e-97	391.285	406.151	374.689	1009.7	1114.81	1049.26	2.70496
ENSMUSG00000036534	Slc38a7	1024.22	1.25333	0.0592388	21.1572	2.37024e-99	3.86764e-97	556.309	667.315	589.601	1422.63	1483.1	1426.39	2.3839
ENSMUSG00000040557	Wbscr27	221.469	4.21889	0.200426	21.0497	2.30339e-98	3.69981e-96	28.0231	16.7293	23.629	436.522	422.455	401.456	18.6214
ENSMUSG00000089774	Slc5a3	1090.43	1.18389	0.0566386	20.9025	5.07941e-97	8.09556e-95	671.515	685.903	641.36	1564.2	1564.35	1415.23	2.27189
ENSMUSG00000003812	Dnase2a	533.287	1.62148	0.0778866	20.8185	2.94125e-96	4.65169e-94	279.193	253.728	252.043	813.071	807.899	793.788	3.07691
ENSMUSG00000026817	Ak1	1046.94	1.12358	0.0539828	20.8136	3.25937e-96	5.07672e-94	632.076	680.326	662.738	1432.46	1433.46	1440.58	2.17886
ENSMUSG00000041548	Hspb8	622.247	1.57509	0.0757584	20.791	5.21892e-96	8.00754e-94	292.685	285.328	363.437	933.999	924.345	933.69	2.97955
ENSMUSG00000066440	Zfyve26	1143.68	1.20431	0.0580313	20.7528	1.15641e-95	1.76116e-93	685.008	749.102	639.109	1675.3	1604.06	1509.52	2.30427
ENSMUSG00000019810	Fuca2	360.059	2.12757	0.102561	20.7445	1.37358e-95	2.07653e-93	144.267	134.764	122.646	617.423	570.494	570.757	4.36982
ENSMUSG00000023960	Enpp5	605.633	1.50735	0.073019	20.6433	1.12138e-94	1.67069e-92	306.178	305.775	335.307	892.707	927.053	866.78	2.84288
ENSMUSG00000037890	Wdr19	527.689	1.61696	0.0789026	20.4932	2.47807e-93	3.66541e-91	245.98	263.952	268.921	806.189	818.731	762.361	3.06729
ENSMUSG00000036661	Dennd3	294.276	2.44642	0.11953	20.4669	4.24705e-93	6.2371e-91	99.6375	99.4466	73.1375	489.612	500.988	502.834	5.45062
ENSMUSG00000026675	Hsd17b7	967.331	1.14428	0.0561119	20.3929	1.93341e-92	2.81922e-90	612.356	618.056	576.099	1317.43	1354.02	1326.02	2.21036
ENSMUSG00000032802	Srxn1	1198.08	1.03167	0.0507623	20.3235	7.9658e-92	1.14529e-89	798.138	763.044	801.137	1602.55	1583.3	1640.29	2.04439
ENSMUSG00000046807	Lrrc75b	434.177	1.81666	0.0895205	20.2932	1.47713e-91	2.10902e-89	206.54	181.234	189.032	674.446	704.994	648.818	3.52264
ENSMUSG00000041220	Elovl6	2088.16	0.811981	0.0403492	20.1239	4.56189e-90	6.42414e-88	1492.49	1545.6	1507.76	2637.81	2696.31	2649	1.75562
ENSMUSG00000024104	Washc2	2262.67	0.782501	0.0390839	20.0211	3.6084e-89	4.97911e-87	1655.44	1654.35	1682.16	2900.31	2862.4	2821.35	1.72011
ENSMUSG00000026896	Ifih1	662.51	1.40793	0.0704826	19.9755	8.99039e-89	1.23228e-86	323.822	368.975	396.068	961.528	959.55	965.117	2.65356
ENSMUSG00000059743	Fdps	221.103	3.08228	0.154639	19.932	2.14708e-88	2.92345e-86	48.7809	50.188	40.5069	415.876	397.179	374.084	8.4695
ENSMUSG00000020326	Ccng1	2232.62	0.778861	0.0392377	19.8498	1.10627e-87	1.49637e-85	1659.59	1622.75	1650.66	2813.8	2791.09	2857.84	1.71578
ENSMUSG00000026958	Dpp7	880.295	1.17126	0.0590971	19.8193	2.03083e-87	2.72901e-85	521.021	554.856	547.969	1178.81	1240.28	1238.84	2.25208
ENSMUSG00000052102	Gnpda1	480.723	1.59944	0.0813175	19.6691	3.96629e-86	5.26109e-84	232.488	245.364	237.416	729.503	724.853	714.714	3.03026
ENSMUSG00000037270	RP23-243E17.1	1595.17	0.943933	0.0481595	19.6002	1.54164e-85	2.0318e-83	1083.56	1138.52	1049.8	2040.05	2206.15	2052.9	1.92377
ENSMUSG00000040296	Ddx58	993.116	1.10173	0.0562283	19.5939	1.74303e-85	2.26815e-83	622.734	671.962	596.352	1364.62	1356.73	1346.3	2.14612
ENSMUSG00000066621	Tecpr1	919.146	1.22311	0.0625666	19.5489	4.21577e-85	5.45133e-83	558.385	539.986	556.97	1343.98	1339.58	1175.98	2.33449
ENSMUSG00000074582	Arfgef2	2193.73	0.881192	0.0450917	19.5422	4.80292e-85	6.17176e-83	1462.39	1627.39	1540.39	2752.84	2975.24	2804.11	1.8419
ENSMUSG00000033460	Armcx1	518.044	1.62994	0.0839167	19.4233	4.90619e-84	6.15069e-82	237.677	285.328	234.04	785.543	828.661	737.017	3.09499
ENSMUSG00000027775	Mfsd1	1997.59	0.794372	0.0410583	19.3474	2.14362e-83	2.67108e-81	1469.65	1460.1	1452.62	2543.43	2479.66	2580.07	1.73432
ENSMUSG00000024921	Smarca2	1421.37	0.919932	0.0477657	19.2593	1.18058e-82	1.45345e-80	997.413	989.819	959.789	1884.71	1793.63	1902.86	1.89203
ENSMUSG00000032633	Flcn	1200.65	0.967721	0.0502811	19.2462	1.51866e-82	1.85855e-80	836.54	811.373	788.76	1602.55	1592.33	1572.37	1.95575
ENSMUSG00000040253	Gbp7	215.43	3.06595	0.159449	19.2284	2.14142e-82	2.58986e-80	60.1977	47.3998	29.255	400.145	384.542	371.043	8.37419
ENSMUSG00000032348	Gsta4	200.649	3.18138	0.166795	19.0736	4.18735e-81	5.03461e-79	48.7809	41.8233	28.1298	350.987	377.321	356.85	9.07177
ENSMUSG00000046785	Epm2aip1	1963.65	0.815218	0.0427513	19.0689	4.58246e-81	5.44597e-79	1382.47	1485.19	1399.74	2461.83	2561.81	2490.85	1.75956
ENSMUSG00000035373	Ccl7	483.052	1.55427	0.0816295	19.0406	7.86473e-81	9.29304e-79	248.056	241.646	246.417	720.654	692.356	749.182	2.93686
ENSMUSG00000052534	Pbx1	2262.11	0.797613	0.0420377	18.9738	2.81078e-80	3.26495e-78	1596.28	1695.24	1665.28	2921.94	2944.54	2749.37	1.73822
ENSMUSG00000040502	2009-03-01	356.229	2.0604	0.10888	18.9237	7.28303e-80	8.41231e-78	159.835	145.917	105.768	618.406	565.078	542.371	4.17103
ENSMUSG00000007038	Neu1	908.208	1.17554	0.0621539	18.9134	8.84514e-80	1.01596e-77	591.598	580.88	496.21	1272.21	1208.69	1299.66	2.25878
ENSMUSG00000025656	Arhgef9	215.77	2.69695	0.144389	18.6784	7.4174e-78	8.28814e-76	53.9703	61.3409	57.3848	367.701	379.126	375.098	6.48431
ENSMUSG00000029769	Ccdc136	757.897	1.17857	0.0631064	18.6759	7.77908e-78	8.64529e-76	466.013	450.763	478.207	1043.13	1082.31	1026.96	2.26352
ENSMUSG00000020605	Hs1bp3	481.882	1.58236	0.0850091	18.614	2.47643e-77	2.70827e-75	223.147	249.081	252.043	732.452	765.473	669.094	2.99458
ENSMUSG00000053846	Lipg	179.938	3.67082	0.197331	18.6024	3.07483e-77	3.34489e-75	28.0231	30.6704	19.1283	346.071	355.656	300.078	12.7358
ENSMUSG00000029482	Aacs	2076.64	0.757636	0.0408013	18.5689	5.73588e-77	6.20682e-75	1571.37	1539.1	1519.01	2658.46	2548.27	2623.66	1.69072
ENSMUSG00000024130	Abca3	843.777	1.09843	0.0593563	18.5056	1.85967e-76	1.98108e-74	555.272	530.692	525.465	1133.58	1143.7	1173.96	2.14121
ENSMUSG00000030894	Tpp1	2113.5	0.740275	0.0400622	18.4781	3.0968e-76	3.28197e-74	1563.06	1566.05	1621.4	2630.93	2672.84	2626.7	1.67049
ENSMUSG00000028878	Fam76a	769.93	1.16319	0.0629832	18.4682	3.72052e-76	3.92277e-74	455.634	480.504	490.584	1075.57	1091.34	1025.94	2.23952
ENSMUSG00000031227	Magee1	680.306	1.25635	0.0680478	18.4628	4.11356e-76	4.31504e-74	395.436	410.798	398.318	935.966	1013.71	927.607	2.38891
ENSMUSG00000039623	Ap5z1	693.758	1.2083	0.0659922	18.3097	6.92495e-75	7.15463e-73	426.573	429.386	400.568	963.494	995.657	946.869	2.31065
ENSMUSG00000004098	Col5a3	1422.03	0.916564	0.0501144	18.2894	1.00442e-74	1.02741e-72	972.504	1040.01	939.536	1777.55	1920	1882.59	1.88761
ENSMUSG00000023830	Igf2r	3223.72	0.640332	0.0350327	18.2781	1.23655e-74	1.25859e-72	2518.96	2532.64	2508.05	3902.15	3991.65	3888.85	1.55869
ENSMUSG00000046442	Ppm1e	306.67	1.98132	0.108752	18.2187	3.6656e-74	3.71255e-72	128.698	133.835	108.018	488.629	498.28	482.558	3.94855
ENSMUSG00000005125	Ndrg1	499.379	1.46055	0.0805381	18.1349	1.68886e-73	1.68558e-71	265.7	289.975	240.791	727.536	747.42	724.851	2.75214
ENSMUSG00000019726	Lyst	778.595	1.16732	0.0643728	18.1338	1.72411e-73	1.71245e-71	445.255	523.256	468.08	1070.66	1063.36	1100.96	2.24595
ENSMUSG00000034457	Eda2r	577.526	1.3216	0.0729352	18.1202	2.20778e-73	2.18231e-71	336.277	329.01	325.181	829.785	852.131	792.775	2.49943
ENSMUSG00000039801	AC158971.1	1716.82	0.81995	0.0453443	18.0827	4.35856e-73	4.28765e-71	1237.17	1300.24	1184.83	2201.29	2241.36	2136.03	1.76534
ENSMUSG00000038530	Rgs4	658.844	1.21078	0.0670621	18.0546	7.25842e-73	7.10634e-71	405.815	392.21	394.943	929.084	929.761	901.249	2.31463
ENSMUSG00000026024	Als2	1297.53	0.894603	0.0495765	18.0449	8.65046e-73	8.42908e-71	856.26	928.478	938.41	1705.78	1691.62	1664.62	1.8591
ENSMUSG00000003528	Slc25a1	906.161	1.04907	0.0583187	17.9886	2.39499e-72	2.31179e-70	604.052	589.244	577.224	1195.52	1191.54	1279.39	2.0692
ENSMUSG00000040560	Wdr7	855.181	1.11212	0.0621014	17.9082	1.0185e-71	9.60564e-70	512.718	514.892	598.602	1150.29	1197.86	1156.72	2.16163
ENSMUSG00000035385	Ccl2	709.374	1.16053	0.0648363	17.8994	1.19276e-71	1.11978e-69	447.331	418.233	451.202	987.09	964.966	987.42	2.23539
ENSMUSG00000002409	Dyrk1b	201.104	2.66809	0.149512	17.8453	3.1424e-71	2.8972e-69	62.2734	50.188	51.7589	344.105	347.532	350.767	6.35586
ENSMUSG00000021185	RP23-359F12.1	351.715	1.78608	0.100099	17.843	3.27464e-71	3.00565e-69	138.039	166.364	169.904	569.248	533.484	533.247	3.44876
ENSMUSG00000024593	Megf10	432.283	1.63077	0.0914127	17.8397	3.4768e-71	3.17702e-69	224.184	235.14	171.029	647.901	662.568	652.873	3.09679
ENSMUSG00000052949	Rnf157	616.171	1.29146	0.072425	17.8317	4.0082e-71	3.6464e-69	360.148	356.892	355.561	921.218	889.14	814.064	2.44776
ENSMUSG00000034708	Grn	1823.79	0.769569	0.0432252	17.8037	6.61536e-71	5.93938e-69	1339.92	1342.99	1362.61	2374.32	2228.72	2294.18	1.70476
ENSMUSG00000024169	Ift140	838.21	1.06581	0.0598656	17.8034	6.65277e-71	5.94699e-69	554.234	519.539	553.595	1162.09	1133.77	1106.03	2.09334
ENSMUSG00000020818	Mfsd11	794.726	1.12588	0.0632881	17.7898	8.47813e-71	7.5459e-69	530.362	484.221	483.833	1145.38	1065.16	1059.4	2.18235
ENSMUSG00000034422	Parp14	201.616	2.75256	0.155192	17.7365	2.19329e-70	1.93536e-68	59.1598	39.9645	58.51	328.375	371.904	351.781	6.73912
ENSMUSG00000015766	Eps8	1313.33	0.848977	0.0480509	17.6683	7.36027e-70	6.41217e-68	919.571	929.408	965.415	1675.3	1703.36	1686.93	1.80122
ENSMUSG00000038545	Cul7	2529.9	0.656912	0.0374145	17.5577	5.19486e-69	4.46888e-67	1993.79	1943.39	1954.46	3111.69	3104.32	3071.75	1.5767
ENSMUSG00000049804	Armcx4	2262.43	0.73284	0.0418166	17.5251	9.21443e-69	7.89369e-67	1704.22	1785.39	1605.65	2801.01	2856.98	2821.35	1.66191
ENSMUSG00000092341	Malat1	3565.6	0.627684	0.0360147	17.4285	5.0125e-68	4.25855e-66	2757.68	2817.96	2828.73	4356.37	4188.44	4444.4	1.54508
ENSMUSG00000037321	Tap1	390.858	1.63278	0.0938018	17.4067	7.33801e-68	6.20862e-66	184.745	191.458	195.783	544.669	602.991	625.501	3.1011
ENSMUSG00000028270	Gbp2	155.371	3.47743	0.199946	17.3919	9.50984e-68	8.01321e-66	28.0231	25.094	23.629	281.183	292.469	281.83	11.1381
ENSMUSG00000027187	Cat	1220.58	0.873932	0.0502733	17.3836	1.09777e-67	9.21227e-66	830.313	888.514	865.273	1615.33	1551.71	1572.37	1.83265
ENSMUSG00000039770	Ypel5	458.233	1.45555	0.0840414	17.3194	3.35599e-67	2.80485e-65	249.094	263.952	219.413	673.463	657.152	686.328	2.74261
ENSMUSG00000004267	Eno2	240.646	2.24252	0.129625	17.3	4.70041e-67	3.89679e-65	90.2965	71.5644	91.1406	421.774	381.834	387.263	4.73222
ENSMUSG00000034275	Igsf9b	660.001	1.15469	0.0669249	17.2535	1.05384e-66	8.66682e-65	403.74	417.304	406.194	902.538	936.08	894.152	2.22636
ENSMUSG00000043987	Cep164	1299.36	0.906595	0.0526326	17.225	1.72469e-66	1.40157e-64	860.411	958.219	892.278	1678.25	1781.89	1625.09	1.87462
ENSMUSG00000038776	Ephx1	553.224	1.31707	0.076689	17.1742	4.14417e-66	3.35449e-64	309.291	323.434	317.304	847.482	748.322	773.513	2.4916
ENSMUSG00000019066	Rab3d	362.939	1.72569	0.100695	17.1379	7.74463e-66	6.2443e-64	143.229	194.246	166.528	586.945	544.316	542.371	3.30739
ENSMUSG00000027805	Pfn2	920.321	0.982447	0.0575282	17.0776	2.17723e-65	1.74179e-63	609.242	623.632	622.231	1180.77	1208.69	1277.36	1.97581
ENSMUSG00000025702	2008-03-01	1581.04	0.757613	0.0444021	17.0626	2.81967e-65	2.23832e-63	1178.01	1186.85	1160.07	2016.46	1991.31	1953.55	1.69069
ENSMUSG00000038375	Trp53inp2	664.552	1.18009	0.0692289	17.0461	3.73482e-65	2.95338e-63	412.043	414.516	393.817	973.326	928.858	864.753	2.2659
ENSMUSG00000045679	Pqlc3	482.798	1.36579	0.0803392	17.0003	8.16846e-65	6.41006e-63	263.624	286.258	258.794	712.789	703.188	672.135	2.57718
ENSMUSG00000020108	Ddit4	672.693	1.18037	0.069658	16.9452	2.08861e-64	1.63277e-62	417.232	436.822	379.19	888.774	929.761	984.379	2.26635
ENSMUSG00000022048	Dpysl2	1008.53	1.02473	0.060513	16.934	2.52481e-64	1.96629e-62	679.818	642.221	673.99	1421.65	1402.77	1230.73	2.03458
ENSMUSG00000052459	Atp6v1a	2517.49	0.635303	0.0375331	16.9265	2.87001e-64	2.2267e-62	1939.82	1985.21	1990.47	3077.28	3030.3	3081.89	1.55326
ENSMUSG00000003032	Klf4	831.336	0.996241	0.0589729	16.8932	5.04932e-64	3.87366e-62	559.423	554.856	551.344	1088.36	1122.93	1111.1	1.9948
ENSMUSG00000053581	Zfand2a	1553.48	0.771838	0.0457301	16.8781	6.5184e-64	4.98209e-62	1107.43	1197.08	1136.44	1945.67	1986.8	1947.47	1.70744
ENSMUSG00000047205	Dusp18	611.309	1.22702	0.0728122	16.8518	1.01696e-63	7.74397e-62	355.997	398.716	340.933	892.707	859.352	820.147	2.34083
ENSMUSG00000026944	Abca2	1807.81	0.802381	0.0476448	16.8409	1.22368e-63	9.24955e-62	1308.78	1413.63	1226.46	2276.99	2370.44	2250.59	1.74398
ENSMUSG00000022629	Kif21a	1047.83	0.886354	0.0528737	16.7636	4.50517e-63	3.35602e-61	748.319	719.361	740.377	1340.04	1370.27	1368.6	1.8485
[truncated: 1,926 more rows]

## Sheet: Sheet4
Dataset EV4: Metascape analysis of C6 stage vs C3 stage-induced genes (padj<0.05, >1.5 fold, Wald chi-squared test, n=3)

[truncated: 1 more sheets: C6 vs C3 metascape]
