# Supplementary material for: Programmed cell revival from imminent cell death enhances tissue repair and regeneration
Source: EMBO J. 2025 Aug 21;44(19):5244–89. doi: 10.1038/s44318-025-00540-y (PMC12489119; doi:10.1038/s44318-025-00540-y)
Supplement: Supplementary file 7 — Dataset EV5 [file 44318_2025_540_MOESM7_ESM.xls]

## Sheet: Sheet1
Dataset EV5: C2 stage vs C1 stage-induced genes (padj<0.05, >1.5 fold, Wald chi-squared test, n=3)

## Sheet: C2_C1
gene	Symbol	baseMean	log2FoldChange	pvalue	C1_1	C1_2	C2_1	C2_2	Ratio
ENSMUSG00000018916	Csf2	40.5819	3.14259	7.88425e-09	10.2742	6.46747	77.5519	68.034	8.83109
ENSMUSG00000016024	Lbp	58.3941	2.76496	0.0255084	3.08225	26.6783	93.5184	110.298	6.79727
ENSMUSG00000017002	Slpi	72.4104	2.33909	2.62339e-09	16.4387	30.7205	131.154	111.328	5.05984
ENSMUSG00000026712	Mrc1	33.7446	2.31299	1.96964e-05	11.3016	11.3181	53.602	58.7567	4.96911
ENSMUSG00000047562	Mmp10	29.6884	2.22474	0.000291863	5.13709	15.3602	57.0234	41.2327	4.67427
ENSMUSG00000050578	Mmp13	72.783	2.12702	2.76296e-08	20.5483	33.1458	132.294	105.144	4.36815
ENSMUSG00000041046	Ramp3	48.786	1.97835	1.02048e-05	17.4661	21.8277	87.8161	68.034	3.94041
ENSMUSG00000060131	Atp8b4	34.0802	1.971	0.000232668	17.4661	10.5096	54.7425	53.6026	3.9204
ENSMUSG00000049593	Lce1h	130.094	1.95603	1.20978e-11	41.0967	64.6747	216.689	197.917	3.87993
ENSMUSG00000029134	Plb1	36.3254	1.90503	0.000171338	14.3838	16.1687	57.0234	57.7258	3.74517
ENSMUSG00000046634	Pkd1l1	31.7989	1.83565	0.000877318	12.329	15.3602	59.3044	40.2019	3.56931
ENSMUSG00000029378	Areg	318.276	1.72441	1.62777e-22	153.085	143.093	468.733	508.194	3.30445
ENSMUSG00000000031	H19	36.5249	1.68953	0.000717812	18.4935	16.1687	54.7425	56.695	3.22552
ENSMUSG00000032511	Scn5a	31.2477	1.61174	0.00379971	10.2742	20.2108	50.1806	44.3252	3.05619
ENSMUSG00000041827	Oasl1	44.7184	1.58936	0.00047886	18.4935	25.8699	69.5686	64.9416	3.00916
ENSMUSG00000062345	Serpinb2	187.162	1.57636	1.80718e-12	92.4676	95.3951	289.679	271.105	2.98216
ENSMUSG00000116657	RP23-189L19.10	104.342	1.57235	4.22572e-07	42.1241	62.2494	167.649	145.345	2.97389
ENSMUSG00000056296	Synpr	38.6034	1.51914	0.00198164	15.4113	24.253	57.0234	57.7258	2.86619
ENSMUSG00000071552	Tigit	43.6811	1.51816	0.00232017	12.329	32.3373	66.1472	63.9108	2.86425
ENSMUSG00000026822	Lcn2	43.062	1.50166	0.00196737	15.4113	29.1036	74.1305	53.6026	2.83168
ENSMUSG00000026875	Traf1	190.168	1.50126	1.15416e-11	96.5772	101.863	272.572	289.66	2.8309
ENSMUSG00000042985	Upk3b	38.1869	1.49151	0.00205327	21.5758	18.594	55.883	56.695	2.81182
ENSMUSG00000040653	Ppp1r14c	45.526	1.44463	0.00136979	19.5209	29.1036	69.5686	63.9108	2.72193
ENSMUSG00000026475	Rgs16	281.715	1.40678	2.5634e-14	160.277	148.752	390.04	427.79	2.65145
ENSMUSG00000002797	Ggct	535.375	1.37497	1.27908e-23	311.307	285.377	757.271	787.545	2.59363
ENSMUSG00000027801	Tm4sf4	33.7914	1.36708	0.00745575	17.4661	20.2108	49.0401	48.4485	2.57948
ENSMUSG00000020641	Rsad2	35.62	1.30487	0.00915762	22.6032	18.594	45.6187	55.6642	2.47062
ENSMUSG00000028927	Padi2	30.1038	1.2911	0.0169581	15.4113	19.4024	43.3378	42.2636	2.44714
ENSMUSG00000039323	Igfbp2	97.52	1.29066	2.79791e-05	57.5354	55.7819	123.171	153.592	2.4464
ENSMUSG00000036192	Rorb	97.4367	1.2757	2.87237e-05	51.3709	62.2494	137.997	138.13	2.42116
ENSMUSG00000010797	Wnt2	44.8974	1.25407	0.00456976	24.658	28.2952	62.7258	63.9108	2.38513
ENSMUSG00000024039	Cbs	33.4494	1.25035	0.0254721	13.3564	25.8699	61.5853	32.9862	2.37899
ENSMUSG00000037940	Inpp4b	35.4817	1.24573	0.0127198	18.4935	23.4446	53.602	46.3868	2.37138
ENSMUSG00000036452	Arhgap26	68.2301	1.22674	0.000667063	42.1241	39.6132	101.502	89.6812	2.34037
ENSMUSG00000015134	Aldh1a3	88.3689	1.20954	0.000163626	53.4257	53.3566	110.625	136.068	2.31264
ENSMUSG00000030218	Mgp	43.8666	1.20588	0.00693996	24.658	28.2952	62.7258	59.7875	2.30679
ENSMUSG00000020407	Upp1	136.139	1.20479	1.45101e-05	63.6999	100.246	184.756	195.856	2.30503
ENSMUSG00000035944	Ttc38	43.3239	1.19255	0.00889826	22.6032	29.912	66.1472	54.6334	2.28556
ENSMUSG00000026360	Rgs2	93.7077	1.17719	0.000121352	57.5354	57.3988	130.013	129.883	2.26136
ENSMUSG00000025257	Ribc1	37.0741	1.169	0.0205472	20.5483	25.0614	38.7759	63.9108	2.24855
ENSMUSG00000020607	Fam84a	174.719	1.16837	2.47717e-07	106.851	108.33	238.358	245.335	2.24757
ENSMUSG00000046610	Oacyl	84.9108	1.16586	0.000348879	51.3709	53.3566	106.064	128.852	2.24367
ENSMUSG00000049382	Krt8	40.9519	1.16449	0.0117091	24.658	25.8699	52.4616	60.8183	2.24154
ENSMUSG00000034459	Ifit1	186.971	1.12701	1.42065e-06	106.851	127.732	224.672	288.629	2.18406
ENSMUSG00000026069	Il1rl1	633.733	1.09326	5.11553e-18	415.077	394.515	833.682	891.658	2.13355
ENSMUSG00000040183	Ankrd6	88.6755	1.08302	0.000637282	60.6176	53.3566	112.906	127.822	2.11846
ENSMUSG00000050944	Efcab5	33.4961	1.08141	0.038875	19.5209	23.4446	35.3545	55.6642	2.1161
ENSMUSG00000035258	Abi3bp	115.281	1.07059	0.000108401	76.0289	72.759	160.806	151.53	2.10029
ENSMUSG00000062310	Glrp1	31.8688	1.05898	0.0497709	14.3838	26.6783	41.0569	45.356	2.08346
ENSMUSG00000020333	Acsl6	46.503	1.05727	0.0141885	28.7677	31.5289	63.8662	61.8491	2.081
ENSMUSG00000087672	RP24-488O12.5	57.7574	1.05705	0.00736133	31.8499	42.847	82.1137	74.2189	2.08067
ENSMUSG00000032417	Rwdd2a	41.4869	1.05613	0.0318416	33.9048	20.2108	69.5686	42.2636	2.07934
ENSMUSG00000036214	Znrd1as	110.432	1.04748	0.000373598	68.837	75.1843	126.592	171.116	2.06692
ENSMUSG00000038264	Sema7a	1170.29	0.995656	6.90946e-25	784.947	778.521	1592.09	1525.61	1.99399
ENSMUSG00000081137	RP23-37L2.3	34.9731	0.98797	0.0458609	22.6032	24.253	45.6187	47.4177	1.98339
ENSMUSG00000034997	Htr2a	77.3118	0.986485	0.00373021	45.2064	58.2072	103.783	102.051	1.98135
ENSMUSG00000059060	Rad51b	122.213	0.969334	0.000332301	76.0289	88.9277	163.087	160.808	1.95794
ENSMUSG00000001763	Tspan33	59.6985	0.966269	0.0146727	32.8774	47.6976	69.5686	88.6504	1.95378
ENSMUSG00000056313	RP23-310J6.1	99.1733	0.965986	0.00118403	64.7273	69.5253	124.311	138.13	1.9534
ENSMUSG00000046550	Spin2c	50.8972	0.963023	0.0436716	21.5758	46.8891	86.6756	48.4485	1.94939
ENSMUSG00000034855	Cxcl10	299.997	0.943392	6.78453e-08	199.319	211.001	386.619	403.05	1.92304
ENSMUSG00000024427	Spry4	125.228	0.939267	0.000445174	80.1385	91.353	156.244	173.178	1.91755
ENSMUSG00000055333	Fat2	45.766	0.935431	0.0312905	28.7677	33.9542	61.5853	58.7567	1.91246
ENSMUSG00000097289	2010300F17Rik	144.129	0.900742	0.00040498	87.3305	113.181	190.458	185.547	1.86703
ENSMUSG00000034127	Tspan8	68.0803	0.896042	0.0143287	39.0419	55.7819	87.8161	89.6812	1.86095
ENSMUSG00000022438	Parvb	342.548	0.88913	4.0297e-07	222.95	257.082	402.585	487.577	1.85206
ENSMUSG00000068246	Apol9b	145.995	0.886144	0.000576875	86.303	118.031	196.161	183.486	1.84823
ENSMUSG00000090793	RP24-405C17.2	50.6107	0.878921	0.0362815	29.7951	41.2301	69.5686	61.8491	1.839
ENSMUSG00000028031	Dkk2	236.689	0.873266	0.000112829	129.455	203.725	291.96	321.615	1.83181
ENSMUSG00000037370	Enpp1	45.8739	0.869804	0.0462517	30.8225	33.9542	66.1472	52.5718	1.82741
ENSMUSG00000087259	RP23-468D17.1	179.278	0.861053	0.000104131	124.317	130.158	233.796	228.842	1.81636
ENSMUSG00000027412	Lpin3	62.2363	0.852471	0.0243799	44.1789	44.4638	91.2375	69.0648	1.80559
ENSMUSG00000038600	Atp6v0a4	168.972	0.85173	0.000191577	122.263	118.84	212.127	222.657	1.80466
ENSMUSG00000047443	Fam132b	189.714	0.848115	0.000129013	123.29	147.135	255.465	232.965	1.80015
ENSMUSG00000048218	Amigo2	148.926	0.832106	0.00141745	87.3305	126.116	201.863	180.393	1.78028
ENSMUSG00000022157	Mcpt8	162.643	0.826899	0.000690612	99.6595	134.2	206.425	210.287	1.77387
ENSMUSG00000108358	RP23-181P23.1	51.8416	0.82616	0.043272	35.9596	38.8048	60.4448	72.1573	1.77296
ENSMUSG00000063018	RP23-207H18.3	221.69	0.815137	8.5533e-05	142.811	177.855	280.555	285.537	1.75947
ENSMUSG00000040219	Ttc12	53.9002	0.81492	0.0413919	35.9596	42.0385	69.5686	68.034	1.7592
ENSMUSG00000034800	Zfp661	172.28	0.813498	0.000321384	121.235	128.541	216.689	222.657	1.75747
ENSMUSG00000021758	Ddx4	315.142	0.807372	3.73694e-06	212.675	244.955	417.411	385.526	1.75002
ENSMUSG00000041920	Slc16a6	113.052	0.806844	0.00613109	82.1934	82.4602	117.468	170.085	1.74938
ENSMUSG00000019929	Dcn	853.027	0.791239	5.11635e-13	639.054	611.176	1064.06	1097.82	1.73056
ENSMUSG00000038515	Grtp1	103.133	0.790922	0.00861004	66.7821	84.0771	116.328	145.345	1.73018
ENSMUSG00000037613	Tnfrsf23	325.403	0.772638	7.71906e-06	228.087	252.231	383.197	438.098	1.70839
ENSMUSG00000034394	Lif	881.848	0.771757	6.55991e-13	659.602	643.513	1123.36	1100.91	1.70735
ENSMUSG00000031342	Gpm6b	125.983	0.754728	0.00511334	103.769	84.0771	167.649	148.438	1.68731
ENSMUSG00000030110	Ret	289.538	0.744963	2.56856e-05	212.675	219.894	374.074	351.509	1.67593
ENSMUSG00000020042	Btbd11	258.528	0.738817	7.73595e-05	194.182	193.216	336.438	310.276	1.66881
ENSMUSG00000031880	Rrad	308.592	0.737645	2.11295e-05	219.867	242.53	374.074	397.896	1.66745
ENSMUSG00000044033	Ccdc141	387.549	0.734351	1.33669e-05	251.717	329.032	476.716	492.731	1.66365
ENSMUSG00000109771	RP23-316L10.2	138.815	0.729214	0.00415772	94.5224	113.989	175.632	171.116	1.65774
ENSMUSG00000049411	Tmem241	73.319	0.727081	0.0463398	42.1241	67.9084	83.2542	99.9894	1.65529
ENSMUSG00000030091	Nup210	166.446	0.72662	0.00156651	121.235	129.349	212.127	203.071	1.65476
ENSMUSG00000047104	Pbp2	348.894	0.721647	3.07053e-05	232.196	293.461	449.345	420.574	1.64906
ENSMUSG00000039316	Rftn1	462.546	0.721548	8.40624e-06	295.896	400.983	577.077	576.228	1.64895
ENSMUSG00000042793	Lgr6	85.4924	0.721453	0.0237601	62.6725	66.2915	114.047	98.9586	1.64884
ENSMUSG00000029304	Spp1	1336.81	0.720447	1.25467e-14	1016.12	1003.27	1730.09	1597.77	1.64769
ENSMUSG00000004098	Col5a3	808.085	0.720396	2.70996e-09	553.778	665.341	1008.17	1005.05	1.64763
ENSMUSG00000041912	Tdrkh	497.424	0.716371	2.26238e-07	377.062	375.921	597.606	639.108	1.64304
ENSMUSG00000019806	Aig1	615.903	0.706076	1.95374e-08	461.31	474.55	783.502	744.251	1.63136
ENSMUSG00000021575	Ahrr	106.528	0.692641	0.0171831	71.9192	90.5445	136.856	126.791	1.61624
ENSMUSG00000040213	Ccbl2	246.857	0.689423	0.000394445	183.908	194.024	281.696	327.8	1.61264
ENSMUSG00000033355	Rtp4	149.794	0.675417	0.00834146	97.6046	132.583	171.07	197.917	1.59706
ENSMUSG00000063767	S100a7a	128.518	0.675268	0.0118365	111.988	86.5024	151.682	163.9	1.59689
ENSMUSG00000021772	Nkiras1	246.065	0.675034	0.000599729	170.551	207.767	309.067	296.876	1.59663
ENSMUSG00000052485	Tmem171	366.178	0.673519	3.17199e-05	273.293	291.036	423.114	477.269	1.59496
ENSMUSG00000049436	Upk1b	502.146	0.669146	1.8898e-06	380.144	395.324	581.639	651.477	1.59013
ENSMUSG00000017493	Igfbp4	194.563	0.667556	0.00167892	146.921	153.602	240.639	237.088	1.58838
ENSMUSG00000096965	RP23-251I6.1	198.077	0.667105	0.00171311	145.893	160.07	233.796	252.551	1.58788
ENSMUSG00000003948	Mmd	823.38	0.666932	1.44056e-09	633.916	638.662	1024.14	996.802	1.58769
ENSMUSG00000029771	Irf5	123.303	0.666493	0.0124297	89.3853	101.054	147.12	155.654	1.58721
ENSMUSG00000038781	Stap2	86.1523	0.665409	0.0346925	67.8095	65.4831	107.204	104.113	1.58602
ENSMUSG00000032549	Rab6b	207.319	0.660964	0.00190021	147.948	173.005	237.217	271.105	1.58114
ENSMUSG00000026158	Ogfrl1	225.502	0.658475	0.00139934	155.14	194.024	271.432	281.413	1.57841
ENSMUSG00000021591	Glrx	236.438	0.656063	0.000853685	178.771	188.365	271.432	307.184	1.57578
ENSMUSG00000010609	Psen2	322.154	0.648704	0.000256043	221.922	278.909	399.164	388.619	1.56776
ENSMUSG00000037010	Apln	297.734	0.64734	0.000239488	217.812	245.764	360.388	366.971	1.56628
ENSMUSG00000052544	St6galnac3	111.826	0.646218	0.0219822	85.2756	88.9277	149.401	123.698	1.56506
ENSMUSG00000112716	RP24-240E7.1	84.7871	0.643997	0.0481212	58.5628	73.5674	94.6589	112.359	1.56265
ENSMUSG00000041429	Nthl1	313.858	0.641301	0.000198682	232.196	257.89	369.512	395.834	1.55974
ENSMUSG00000020829	Slc46a1	297.716	0.639147	0.000333762	222.95	242.53	339.86	385.526	1.55741
ENSMUSG00000059540	Tcea2	153.908	0.635271	0.0102142	104.797	135.817	180.194	194.825	1.55323
ENSMUSG00000057346	Apol9a	163.716	0.62985	0.00760072	138.701	118.84	187.037	210.287	1.5474
ENSMUSG00000035042	Ccl5	233.537	0.629324	0.00128973	175.688	190.79	286.258	281.413	1.54684
ENSMUSG00000028840	Zfp593	112.071	0.616524	0.0276828	95.5498	81.6518	139.137	131.945	1.53318
ENSMUSG00000049950	Rpp38	488.835	0.614238	1.63215e-05	370.898	400.983	622.696	560.765	1.53075
ENSMUSG00000032578	Cish	99.252	0.613177	0.0371307	76.0289	80.8433	117.468	122.667	1.52962
ENSMUSG00000058900	Rsl1	244.557	0.607672	0.00142202	191.1	196.449	289.679	300.999	1.5238
ENSMUSG00000019590	Cyb561	98.2161	0.60343	0.0465246	70.8918	84.8855	107.204	129.883	1.51932
ENSMUSG00000022540	Rogdi	294.635	0.603085	0.00256954	191.1	275.676	337.579	374.187	1.51896
ENSMUSG00000008822	Acyp1	170.358	0.59746	0.0104637	120.208	150.369	209.846	201.01	1.51305
ENSMUSG00000045464	RP23-16O15.2	229.23	0.591651	0.00290952	189.045	177.047	261.167	289.66	1.50697
ENSMUSG00000085183	RP23-400P11.2	258.429	0.588527	0.00166065	211.648	201.3	323.893	296.876	1.50371
ENSMUSG00000039427	Alg1	562.111	0.587648	7.04965e-06	458.228	440.596	656.91	692.71	1.50279

## Sheet: Sheet2
Dataset EV5: Metascape analysis of C2 stage vs C1 stage-induced genes (padj<0.05, >1.5 fold, Wald chi-squared test, n=3)

## Sheet: C2_C1 Metascape
GroupID	Category	Term	Description	LogP	Log(q-value)	InTerm_InList	Genes	Symbols
1_Summary	GO Molecular Functions	GO:0030545	receptor regulator activity	-4.14706	-0.134101	12/537	11839,12981,15945,16878,20304,20361,20750,22413,30878,56811,227358,381493,19713,22029,16691,15558,19165,234515	Areg,Csf2,Cxcl10,Lif,Ccl5,Sema7a,Spp1,Wnt2,Apln,Dkk2,Erfe,S100a7a,Ret,Traf1,Krt8,Htr2a,Psen2,Inpp4b
1_Member	GO Molecular Functions	GO:0030545	receptor regulator activity	-4.14706	-0.134101	12/537	11839,12981,15945,16878,20304,20361,20750,22413,30878,56811,227358,381493	Areg,Csf2,Cxcl10,Lif,Ccl5,Sema7a,Spp1,Wnt2,Apln,Dkk2,Erfe,S100a7a
1_Member	GO Molecular Functions	GO:0048018	receptor ligand activity	-3.84975	-0.134101	11/491	11839,12981,15945,16878,20304,20361,20750,22413,30878,227358,381493	Areg,Csf2,Cxcl10,Lif,Ccl5,Sema7a,Spp1,Wnt2,Apln,Erfe,S100a7a
1_Member	GO Biological Processes	GO:0033630	positive regulation of cell adhesion mediated by integrin	-3.62401	-0.134101	3/21	16878,19713,20304	Lif,Ret,Ccl5
1_Member	GO Molecular Functions	GO:0005125	cytokine activity	-3.55855	-0.134101	7/216	11839,12981,15945,16878,20304,20750,22413	Areg,Csf2,Cxcl10,Lif,Ccl5,Spp1,Wnt2
1_Member	KEGG Pathway	mmu04668	TNF signaling pathway	-3.38854	-0.132589	5/107	12981,15945,16878,20304,22029	Csf2,Cxcl10,Lif,Ccl5,Traf1
1_Member	GO Biological Processes	GO:0033628	regulation of cell adhesion mediated by integrin	-2.69701	0	3/43	16878,19713,20304	Lif,Ret,Ccl5
1_Member	GO Biological Processes	GO:0042531	positive regulation of tyrosine phosphorylation of STAT protein	-2.36939	0	3/56	12981,16878,20304	Csf2,Lif,Ccl5
1_Member	GO Biological Processes	GO:0001892	embryonic placenta development	-2.34973	0	4/114	12981,16691,16878,22413	Csf2,Krt8,Lif,Wnt2
1_Member	GO Biological Processes	GO:0050730	regulation of peptidyl-tyrosine phosphorylation	-2.33555	0	6/265	11839,12981,15558,16878,19165,20304	Areg,Csf2,Htr2a,Lif,Psen2,Ccl5
1_Member	GO Biological Processes	GO:0050731	positive regulation of peptidyl-tyrosine phosphorylation	-2.22366	0	5/197	11839,12981,15558,16878,20304	Areg,Csf2,Htr2a,Lif,Ccl5
1_Member	GO Biological Processes	GO:0033627	cell adhesion mediated by integrin	-2.13413	0	3/68	16878,19713,20304	Lif,Ret,Ccl5
1_Member	GO Biological Processes	GO:0042509	regulation of tyrosine phosphorylation of STAT protein	-2.06585	0	3/72	12981,16878,20304	Csf2,Lif,Ccl5
1_Member	GO Biological Processes	GO:0002573	myeloid leukocyte differentiation	-2.01913	0	5/221	12981,16878,19165,20304,234515	Csf2,Lif,Psen2,Ccl5,Inpp4b
1_Member	GO Biological Processes	GO:0007260	tyrosine phosphorylation of STAT protein	-2.00172	0	3/76	12981,16878,20304	Csf2,Lif,Ccl5
2_Summary	GO Biological Processes	GO:0001503	ossification	-3.98916	-0.134101	10/393	11839,12411,14758,17313,17386,18605,20750,58185,140494,225998	Areg,Cbs,Gpm6b,Mgp,Mmp13,Enpp1,Spp1,Rsad2,Atp6v0a4,Rorb
2_Member	GO Biological Processes	GO:0001503	ossification	-3.98916	-0.134101	10/393	11839,12411,14758,17313,17386,18605,20750,58185,140494,225998	Areg,Cbs,Gpm6b,Mgp,Mmp13,Enpp1,Spp1,Rsad2,Atp6v0a4,Rorb
2_Member	GO Biological Processes	GO:0031214	biomineral tissue development	-2.57215	0	5/163	14758,17313,17386,18605,20750	Gpm6b,Mgp,Mmp13,Enpp1,Spp1
2_Member	GO Biological Processes	GO:0030278	regulation of ossification	-2.56361	0	6/238	11839,14758,17313,18605,58185,225998	Areg,Gpm6b,Mgp,Enpp1,Rsad2,Rorb
2_Member	GO Biological Processes	GO:0030282	bone mineralization	-2.27102	0	4/120	14758,17313,17386,18605	Gpm6b,Mgp,Mmp13,Enpp1
3_Summary	GO Biological Processes	GO:0009615	response to virus	-3.68683	-0.134101	8/274	15945,15957,16819,20304,27056,58185,67775,231655,20568,16803	Cxcl10,Ifit1,Lcn2,Ccl5,Irf5,Rsad2,Rtp4,Oasl1,Slpi,Lbp
3_Member	GO Biological Processes	GO:0009615	response to virus	-3.68683	-0.134101	8/274	15945,15957,16819,20304,27056,58185,67775,231655	Cxcl10,Ifit1,Lcn2,Ccl5,Irf5,Rsad2,Rtp4,Oasl1
3_Member	GO Biological Processes	GO:0045071	negative regulation of viral genome replication	-3.40945	-0.132589	4/59	20304,20568,58185,231655	Ccl5,Slpi,Rsad2,Oasl1
3_Member	GO Biological Processes	GO:0051607	defense response to virus	-3.37146	-0.132589	7/232	15945,15957,20304,27056,58185,67775,231655	Cxcl10,Ifit1,Ccl5,Irf5,Rsad2,Rtp4,Oasl1
3_Member	GO Biological Processes	GO:1903901	negative regulation of viral life cycle	-2.83065	0	4/84	20304,20568,58185,231655	Ccl5,Slpi,Rsad2,Oasl1
3_Member	GO Biological Processes	GO:0045069	regulation of viral genome replication	-2.61792	0	4/96	20304,20568,58185,231655	Ccl5,Slpi,Rsad2,Oasl1
3_Member	GO Biological Processes	GO:0048525	negative regulation of viral process	-2.52256	0	4/102	20304,20568,58185,231655	Ccl5,Slpi,Rsad2,Oasl1
3_Member	GO Biological Processes	GO:0019079	viral genome replication	-2.34973	0	4/114	20304,20568,58185,231655	Ccl5,Slpi,Rsad2,Oasl1
3_Member	GO Biological Processes	GO:0098542	defense response to other organism	-2.14375	0	10/691	15945,15957,16803,16819,20304,20568,27056,58185,67775,231655	Cxcl10,Ifit1,Lbp,Lcn2,Ccl5,Slpi,Irf5,Rsad2,Rtp4,Oasl1
4_Summary	GO Biological Processes	GO:1901623	regulation of lymphocyte chemotaxis	-3.56219	-0.134101	3/22	15945,18600,20304,16803,20750,27056,381493,17533,19713,56089,93692,225998,17082,58185,20361	Cxcl10,Padi2,Ccl5,Lbp,Spp1,Irf5,S100a7a,Mrc1,Ret,Ramp3,Glrx,Rorb,Il1rl1,Rsad2,Sema7a
4_Member	GO Biological Processes	GO:1901623	regulation of lymphocyte chemotaxis	-3.56219	-0.134101	3/22	15945,18600,20304	Cxcl10,Padi2,Ccl5
4_Member	KEGG Pathway	mmu04620	Toll-like receptor signaling pathway	-3.54462	-0.134101	5/99	15945,16803,20304,20750,27056	Cxcl10,Lbp,Ccl5,Spp1,Irf5
4_Member	GO Molecular Functions	GO:0042056	chemoattractant activity	-2.75693	0	3/41	15945,20304,381493	Cxcl10,Ccl5,S100a7a
4_Member	GO Biological Processes	GO:0030593	neutrophil chemotaxis	-2.60156	0	4/97	15945,16803,20304,20750	Cxcl10,Lbp,Ccl5,Spp1
4_Member	GO Biological Processes	GO:0071396	cellular response to lipid	-2.43929	0	10/626	15945,16803,17533,18600,19713,20304,20750,56089,93692,225998	Cxcl10,Lbp,Mrc1,Padi2,Ret,Ccl5,Spp1,Ramp3,Glrx,Rorb
4_Member	GO Biological Processes	GO:0048247	lymphocyte chemotaxis	-2.39147	0	3/55	15945,18600,20304	Cxcl10,Padi2,Ccl5
4_Member	GO Biological Processes	GO:0002688	regulation of leukocyte chemotaxis	-2.32297	0	4/116	15945,16803,18600,20304	Cxcl10,Lbp,Padi2,Ccl5
4_Member	GO Biological Processes	GO:1990266	neutrophil migration	-2.29674	0	4/118	15945,16803,20304,20750	Cxcl10,Lbp,Ccl5,Spp1
4_Member	GO Biological Processes	GO:2000401	regulation of lymphocyte migration	-2.28522	0	3/60	15945,18600,20304	Cxcl10,Padi2,Ccl5
4_Member	GO Biological Processes	GO:0071621	granulocyte chemotaxis	-2.27102	0	4/120	15945,16803,20304,20750	Cxcl10,Lbp,Ccl5,Spp1
4_Member	GO Biological Processes	GO:0070098	chemokine-mediated signaling pathway	-2.26514	0	3/61	15945,18600,20304	Cxcl10,Padi2,Ccl5
4_Member	GO Biological Processes	GO:0032722	positive regulation of chemokine production	-2.22607	0	3/63	16803,17082,20304	Lbp,Il1rl1,Ccl5
4_Member	GO Molecular Functions	GO:0043621	protein self-association	-2.18835	0	3/65	20304,58185,381493	Ccl5,Rsad2,S100a7a
4_Member	GO Biological Processes	GO:0030595	leukocyte chemotaxis	-2.09245	0	5/212	15945,16803,18600,20304,20750	Cxcl10,Lbp,Padi2,Ccl5,Spp1
4_Member	GO Biological Processes	GO:1990868	response to chemokine	-2.08252	0	3/71	15945,18600,20304	Cxcl10,Padi2,Ccl5
4_Member	GO Biological Processes	GO:1990869	cellular response to chemokine	-2.08252	0	3/71	15945,18600,20304	Cxcl10,Padi2,Ccl5
4_Member	GO Biological Processes	GO:0050920	regulation of chemotaxis	-2.04315	0	5/218	15945,16803,18600,20304,20361	Cxcl10,Lbp,Padi2,Ccl5,Sema7a
5_Summary	GO Biological Processes	GO:0043408	regulation of MAPK cascade	-3.53268	-0.134101	13/720	12411,15558,16010,16878,19713,19735,20304,20361,22029,24066,56089,76400,140577	Cbs,Htr2a,Igfbp4,Lif,Ret,Rgs2,Ccl5,Sema7a,Traf1,Spry4,Ramp3,Pbp2,Ankrd6
5_Member	GO Biological Processes	GO:0043408	regulation of MAPK cascade	-3.53268	-0.134101	13/720	12411,15558,16010,16878,19713,19735,20304,20361,22029,24066,56089,76400,140577	Cbs,Htr2a,Igfbp4,Lif,Ret,Rgs2,Ccl5,Sema7a,Traf1,Spry4,Ramp3,Pbp2,Ankrd6
5_Member	GO Biological Processes	GO:0000165	MAPK cascade	-3.225	-0.102627	13/776	12411,15558,16010,16878,19713,19735,20304,20361,22029,24066,56089,76400,140577	Cbs,Htr2a,Igfbp4,Lif,Ret,Rgs2,Ccl5,Sema7a,Traf1,Spry4,Ramp3,Pbp2,Ankrd6
5_Member	GO Biological Processes	GO:0023014	signal transduction by protein phosphorylation	-3.10755	-0.0100035	13/799	12411,15558,16010,16878,19713,19735,20304,20361,22029,24066,56089,76400,140577	Cbs,Htr2a,Igfbp4,Lif,Ret,Rgs2,Ccl5,Sema7a,Traf1,Spry4,Ramp3,Pbp2,Ankrd6
5_Member	GO Biological Processes	GO:0043410	positive regulation of MAPK cascade	-2.44986	0	9/523	15558,16010,16878,19713,20304,20361,22029,56089,140577	Htr2a,Igfbp4,Lif,Ret,Ccl5,Sema7a,Traf1,Ramp3,Ankrd6
6_Summary	GO Biological Processes	GO:0097191	extrinsic apoptotic signaling pathway	-3.3827	-0.132589	7/231	12981,16691,16819,19165,19713,22029,79201,17231,110175	Csf2,Krt8,Lcn2,Psen2,Ret,Traf1,Tnfrsf23,Mcpt8,Ggct
6_Member	GO Biological Processes	GO:0097191	extrinsic apoptotic signaling pathway	-3.3827	-0.132589	7/231	12981,16691,16819,19165,19713,22029,79201	Csf2,Krt8,Lcn2,Psen2,Ret,Traf1,Tnfrsf23
6_Member	GO Biological Processes	GO:2001236	regulation of extrinsic apoptotic signaling pathway	-2.56069	0	5/164	12981,19165,19713,22029,79201	Csf2,Psen2,Ret,Traf1,Tnfrsf23
6_Member	GO Biological Processes	GO:0097190	apoptotic signaling pathway	-2.02134	0	9/611	12981,16691,16819,17231,19165,19713,22029,79201,110175	Csf2,Krt8,Lcn2,Mcpt8,Psen2,Ret,Traf1,Tnfrsf23,Ggct
7_Summary	Reactome Gene Sets	R-MMU-381426	Regulation of Insulin-like Growth Factor (IGF) transport and uptake by Insulin-like Growth Factor Bi	-3.2624	-0.102627	5/114	16008,16010,20750,71898,223672	Igfbp2,Igfbp4,Spp1,Apol9b,Apol9a
7_Member	Reactome Gene Sets	R-MMU-381426	Regulation of Insulin-like Growth Factor (IGF) transport and uptake by Insulin-like Growth Factor Bi	-3.2624	-0.102627	5/114	16008,16010,20750,71898,223672	Igfbp2,Igfbp4,Spp1,Apol9b,Apol9a
7_Member	Reactome Gene Sets	R-MMU-8957275	Post-translational protein phosphorylation	-2.43339	0	4/108	16010,20750,71898,223672	Igfbp4,Spp1,Apol9b,Apol9a
8_Summary	GO Biological Processes	GO:0007169	transmembrane receptor protein tyrosine kinase signaling pathway	-3.25938	-0.102627	11/576	11839,13179,16008,16010,18605,19165,19713,24066,30878,93692,227358	Areg,Dcn,Igfbp2,Igfbp4,Enpp1,Psen2,Ret,Spry4,Apln,Glrx,Erfe
8_Member	GO Biological Processes	GO:0007169	transmembrane receptor protein tyrosine kinase signaling pathway	-3.25938	-0.102627	11/576	11839,13179,16008,16010,18605,19165,19713,24066,30878,93692,227358	Areg,Dcn,Igfbp2,Igfbp4,Enpp1,Psen2,Ret,Spry4,Apln,Glrx,Erfe
9_Summary	GO Biological Processes	GO:0034762	regulation of transmembrane transport	-3.23449	-0.102627	11/580	15945,18605,19165,19735,20271,56089,56437,93692,100647,216739,227358,14758,15558,20304,16819,66049,140494,234515,52466	Cxcl10,Enpp1,Psen2,Rgs2,Scn5a,Ramp3,Rrad,Glrx,Upk3b,Acsl6,Erfe,Gpm6b,Htr2a,Ccl5,Lcn2,Rogdi,Atp6v0a4,Inpp4b,Slc46a1
9_Member	GO Biological Processes	GO:0034762	regulation of transmembrane transport	-3.23449	-0.102627	11/580	15945,18605,19165,19735,20271,56089,56437,93692,100647,216739,227358	Cxcl10,Enpp1,Psen2,Rgs2,Scn5a,Ramp3,Rrad,Glrx,Upk3b,Acsl6,Erfe
9_Member	GO Biological Processes	GO:0043269	regulation of ion transport	-2.90579	0	12/737	14758,15558,15945,19165,19735,20271,20304,56089,56437,93692,216739,227358	Gpm6b,Htr2a,Cxcl10,Psen2,Rgs2,Scn5a,Ccl5,Ramp3,Rrad,Glrx,Acsl6,Erfe
9_Member	GO Biological Processes	GO:0098771	inorganic ion homeostasis	-2.75507	0	12/768	15558,15945,16819,18605,19165,20271,20304,56089,66049,140494,227358,234515	Htr2a,Cxcl10,Lcn2,Enpp1,Psen2,Scn5a,Ccl5,Ramp3,Rogdi,Atp6v0a4,Erfe,Inpp4b
9_Member	GO Biological Processes	GO:0006873	cellular ion homeostasis	-2.67965	0	11/680	15558,15945,16819,18605,19165,20304,56089,66049,140494,227358,234515	Htr2a,Cxcl10,Lcn2,Enpp1,Psen2,Ccl5,Ramp3,Rogdi,Atp6v0a4,Erfe,Inpp4b
9_Member	GO Biological Processes	GO:0043270	positive regulation of ion transport	-2.51983	0	7/326	15945,20271,20304,56089,93692,216739,227358	Cxcl10,Scn5a,Ccl5,Ramp3,Glrx,Acsl6,Erfe
9_Member	GO Biological Processes	GO:0010959	regulation of metal ion transport	-2.4297	0	8/430	15558,15945,19165,20271,20304,56089,56437,93692	Htr2a,Cxcl10,Psen2,Scn5a,Ccl5,Ramp3,Rrad,Glrx
9_Member	GO Biological Processes	GO:0055080	cation homeostasis	-2.3345	0	11/755	15558,15945,16819,19165,20271,20304,56089,66049,140494,227358,234515	Htr2a,Cxcl10,Lcn2,Psen2,Scn5a,Ccl5,Ramp3,Rogdi,Atp6v0a4,Erfe,Inpp4b
9_Member	GO Biological Processes	GO:1904062	regulation of cation transmembrane transport	-2.29842	0	7/358	15945,19165,19735,20271,56089,56437,93692	Cxcl10,Psen2,Rgs2,Scn5a,Ramp3,Rrad,Glrx
9_Member	GO Biological Processes	GO:0030003	cellular cation homeostasis	-2.2524	0	10/666	15558,15945,16819,19165,20304,56089,66049,140494,227358,234515	Htr2a,Cxcl10,Lcn2,Psen2,Ccl5,Ramp3,Rogdi,Atp6v0a4,Erfe,Inpp4b
9_Member	GO Biological Processes	GO:0034765	regulation of ion transmembrane transport	-2.11204	0	8/487	15945,19165,19735,20271,56089,56437,93692,216739	Cxcl10,Psen2,Rgs2,Scn5a,Ramp3,Rrad,Glrx,Acsl6
9_Member	GO Biological Processes	GO:0098655	cation transmembrane transport	-2.04483	0	10/715	15558,15945,19165,19735,20271,52466,56089,56437,93692,140494	Htr2a,Cxcl10,Psen2,Rgs2,Scn5a,Slc46a1,Ramp3,Rrad,Glrx,Atp6v0a4
10_Summary	Reactome Gene Sets	R-MMU-1474228	Degradation of the extracellular matrix	-3.03462	0	5/128	13179,17384,17386,20750,53867,320712,15945,20304	Dcn,Mmp10,Mmp13,Spp1,Col5a3,Abi3bp,Cxcl10,Ccl5
10_Member	Reactome Gene Sets	R-MMU-1474228	Degradation of the extracellular matrix	-3.03462	0	5/128	13179,17384,17386,20750,53867	Dcn,Mmp10,Mmp13,Spp1,Col5a3
10_Member	Reactome Gene Sets	R-MMU-1442490	Collagen degradation	-2.414	0	3/54	17384,17386,53867	Mmp10,Mmp13,Col5a3
10_Member	Reactome Gene Sets	R-MMU-2022090	Assembly of collagen fibrils and other multimeric structures	-2.34774	0	3/57	17384,17386,53867	Mmp10,Mmp13,Col5a3
10_Member	GO Molecular Functions	GO:0005518	collagen binding	-2.06585	0	3/72	13179,17386,320712	Dcn,Mmp13,Abi3bp
10_Member	GO Molecular Functions	GO:0005539	glycosaminoglycan binding	-2.05125	0	5/217	13179,15945,20304,53867,320712	Dcn,Cxcl10,Ccl5,Col5a3,Abi3bp
11_Summary	GO Biological Processes	GO:1903524	positive regulation of blood circulation	-2.72029	0	4/90	15558,19735,20271,30878,20304,56089	Htr2a,Rgs2,Scn5a,Apln,Ccl5,Ramp3
11_Member	GO Biological Processes	GO:1903524	positive regulation of blood circulation	-2.72029	0	4/90	15558,19735,20271,30878	Htr2a,Rgs2,Scn5a,Apln
11_Member	GO Biological Processes	GO:0045823	positive regulation of heart contraction	-2.69701	0	3/43	19735,20271,30878	Rgs2,Scn5a,Apln
11_Member	GO Biological Processes	GO:0010517	regulation of phospholipase activity	-2.39147	0	3/55	15558,19735,20304	Htr2a,Rgs2,Ccl5
11_Member	GO Biological Processes	GO:0045744	negative regulation of G protein-coupled receptor signaling pathway	-2.26514	0	3/61	19735,20304,30878	Rgs2,Ccl5,Apln
11_Member	GO Biological Processes	GO:0008277	regulation of G protein-coupled receptor signaling pathway	-2.11516	0	4/133	19735,20304,30878,56089	Rgs2,Ccl5,Apln,Ramp3
11_Member	GO Biological Processes	GO:0060191	regulation of lipase activity	-2.01739	0	3/75	15558,19735,20304	Htr2a,Rgs2,Ccl5

## Sheet: Sheet3
Dataset EV5: C3 stage vs C1 stage-induced genes (padj<0.05, >1.5 fold, Wald chi-squared test, n=3)

## Sheet: C3_C1
gene	Symbol	baseMean	log2FoldChange	pvalue	C1_1	C1_2	C1_3	C3_1	C3_2	C3_3	Ratio
ENSMUSG00000043613	Mmp3	23.5749	2.73802	9.67056e-09	6.71237	7.86674	3.55429	49.2008	38.4973	35.6178	6.67153
ENSMUSG00000016024	Lbp	73.3424	2.71797	0.000192447	3.35619	24.8105	29.3228	104.259	149.827	128.479	6.57948
ENSMUSG00000015533	Itga2	28.0147	2.45941	2.28992e-09	6.71237	9.077	9.77428	50.3723	48.9019	43.2502	5.4999
ENSMUSG00000050578	Mmp13	82.3409	2.41292	4.0795e-19	22.3746	19.9694	36.4314	120.659	150.868	143.743	5.3255
ENSMUSG00000064427	Gm22748	26.8921	2.34986	3.86986e-08	8.94983	10.8924	6.22	36.3149	46.821	52.1547	5.09774
ENSMUSG00000110588	RP23-98C9.5	17.5094	2.26382	9.59375e-06	5.59365	5.4462	7.10857	23.429	29.1331	34.3458	4.80263
ENSMUSG00000023467	Tulp2	15.1255	2.15438	0.000134224	5.59365	4.23593	7.10857	30.4576	28.0926	15.2648	4.45179
ENSMUSG00000081265	RP23-38E20.14	15.6441	2.07037	0.000391749	2.23746	9.68214	5.33143	23.429	35.3759	17.8089	4.19993
ENSMUSG00000029375	Cxcl15	19.6271	2.06872	0.000220124	2.23746	13.9181	5.33143	32.8005	40.5782	22.8972	4.19515
ENSMUSG00000028262	Clca3a2	21.7426	2.03158	9.34531e-06	10.0686	7.86674	7.99714	44.515	33.2949	26.7134	4.08852
ENSMUSG00000091997	RP24-422I18.5	39.3727	1.93396	9.94131e-09	15.6622	18.7591	14.2171	66.7725	68.6708	52.1547	3.82103
ENSMUSG00000108053	RP24-317F6.7	102.22	1.91891	6.55978e-18	34.6806	47.8056	44.4286	140.574	177.92	167.913	3.78138
ENSMUSG00000046318	Ccbe1	14.3841	1.91376	0.00111929	8.94983	3.6308	6.22	16.4003	33.2949	17.8089	3.7679
ENSMUSG00000047562	Mmp10	23.784	1.88638	0.00010821	5.59365	7.86674	16.8829	51.5437	35.3759	25.4413	3.69705
ENSMUSG00000074794	Arrdc3	1333.81	1.85003	2.51144e-106	545.94	607.554	580.237	2060.58	2043.48	2165.05	3.60507
ENSMUSG00000046634	Pkd1l1	38.4086	1.7624	2.9933e-07	13.4247	21.1797	16.8829	51.5437	56.1852	71.2357	3.39261
ENSMUSG00000108563	RP23-32A8.5	17.8927	1.74999	0.000280298	6.71237	7.2616	10.6629	30.4576	28.0926	24.1692	3.36356
ENSMUSG00000116836	RP24-100B13.5	22.468	1.73837	9.04049e-05	5.59365	13.9181	10.6629	35.1434	36.4163	33.0737	3.33657
ENSMUSG00000041046	Ramp3	48.6178	1.72254	4.4509e-09	19.0184	24.2053	23.9914	76.1441	70.7517	77.596	3.30016
ENSMUSG00000029925	Tbxas1	20.5963	1.71479	0.000135775	8.94983	8.47187	11.5514	37.4863	29.1331	27.9854	3.28248
ENSMUSG00000084497	Gm22107	18.4019	1.70984	0.000334518	6.71237	9.077	9.77428	33.972	22.8903	27.9854	3.27125
ENSMUSG00000097578	Gm26798	25.4273	1.70021	2.54862e-05	10.0686	11.4975	14.2171	44.515	35.3759	36.8899	3.24948
ENSMUSG00000029778	Adcyap1r1	23.55	1.66088	0.000234648	6.71237	15.7335	10.6629	42.1721	40.5782	25.4413	3.16209
ENSMUSG00000109784	RP23-50L10.1	14.8884	1.65045	0.00552756	4.47492	7.2616	9.77428	14.0574	38.4973	15.2648	3.13932
ENSMUSG00000097347	Gm17275	231.61	1.6499	2.9534e-22	98.4482	136.76	97.7428	331.52	388.094	337.097	3.13811
ENSMUSG00000087672	RP24-488O12.5	96.0759	1.6464	2.77164e-13	34.6806	55.6723	47.0943	149.945	141.503	147.56	3.13052
ENSMUSG00000049593	Lce1h	124.248	1.62877	1.22886e-15	44.7492	64.7493	71.0857	193.289	193.527	178.089	3.09249
ENSMUSG00000026712	Mrc1	36.8388	1.58116	5.40109e-05	12.306	29.0464	12.44	48.0294	53.0638	66.1474	2.99211
ENSMUSG00000034881	Tbxa2r	23.7607	1.56794	0.000327765	7.8311	10.2873	17.7714	41.0007	36.4163	29.2575	2.96482
ENSMUSG00000088632	Gm22314	16.2727	1.5576	0.00262542	10.0686	7.86674	7.10857	16.4003	33.2949	22.8972	2.94364
ENSMUSG00000115417	RP24-226L18.2	13.8751	1.55459	0.00678166	4.47492	9.077	7.10857	11.7145	22.8903	27.9854	2.9375
ENSMUSG00000105852	RP23-169H9.3	18.0642	1.52208	0.00158181	10.0686	9.077	8.88571	35.1434	19.7689	25.4413	2.87206
ENSMUSG00000112229	RP23-55A6.4	19.6083	1.51865	0.0039343	3.35619	13.9181	12.44	31.6291	38.4973	17.8089	2.86524
ENSMUSG00000078240	Gm3550	25.8681	1.50464	0.00056351	7.8311	15.1283	16.8829	24.6004	43.6996	47.0664	2.83753
ENSMUSG00000064451	Snora23	17.1295	1.5004	0.00203644	5.59365	10.8924	9.77428	24.6004	23.9307	27.9854	2.82922
ENSMUSG00000017002	Slpi	59.5058	1.50027	7.57926e-07	17.8997	39.9388	33.7657	94.8873	96.7634	73.7798	2.82896
ENSMUSG00000104156	RP23-371A16.2	45.5849	1.47906	8.88062e-07	20.1371	26.6259	24.88	70.2869	71.7922	59.7871	2.78768
ENSMUSG00000060131	Atp8b4	30.7994	1.45873	0.000706228	19.0184	18.7591	11.5514	23.429	62.428	49.6105	2.74866
ENSMUSG00000020656	Grhl1	20.5836	1.4468	0.00717977	5.59365	12.1027	15.1057	12.8859	44.7401	33.0737	2.72602
ENSMUSG00000102964	RP24-321N12.1	34.7844	1.43985	0.000118376	20.1371	22.3899	13.3286	35.1434	54.1043	63.6033	2.71292
ENSMUSG00000041827	Oasl1	55.3673	1.43264	8.28064e-06	20.1371	39.9388	28.4343	77.3155	104.047	62.3312	2.6994
ENSMUSG00000062345	Serpinb2	198.624	1.40693	1.9051e-19	100.686	119.211	104.851	270.604	303.816	292.575	2.65172
ENSMUSG00000037033	Clca3b	16.856	1.40054	0.00855857	7.8311	6.05134	14.2171	32.8005	24.9712	15.2648	2.63999
ENSMUSG00000034057	Myrfl	23.0459	1.40034	0.00385704	12.306	13.9181	11.5514	55.058	18.7284	26.7134	2.63963
ENSMUSG00000097042	RP23-413D14.9	257.054	1.38778	7.95497e-24	143.197	144.627	138.617	346.749	396.418	372.715	2.61676
ENSMUSG00000112288	RP24-388M1.4	19.0323	1.38023	0.00356581	11.1873	10.8924	9.77428	28.1147	36.4163	17.8089	2.60309
ENSMUSG00000087629	RP23-293I3.3	14.6518	1.37985	0.0113892	10.0686	4.23593	10.6629	21.0861	17.6879	24.1692	2.60241
ENSMUSG00000024409	Psors1c2	21.2797	1.37922	0.0012082	12.306	10.8924	12.44	26.9433	33.2949	31.8016	2.60128
ENSMUSG00000102324	RP23-456B9.18	19.5009	1.36773	0.00496392	15.6622	12.7078	4.44286	28.1147	28.0926	27.9854	2.58064
ENSMUSG00000071552	Tigit	57.9627	1.35971	0.000113106	13.4247	46.5953	35.5429	100.745	73.8731	77.596	2.56634
ENSMUSG00000042286	Stab1	12.9611	1.35892	0.0242763	3.35619	11.4975	6.22	11.7145	20.8093	24.1692	2.56493
ENSMUSG00000055030	Sprr2e	19.4528	1.34105	0.00355915	15.6622	9.077	8.88571	23.429	29.1331	30.5296	2.53335
ENSMUSG00000050762	Prss27	35.0681	1.33721	0.000106245	17.8997	16.3386	25.7686	51.5437	53.0638	45.7944	2.52663
ENSMUSG00000029378	Areg	312.735	1.32977	2.1704e-20	166.691	206.956	157.277	468.579	415.146	461.76	2.51363
ENSMUSG00000030330	Ing4	56.8986	1.32711	1.73864e-06	31.3244	36.9131	28.4343	66.7725	86.3587	91.5887	2.50899
ENSMUSG00000028927	Padi2	39.0364	1.32078	7.73832e-05	16.7809	27.8361	21.3257	65.6011	53.0638	49.6105	2.49802
ENSMUSG00000042985	Upk3b	34.2737	1.31922	0.000122223	23.4933	15.7335	20.4371	49.2008	50.9829	45.7944	2.49531
ENSMUSG00000027368	Dusp2	28.185	1.30604	0.000479652	15.6622	14.5232	18.66	45.6865	36.4163	38.162	2.47261
ENSMUSG00000022330	Osr2	15.2579	1.30351	0.0420109	0	11.4975	14.2171	21.0861	21.8498	22.8972	2.46829
ENSMUSG00000075576	RP23-395E10.9	44.0277	1.29524	2.24918e-05	24.612	28.4413	23.1029	53.8866	71.7922	62.3312	2.45418
ENSMUSG00000085178	Kdm6bos	14.6676	1.29351	0.0119119	6.71237	9.68214	8.88571	22.2575	23.9307	16.5369	2.45124
ENSMUSG00000101678	RP23-154K6.2	15.4489	1.29144	0.0203098	6.71237	13.3129	6.22	32.8005	14.5665	19.081	2.44772
ENSMUSG00000061769	Klra6	15.3541	1.28078	0.0277517	7.8311	10.8924	7.99714	32.8005	24.9712	7.63239	2.4297
ENSMUSG00000079076	RP23-359M9.5	15.855	1.27365	0.024469	2.23746	13.3129	11.5514	21.0861	29.1331	17.8089	2.41773
ENSMUSG00000035258	Abi3bp	141.51	1.26241	4.31065e-13	82.786	86.5341	79.9714	188.603	198.729	212.435	2.39896
ENSMUSG00000046259	Sprr2h	15.3146	1.26004	0.0211369	4.47492	11.4975	10.6629	21.0861	30.1735	13.9927	2.39503
ENSMUSG00000077380	Gm22661	16.7413	1.2557	0.0137172	7.8311	13.3129	7.99714	15.2288	28.0926	27.9854	2.38782
ENSMUSG00000029664	Tfpi2	18.8702	1.25504	0.0290914	13.4247	14.5232	5.33143	48.0294	16.6475	15.2648	2.38673
ENSMUSG00000040231	Syngr4	14.9033	1.25488	0.0194507	5.59365	11.4975	8.88571	15.2288	29.1331	19.081	2.38647
ENSMUSG00000029134	Plb1	34.7391	1.24576	0.000496478	15.6622	27.231	17.7714	44.515	44.7401	58.515	2.37143
ENSMUSG00000027801	Tm4sf4	32.8355	1.24158	0.000301376	19.0184	17.5489	22.2143	49.2008	45.7805	43.2502	2.36458
ENSMUSG00000025500	Lmntd2	19.579	1.22235	0.00612959	13.4247	12.1027	9.77428	32.8005	23.9307	25.4413	2.33326
ENSMUSG00000105514	RP24-226L20.1	26.4329	1.1986	0.00320396	23.4933	13.9181	11.5514	37.4863	41.6187	30.5296	2.29517
ENSMUSG00000077285	Gm26394	16.7335	1.19535	0.0118586	7.8311	10.8924	11.5514	22.2575	24.9712	22.8972	2.29
ENSMUSG00000113078	RP23-204L16.5	16.0466	1.19534	0.0218472	11.1873	13.3129	4.44286	21.0861	20.8093	25.4413	2.28999
ENSMUSG00000039109	F13a1	31.8545	1.19169	0.00283901	11.1873	29.6515	15.9943	39.8292	49.9424	44.5223	2.2842
ENSMUSG00000054409	Tmem74	27.7467	1.18987	0.00763481	7.8311	26.6259	15.1057	37.4863	48.9019	30.5296	2.28133
ENSMUSG00000097004	RP23-137J12.1	20.0448	1.18224	0.0138055	6.71237	12.1027	17.7714	24.6004	37.4568	21.6251	2.2693
ENSMUSG00000097660	Gm26762	12.9595	1.16485	0.0414052	10.0686	10.2873	3.55429	15.2288	20.8093	17.8089	2.24211
ENSMUSG00000087442	RP23-368M21.4	18.4252	1.15917	0.0331504	6.71237	7.86674	19.5486	35.1434	14.5665	26.7134	2.23329
ENSMUSG00000041362	Shtn1	24.8899	1.15581	0.0051915	15.6622	16.9437	13.3286	29.2862	27.0521	47.0664	2.2281
ENSMUSG00000044081	Zfp85os	17.6422	1.14268	0.0422092	4.47492	18.7591	8.88571	15.2288	34.3354	24.1692	2.2079
ENSMUSG00000088108	Snora47	15.4705	1.12588	0.0215952	11.1873	8.47187	9.77428	19.9146	21.8498	21.6251	2.18234
ENSMUSG00000003279	Dlgap1	20.022	1.11829	0.043862	2.23746	12.1027	23.1029	28.1147	29.1331	25.4413	2.1709
ENSMUSG00000108037	RP24-503A2.6	14.233	1.11724	0.0293882	7.8311	8.47187	10.6629	21.0861	20.8093	16.5369	2.16932
ENSMUSG00000065738	Gm24494	54.0611	1.11653	6.92029e-05	26.8495	33.2824	41.7629	80.8299	66.5899	75.0519	2.16825
ENSMUSG00000110706	RP24-77I7.2	22.8449	1.11261	0.0137091	6.71237	16.3386	19.5486	26.9433	28.0926	39.434	2.16236
ENSMUSG00000090086	AC158114.3	112.57	1.11216	2.53059e-07	62.6488	90.1649	58.6457	156.974	146.706	160.28	2.16169
ENSMUSG00000109940	RP24-392H7.4	36.2749	1.11142	0.00262974	13.4247	30.2567	23.9914	63.2582	44.7401	41.9781	2.16058
ENSMUSG00000091534	RP23-359K10.5	14.2877	1.11082	0.0357906	6.71237	12.7078	7.10857	17.5717	18.7284	22.8972	2.15968
ENSMUSG00000037940	Inpp4b	37.9493	1.10838	0.00168039	20.1371	26.0207	25.7686	64.4296	58.2661	33.0737	2.15604
ENSMUSG00000108573	RP24-399H16.1	45.4435	1.10746	0.00100995	26.8495	39.9388	18.66	72.6298	62.428	52.1547	2.15466
ENSMUSG00000040653	Ppp1r14c	49.8972	1.10458	0.000382948	21.2558	40.544	31.9886	72.6298	76.9945	55.9709	2.15036
ENSMUSG00000020641	Rsad2	41.5233	1.10293	0.000710521	24.612	33.2824	20.4371	46.8579	60.3471	63.6033	2.1479
ENSMUSG00000107879	RP24-363O21.3	29.2691	1.1019	0.00391075	20.1371	21.1797	14.2171	49.2008	30.1735	40.7061	2.14637
ENSMUSG00000002797	Ggct	535.476	1.0957	1.73923e-23	338.975	369.737	313.666	701.697	763.702	725.077	2.13717
ENSMUSG00000085614	RP23-203A12.2	14.7468	1.09296	0.0373005	11.1873	10.8924	6.22	22.2575	23.9307	13.9927	2.13311
ENSMUSG00000097197	9530027J09Rik	21.7736	1.08816	0.0104625	11.1873	15.1283	15.1057	23.429	30.1735	35.6178	2.12603
ENSMUSG00000026875	Traf1	189.695	1.08295	1.35176e-10	105.161	145.232	111.96	256.547	267.4	251.869	2.11836
ENSMUSG00000090582	RP23-111F7.2	65.777	1.08248	1.05467e-05	45.8679	38.7285	42.6514	96.0587	87.3992	83.9563	2.11767
ENSMUSG00000032854	Ugt8a	29.1877	1.0811	0.00757746	13.4247	14.5232	28.4343	44.515	43.6996	30.5296	2.11565
ENSMUSG00000042417	Ccno	33.7646	1.07809	0.00652537	25.7308	26.6259	12.44	32.8005	42.6591	62.3312	2.11124
ENSMUSG00000105679	RP23-307I19.1	14.0058	1.07587	0.0376826	6.71237	10.2873	9.77428	19.9146	20.8093	16.5369	2.10799
ENSMUSG00000102323	RP24-482A24.12	25.1623	1.07319	0.0283301	13.4247	27.231	7.10857	23.429	41.6187	38.162	2.10408
ENSMUSG00000030091	Nup210	216.306	1.07309	2.88422e-13	132.01	142.812	142.171	285.833	275.724	319.288	2.10393
ENSMUSG00000024039	Cbs	41.6902	1.06653	0.00245764	14.5435	36.308	28.4343	50.3723	53.0638	67.4195	2.09439
ENSMUSG00000075569	Rsph10b	21.1613	1.06406	0.0352581	3.35619	18.154	18.66	32.8005	26.0117	27.9854	2.0908
ENSMUSG00000036192	Rorb	102.345	1.06164	2.92451e-07	55.9365	73.2212	68.42	152.288	133.18	131.023	2.08731
ENSMUSG00000027313	Chac1	272.305	1.06126	7.01886e-14	153.266	178.514	196.374	388.921	374.568	342.186	2.08675
ENSMUSG00000071324	Armc2	16.3913	1.05507	0.0317322	8.94983	12.1027	10.6629	29.2862	20.8093	16.5369	2.07782
ENSMUSG00000026822	Lcn2	40.7993	1.04853	0.00484901	16.7809	30.2567	31.9886	32.8005	65.5494	67.4195	2.06842
ENSMUSG00000104453	WI1-1616M8.3	42.6899	1.03106	0.00125014	20.1371	32.0721	31.1	69.1154	54.1043	49.6105	2.04353
ENSMUSG00000020607	Fam84a	176.364	1.02795	1.30759e-10	116.348	113.16	119.069	260.061	232.024	217.523	2.03912
ENSMUSG00000006724	Cyp27b1	36.7596	1.02445	0.00329069	19.0184	31.467	21.3257	39.8292	59.3066	49.6105	2.03418
ENSMUSG00000029864	Gstk1	29.9943	1.01757	0.00837946	12.306	24.8105	21.3257	44.515	31.214	45.7944	2.0245
ENSMUSG00000031549	Ido2	26.0734	1.01697	0.0104782	13.4247	22.3899	15.1057	41.0007	30.1735	34.3458	2.02366
ENSMUSG00000095868	Gm23136	29.1108	1.01377	0.00489275	19.0184	19.3643	19.5486	41.0007	42.6591	33.0737	2.01918
ENSMUSG00000103590	RP23-370O17.1	21.2354	1.00952	0.026199	11.1873	18.7591	11.5514	26.9433	20.8093	38.162	2.01324
ENSMUSG00000056296	Synpr	42.0144	1.00766	0.00300195	16.7809	38.7285	26.6571	58.5724	54.1043	57.2429	2.01065
ENSMUSG00000024610	Cd74	29.5096	1.00414	0.00632433	23.4933	16.3386	19.5486	42.1721	32.2545	43.2502	2.00575
ENSMUSG00000049382	Krt8	39.0633	1.00146	0.00168812	26.8495	22.9951	28.4343	53.8866	43.6996	58.515	2.00202
ENSMUSG00000030218	Mgp	44.0614	0.992348	0.000686576	26.8495	30.2567	31.1	58.5724	60.3471	57.2429	1.98942
ENSMUSG00000085072	Ict1os	27.711	0.990492	0.0125579	16.7809	17.5489	21.3257	23.429	42.6591	44.5223	1.98686
ENSMUSG00000099068	Gm27861	19.482	0.990266	0.0423975	12.306	19.9694	6.22	26.9433	26.0117	25.4413	1.98655
ENSMUSG00000115284	RP23-284G10.5	16.6954	0.983112	0.0401811	10.0686	12.7078	10.6629	28.1147	20.8093	17.8089	1.97673
ENSMUSG00000085174	AC158162.4	15.7906	0.981093	0.0455273	12.306	11.4975	7.99714	21.0861	17.6879	24.1692	1.97396
ENSMUSG00000105349	RP23-314O1.1	37.1667	0.978399	0.00667411	16.7809	35.7029	21.3257	56.2295	50.9829	41.9781	1.97028
ENSMUSG00000108042	RP23-4F16.14	26.0614	0.969999	0.0127871	19.0184	16.3386	17.7714	25.7719	40.5782	36.8899	1.95884
ENSMUSG00000116657	RP23-189L19.10	90.344	0.967261	1.61637e-05	45.8679	67.775	68.42	120.659	124.856	114.486	1.95513
ENSMUSG00000106904	RP23-446B13.7	36.4906	0.964986	0.010722	15.6622	35.7029	21.3257	43.3436	40.5782	62.3312	1.95204
ENSMUSG00000019737	Syne4	25.7673	0.961756	0.0497307	6.71237	28.4413	15.9943	42.1721	21.8498	39.434	1.94768
ENSMUSG00000108878	RP24-343G19.3	23.6395	0.959006	0.0257835	13.4247	19.3643	15.1057	22.2575	43.6996	27.9854	1.94397
ENSMUSG00000087026	AC163703.7	42.0418	0.958927	0.00185544	29.087	29.6515	26.6571	53.8866	46.821	66.1474	1.94386
ENSMUSG00000037106	Fer1l6	35.8327	0.953884	0.00424731	22.3746	24.2053	26.6571	53.8866	50.9829	36.8899	1.93708
ENSMUSG00000102929	RP23-191A19.1	56.1818	0.949082	0.000676248	31.3244	38.1234	45.3171	60.9153	86.3587	75.0519	1.93064
ENSMUSG00000053925	RP23-358M7.2	48.713	0.947022	0.00104308	25.7308	34.4926	39.0971	60.9153	69.7113	62.3312	1.92789
ENSMUSG00000049907	Rasl11b	29.9151	0.941624	0.0155823	23.4933	26.0207	11.5514	37.4863	36.4163	44.5223	1.92069
ENSMUSG00000044250	Pced1b	32.1607	0.936582	0.017114	26.8495	28.4413	10.6629	39.8292	42.6591	44.5223	1.91399
ENSMUSG00000114369	RP24-67N17.5	67.7211	0.936155	0.000300944	35.7993	54.462	47.9828	103.087	87.3992	77.596	1.91342
ENSMUSG00000034997	Htr2a	87.5451	0.924709	5.98563e-05	49.2241	67.1698	63.9771	106.602	135.261	103.037	1.8983
ENSMUSG00000086779	RP23-306D20.5	33.8327	0.923354	0.0209469	32.4432	27.231	10.6629	38.6578	52.0233	41.9781	1.89652
ENSMUSG00000105742	RP24-347B12.1	61.0122	0.922086	0.000673255	34.6806	41.7542	49.76	94.8873	80.1159	64.8753	1.89485
ENSMUSG00000036390	Gadd45a	158.237	0.916493	1.94243e-07	96.2107	123.447	107.517	228.432	208.093	185.722	1.88752
ENSMUSG00000026360	Rgs2	94.1983	0.911409	2.22325e-05	62.6488	70.1955	63.0886	112.459	143.584	113.214	1.88088
ENSMUSG00000020566	Atp6v1c2	33.6826	0.90337	0.0134621	21.2558	20.5745	28.4343	45.6865	30.1735	55.9709	1.87043
ENSMUSG00000040183	Ankrd6	96.1742	0.902525	1.57625e-05	66.005	75.6417	58.6457	119.488	130.058	127.207	1.86934
ENSMUSG00000026069	Il1rl1	659.687	0.90007	3.36153e-18	451.967	493.789	433.623	817.67	917.692	843.379	1.86616
ENSMUSG00000039323	Igfbp2	96.8489	0.900011	1.83793e-05	62.6488	77.4571	61.3114	121.831	121.735	136.111	1.86608
ENSMUSG00000084845	Tmem240	37.068	0.898659	0.00927379	21.2558	21.7848	34.6543	58.5724	41.6187	44.5223	1.86433
ENSMUSG00000020407	Upp1	127.194	0.879658	1.8284e-05	69.3612	88.3495	110.183	146.431	175.839	173.001	1.83994
ENSMUSG00000064672	Gm22806	27.992	0.876839	0.0186763	16.7809	17.5489	24.88	39.8292	33.2949	35.6178	1.83635
ENSMUSG00000038393	Txnip	1117.38	0.875453	1.44824e-25	784.229	763.073	818.374	1426.82	1405.67	1506.13	1.83458
ENSMUSG00000046610	Oacyl	86.8181	0.873407	0.000285083	55.9365	68.9852	58.6457	112.459	138.382	86.5004	1.83198
ENSMUSG00000097772	RP23-325M7.3	952.372	0.872576	4.18002e-18	651.1	748.55	615.78	1237.05	1278.73	1183.02	1.83093
ENSMUSG00000087528	RP23-160G19.3	80.8239	0.865934	9.20686e-05	50.3428	61.1185	59.5343	108.945	101.966	103.037	1.82252
ENSMUSG00000038264	Sema7a	1238.52	0.865722	1.61597e-25	854.709	919.803	855.694	1661.11	1547.17	1592.63	1.82225
ENSMUSG00000105677	RP24-500I24.4	38.6687	0.858915	0.00936975	24.612	35.7029	21.3257	49.2008	54.1043	47.0664	1.81367
ENSMUSG00000022438	Parvb	384.651	0.85591	1.85304e-11	242.764	294.095	282.566	511.923	527.517	449.039	1.8099
ENSMUSG00000057359	RP23-71G16.2	27.3092	0.854167	0.0328584	13.4247	27.8361	15.9943	35.1434	33.2949	38.162	1.80771
ENSMUSG00000056718	RP23-307E15.3	51.744	0.851097	0.00230272	32.4432	42.9645	34.6543	64.4296	74.9136	61.0591	1.80387
ENSMUSG00000103445	RP24-282D16.4	41.616	0.847847	0.0135999	20.1371	36.308	31.9886	42.1721	70.7517	48.3385	1.79981
ENSMUSG00000022157	Mcpt8	183.712	0.846234	5.37821e-07	108.517	136.155	147.503	243.661	213.296	253.141	1.7978
ENSMUSG00000113328	RP24-512K3.7	271.478	0.844923	2.77527e-09	166.691	213.612	199.929	332.691	372.487	343.458	1.79617
ENSMUSG00000031297	Slc7a3	104.593	0.835727	4.58569e-05	69.3612	87.1392	67.5314	124.174	139.423	139.927	1.78476
ENSMUSG00000105368	RP23-459I1.3	28.7247	0.835439	0.0224949	15.6622	24.2053	21.3257	38.6578	34.3354	38.162	1.7844
ENSMUSG00000086342	RP23-325M14.7	21.8556	0.835063	0.0465629	15.6622	16.9437	14.2171	28.1147	21.8498	34.3458	1.78393
ENSMUSG00000000031	H19	24.4984	0.832783	0.0406012	20.1371	15.1283	17.7714	31.6291	22.8903	39.434	1.78112
ENSMUSG00000041923	Nol4	142.017	0.831183	0.00010636	67.1238	118.001	119.069	183.917	170.637	193.354	1.77914
ENSMUSG00000074039	RP24-180M2.2	59.0907	0.830189	0.00202656	31.3244	47.2004	47.9828	82.0013	69.7113	76.3239	1.77792
ENSMUSG00000057346	Apol9a	195.585	0.829915	8.12761e-08	151.028	141.601	130.62	229.604	272.602	248.053	1.77758
ENSMUSG00000115017	RP23-120K16.6	22.9932	0.82864	0.0401551	16.7809	19.3643	13.3286	29.2862	31.214	27.9854	1.77601
ENSMUSG00000097277	WI1-1616M8.2	102.87	0.825826	7.68251e-05	76.0736	82.9033	63.0886	147.602	127.977	119.574	1.77255
ENSMUSG00000101970	RP23-32A8.1	427.196	0.822195	2.90727e-12	304.294	288.044	334.991	578.695	548.326	508.826	1.76809
ENSMUSG00000104761	RP23-7M16.1	44.2178	0.82134	0.00563101	38.0368	30.8618	27.5457	57.4009	59.3066	52.1547	1.76705
ENSMUSG00000024871	Doc2g	150.139	0.813521	1.15084e-06	104.042	111.345	111.071	183.917	206.012	184.449	1.7575
ENSMUSG00000091784	RP23-185G9.2	30.1652	0.811401	0.023569	21.2558	18.154	26.6571	35.1434	41.6187	38.162	1.75492
ENSMUSG00000037613	Tnfrsf23	378.494	0.809902	5.77369e-10	248.358	297.726	277.234	466.236	540.002	441.407	1.75309
ENSMUSG00000059540	Tcea2	183.437	0.803531	1.02357e-06	114.11	136.155	149.28	216.718	229.943	254.413	1.74537
ENSMUSG00000020083	RP23-459M2.1	47.8164	0.802623	0.0114599	21.2558	40.544	41.7629	67.944	64.5089	50.8826	1.74427
ENSMUSG00000042246	Tmc7	41.6035	0.801891	0.0162897	21.2558	41.7542	26.6571	48.0294	57.2257	54.6988	1.74338
ENSMUSG00000024121	Atp6v0c	504.697	0.801471	2.96927e-14	360.231	383.05	358.983	664.211	606.592	655.114	1.74288
ENSMUSG00000034459	Ifit1	183.332	0.800407	1.33454e-06	116.348	143.417	140.394	237.804	255.955	206.075	1.74159
ENSMUSG00000100629	RP23-378G22.3	101.632	0.800402	0.000107895	69.3612	85.929	65.7543	134.716	121.735	132.295	1.74159
ENSMUSG00000047604	Frat2	96.5299	0.798653	0.000623724	49.2241	87.1392	72.8628	130.031	116.532	123.39	1.73948
ENSMUSG00000077167	Gm24119	76.4083	0.796235	0.000616131	50.3428	65.3544	50.6486	100.745	94.6825	96.677	1.73656
ENSMUSG00000070822	Zscan18	72.5453	0.79597	0.00382185	32.4432	67.775	56.8686	97.2302	84.2778	96.677	1.73624
ENSMUSG00000111058	RP23-449K22.2	29.5527	0.795675	0.0262552	21.2558	25.4156	17.7714	37.4863	38.4973	36.8899	1.73589
ENSMUSG00000064380	Gm26448	34.846	0.790868	0.0187197	26.8495	24.2053	25.7686	33.972	49.9424	48.3385	1.73011
ENSMUSG00000009145	Dqx1	87.3093	0.790122	0.00132932	45.8679	74.4314	70.1971	90.2015	124.856	118.302	1.72922
ENSMUSG00000028444	Cntfr	29.9941	0.789431	0.0363706	15.6622	29.6515	19.5486	39.8292	33.2949	41.9781	1.72839
ENSMUSG00000105607	RP23-7M16.2	29.5678	0.788274	0.0473978	27.9682	24.8105	12.44	29.2862	44.7401	38.162	1.72701
ENSMUSG00000033594	Spata2l	66.6442	0.786325	0.00236024	45.8679	55.0671	45.3171	101.916	84.2778	67.4195	1.72468
ENSMUSG00000034127	Tspan8	72.3956	0.783745	0.00129874	42.5117	55.0671	61.3114	103.087	88.4397	83.9563	1.72159
ENSMUSG00000068854	Hist2h2be	127.18	0.783154	2.06874e-05	104.042	88.3495	88.8571	171.031	146.706	164.096	1.72089
ENSMUSG00000038515	Grtp1	122.311	0.78298	6.06956e-05	72.7174	102.873	92.4114	161.66	159.191	145.015	1.72068
ENSMUSG00000086401	AC161348.3	87.6242	0.780438	0.000216552	61.5301	65.9596	65.7543	104.259	117.573	110.67	1.71765
ENSMUSG00000052563	RP23-79E13.6	116.915	0.779307	0.000742657	73.8361	113.765	68.42	166.346	129.018	150.104	1.71631
ENSMUSG00000038600	Atp6v0a4	187.936	0.765266	2.58593e-06	133.129	153.099	130.62	251.861	252.833	206.075	1.69968
ENSMUSG00000077222	Gm22270	62.0003	0.763539	0.00208264	48.1054	42.3593	47.9828	79.6584	80.1159	73.7798	1.69765
ENSMUSG00000020638	Cmpk2	26.8767	0.762768	0.038331	17.8997	21.1797	20.4371	35.1434	32.2545	34.3458	1.69674
ENSMUSG00000036168	Ccdc38	100.732	0.76051	0.000202065	68.2425	78.6674	76.4171	121.831	115.492	143.743	1.69409
ENSMUSG00000038295	Atg9b	68.7843	0.757851	0.00790267	36.9181	53.8569	62.2	92.5444	106.128	61.0591	1.69097
ENSMUSG00000101122	RP23-16N14.5	69.3573	0.757686	0.00210476	57.0552	55.6723	41.7629	79.6584	85.3183	96.677	1.69078
ENSMUSG00000064032	AC132148.3	100.177	0.75576	0.000279317	62.6488	84.7187	74.64	118.316	125.897	134.839	1.68852
ENSMUSG00000034855	Cxcl10	315.647	0.753139	2.08988e-09	217.033	254.156	231.917	388.921	403.701	398.156	1.68546
ENSMUSG00000036452	Arhgap26	67.5623	0.751017	0.00407583	45.8679	60.5134	43.54	100.745	70.7517	83.9563	1.68298
ENSMUSG00000020333	Acsl6	50.5084	0.746012	0.0110428	31.3244	45.9901	34.6543	58.5724	56.1852	76.3239	1.67715
ENSMUSG00000032578	Cish	127.525	0.744502	9.75424e-05	82.786	112.555	88.8571	156.974	167.515	156.464	1.6754
ENSMUSG00000097379	RP24-81G10.3	225.174	0.744159	2.16404e-06	158.86	155.519	191.043	244.833	295.493	305.296	1.675
ENSMUSG00000058743	Kcnj14	44.6178	0.738383	0.0226448	40.2743	28.4413	31.9886	56.2295	39.5377	71.2357	1.6683
ENSMUSG00000038725	Pkhd1l1	43.0989	0.738219	0.0174629	29.087	41.1491	25.7686	55.058	54.1043	53.4267	1.66811
ENSMUSG00000087819	Gm25117	31.3368	0.737321	0.0378158	25.7308	18.7591	26.6571	33.972	44.7401	38.162	1.66708
ENSMUSG00000038227	Hoxa9	47.0507	0.732633	0.0187444	31.3244	35.7029	39.0971	69.1154	67.6303	39.434	1.66167
ENSMUSG00000030592	Ryr1	41.6345	0.730813	0.0240611	39.1555	34.4926	20.4371	51.5437	52.0233	52.1547	1.65957
ENSMUSG00000004661	Arid3b	150.982	0.729	1.59344e-05	102.923	122.237	114.626	196.803	192.486	176.817	1.65749
ENSMUSG00000097658	Gm16755	50.5785	0.728839	0.0106081	33.5619	39.3337	40.8743	50.3723	65.5494	73.7798	1.6573
ENSMUSG00000048731	Ggnbp1	89.7182	0.728094	0.000936148	61.5301	73.8263	66.6428	94.8873	126.937	114.486	1.65645
ENSMUSG00000086859	Snhg20	479.568	0.726939	1.13317e-09	311.007	381.234	388.306	591.581	574.338	630.944	1.65512
ENSMUSG00000021575	Ahrr	131.901	0.72581	0.000643552	78.311	118.606	99.52	132.374	188.324	174.273	1.65383
ENSMUSG00000035944	Ttc38	51.5759	0.722489	0.0279662	24.612	57.4877	32.8771	62.0867	62.428	69.9636	1.65003
ENSMUSG00000041920	Slc16a6	136.306	0.721861	0.000199304	89.4983	126.473	90.6343	173.374	173.758	164.096	1.64931
ENSMUSG00000041189	Chrnb1	599.283	0.721772	8.14163e-12	411.692	450.219	494.046	773.155	737.691	728.893	1.64921
ENSMUSG00000115276	RP23-366I10.5	47.9239	0.72166	0.0181237	25.7308	44.1748	37.32	66.7725	49.9424	63.6033	1.64908
ENSMUSG00000028655	Mfsd2a	779.971	0.719213	4.18839e-16	579.502	600.898	587.346	976.987	987.403	947.689	1.64628
ENSMUSG00000004098	Col5a3	891.273	0.713891	1.10608e-12	602.995	689.247	731.294	1097.65	1164.28	1062.17	1.64022
ENSMUSG00000107909	RP24-441E15.4	50.9891	0.710427	0.0128998	34.6806	43.5696	37.32	74.9727	64.5089	50.8826	1.63629
ENSMUSG00000033809	Alg3	832.815	0.708039	7.02113e-15	657.813	593.031	649.546	1039.07	1043.59	1013.84	1.63358
ENSMUSG00000019929	Dcn	892.051	0.700416	2.45734e-15	695.85	671.698	671.76	1068.36	1076.88	1167.76	1.62497
ENSMUSG00000049436	Upk1b	585.592	0.698806	1.04059e-10	413.93	487.738	434.511	769.641	699.194	708.54	1.62316
ENSMUSG00000029093	Sorcs2	1140.32	0.697843	1.22116e-17	831.216	901.044	874.354	1395.19	1407.75	1432.35	1.62208
ENSMUSG00000107509	RP24-417N21.5	57.82	0.696828	0.00678374	45.8679	42.3593	44.4286	63.2582	75.9541	75.0519	1.62094
ENSMUSG00000086536	RP23-180B18.3	52.1313	0.693792	0.0116945	34.6806	39.9388	44.4286	58.5724	61.3875	73.7798	1.61753
ENSMUSG00000011267	Zfp296	127.997	0.690445	0.00133285	66.005	111.95	113.737	162.831	151.908	161.552	1.61378
ENSMUSG00000032311	Nrg4	45.5426	0.690236	0.0236032	27.9682	37.5183	38.2086	57.4009	44.7401	67.4195	1.61355
ENSMUSG00000028031	Dkk2	277.004	0.689138	0.000418159	140.96	268.074	223.92	312.776	365.204	351.09	1.61232
ENSMUSG00000020042	Btbd11	277.693	0.6883	9.43896e-07	211.44	214.822	212.369	354.949	378.73	293.847	1.61138
ENSMUSG00000086606	RP23-230I5.2	39.5455	0.686444	0.0372374	35.7993	27.8361	27.5457	39.8292	42.6591	63.6033	1.60931
ENSMUSG00000097636	Mirt1	1068.95	0.682438	2.82996e-13	743.955	876.839	837.034	1355.36	1261.05	1339.48	1.60485
ENSMUSG00000001763	Tspan33	61.7928	0.681965	0.023437	35.7993	53.2518	52.4257	106.602	60.3471	62.3312	1.60432
ENSMUSG00000106262	RP23-49O17.4	97.83	0.681869	0.00165025	58.1739	81.693	84.4143	114.802	132.139	115.758	1.60422
ENSMUSG00000063011	Msln	500.857	0.680471	1.27095e-10	356.875	403.624	391.86	633.753	609.713	609.319	1.60266
ENSMUSG00000021483	Cdk20	306.796	0.680421	2.21601e-06	212.559	260.207	232.806	330.348	424.51	380.347	1.60261
ENSMUSG00000102278	RP23-157J4.3	73.0584	0.677482	0.00720652	67.1238	51.4363	50.6486	77.3156	81.1564	110.67	1.59935
ENSMUSG00000063767	S100a7a	134.567	0.673918	0.000209946	121.942	95.6111	95.0771	161.66	166.475	166.641	1.5954
ENSMUSG00000040552	C3ar1	73.6632	0.671238	0.00317698	55.9365	55.0671	59.5343	85.5157	90.5206	95.4049	1.59244
ENSMUSG00000022540	Rogdi	353.259	0.671205	8.08528e-06	208.084	303.172	303.003	436.95	419.308	449.039	1.5924
ENSMUSG00000067389	RP24-86D16.3	45.1948	0.670097	0.0231674	40.2743	36.9132	27.5457	57.4009	53.0638	55.9709	1.59118
ENSMUSG00000074340	Ovgp1	41.2285	0.66868	0.0392204	25.7308	36.9132	31.9886	62.0867	38.4973	52.1547	1.58962
ENSMUSG00000036611	Eepd1	75.3272	0.667669	0.00637423	55.9365	68.9852	48.8714	78.487	103.006	96.677	1.5885
ENSMUSG00000052485	Tmem171	391.544	0.665669	4.57539e-09	297.582	291.674	319.886	482.636	493.181	464.304	1.5863
ENSMUSG00000092819	Gm23639	46.3865	0.665138	0.0216387	29.087	36.308	41.7629	56.2295	55.1447	59.7871	1.58572
ENSMUSG00000032548	Slco2a1	1938.86	0.664777	7.45738e-19	1416.31	1561.24	1518.57	2378.04	2387.87	2371.13	1.58532
ENSMUSG00000103928	RP24-167M10.4	90.0285	0.663969	0.00344714	78.311	70.8006	60.4228	130.031	110.29	90.3166	1.58444
ENSMUSG00000064647	Gm23301	39.5893	0.662289	0.0321928	27.9682	30.2567	33.7657	51.5437	52.0233	41.9781	1.58259
ENSMUSG00000071103	AC114558.6	70.0204	0.660944	0.00741752	44.7492	56.2774	61.3114	93.7158	91.5611	72.5077	1.58112
ENSMUSG00000056313	RP23-310J6.1	94.8372	0.660637	0.0012175	70.4799	73.2212	76.4171	120.659	106.128	122.118	1.58078
ENSMUSG00000026627	Tmem206	858.799	0.66043	5.0042e-13	624.251	664.437	706.414	1040.25	1031.1	1086.34	1.58055
ENSMUSG00000030110	Ret	320.278	0.660223	2.98838e-07	231.577	269.89	241.691	379.549	422.429	376.531	1.58033
ENSMUSG00000034171	Faah	92.1828	0.660062	0.00338222	68.2425	79.8776	65.7543	132.374	116.532	90.3166	1.58015
ENSMUSG00000040435	Ppp1r15a	1300.17	0.659305	2.55646e-16	1051.61	956.111	1020.08	1588.48	1602.32	1582.45	1.57932
ENSMUSG00000097057	RP23-81H23.3	93.6128	0.657912	0.00307847	55.9365	82.9033	77.3057	110.116	108.209	127.207	1.5778
ENSMUSG00000051169	Rpusd3	92.279	0.654512	0.00177425	62.6488	79.2725	71.9743	112.459	110.29	117.03	1.57408
ENSMUSG00000029304	Spp1	1323.52	0.653068	5.59579e-10	1106.42	881.68	1102.72	1627.14	1532.61	1690.57	1.57251
ENSMUSG00000087502	AC158898.4	264.759	0.653038	7.82144e-07	210.321	207.561	199.929	344.406	323.585	302.752	1.57248
ENSMUSG00000005917	Otx1	81.7327	0.650386	0.0308555	50.3428	89.5598	49.76	115.973	118.613	66.1474	1.56959
ENSMUSG00000040287	Stac3	103.562	0.649399	0.00252727	69.3612	85.929	86.1914	112.459	152.949	114.486	1.56851
ENSMUSG00000097231	RP23-457C1.1	49.0799	0.649012	0.0425632	27.9682	47.2004	38.2086	46.8579	54.1043	80.1401	1.56809
ENSMUSG00000049551	Fzd9	100.793	0.646979	0.00476363	54.8177	93.7957	85.3028	118.316	134.22	118.302	1.56589
ENSMUSG00000038352	Arl5c	57.5261	0.646522	0.0154314	44.7492	52.0415	37.32	73.8012	74.9136	62.3312	1.56539
ENSMUSG00000074862	AC153919.1	52.9224	0.64497	0.0252961	34.6806	50.8312	37.32	52.7152	70.7517	71.2357	1.56371
ENSMUSG00000037243	Zfp692	852.272	0.644966	4.7407e-12	648.863	646.888	698.417	1078.9	970.755	1069.81	1.5637
ENSMUSG00000097472	RP23-153P23.2	47.6589	0.644508	0.0225984	34.6806	39.3337	37.32	64.4296	59.3066	50.8826	1.56321
ENSMUSG00000084899	RP24-238B3.2	55.9679	0.641559	0.0197093	32.4432	51.4363	46.2057	64.4296	73.8731	67.4195	1.56001
ENSMUSG00000026628	Atf3	187.662	0.641117	8.99522e-05	139.841	168.832	129.731	236.632	237.226	213.707	1.55954
ENSMUSG00000097253	RP23-114E15.13	106.215	0.638583	0.00345049	66.005	85.3238	96.8543	108.945	130.058	150.104	1.5568
ENSMUSG00000020241	Col6a2	3220.41	0.636861	4.34768e-20	2545.11	2433.24	2585.74	3965.35	3775.85	4017.18	1.55494
ENSMUSG00000021822	Plau	830.57	0.636774	1.13165e-12	645.507	645.678	660.208	1016.82	1056.07	959.137	1.55485
ENSMUSG00000068246	Apol9b	157.543	0.635401	0.000675964	93.9732	144.022	129.731	203.832	184.163	189.538	1.55337
ENSMUSG00000110605	RP24-122D14.3	169.676	0.635376	0.000182606	151.028	132.524	116.403	212.032	221.619	184.45	1.55334
ENSMUSG00000031896	Ctrl	53.6242	0.635034	0.0328898	41.393	52.0415	31.9886	79.6584	64.5089	52.1547	1.55297
ENSMUSG00000035042	Ccl5	244.598	0.634301	7.56683e-06	191.303	174.884	209.703	311.605	279.886	300.207	1.55219
ENSMUSG00000034800	Zfp661	180.09	0.632117	3.87399e-05	132.01	149.468	141.283	213.203	225.781	218.795	1.54984
ENSMUSG00000048218	Amigo2	161.322	0.631184	0.000976709	95.092	144.022	138.617	173.374	213.296	203.53	1.54884
ENSMUSG00000019806	Aig1	666.117	0.629965	2.26679e-11	502.309	542.805	521.591	803.613	796.997	829.387	1.54753
ENSMUSG00000064372	mt-Tp	62.5884	0.629505	0.013607	53.699	41.1491	53.3143	74.9727	69.7113	82.6842	1.54703
ENSMUSG00000032456	Nmnat3	116.141	0.624998	0.00109654	89.4983	86.5341	98.6314	127.688	157.111	137.383	1.54221
ENSMUSG00000027611	Procr	613.648	0.624997	1.17264e-09	437.423	493.184	515.371	745.041	731.448	759.423	1.54221
ENSMUSG00000068299	RP23-448G18.4	69.7181	0.620545	0.0230809	42.5117	70.8006	49.76	74.9727	75.9541	104.309	1.53746
ENSMUSG00000020020	Usp44	54.1403	0.618229	0.0444044	36.9181	43.5696	47.0943	44.515	62.428	90.3166	1.53499
ENSMUSG00000044367	Slc16a13	90.609	0.61597	0.00670183	73.8361	81.0879	59.5343	117.145	121.735	90.3166	1.53259
ENSMUSG00000018906	P4ha2	1356.43	0.612826	1.08395e-14	1023.64	1078.35	1114.27	1682.2	1622.09	1618.07	1.52925
ENSMUSG00000058558	Rpl5	1152.36	0.610551	1.88882e-07	1060.56	760.048	920.56	1406.91	1340.12	1425.99	1.52684
ENSMUSG00000020653	Klf11	261.323	0.607052	1.06006e-05	215.915	213.007	192.82	288.176	341.273	316.744	1.52314
ENSMUSG00000092887	Snord53	49.4419	0.604047	0.0489766	33.5619	32.6772	51.5371	71.4583	48.9019	58.515	1.51997
ENSMUSG00000072893	RP23-210M6.5	231.838	0.603185	0.000371173	145.435	223.899	179.491	275.29	270.521	296.391	1.51907
ENSMUSG00000007594	Hapln4	93.3112	0.600208	0.00442966	66.005	83.5084	71.9743	120.659	113.411	104.309	1.51593
ENSMUSG00000083563	RP23-407K8.3	56.909	0.597745	0.0271625	44.7492	37.5183	54.2028	60.9153	72.8327	71.2357	1.51335
ENSMUSG00000030685	Kctd13	311.713	0.597111	2.07645e-05	239.408	245.079	260.351	415.864	395.377	314.2	1.51268
ENSMUSG00000039427	Alg1	617.165	0.596392	3.22536e-09	498.953	490.763	484.271	693.497	736.65	798.857	1.51193
ENSMUSG00000027111	Itga6	1621.63	0.596361	1.1079e-13	1232.84	1373.05	1264.44	1948.12	2007.06	1904.28	1.5119
ENSMUSG00000047443	Fam132b	194.521	0.592395	0.000125881	134.248	167.622	161.72	228.432	237.226	237.876	1.50775
ENSMUSG00000024869	RP23-34E20.3	139.369	0.59096	0.00096867	92.8545	121.027	118.18	162.831	169.596	171.729	1.50625
ENSMUSG00000032383	Ppib	840.211	0.58957	7.51448e-07	755.142	570.641	690.42	1056.65	917.692	1050.73	1.5048
ENSMUSG00000037826	Ppm1k	127.873	0.587062	0.0037262	79.4298	114.37	111.071	176.889	140.463	145.015	1.50218
ENSMUSG00000030337	Vamp1	184.114	0.586392	0.000180701	144.316	162.781	133.286	216.718	223.7	223.883	1.50149

## Sheet: Sheet4
Dataset EV5: Metascape analysis of C3 stage vs C1 stage-induced genes (padj<0.05, >1.5 fold, Wald chi-squared test, n=3)

## Sheet: C3_C1 Metascape
GroupID	Category	Term	Description	LogP	Log(q-value)	InTerm_InList	Genes	Symbols
1_Summary	Reactome Gene Sets	R-MMU-1474290	Collagen formation	-6.28342	-1.9306	8/81	12834,16403,17384,17386,17392,18452,19035,53867,13179,16398,20750,15945,16819	Col6a2,Itga6,Mmp10,Mmp13,Mmp3,P4ha2,Ppib,Col5a3,Dcn,Itga2,Spp1,Cxcl10,Lcn2
1_Member	Reactome Gene Sets	R-MMU-1474290	Collagen formation	-6.28342	-1.9306	8/81	12834,16403,17384,17386,17392,18452,19035,53867	Col6a2,Itga6,Mmp10,Mmp13,Mmp3,P4ha2,Ppib,Col5a3
1_Member	Reactome Gene Sets	R-MMU-2022090	Assembly of collagen fibrils and other multimeric structures	-5.0021	-1.12641	6/57	12834,16403,17384,17386,17392,53867	Col6a2,Itga6,Mmp10,Mmp13,Mmp3,Col5a3
1_Member	Reactome Gene Sets	R-MMU-1474244	Extracellular matrix organization	-4.65481	-1.00096	11/266	12834,13179,16398,16403,17384,17386,17392,18452,19035,20750,53867	Col6a2,Dcn,Itga2,Itga6,Mmp10,Mmp13,Mmp3,P4ha2,Ppib,Spp1,Col5a3
1_Member	Reactome Gene Sets	R-MMU-1442490	Collagen degradation	-3.97872	-0.528994	5/54	12834,17384,17386,17392,53867	Col6a2,Mmp10,Mmp13,Mmp3,Col5a3
1_Member	Reactome Gene Sets	R-MMU-1474228	Degradation of the extracellular matrix	-3.88602	-0.487442	7/128	12834,13179,17384,17386,17392,20750,53867	Col6a2,Dcn,Mmp10,Mmp13,Mmp3,Spp1,Col5a3
1_Member	GO Biological Processes	GO:0030574	collagen catabolic process	-2.42784	0	3/36	17384,17386,17392	Mmp10,Mmp13,Mmp3
1_Member	Reactome Gene Sets	R-MMU-1592389	Activation of Matrix Metalloproteinases	-2.10187	0	3/47	17384,17386,17392	Mmp10,Mmp13,Mmp3
1_Member	KEGG Pathway	mmu04657	IL-17 signaling pathway	-2.08614	0	4/91	15945,16819,17386,17392	Cxcl10,Lcn2,Mmp13,Mmp3
2_Summary	GO Molecular Functions	GO:0005518	collagen binding	-5.51635	-1.46456	7/72	12834,13179,16398,17386,19035,320712,320924,53867,18452	Col6a2,Dcn,Itga2,Mmp13,Ppib,Abi3bp,Ccbe1,Col5a3,P4ha2
2_Member	GO Molecular Functions	GO:0005518	collagen binding	-5.51635	-1.46456	7/72	12834,13179,16398,17386,19035,320712,320924	Col6a2,Dcn,Itga2,Mmp13,Ppib,Abi3bp,Ccbe1
2_Member	Reactome Gene Sets	R-MMU-3000178	ECM proteoglycans	-3.28187	-0.189306	4/43	12834,13179,16398,53867	Col6a2,Dcn,Itga2,Col5a3
2_Member	Reactome Gene Sets	R-MMU-1650814	Collagen biosynthesis and modifying enzymes	-2.76192	-0.0811969	4/59	12834,18452,19035,53867	Col6a2,P4ha2,Ppib,Col5a3
3_Summary	GO Biological Processes	GO:0030593	neutrophil chemotaxis	-4.65493	-1.00096	7/97	12267,15945,16149,16803,20304,20309,20750,18600,16398,20361,16403,17392,18792,19713,71653,320924,17082,13115,17533,21390,22169,56089,225998,12804,16691,22029,319190,381493,20568,56338	C3ar1,Cxcl10,Cd74,Lbp,Ccl5,Cxcl15,Spp1,Padi2,Itga2,Sema7a,Itga6,Mmp3,Plau,Ret,Shtn1,Ccbe1,Il1rl1,Cyp27b1,Mrc1,Tbxa2r,Cmpk2,Ramp3,Rorb,Cntfr,Krt8,Traf1,H2bc21,S100a7a,Slpi,Txnip
3_Member	GO Biological Processes	GO:0030593	neutrophil chemotaxis	-4.65493	-1.00096	7/97	12267,15945,16149,16803,20304,20309,20750	C3ar1,Cxcl10,Cd74,Lbp,Ccl5,Cxcl15,Spp1
3_Member	GO Biological Processes	GO:1990266	neutrophil migration	-4.10804	-0.554195	7/118	12267,15945,16149,16803,20304,20309,20750	C3ar1,Cxcl10,Cd74,Lbp,Ccl5,Cxcl15,Spp1
3_Member	GO Biological Processes	GO:0071621	granulocyte chemotaxis	-4.06192	-0.554195	7/120	12267,15945,16149,16803,20304,20309,20750	C3ar1,Cxcl10,Cd74,Lbp,Ccl5,Cxcl15,Spp1
3_Member	GO Biological Processes	GO:0097530	granulocyte migration	-3.55183	-0.264387	7/145	12267,15945,16149,16803,20304,20309,20750	C3ar1,Cxcl10,Cd74,Lbp,Ccl5,Cxcl15,Spp1
3_Member	GO Biological Processes	GO:0002688	regulation of leukocyte chemotaxis	-3.27289	-0.189306	6/116	12267,15945,16149,16803,18600,20304	C3ar1,Cxcl10,Cd74,Lbp,Padi2,Ccl5
3_Member	GO Biological Processes	GO:0030595	leukocyte chemotaxis	-3.26156	-0.189306	8/212	12267,15945,16149,16803,18600,20304,20309,20750	C3ar1,Cxcl10,Cd74,Lbp,Padi2,Ccl5,Cxcl15,Spp1
3_Member	GO Biological Processes	GO:0050920	regulation of chemotaxis	-3.18203	-0.189306	8/218	12267,15945,16149,16398,16803,18600,20304,20361	C3ar1,Cxcl10,Cd74,Itga2,Lbp,Padi2,Ccl5,Sema7a
3_Member	GO Biological Processes	GO:1901623	regulation of lymphocyte chemotaxis	-3.05533	-0.135558	3/22	15945,18600,20304	Cxcl10,Padi2,Ccl5
3_Member	GO Biological Processes	GO:0050900	leukocyte migration	-3.04357	-0.135558	10/345	12267,15945,16149,16398,16403,16803,18600,20304,20309,20750	C3ar1,Cxcl10,Cd74,Itga2,Itga6,Lbp,Padi2,Ccl5,Cxcl15,Spp1
3_Member	GO Biological Processes	GO:0030335	positive regulation of cell migration	-2.94763	-0.1016	13/553	12267,15945,16149,16398,16403,16803,17392,18792,19713,20304,20361,71653,320924	C3ar1,Cxcl10,Cd74,Itga2,Itga6,Lbp,Mmp3,Plau,Ret,Ccl5,Sema7a,Shtn1,Ccbe1
3_Member	GO Biological Processes	GO:0002690	positive regulation of leukocyte chemotaxis	-2.94499	-0.1016	5/90	12267,15945,16149,16803,20304	C3ar1,Cxcl10,Cd74,Lbp,Ccl5
3_Member	GO Biological Processes	GO:0071622	regulation of granulocyte chemotaxis	-2.9359	-0.1016	4/53	12267,16149,16803,20304	C3ar1,Cd74,Lbp,Ccl5
3_Member	GO Biological Processes	GO:0050921	positive regulation of chemotaxis	-2.80013	-0.0811969	6/143	12267,15945,16149,16398,16803,20304	C3ar1,Cxcl10,Cd74,Itga2,Lbp,Ccl5
3_Member	GO Biological Processes	GO:0090023	positive regulation of neutrophil chemotaxis	-2.79057	-0.0811969	3/27	12267,16149,16803	C3ar1,Cd74,Lbp
3_Member	GO Biological Processes	GO:2000147	positive regulation of cell motility	-2.78979	-0.0811969	13/576	12267,15945,16149,16398,16403,16803,17392,18792,19713,20304,20361,71653,320924	C3ar1,Cxcl10,Cd74,Itga2,Itga6,Lbp,Mmp3,Plau,Ret,Ccl5,Sema7a,Shtn1,Ccbe1
3_Member	GO Biological Processes	GO:0070098	chemokine-mediated signaling pathway	-2.70834	-0.0518287	4/61	15945,18600,20304,20309	Cxcl10,Padi2,Ccl5,Cxcl15
3_Member	GO Biological Processes	GO:0071624	positive regulation of granulocyte chemotaxis	-2.69945	-0.0518287	3/29	12267,16149,16803	C3ar1,Cd74,Lbp
3_Member	GO Biological Processes	GO:0002687	positive regulation of leukocyte migration	-2.695	-0.0518287	6/150	12267,15945,16149,16398,16803,20304	C3ar1,Cxcl10,Cd74,Itga2,Lbp,Ccl5
3_Member	GO Biological Processes	GO:0051272	positive regulation of cellular component movement	-2.66635	-0.0518287	13/595	12267,15945,16149,16398,16403,16803,17392,18792,19713,20304,20361,71653,320924	C3ar1,Cxcl10,Cd74,Itga2,Itga6,Lbp,Mmp3,Plau,Ret,Ccl5,Sema7a,Shtn1,Ccbe1
3_Member	GO Biological Processes	GO:0032722	positive regulation of chemokine production	-2.65672	-0.0518287	4/63	16149,16803,17082,20304	Cd74,Lbp,Il1rl1,Ccl5
3_Member	GO Biological Processes	GO:0097529	myeloid leukocyte migration	-2.63301	-0.0360654	7/208	12267,15945,16149,16803,20304,20309,20750	C3ar1,Cxcl10,Cd74,Lbp,Ccl5,Cxcl15,Spp1
3_Member	GO Biological Processes	GO:0002685	regulation of leukocyte migration	-2.60974	-0.0277749	7/210	12267,15945,16149,16398,16803,18600,20304	C3ar1,Cxcl10,Cd74,Itga2,Lbp,Padi2,Ccl5
3_Member	GO Biological Processes	GO:0040017	positive regulation of locomotion	-2.59142	-0.0167473	13/607	12267,15945,16149,16398,16403,16803,17392,18792,19713,20304,20361,71653,320924	C3ar1,Cxcl10,Cd74,Itga2,Itga6,Lbp,Mmp3,Plau,Ret,Ccl5,Sema7a,Shtn1,Ccbe1
3_Member	GO Biological Processes	GO:0090022	regulation of neutrophil chemotaxis	-2.49904	0	3/34	12267,16149,16803	C3ar1,Cd74,Lbp
3_Member	GO Biological Processes	GO:0071396	cellular response to lipid	-2.47732	0	13/626	13115,15945,16803,17533,18600,19713,20304,20309,20750,21390,22169,56089,225998	Cyp27b1,Cxcl10,Lbp,Mrc1,Padi2,Ret,Ccl5,Cxcl15,Spp1,Tbxa2r,Cmpk2,Ramp3,Rorb
3_Member	GO Biological Processes	GO:0019221	cytokine-mediated signaling pathway	-2.47398	0	9/346	12804,15945,16149,16691,18600,20304,20309,22029,319190	Cntfr,Cxcl10,Cd74,Krt8,Padi2,Ccl5,Cxcl15,Traf1,H2bc21
3_Member	GO Biological Processes	GO:1990868	response to chemokine	-2.46753	0	4/71	15945,18600,20304,20309	Cxcl10,Padi2,Ccl5,Cxcl15
3_Member	GO Biological Processes	GO:1990869	cellular response to chemokine	-2.46753	0	4/71	15945,18600,20304,20309	Cxcl10,Padi2,Ccl5,Cxcl15
3_Member	GO Biological Processes	GO:1902624	positive regulation of neutrophil migration	-2.42784	0	3/36	12267,16149,16803	C3ar1,Cd74,Lbp
3_Member	GO Biological Processes	GO:0060326	cell chemotaxis	-2.31644	0	8/300	12267,15945,16149,16803,18600,20304,20309,20750	C3ar1,Cxcl10,Cd74,Lbp,Padi2,Ccl5,Cxcl15,Spp1
3_Member	GO Molecular Functions	GO:0042056	chemoattractant activity	-2.26755	0	3/41	15945,20304,381493	Cxcl10,Ccl5,S100a7a
3_Member	GO Biological Processes	GO:0032496	response to lipopolysaccharide	-2.25539	0	9/374	13115,15945,16803,17533,20304,20309,20568,21390,22169	Cyp27b1,Cxcl10,Lbp,Mrc1,Ccl5,Cxcl15,Slpi,Tbxa2r,Cmpk2
3_Member	GO Biological Processes	GO:0032103	positive regulation of response to external stimulus	-2.16043	0	8/319	12267,13115,15945,16149,16398,16803,17082,20304	C3ar1,Cyp27b1,Cxcl10,Cd74,Itga2,Lbp,Il1rl1,Ccl5
3_Member	GO Molecular Functions	GO:0008009	chemokine activity	-2.15431	0	3/45	15945,20304,20309	Cxcl10,Ccl5,Cxcl15
3_Member	GO Biological Processes	GO:0071216	cellular response to biotic stimulus	-2.12151	0	8/324	15945,16803,17533,20304,20309,21390,22169,56338	Cxcl10,Lbp,Mrc1,Ccl5,Cxcl15,Tbxa2r,Cmpk2,Txnip
3_Member	GO Biological Processes	GO:0002237	response to molecule of bacterial origin	-2.11994	0	9/393	13115,15945,16803,17533,20304,20309,20568,21390,22169	Cyp27b1,Cxcl10,Lbp,Mrc1,Ccl5,Cxcl15,Slpi,Tbxa2r,Cmpk2
3_Member	GO Biological Processes	GO:0032642	regulation of chemokine production	-2.11961	0	4/89	16149,16803,17082,20304	Cd74,Lbp,Il1rl1,Ccl5
3_Member	GO Biological Processes	GO:1902622	regulation of neutrophil migration	-2.10187	0	3/47	12267,16149,16803	C3ar1,Cd74,Lbp
3_Member	GO Biological Processes	GO:0032602	chemokine production	-2.05353	0	4/93	16149,16803,17082,20304	Cd74,Lbp,Il1rl1,Ccl5
3_Member	GO Biological Processes	GO:0071675	regulation of mononuclear cell migration	-2.00416	0	3/51	12267,15945,20304	C3ar1,Cxcl10,Ccl5
4_Summary	GO Biological Processes	GO:0001503	ossification	-3.75789	-0.405066	12/393	11839,12411,13115,14371,17313,17386,20190,20750,58185,107587,140494,225998	Areg,Cbs,Cyp27b1,Fzd9,Mgp,Mmp13,Ryr1,Spp1,Rsad2,Osr2,Atp6v0a4,Rorb
4_Member	GO Biological Processes	GO:0001503	ossification	-3.75789	-0.405066	12/393	11839,12411,13115,14371,17313,17386,20190,20750,58185,107587,140494,225998	Areg,Cbs,Cyp27b1,Fzd9,Mgp,Mmp13,Ryr1,Spp1,Rsad2,Osr2,Atp6v0a4,Rorb
4_Member	GO Biological Processes	GO:0031214	biomineral tissue development	-2.51488	0	6/163	13115,14371,17313,17386,20750,107587	Cyp27b1,Fzd9,Mgp,Mmp13,Spp1,Osr2
4_Member	GO Biological Processes	GO:0030282	bone mineralization	-2.39828	0	5/120	13115,14371,17313,17386,107587	Cyp27b1,Fzd9,Mgp,Mmp13,Osr2
4_Member	GO Biological Processes	GO:0030278	regulation of ossification	-2.31138	0	7/238	11839,13115,14371,17313,58185,107587,225998	Areg,Cyp27b1,Fzd9,Mgp,Rsad2,Osr2,Rorb
4_Member	GO Biological Processes	GO:0030500	regulation of bone mineralization	-2.26302	0	4/81	13115,14371,17313,107587	Cyp27b1,Fzd9,Mgp,Osr2
5_Summary	GO Biological Processes	GO:0006873	cellular ion homeostasis	-3.51904	-0.264387	16/680	11517,11984,12267,14371,15558,15945,16819,20190,20304,21390,21391,56089,66049,140494,227358,234515,13115,19735,105171,237611	Adcyap1r1,Atp6v0c,C3ar1,Fzd9,Htr2a,Cxcl10,Lcn2,Ryr1,Ccl5,Tbxa2r,Tbxas1,Ramp3,Rogdi,Atp6v0a4,Erfe,Inpp4b,Cyp27b1,Rgs2,Arrdc3,Stac3
5_Member	GO Biological Processes	GO:0006873	cellular ion homeostasis	-3.51904	-0.264387	16/680	11517,11984,12267,14371,15558,15945,16819,20190,20304,21390,21391,56089,66049,140494,227358,234515	Adcyap1r1,Atp6v0c,C3ar1,Fzd9,Htr2a,Cxcl10,Lcn2,Ryr1,Ccl5,Tbxa2r,Tbxas1,Ramp3,Rogdi,Atp6v0a4,Erfe,Inpp4b
5_Member	GO Biological Processes	GO:0098771	inorganic ion homeostasis	-3.40201	-0.225282	17/768	11517,11984,12267,13115,14371,15558,15945,16819,20190,20304,21390,21391,56089,66049,140494,227358,234515	Adcyap1r1,Atp6v0c,C3ar1,Cyp27b1,Fzd9,Htr2a,Cxcl10,Lcn2,Ryr1,Ccl5,Tbxa2r,Tbxas1,Ramp3,Rogdi,Atp6v0a4,Erfe,Inpp4b
5_Member	GO Biological Processes	GO:0030003	cellular cation homeostasis	-3.13444	-0.161835	15/666	11517,11984,12267,14371,15558,15945,16819,20190,20304,21390,56089,66049,140494,227358,234515	Adcyap1r1,Atp6v0c,C3ar1,Fzd9,Htr2a,Cxcl10,Lcn2,Ryr1,Ccl5,Tbxa2r,Ramp3,Rogdi,Atp6v0a4,Erfe,Inpp4b
5_Member	GO Biological Processes	GO:0055080	cation homeostasis	-3.02933	-0.135558	16/755	11517,11984,12267,13115,14371,15558,15945,16819,20190,20304,21390,56089,66049,140494,227358,234515	Adcyap1r1,Atp6v0c,C3ar1,Cyp27b1,Fzd9,Htr2a,Cxcl10,Lcn2,Ryr1,Ccl5,Tbxa2r,Ramp3,Rogdi,Atp6v0a4,Erfe,Inpp4b
5_Member	GO Biological Processes	GO:0010517	regulation of phospholipase activity	-2.87554	-0.0811969	4/55	11517,15558,19735,20304	Adcyap1r1,Htr2a,Rgs2,Ccl5
5_Member	GO Biological Processes	GO:0060191	regulation of lipase activity	-2.38193	0	4/75	11517,15558,19735,20304	Adcyap1r1,Htr2a,Rgs2,Ccl5
5_Member	GO Biological Processes	GO:0055074	calcium ion homeostasis	-2.31502	0	11/506	11517,12267,13115,14371,15558,15945,20190,20304,21390,56089,234515	Adcyap1r1,C3ar1,Cyp27b1,Fzd9,Htr2a,Cxcl10,Ryr1,Ccl5,Tbxa2r,Ramp3,Inpp4b
5_Member	GO Biological Processes	GO:0019933	cAMP-mediated signaling	-2.25891	0	6/184	11517,15945,19735,21390,56089,105171	Adcyap1r1,Cxcl10,Rgs2,Tbxa2r,Ramp3,Arrdc3
5_Member	GO Biological Processes	GO:0010518	positive regulation of phospholipase activity	-2.20945	0	3/43	11517,15558,20304	Adcyap1r1,Htr2a,Ccl5
5_Member	GO Biological Processes	GO:0051928	positive regulation of calcium ion transport	-2.18339	0	5/135	11517,15945,20304,56089,237611	Adcyap1r1,Cxcl10,Ccl5,Ramp3,Stac3
5_Member	GO Biological Processes	GO:0006875	cellular metal ion homeostasis	-2.17551	0	12/604	11517,12267,14371,15558,15945,16819,20190,20304,21390,56089,227358,234515	Adcyap1r1,C3ar1,Fzd9,Htr2a,Cxcl10,Lcn2,Ryr1,Ccl5,Tbxa2r,Ramp3,Erfe,Inpp4b
5_Member	GO Biological Processes	GO:0055065	metal ion homeostasis	-2.16031	0	13/684	11517,12267,13115,14371,15558,15945,16819,20190,20304,21390,56089,227358,234515	Adcyap1r1,C3ar1,Cyp27b1,Fzd9,Htr2a,Cxcl10,Lcn2,Ryr1,Ccl5,Tbxa2r,Ramp3,Erfe,Inpp4b
5_Member	GO Biological Processes	GO:0072507	divalent inorganic cation homeostasis	-2.12203	0	11/538	11517,12267,13115,14371,15558,15945,20190,20304,21390,56089,234515	Adcyap1r1,C3ar1,Cyp27b1,Fzd9,Htr2a,Cxcl10,Ryr1,Ccl5,Tbxa2r,Ramp3,Inpp4b
6_Summary	GO Biological Processes	GO:0033627	cell adhesion mediated by integrin	-3.50326	-0.264387	5/68	16398,16403,18792,19713,20304	Itga2,Itga6,Plau,Ret,Ccl5
6_Member	GO Biological Processes	GO:0033627	cell adhesion mediated by integrin	-3.50326	-0.264387	5/68	16398,16403,18792,19713,20304	Itga2,Itga6,Plau,Ret,Ccl5
6_Member	GO Biological Processes	GO:0033628	regulation of cell adhesion mediated by integrin	-2.20945	0	3/43	18792,19713,20304	Plau,Ret,Ccl5
7_Summary	Reactome Gene Sets	R-MMU-216083	Integrin cell surface interactions	-3.44448	-0.237787	5/70	12834,16398,16403,20750,53867,13179,20361,216350	Col6a2,Itga2,Itga6,Spp1,Col5a3,Dcn,Sema7a,Tspan8
7_Member	Reactome Gene Sets	R-MMU-216083	Integrin cell surface interactions	-3.44448	-0.237787	5/70	12834,16398,16403,20750,53867	Col6a2,Itga2,Itga6,Spp1,Col5a3
7_Member	GO Molecular Functions	GO:0050840	extracellular matrix binding	-2.76192	-0.0811969	4/59	13179,16398,16403,20750	Dcn,Itga2,Itga6,Spp1
7_Member	Reactome Gene Sets	R-MMU-3000171	Non-integrin membrane-ECM interactions	-2.3289	0	3/39	16398,16403,53867	Itga2,Itga6,Col5a3
7_Member	KEGG Pathway	mmu04512	ECM-receptor interaction	-2.22565	0	4/83	12834,16398,16403,20750	Col6a2,Itga2,Itga6,Spp1
7_Member	GO Molecular Functions	GO:0005178	integrin binding	-2.21031	0	5/133	16398,16403,20361,20750,216350	Itga2,Itga6,Sema7a,Spp1,Tspan8
8_Summary	GO Molecular Functions	GO:0008553	proton-exporting ATPase activity, phosphorylative mechanism	-3.2482	-0.189306	3/19	11984,68775,140494,66049,17392,20304,16819,13115,16149,16803,17533,14371,56811,140577,11839,12834,16398,20750,50884,53867	Atp6v0c,Atp6v1c2,Atp6v0a4,Rogdi,Mmp3,Ccl5,Lcn2,Cyp27b1,Cd74,Lbp,Mrc1,Fzd9,Dkk2,Ankrd6,Areg,Col6a2,Itga2,Spp1,Nckap1,Col5a3
8_Member	GO Molecular Functions	GO:0008553	proton-exporting ATPase activity, phosphorylative mechanism	-3.2482	-0.189306	3/19	11984,68775,140494	Atp6v0c,Atp6v1c2,Atp6v0a4
8_Member	GO Biological Processes	GO:0007035	vacuolar acidification	-3.1804	-0.189306	3/20	11984,66049,140494	Atp6v0c,Rogdi,Atp6v0a4
8_Member	GO Molecular Functions	GO:0046961	proton-transporting ATPase activity, rotational mechanism	-3.1804	-0.189306	3/20	11984,68775,140494	Atp6v0c,Atp6v1c2,Atp6v0a4
8_Member	KEGG Pathway	mmu05323	Rheumatoid arthritis	-3.10385	-0.148974	5/83	11984,17392,20304,68775,140494	Atp6v0c,Mmp3,Ccl5,Atp6v1c2,Atp6v0a4
8_Member	Reactome Gene Sets	R-MMU-917937	Iron uptake and transport	-2.84628	-0.0811969	4/56	11984,16819,68775,140494	Atp6v0c,Lcn2,Atp6v1c2,Atp6v0a4
8_Member	Reactome Gene Sets	R-MMU-77387	Insulin receptor recycling	-2.79057	-0.0811969	3/27	11984,68775,140494	Atp6v0c,Atp6v1c2,Atp6v0a4
8_Member	KEGG Pathway	mmu04966	Collecting duct acid secretion	-2.79057	-0.0811969	3/27	11984,68775,140494	Atp6v0c,Atp6v1c2,Atp6v0a4
8_Member	GO Molecular Functions	GO:0036442	proton-exporting ATPase activity	-2.65646	-0.0518287	3/30	11984,68775,140494	Atp6v0c,Atp6v1c2,Atp6v0a4
8_Member	Reactome Gene Sets	R-MMU-917977	Transferrin endocytosis and recycling	-2.61502	-0.0277749	3/31	11984,68775,140494	Atp6v0c,Atp6v1c2,Atp6v0a4
8_Member	GO Molecular Functions	GO:0044769	ATPase activity, coupled to transmembrane movement of ions, rotational mechanism	-2.49904	0	3/34	11984,68775,140494	Atp6v0c,Atp6v1c2,Atp6v0a4
8_Member	Reactome Gene Sets	R-MMU-1222556	ROS and RNS production in phagocytes	-2.42784	0	3/36	11984,68775,140494	Atp6v0c,Atp6v1c2,Atp6v0a4
8_Member	GO Biological Processes	GO:0051452	intracellular pH reduction	-2.39388	0	3/37	11984,66049,140494	Atp6v0c,Rogdi,Atp6v0a4
8_Member	GO Molecular Functions	GO:0015662	ATPase activity, coupled to transmembrane movement of ions, phosphorylative mechanism	-2.36091	0	3/38	11984,68775,140494	Atp6v0c,Atp6v1c2,Atp6v0a4
8_Member	KEGG Pathway	mmu05152	Tuberculosis	-2.32812	0	6/178	11984,13115,16149,16803,17533,140494	Atp6v0c,Cyp27b1,Cd74,Lbp,Mrc1,Atp6v0a4
8_Member	GO Biological Processes	GO:0045851	pH reduction	-2.23811	0	3/42	11984,66049,140494	Atp6v0c,Rogdi,Atp6v0a4
8_Member	GO Biological Processes	GO:0030177	positive regulation of Wnt signaling pathway	-2.17012	0	5/136	11984,14371,56811,68775,140577	Atp6v0c,Fzd9,Dkk2,Atp6v1c2,Ankrd6
8_Member	Reactome Gene Sets	R-MMU-9006934	Signaling by Receptor Tyrosine Kinases	-2.07241	0	9/400	11839,11984,12834,16398,20750,50884,53867,68775,140494	Areg,Atp6v0c,Col6a2,Itga2,Spp1,Nckap1,Col5a3,Atp6v1c2,Atp6v0a4
9_Summary	GO Biological Processes	GO:0043588	skin development	-3.19097	-0.189306	9/272	13115,16398,16403,20190,20759,20762,56338,105171,195733	Cyp27b1,Itga2,Itga6,Ryr1,Sprr2e,Sprr2h,Txnip,Arrdc3,Grhl1
9_Member	GO Biological Processes	GO:0043588	skin development	-3.19097	-0.189306	9/272	13115,16398,16403,20190,20759,20762,56338,105171,195733	Cyp27b1,Itga2,Itga6,Ryr1,Sprr2e,Sprr2h,Txnip,Arrdc3,Grhl1
9_Member	GO Biological Processes	GO:0030216	keratinocyte differentiation	-2.49358	0	5/114	13115,20759,20762,56338,195733	Cyp27b1,Sprr2e,Sprr2h,Txnip,Grhl1
10_Summary	GO Biological Processes	GO:0097191	extrinsic apoptotic signaling pathway	-3.0188	-0.135558	8/231	11910,16403,16691,16819,19713,22029,79201,80797,16149,17231,69065,110175	Atf3,Itga6,Krt8,Lcn2,Ret,Traf1,Tnfrsf23,Clca3a2,Cd74,Mcpt8,Chac1,Ggct
10_Member	GO Biological Processes	GO:0097191	extrinsic apoptotic signaling pathway	-3.0188	-0.135558	8/231	11910,16403,16691,16819,19713,22029,79201,80797	Atf3,Itga6,Krt8,Lcn2,Ret,Traf1,Tnfrsf23,Clca3a2
10_Member	GO Biological Processes	GO:0097190	apoptotic signaling pathway	-2.13748	0	12/611	11910,16149,16403,16691,16819,17231,19713,22029,69065,79201,80797,110175	Atf3,Cd74,Itga6,Krt8,Lcn2,Mcpt8,Ret,Traf1,Chac1,Tnfrsf23,Clca3a2,Ggct
11_Summary	KEGG Pathway	mmu04610	Complement and coagulation cascades	-3.01126	-0.135558	5/87	12267,18788,18792,19124,74145,21390,21789,216350	C3ar1,Serpinb2,Plau,Procr,F13a1,Tbxa2r,Tfpi2,Tspan8
11_Member	KEGG Pathway	mmu04610	Complement and coagulation cascades	-3.01126	-0.135558	5/87	12267,18788,18792,19124,74145	C3ar1,Serpinb2,Plau,Procr,F13a1
11_Member	GO Biological Processes	GO:0007596	blood coagulation	-2.54141	0	6/161	18792,19124,21390,21789,74145,216350	Plau,Procr,Tbxa2r,Tfpi2,F13a1,Tspan8
11_Member	GO Biological Processes	GO:0007599	hemostasis	-2.51488	0	6/163	18792,19124,21390,21789,74145,216350	Plau,Procr,Tbxa2r,Tfpi2,F13a1,Tspan8
11_Member	GO Biological Processes	GO:0050817	coagulation	-2.50177	0	6/164	18792,19124,21390,21789,74145,216350	Plau,Procr,Tbxa2r,Tfpi2,F13a1,Tspan8
11_Member	GO Biological Processes	GO:0050818	regulation of coagulation	-2.2442	0	4/82	18792,19124,21390,216350	Plau,Procr,Tbxa2r,Tspan8
11_Member	GO Biological Processes	GO:0050819	negative regulation of coagulation	-2.02775	0	3/50	18792,19124,216350	Plau,Procr,Tspan8
12_Summary	GO Molecular Functions	GO:0015318	inorganic molecular entity transmembrane transporter activity	-2.82566	-0.0811969	16/790	11443,11984,11989,20190,24059,66950,68775,69309,76574,80797,104681,140494,171395,209760,211480,229927,216739,227358	Chrnb1,Atp6v0c,Slc7a3,Ryr1,Slco2a1,Pacc1,Atp6v1c2,Slc16a13,Mfsd2a,Clca3a2,Slc16a6,Atp6v0a4,Pkd1l1,Tmc7,Kcnj14,Clca3b,Acsl6,Erfe
12_Member	GO Molecular Functions	GO:0015318	inorganic molecular entity transmembrane transporter activity	-2.82566	-0.0811969	16/790	11443,11984,11989,20190,24059,66950,68775,69309,76574,80797,104681,140494,171395,209760,211480,229927	Chrnb1,Atp6v0c,Slc7a3,Ryr1,Slco2a1,Pacc1,Atp6v1c2,Slc16a13,Mfsd2a,Clca3a2,Slc16a6,Atp6v0a4,Pkd1l1,Tmc7,Kcnj14,Clca3b
12_Member	GO Molecular Functions	GO:0008028	monocarboxylic acid transmembrane transporter activity	-2.76192	-0.0811969	4/59	24059,69309,76574,104681	Slco2a1,Slc16a13,Mfsd2a,Slc16a6
12_Member	GO Molecular Functions	GO:0008509	anion transmembrane transporter activity	-2.20021	0	8/314	11989,24059,66950,69309,76574,80797,104681,229927	Slc7a3,Slco2a1,Pacc1,Slc16a13,Mfsd2a,Clca3a2,Slc16a6,Clca3b
12_Member	GO Biological Processes	GO:0015908	fatty acid transport	-2.13669	0	4/88	24059,76574,216739,227358	Slco2a1,Mfsd2a,Acsl6,Erfe
12_Member	GO Molecular Functions	GO:0005342	organic acid transmembrane transporter activity	-2.04373	0	5/146	11989,24059,69309,76574,104681	Slc7a3,Slco2a1,Slc16a13,Mfsd2a,Slc16a6
12_Member	GO Molecular Functions	GO:0046943	carboxylic acid transmembrane transporter activity	-2.04373	0	5/146	11989,24059,69309,76574,104681	Slc7a3,Slco2a1,Slc16a13,Mfsd2a,Slc16a6
13_Summary	GO Biological Processes	GO:0045069	regulation of viral genome replication	-2.81985	-0.0811969	5/96	19035,20304,20568,58185,231655,16149,12659,18792,665270	Ppib,Ccl5,Slpi,Rsad2,Oasl1,Cd74,Ovgp1,Plau,Plb1
13_Member	GO Biological Processes	GO:0045069	regulation of viral genome replication	-2.81985	-0.0811969	5/96	19035,20304,20568,58185,231655	Ppib,Ccl5,Slpi,Rsad2,Oasl1
13_Member	GO Biological Processes	GO:1903900	regulation of viral life cycle	-2.76946	-0.0811969	6/145	16149,19035,20304,20568,58185,231655	Cd74,Ppib,Ccl5,Slpi,Rsad2,Oasl1
13_Member	GO Biological Processes	GO:0045071	negative regulation of viral genome replication	-2.76192	-0.0811969	4/59	20304,20568,58185,231655	Ccl5,Slpi,Rsad2,Oasl1
13_Member	GO Biological Processes	GO:0019079	viral genome replication	-2.49358	0	5/114	19035,20304,20568,58185,231655	Ppib,Ccl5,Slpi,Rsad2,Oasl1
13_Member	GO Biological Processes	GO:0050792	regulation of viral process	-2.22538	0	6/187	16149,19035,20304,20568,58185,231655	Cd74,Ppib,Ccl5,Slpi,Rsad2,Oasl1
13_Member	GO Biological Processes	GO:1903901	negative regulation of viral life cycle	-2.20736	0	4/84	20304,20568,58185,231655	Ccl5,Slpi,Rsad2,Oasl1
13_Member	GO Biological Processes	GO:0043900	regulation of multi-organism process	-2.07912	0	9/399	12659,16149,18792,19035,20304,20568,58185,231655,665270	Ovgp1,Cd74,Plau,Ppib,Ccl5,Slpi,Rsad2,Oasl1,Plb1
13_Member	GO Biological Processes	GO:0019058	viral life cycle	-2.04769	0	6/204	16149,19035,20304,20568,58185,231655	Cd74,Ppib,Ccl5,Slpi,Rsad2,Oasl1
13_Member	GO Biological Processes	GO:0043903	regulation of symbiosis, encompassing mutualism through parasitism	-2.03785	0	6/205	16149,19035,20304,20568,58185,231655	Cd74,Ppib,Ccl5,Slpi,Rsad2,Oasl1
14_Summary	GO Biological Processes	GO:0033273	response to vitamin	-2.69945	-0.0518287	3/29	12411,13115,20750	Cbs,Cyp27b1,Spp1
14_Member	GO Biological Processes	GO:0033273	response to vitamin	-2.69945	-0.0518287	3/29	12411,13115,20750	Cbs,Cyp27b1,Spp1
15_Summary	Reactome Gene Sets	R-MMU-156590	Glutathione conjugation	-2.65646	-0.0518287	3/30	69065,76263,110175,11624,13115,21391	Chac1,Gstk1,Ggct,Ahrr,Cyp27b1,Tbxas1
15_Member	Reactome Gene Sets	R-MMU-156590	Glutathione conjugation	-2.65646	-0.0518287	3/30	69065,76263,110175	Chac1,Gstk1,Ggct
15_Member	Reactome Gene Sets	R-MMU-211859	Biological oxidations	-2.12881	0	6/196	11624,13115,21391,69065,76263,110175	Ahrr,Cyp27b1,Tbxas1,Chac1,Gstk1,Ggct
16_Summary	GO Biological Processes	GO:0010922	positive regulation of phosphatase activity	-2.65646	-0.0518287	3/30	16398,17872,100503670,105171,327799	Itga2,Ppp1r15a,Rpl5,Arrdc3,Usp44
16_Member	GO Biological Processes	GO:0010922	positive regulation of phosphatase activity	-2.65646	-0.0518287	3/30	16398,17872,100503670	Itga2,Ppp1r15a,Rpl5
16_Member	GO Biological Processes	GO:0051438	regulation of ubiquitin-protein transferase activity	-2.07658	0	3/48	105171,327799,100503670	Arrdc3,Usp44,Rpl5
17_Summary	GO Molecular Functions	GO:0005539	glycosaminoglycan binding	-2.53049	0	7/217	13179,15945,20304,53867,192187,320712,330790,13197,21390,12267,320924	Dcn,Cxcl10,Ccl5,Col5a3,Stab1,Abi3bp,Hapln4,Gadd45a,Tbxa2r,C3ar1,Ccbe1
17_Member	GO Molecular Functions	GO:0005539	glycosaminoglycan binding	-2.53049	0	7/217	13179,15945,20304,53867,192187,320712,330790	Dcn,Cxcl10,Ccl5,Col5a3,Stab1,Abi3bp,Hapln4
17_Member	GO Biological Processes	GO:0016525	negative regulation of angiogenesis	-2.46115	0	5/116	13179,13197,15945,21390,192187	Dcn,Gadd45a,Cxcl10,Tbxa2r,Stab1
17_Member	GO Biological Processes	GO:2000181	negative regulation of blood vessel morphogenesis	-2.39828	0	5/120	13179,13197,15945,21390,192187	Dcn,Gadd45a,Cxcl10,Tbxa2r,Stab1
17_Member	GO Biological Processes	GO:0045765	regulation of angiogenesis	-2.21637	0	8/312	12267,13179,13197,15945,20304,21390,192187,320924	C3ar1,Dcn,Gadd45a,Cxcl10,Ccl5,Tbxa2r,Stab1,Ccbe1
17_Member	GO Biological Processes	GO:1901343	negative regulation of vasculature development	-2.21031	0	5/133	13179,13197,15945,21390,192187	Dcn,Gadd45a,Cxcl10,Tbxa2r,Stab1
18_Summary	Reactome Gene Sets	R-MMU-381426	Regulation of Insulin-like Growth Factor (IGF) transport and uptake by Insulin-like Growth Factor Bi	-2.49358	0	5/114	16008,20750,56047,71898,223672	Igfbp2,Spp1,Msln,Apol9b,Apol9a
18_Member	Reactome Gene Sets	R-MMU-381426	Regulation of Insulin-like Growth Factor (IGF) transport and uptake by Insulin-like Growth Factor Bi	-2.49358	0	5/114	16008,20750,56047,71898,223672	Igfbp2,Spp1,Msln,Apol9b,Apol9a
19_Summary	GO Biological Processes	GO:0043408	regulation of MAPK cascade	-2.37586	0	14/720	11910,11984,12411,13197,13537,15558,16149,19713,19735,20304,20361,22029,56089,140577	Atf3,Atp6v0c,Cbs,Gadd45a,Dusp2,Htr2a,Cd74,Ret,Rgs2,Ccl5,Sema7a,Traf1,Ramp3,Ankrd6
19_Member	GO Biological Processes	GO:0043408	regulation of MAPK cascade	-2.37586	0	14/720	11910,11984,12411,13197,13537,15558,16149,19713,19735,20304,20361,22029,56089,140577	Atf3,Atp6v0c,Cbs,Gadd45a,Dusp2,Htr2a,Cd74,Ret,Rgs2,Ccl5,Sema7a,Traf1,Ramp3,Ankrd6
19_Member	GO Biological Processes	GO:0000165	MAPK cascade	-2.09828	0	14/776	11910,11984,12411,13197,13537,15558,16149,19713,19735,20304,20361,22029,56089,140577	Atf3,Atp6v0c,Cbs,Gadd45a,Dusp2,Htr2a,Cd74,Ret,Rgs2,Ccl5,Sema7a,Traf1,Ramp3,Ankrd6
20_Summary	GO Biological Processes	GO:1903524	positive regulation of blood circulation	-2.10276	0	4/90	15558,19735,21390,21391	Htr2a,Rgs2,Tbxa2r,Tbxas1
20_Member	GO Biological Processes	GO:1903524	positive regulation of blood circulation	-2.10276	0	4/90	15558,19735,21390,21391	Htr2a,Rgs2,Tbxa2r,Tbxas1
20_Member	GO Biological Processes	GO:0045907	positive regulation of vasoconstriction	-2.10187	0	3/47	15558,21390,21391	Htr2a,Tbxa2r,Tbxas1
