# Supplementary material for: Programmed cell revival from imminent cell death enhances tissue repair and regeneration
Source: EMBO J. 2025 Aug 21;44(19):5244–89. doi: 10.1038/s44318-025-00540-y (PMC12489119; doi:10.1038/s44318-025-00540-y)
Supplement: Supplementary file 8 — Dataset EV6 [file 44318_2025_540_MOESM8_ESM.xls]

## Sheet: Sheet1
Dataset EV6: C2 stage vs C1 stage-induced genes (padj<0.05, <0.5 fold, Wald chi-squared test, n=3)

## Sheet: C2_C1
gene	Symbol	baseMean	log2FoldChange	lfcSE	stat	pvalue	padj	C1_S1_S7	C1_S3_S9	C2_S1_S10	C2_S2_S11	normal fold change
ENSMUSG00000027737	Slc7a11	631.242	-2.57814	0.145557	-17.7123	3.36953e-70	2.02205e-66	1014.06	1147.98	193.88	169.054	0.167456
ENSMUSG00000040093	Bmf	68.2823	-2.46235	0.406623	-6.05561	1.39886e-09	7.9948e-08	102.742	128.541	17.107	24.7396	0.18145
ENSMUSG00000031340	Gabre	41.6263	-2.44719	0.537247	-4.55505	5.23724e-06	0.000114079	49.316	91.353	11.4047	14.4315	0.183368
ENSMUSG00000102555	RP23-474B13.2	41.2632	-2.34738	0.506403	-4.6354	3.56246e-06	8.17526e-05	62.6725	75.1843	14.8261	12.3698	0.196503
ENSMUSG00000038319	Kcnh2	94.5768	-2.2339	0.374815	-5.96001	2.52217e-09	1.33353e-07	176.716	135.817	19.388	46.3868	0.212583
ENSMUSG00000106099	RP23-235E15.6	74.787	-2.18764	0.388095	-5.63687	1.73168e-08	7.29248e-07	139.729	105.905	20.5284	32.9862	0.21951
ENSMUSG00000028370	Pappa	102.661	-2.0615	0.318942	-6.46357	1.02262e-10	7.30563e-09	157.195	173.813	45.6187	34.017	0.239567
ENSMUSG00000097495	RP23-356F21.2	47.1237	-2.05301	0.463668	-4.42776	9.52166e-06	0.000192713	76.0289	75.9927	14.8261	21.6472	0.240981
ENSMUSG00000055866	Per2	149.874	-1.97243	0.261862	-7.53235	4.98369e-14	6.50155e-12	245.553	232.02	67.2876	54.6334	0.254823
ENSMUSG00000024534	Sncaip	39.0208	-1.9589	0.544264	-3.59917	0.000319232	0.00380478	48.2886	75.9927	9.12375	22.678	0.257225
ENSMUSG00000114827	RP24-499C1.5	35.6922	-1.94649	0.53483	-3.63946	0.000273211	0.00333578	49.316	63.8662	18.2475	11.339	0.259446
ENSMUSG00000051149	Adnp	36.7647	-1.92994	0.523782	-3.68463	0.000229038	0.00288751	56.5079	59.8241	19.388	11.339	0.26244
ENSMUSG00000031070	Mrgprf	36.0256	-1.91046	0.534224	-3.57613	0.000348717	0.00409711	44.1789	69.5253	15.9666	14.4315	0.266008
ENSMUSG00000070867	Trabd2b	179.434	-1.88542	0.241837	-7.79624	6.3781e-15	9.68986e-13	258.909	305.588	82.1137	71.1265	0.270665
ENSMUSG00000031825	Crispld2	37.4547	-1.86189	0.509232	-3.65626	0.000255922	0.00314859	58.5628	59.0156	13.6856	18.5547	0.275117
ENSMUSG00000090066	RP24-553B2.1	47.6692	-1.82237	0.451016	-4.04059	5.33173e-05	0.000854358	71.9192	76.8012	18.2475	23.7088	0.282756
ENSMUSG00000042804	Gpr153	52.9007	-1.81068	0.463014	-3.91065	9.20491e-05	0.0013656	67.8095	97.012	14.8261	31.9554	0.285056
ENSMUSG00000022389	Tef	675.856	-1.75295	0.126844	-13.8198	1.9367e-43	5.81108e-40	1028.44	1056.62	298.803	319.554	0.296694
ENSMUSG00000020866	Cacna1g	134.697	-1.72103	0.293786	-5.85809	4.68229e-09	2.32218e-07	208.566	205.342	44.4783	80.4039	0.303333
ENSMUSG00000040270	Bach2	72.0003	-1.70165	0.374046	-4.54931	5.3823e-06	0.000117026	113.016	107.522	26.2308	41.2327	0.307434
ENSMUSG00000023036	Pcdhgc4	39.535	-1.66433	0.494147	-3.3681	0.000756894	0.00775767	51.3709	68.7168	20.5284	17.5239	0.31549
ENSMUSG00000047787	Flrt1	39.2339	-1.65542	0.504503	-3.28129	0.00103333	0.00994548	46.2338	72.759	19.388	18.5547	0.317445
ENSMUSG00000044548	Dact1	44.4131	-1.64308	0.466042	-3.5256	0.000422517	0.0047922	58.5628	75.9927	19.388	23.7088	0.320172
ENSMUSG00000027656	Wisp2	36.3583	-1.6297	0.517412	-3.14971	0.00163432	0.0143805	45.2064	64.6747	15.9666	19.5856	0.323156
ENSMUSG00000100158	RP23-442M18.3	32.1317	-1.62273	0.547821	-2.96215	0.003055	0.0235039	41.0967	55.7819	18.2475	13.4006	0.324721
ENSMUSG00000084911	RP23-401G21.3	108.338	-1.61825	0.310855	-5.20581	1.9315e-07	6.21496e-06	141.784	185.131	45.6187	60.8183	0.325729
ENSMUSG00000028028	Alpk1	80.9555	-1.61236	0.346886	-4.64809	3.35025e-06	7.73264e-05	129.455	114.798	34.2141	45.356	0.327064
ENSMUSG00000102780	RP24-481E4.1	30.4212	-1.59721	0.551926	-2.89389	0.00380506	0.0276432	46.2338	45.2723	13.6856	16.4931	0.330515
ENSMUSG00000020256	Aldh1l2	1666.97	-1.58453	0.0867741	-18.2604	1.7114e-74	2.05402e-70	2539.78	2460.87	840.525	826.717	0.333434
ENSMUSG00000036862	Dchs1	44.9517	-1.57382	0.461294	-3.41175	0.000645463	0.00681341	70.8918	63.8662	18.2475	26.8013	0.335917
ENSMUSG00000054453	Sytl5	52.4045	-1.55908	0.425494	-3.66416	0.000248153	0.00308316	69.8644	86.5024	28.5117	24.7396	0.339368
ENSMUSG00000025321	Itgb8	140.789	-1.55771	0.270007	-5.76914	7.96787e-09	3.65001e-07	210.621	209.384	84.3947	58.7567	0.339691
ENSMUSG00000105572	RP23-235E15.5	58.4378	-1.53492	0.41979	-3.65641	0.000255776	0.00314859	88.3579	85.6939	20.5284	39.1711	0.345097
ENSMUSG00000041642	Kif21b	231.26	-1.53373	0.210279	-7.2938	3.01343e-13	3.28792e-11	316.445	371.071	111.766	125.76	0.345383
ENSMUSG00000001349	Cnn1	102	-1.51465	0.30856	-4.90878	9.16437e-07	2.45515e-05	135.619	166.537	50.1806	55.6642	0.349981
ENSMUSG00000022996	Wnt10b	63.3816	-1.50907	0.383496	-3.93502	8.31904e-05	0.00126067	87.3305	100.246	31.9331	34.017	0.351339
ENSMUSG00000043259	Fam13c	275.926	-1.49719	0.188583	-7.93914	2.03596e-15	3.3021e-13	413.022	401.791	152.823	136.068	0.354243
ENSMUSG00000072571	Tmem253	29.9147	-1.49048	0.558276	-2.66978	0.00759001	0.0465723	50.3434	37.9964	14.8261	16.4931	0.355895
ENSMUSG00000001333	Sync	56.0113	-1.48964	0.410711	-3.62699	0.000286748	0.00348926	84.2482	80.8433	34.2141	24.7396	0.356101
ENSMUSG00000103313	RP24-88F2.3	54.3743	-1.48562	0.425349	-3.4927	0.000478155	0.00536338	64.7273	95.3951	28.5117	28.8629	0.357096
ENSMUSG00000045441	Gprin3	243.515	-1.47589	0.213279	-6.92001	4.51613e-12	3.92773e-10	315.417	400.983	117.468	140.191	0.359511
ENSMUSG00000039126	Prune2	1276.42	-1.47043	0.0963263	-15.2651	1.30594e-52	5.22465e-49	1859.63	1892.54	654.629	698.895	0.360874
ENSMUSG00000029287	Tgfbr3	142.801	-1.46657	0.264788	-5.53864	3.04835e-08	1.19174e-06	205.483	214.235	63.8662	87.6196	0.361842
ENSMUSG00000046807	Lrrc75b	377.718	-1.46652	0.166293	-8.81888	1.15611e-18	3.15355e-16	533.23	576.413	184.756	216.472	0.361854
ENSMUSG00000051177	Plcb1	85.5879	-1.46168	0.32989	-4.4308	9.38834e-06	0.000190658	131.509	119.648	47.8997	43.2944	0.363071
ENSMUSG00000024924	Vldlr	794.834	-1.44611	0.117123	-12.3469	5.06113e-35	1.01239e-31	1153.79	1171.42	445.923	408.204	0.367009
ENSMUSG00000090399	RP24-409F22.2	44.0735	-1.4371	0.455053	-3.15808	0.0015881	0.014046	61.645	67.1	22.8094	24.7396	0.36931
ENSMUSG00000024298	Zfp871	712.434	-1.43456	0.123029	-11.6603	2.03218e-31	3.04877e-28	1045.91	1034.79	364.95	404.081	0.369959
ENSMUSG00000045903	Npas4	77.253	-1.4317	0.348846	-4.10411	4.05875e-05	0.000682257	104.797	120.457	45.6187	38.1403	0.370694
ENSMUSG00000039652	Cpeb3	116.599	-1.42549	0.285103	-4.9999	5.73593e-07	1.63911e-05	180.825	159.261	59.3044	67.0032	0.372293
ENSMUSG00000024593	Megf10	302.243	-1.42333	0.202454	-7.03041	2.05933e-12	1.91598e-10	366.788	513.355	160.806	168.023	0.37285
ENSMUSG00000063727	Tnfrsf11b	70.418	-1.41356	0.360328	-3.92297	8.74642e-05	0.00130241	99.6595	105.096	38.7759	38.1403	0.375385
ENSMUSG00000102602	RP23-13A13.6	281.214	-1.39014	0.191559	-7.25697	3.95863e-13	4.20456e-11	380.144	434.129	142.559	168.023	0.381529
ENSMUSG00000060429	Sntb1	206.452	-1.38907	0.217726	-6.3799	1.77199e-10	1.18152e-08	317.472	280.526	107.204	120.606	0.381811
ENSMUSG00000027544	Nfatc2	39.9023	-1.3867	0.482265	-2.87539	0.00403523	0.0287594	60.6176	54.9735	18.2475	25.7705	0.382438
ENSMUSG00000043289	Mei4	53.6792	-1.38455	0.415174	-3.33486	0.000853417	0.00853827	84.2482	71.1421	27.3712	31.9554	0.38301
ENSMUSG00000029163	Emilin1	362.906	-1.37922	0.173391	-7.95439	1.80009e-15	2.95955e-13	494.188	554.585	180.194	222.657	0.384427
ENSMUSG00000020593	Lpin1	47.7876	-1.37581	0.446221	-3.08324	0.00204758	0.0173186	58.5628	79.2265	29.6522	23.7088	0.385337
ENSMUSG00000039062	Anpep	275.716	-1.37571	0.188003	-7.31749	2.52658e-13	2.80778e-11	386.309	409.876	144.84	161.839	0.385364
ENSMUSG00000033066	Gas7	37.1841	-1.36486	0.512321	-2.66407	0.00772025	0.0471785	50.3434	56.5903	27.3712	14.4315	0.388273
ENSMUSG00000040424	Hipk4	86.3926	-1.36418	0.347946	-3.92065	8.83104e-05	0.00131338	101.714	147.135	41.0569	55.6642	0.388456
ENSMUSG00000028542	Slc6a9	455.609	-1.3554	0.149291	-9.07892	1.0966e-19	3.76041e-17	653.437	657.256	240.639	271.105	0.390827
ENSMUSG00000036856	Wnt4	293.452	-1.34493	0.198355	-6.78044	1.19807e-11	9.84877e-10	375.007	467.274	145.98	185.547	0.393673
ENSMUSG00000031202	Rab39b	71.9317	-1.33106	0.369667	-3.6007	0.000317364	0.00379005	114.043	92.1614	33.0736	48.4485	0.397477
ENSMUSG00000040624	Plekhg1	47.4389	-1.32733	0.440982	-3.00995	0.00261291	0.0208096	59.5902	75.9927	27.3712	26.8013	0.398504
ENSMUSG00000097267	RP23-412D17.3	54.107	-1.30076	0.41165	-3.15987	0.00157839	0.013991	73.974	80.0349	27.3712	35.0478	0.405912
ENSMUSG00000048096	Lmod1	78.1342	-1.29993	0.343736	-3.78178	0.00015571	0.00210691	113.016	109.138	50.1806	40.2019	0.406145
ENSMUSG00000047910	Pcdhb16	44.3295	-1.28826	0.474741	-2.71359	0.00665578	0.042536	71.9192	54.165	18.2475	32.9862	0.409446
ENSMUSG00000029804	Herc3	504.282	-1.28403	0.14705	-8.73189	2.50449e-18	6.39551e-16	766.453	663.724	304.505	282.444	0.410647
ENSMUSG00000107756	RP24-359O2.7	36.5686	-1.26957	0.516488	-2.45809	0.013968	0.0723851	57.5354	46.0807	14.8261	27.8321	0.414783
ENSMUSG00000033590	Myo5c	103.554	-1.26849	0.313271	-4.04917	5.14001e-05	0.00082806	125.345	167.346	52.4616	69.0648	0.415095
ENSMUSG00000012428	Steap4	29.4141	-1.26625	0.550592	-2.2998	0.0214596	0.0973145	41.0967	42.0385	15.9666	18.5547	0.415739
ENSMUSG00000097379	RP24-81G10.3	113.242	-1.26526	0.287665	-4.39837	1.09067e-05	0.00021767	145.893	173.813	67.2876	65.9724	0.416025
ENSMUSG00000086537	Nespas	34.8722	-1.2601	0.508473	-2.4782	0.0132046	0.0696929	44.1789	54.165	20.5284	20.6164	0.417515
ENSMUSG00000025584	Pde8a	648.109	-1.25964	0.127883	-9.84994	6.8585e-23	3.57894e-20	895.908	932.123	402.585	361.817	0.417649
ENSMUSG00000054640	Slc8a1	61.4648	-1.25432	0.382417	-3.27999	0.0010381	0.0099834	84.2482	88.9277	37.6355	35.0478	0.41919
ENSMUSG00000057751	Megf6	83.5497	-1.25337	0.332592	-3.76847	0.000164249	0.00219768	109.934	125.307	53.602	45.356	0.419468
ENSMUSG00000054203	Ifi205	37.9911	-1.24229	0.521266	-2.38321	0.0171623	0.0833201	56.5079	50.1229	31.9331	13.4006	0.422702
ENSMUSG00000003282	Plag1	68.6957	-1.23891	0.368572	-3.36139	0.000775525	0.00788801	94.5224	98.6289	34.2141	47.4177	0.423692
ENSMUSG00000106464	RP24-309H3.5	54.5405	-1.23869	0.407848	-3.03714	0.00238831	0.0194554	69.8644	83.2686	33.0736	31.9554	0.423756
ENSMUSG00000056174	Col8a2	62.3384	-1.22535	0.429248	-2.85465	0.00430847	0.0302399	64.7273	109.947	26.2308	48.4485	0.427693
ENSMUSG00000055818	RP24-545G7.8	29.6171	-1.21998	0.548693	-2.22343	0.0261865	0.110942	40.0693	42.847	15.9666	19.5856	0.429287
ENSMUSG00000033209	Ttc28	923.48	-1.21885	0.110382	-11.0421	2.39404e-28	2.61211e-25	1248.31	1335.53	534.88	575.197	0.429625
ENSMUSG00000028270	Gbp2	62.2266	-1.21786	0.379271	-3.21106	0.00132245	0.0121625	88.3579	85.6939	38.7759	36.0787	0.429919
ENSMUSG00000059395	Nkapl	31.6697	-1.21465	0.550071	-2.20816	0.0272329	0.114163	55.4805	33.1458	20.5284	17.5239	0.430878
ENSMUSG00000033715	Akr1c14	70.0705	-1.20966	0.358575	-3.37353	0.000742107	0.00761262	102.742	92.9698	43.3378	41.2327	0.43237
ENSMUSG00000048126	Col6a3	496.823	-1.20832	0.141032	-8.5677	1.05574e-17	2.39075e-15	680.15	706.571	306.786	293.783	0.432771
ENSMUSG00000044217	Aqp5	148.409	-1.19373	0.262029	-4.55572	5.22056e-06	0.000113922	186.99	225.553	103.783	77.3114	0.43717
ENSMUSG00000089922	RP24-490H13.2	52.2676	-1.18997	0.444656	-2.67617	0.00744698	0.0460308	73.974	71.1421	43.3378	20.6164	0.438311
ENSMUSG00000024548	Setbp1	449.965	-1.18929	0.158943	-7.4825	7.2921e-14	9.2126e-12	579.463	671.808	248.622	299.968	0.438519
ENSMUSG00000039765	Cc2d2a	101.718	-1.18923	0.302334	-3.9335	8.37166e-05	0.00126704	142.811	139.859	69.5686	54.6334	0.438536
ENSMUSG00000026748	Plxdc2	295.175	-1.18109	0.183345	-6.44189	1.17998e-10	8.33066e-09	436.652	383.197	172.211	188.64	0.441019
ENSMUSG00000028211	Trp53inp1	355.099	-1.17022	0.169391	-6.90839	4.902e-12	4.23264e-10	497.27	486.677	197.301	239.15	0.444354
ENSMUSG00000055435	Maf	270.356	-1.16477	0.199626	-5.83478	5.386e-09	2.62776e-07	354.459	393.707	142.559	190.701	0.446034
ENSMUSG00000022321	Cdh10	176.883	-1.16457	0.229704	-5.06985	3.98131e-07	1.19759e-05	242.47	246.572	117.468	101.02	0.446099
ENSMUSG00000020303	Stc2	38.6039	-1.16453	0.486771	-2.39235	0.0167407	0.0820424	45.2064	61.4409	25.0903	22.678	0.44611
ENSMUSG00000073489	Ifi204	555.274	-1.15876	0.136106	-8.51368	1.68504e-17	3.74515e-15	766.453	768.012	322.753	363.879	0.447897
ENSMUSG00000103983	RP23-395H6.2	68.6962	-1.15731	0.391337	-2.95733	0.00310319	0.0236867	69.8644	119.648	39.9164	45.356	0.448347
ENSMUSG00000057378	Ryr3	29.9192	-1.15634	0.547708	-2.11124	0.0347519	0.133726	42.1241	40.4217	21.6689	15.4623	0.448649
ENSMUSG00000060224	Pyroxd2	33.0742	-1.15305	0.527159	-2.18729	0.0287215	0.118581	36.987	54.165	20.5284	20.6164	0.449674
ENSMUSG00000070576	Mn1	267.605	-1.14489	0.212423	-5.38967	7.05878e-08	2.50649e-06	317.472	419.577	143.699	189.671	0.452224
ENSMUSG00000022788	Fgd4	47.401	-1.13662	0.438971	-2.58928	0.0096176	0.0554155	69.8644	60.6325	25.0903	34.017	0.454824
ENSMUSG00000022708	Zbtb20	825.547	-1.13519	0.114122	-9.94711	2.59609e-23	1.48373e-20	1094.2	1174.65	508.649	524.687	0.455275
ENSMUSG00000111740	RP23-350F7.3	64.7058	-1.13272	0.409186	-2.76823	0.00563622	0.0374977	80.1385	97.8204	26.2308	54.6334	0.456055
ENSMUSG00000104344	RP23-444I6.3	90.971	-1.13096	0.325361	-3.47601	0.000508927	0.00563481	109.934	139.859	50.1806	63.9108	0.456612
ENSMUSG00000039239	Tgfb2	424.496	-1.12022	0.151484	-7.39498	1.41435e-13	1.64806e-11	561.997	600.666	271.432	263.89	0.460024
ENSMUSG00000056468	5730596B20Rik	53.0305	-1.11826	0.421806	-2.65113	0.00802228	0.0484158	83.2208	62.2494	28.5117	38.1403	0.460648
ENSMUSG00000037235	Mxd4	554.988	-1.1155	0.133442	-8.35941	6.30302e-17	1.24014e-14	773.645	745.375	353.545	347.386	0.461532
ENSMUSG00000054675	Tmem119	275.767	-1.10625	0.183912	-6.0151	1.79777e-09	9.80765e-08	386.309	367.029	174.492	175.239	0.4645
ENSMUSG00000026494	Kif26b	714.808	-1.09866	0.119251	-9.21296	3.1724e-20	1.22823e-17	965.772	983.055	463.03	447.375	0.466951
ENSMUSG00000046546	Fam43a	166.577	-1.09689	0.237595	-4.61664	3.90005e-06	8.76562e-05	209.593	244.147	109.485	103.082	0.467523
ENSMUSG00000037379	Spon2	294.284	-1.09082	0.179414	-6.07991	1.20252e-09	6.97229e-08	402.748	398.558	177.913	197.917	0.469494
ENSMUSG00000021775	Nr1d2	1039.16	-1.08937	0.104992	-10.3757	3.19904e-25	2.55966e-22	1397.29	1430.93	629.539	698.895	0.469967
ENSMUSG00000042284	Itga1	99.0971	-1.08888	0.300574	-3.62267	0.000291573	0.00353475	130.482	139.051	65.0067	61.8491	0.470126
ENSMUSG00000097242	Gm16907	82.02	-1.08804	0.33018	-3.29529	0.000983215	0.00956284	105.824	117.223	52.4616	52.5718	0.470401
ENSMUSG00000033624	Pdpr	406.233	-1.08708	0.156006	-6.96819	3.21047e-12	2.83324e-10	525.01	579.647	254.324	265.951	0.470714
ENSMUSG00000041112	Elmo1	313.421	-1.08465	0.177605	-6.1071	1.01461e-09	5.94015e-08	395.556	455.956	205.284	196.886	0.471507
ENSMUSG00000102411	RP23-461P14.1	83.0978	-1.07566	0.356065	-3.02098	0.0025196	0.0202547	106.851	118.84	37.6355	69.0648	0.474453
ENSMUSG00000115624	RP23-268P13.5	65.9358	-1.07486	0.379044	-2.8357	0.00457248	0.0317586	103.769	75.1843	45.6187	39.1711	0.474718
ENSMUSG00000063450	Syne2	1471.8	-1.0709	0.0942713	-11.3597	6.63381e-30	8.84655e-27	1909.97	2078.48	911.234	987.524	0.476023
ENSMUSG00000024302	Dtna	256.514	-1.06693	0.190899	-5.58897	2.2842e-08	9.32484e-07	361.651	333.074	165.368	165.962	0.477335
ENSMUSG00000074024	AC104921.1	95.3068	-1.06514	0.309784	-3.43835	0.00058528	0.00631134	117.126	140.667	61.5853	61.8491	0.477925
ENSMUSG00000102813	RP23-169H13.6	45.3077	-1.06199	0.441994	-2.40272	0.0162737	0.0802123	62.6725	59.8241	31.9331	26.8013	0.478972
ENSMUSG00000097820	RP24-93F20.4	39.8494	-1.05941	0.486988	-2.17542	0.0295983	0.120569	62.6725	45.2723	20.5284	30.9246	0.479829
ENSMUSG00000085687	AC133902.3	35.4785	-1.05674	0.518847	-2.03671	0.041679	0.14986	52.3983	43.6554	15.9666	29.8937	0.480717
ENSMUSG00000029869	Ephb6	100.547	-1.05537	0.308766	-3.41803	0.00063077	0.00668772	116.098	155.219	63.8662	67.0032	0.481174
ENSMUSG00000031380	Figf	48.5661	-1.05328	0.462511	-2.27731	0.0227678	0.10102	48.2886	82.4602	38.7759	24.7396	0.481871
ENSMUSG00000024620	Pdgfrb	883.896	-1.05178	0.108767	-9.67	4.04372e-22	1.86664e-19	1176.39	1208.61	570.234	580.351	0.482374
ENSMUSG00000075389	RP23-37J21.6	71.5512	-1.05022	0.364182	-2.88378	0.00392935	0.0282564	81.166	111.564	50.1806	43.2944	0.482894
ENSMUSG00000029436	Mmp17	122.177	-1.04972	0.271661	-3.86407	0.000111511	0.00160282	157.195	172.196	80.9733	78.3422	0.483063
ENSMUSG00000048521	Cxcr6	37.9654	-1.04963	0.510728	-2.05516	0.0398639	0.145646	35.9596	66.2915	22.8094	26.8013	0.483093
ENSMUSG00000097816	RP24-226D9.2	85.2041	-1.04841	0.333327	-3.14529	0.00165921	0.0145569	98.6321	130.966	52.4616	58.7567	0.483501
ENSMUSG00000097145	RP24-309H3.4	73.9392	-1.0472	0.354237	-2.95622	0.00311433	0.0237021	113.016	86.5024	46.7592	49.4793	0.483906
ENSMUSG00000034457	Eda2r	443.369	-1.04643	0.149998	-6.97628	3.03107e-12	2.69473e-10	589.737	604.708	307.927	271.105	0.484166
ENSMUSG00000030772	Dkk3	51.5275	-1.04474	0.413457	-2.52684	0.0115094	0.0634523	70.8918	67.9084	35.3545	31.9554	0.484732
ENSMUSG00000058571	Gpc6	269.672	-1.04293	0.185954	-5.60854	2.04039e-08	8.4444e-07	372.952	353.285	181.334	171.116	0.48534
ENSMUSG00000090053	Palm2	43.9952	-1.04163	0.447181	-2.32933	0.0198416	0.0923502	58.5628	59.8241	30.7927	26.8013	0.485778
ENSMUSG00000025887	Casp12	145.883	-1.04075	0.254784	-4.08481	4.41124e-05	0.000732278	180.825	211.809	87.8161	103.082	0.486076
ENSMUSG00000021057	Akap5	613.848	-1.04066	0.131861	-7.8921	2.97133e-15	4.63142e-13	816.797	835.92	371.793	430.882	0.486105
ENSMUSG00000074968	Ano3	42.0859	-1.04009	0.457492	-2.27347	0.0229979	0.10159	53.4257	59.8241	26.2308	28.8629	0.486296
ENSMUSG00000039485	Tspyl4	118.999	-1.03949	0.288424	-3.60404	0.000313307	0.0037528	157.195	163.304	62.7258	92.7737	0.486499
ENSMUSG00000097536	RP23-212I23.1	53.0093	-1.03562	0.413364	-2.50535	0.0122329	0.0662544	64.7273	77.6096	38.7759	30.9246	0.487805
ENSMUSG00000024900	Cpt1a	633.468	-1.03516	0.125295	-8.26178	1.43517e-16	2.69138e-14	863.03	839.962	418.552	412.327	0.487961
ENSMUSG00000034687	Fras1	373.328	-1.03448	0.15976	-6.4752	9.46867e-11	6.80497e-09	490.078	513.355	238.358	251.52	0.488193
ENSMUSG00000044393	Dsg2	160.039	-1.03301	0.267878	-3.85626	0.000115133	0.00164308	185.963	244.147	83.2542	126.791	0.48869
ENSMUSG00000039518	Cdsn	97.8376	-1.03134	0.30426	-3.38966	0.000699787	0.00724038	137.674	125.307	59.3044	69.0648	0.489256
ENSMUSG00000025504	Eps8l2	64.0091	-1.02689	0.380323	-2.70006	0.00693273	0.0437239	72.9466	98.6289	42.1973	42.2636	0.490766
ENSMUSG00000039997	Ifi203	260.922	-1.02667	0.203852	-5.03635	4.74482e-07	1.39235e-05	310.28	389.665	155.104	188.64	0.490842
ENSMUSG00000096954	Gdap10	45.2753	-1.01825	0.464258	-2.1933	0.028286	0.117348	57.5354	63.8662	20.5284	39.1711	0.493713
ENSMUSG00000033788	Dysf	238.593	-1.01686	0.219362	-4.63554	3.56015e-06	8.17526e-05	268.156	370.262	144.84	171.116	0.494191
ENSMUSG00000053965	Pde5a	202.172	-1.01642	0.217207	-4.67949	2.87594e-06	6.76778e-05	255.827	285.377	123.171	144.315	0.494343
ENSMUSG00000024338	Psmb8	70.9305	-1.01374	0.369371	-2.74451	0.00606013	0.0397452	92.4676	97.012	58.1639	36.0787	0.49526
ENSMUSG00000104546	RP24-511F2.3	41.7917	-1.00878	0.492241	-2.04935	0.0404277	0.147079	58.5628	53.3566	17.107	38.1403	0.496968
ENSMUSG00000023963	Cyp39a1	75.9344	-1.00707	0.355583	-2.83216	0.0046235	0.0320759	85.2756	117.223	55.883	45.356	0.497556
ENSMUSG00000027692	Tnik	59.1603	-1.0024	0.396766	-2.52644	0.0115226	0.0634959	89.3853	68.7168	34.2141	44.3252	0.499167
ENSMUSG00000026923	Notch1	236.291	-1.00099	0.198079	-5.05346	4.33874e-07	1.28895e-05	301.033	329.032	157.385	157.715	0.499658

## Sheet: Sheet2
Dataset EV6: C3 stage vs C1 stage-induced genes (padj<0.05, <0.5 fold, Wald chi-squared test, n=3)

## Sheet: C3_C1
gene	Symbol	baseMean	log2FoldChange	lfcSE	stat	pvalue	padj	C1_S1_S7	C1_S2_S8	C1_S3_S9	C3_S1_S13	C3_S2_S14	C3_S3_S15	Ratio
ENSMUSG00000061535	C1qtnf7	12.8171	-2.74711	0.745334	-3.68574	0.000228039	0.00229593	17.8997	25.4156	23.9914	0	8.32373	1.27207	0.148949
ENSMUSG00000107881	RP23-380L19.3	12.8592	-1.6342	0.605209	-2.70022	0.0069294	0.0338079	26.8495	18.154	13.3286	7.02869	4.16187	7.63239	0.32215
ENSMUSG00000029759	Pon3	12.8944	-1.48592	0.581897	-2.55358	0.0106623	0.0467643	16.7809	19.9694	20.4371	4.68579	10.4047	5.08826	0.357021
ENSMUSG00000028838	Extl1	13.244	-1.1186	0.554974	-2.01559	0.0438424	0.126201	13.4247	18.7591	22.2143	7.02869	10.4047	7.63239	0.46054
ENSMUSG00000108101	RP23-14P17.5	13.2713	-1.29862	0.561327	-2.31348	0.0206964	0.0744889	20.1371	14.5232	22.2143	7.02869	9.3642	6.36033	0.406516
ENSMUSG00000027460	Angpt4	13.3763	-1.5843	0.613109	-2.58404	0.00976506	0.0438288	15.6622	23.6002	20.4371	7.02869	2.08093	11.4486	0.333487
ENSMUSG00000066026	Dhrs3	13.3985	-2.58669	0.710885	-3.6387	0.000274021	0.00268006	20.1371	16.9437	31.9886	8.20013	3.1214	0	0.166467
ENSMUSG00000102516	RP24-142E6.4	13.4254	-1.3075	0.582468	-2.24476	0.0247835	0.0847183	20.1371	25.4156	11.5514	7.02869	6.2428	10.1765	0.40402
ENSMUSG00000031099	Smarca1	13.5885	-1.32046	0.588337	-2.24439	0.0248071	0.0847536	27.9682	14.5232	15.9943	11.7145	6.2428	5.08826	0.400408
ENSMUSG00000038217	Tlcd2	13.6667	-1.13698	0.558524	-2.03569	0.0417814	0.122167	20.1371	21.7848	14.2171	5.85724	7.28327	12.7206	0.454709
ENSMUSG00000109539	RP23-413C19.2	13.7	-1.53695	0.702665	-2.18731	0.0287198	0.0943105	29.087	18.7591	13.3286	16.4003	2.08093	2.54413	0.344614
ENSMUSG00000108842	RP23-271M19.1	13.7317	-1.90919	0.642148	-2.97313	0.00294784	0.0179648	10.0686	31.467	23.1029	4.68579	4.16187	8.90446	0.266243
ENSMUSG00000070570	Slc17a7	13.8694	-1.14066	0.56492	-2.01916	0.043471	0.125544	15.6622	27.231	14.2171	7.02869	11.4451	7.63239	0.453551
ENSMUSG00000106680	RP23-353M5.2	14.0347	-1.64449	0.567406	-2.89826	0.00375234	0.0213995	22.3746	22.9951	18.66	4.68579	10.4047	5.08826	0.319859
ENSMUSG00000111583	RP23-269O24.5	14.1259	-1.63723	0.571979	-2.86239	0.00420462	0.023233	16.7809	28.4413	18.66	4.68579	7.28327	8.90446	0.321474
ENSMUSG00000027612	Mmp24	14.2473	-1.21935	0.561789	-2.17048	0.0299705	0.0969209	14.5435	21.7848	23.1029	11.7145	4.16187	10.1765	0.429476
ENSMUSG00000000409	Lck	14.2848	-1.42704	0.631144	-2.26103	0.0237574	0.0821875	17.8997	30.8618	13.3286	2.34289	7.28327	13.9927	0.371894
ENSMUSG00000105112	RP23-326H18.1	14.2899	-2.23035	0.618892	-3.60377	0.000313631	0.00299036	20.1371	27.231	23.1029	9.37158	2.08093	3.8162	0.213107
ENSMUSG00000020990	Cdkl1	14.2908	-1.19744	0.587605	-2.03783	0.0415673	0.121798	15.6622	23.6002	20.4371	2.34289	13.5261	10.1765	0.43605
ENSMUSG00000087168	RP23-162H6.5	14.4804	-1.25074	0.564909	-2.21405	0.0268251	0.0896938	17.8997	24.8105	18.66	5.85724	14.5665	5.08826	0.420233
ENSMUSG00000103543	RP23-1K14.2	14.5599	-1.29086	0.533111	-2.42137	0.0154621	0.0606176	20.1371	24.8105	16.8829	7.02869	8.32373	10.1765	0.408708
ENSMUSG00000032680	RP23-453K8.1	14.5662	-1.28879	0.546644	-2.35765	0.018391	0.0685085	14.5435	26.6259	20.4371	9.37158	6.2428	10.1765	0.409293
ENSMUSG00000054863	Fam19a5	14.6108	-2.72385	0.632709	-4.30506	1.66938e-05	0.000255783	30.2057	22.9951	23.1029	2.3429	5.20233	3.8162	0.15137
ENSMUSG00000025978	Rftn2	14.7052	-1.2817	0.608938	-2.1048	0.0353086	0.108794	24.612	26.6259	11.5514	9.37158	13.5261	2.54413	0.411312
ENSMUSG00000030623	Prss23os	14.9425	-2.17989	0.57042	-3.82155	0.000132617	0.00145754	22.3746	26.0207	24.88	5.85724	4.16187	6.36033	0.220693
ENSMUSG00000055958	Gm9987	14.9448	-1.22369	0.562024	-2.17729	0.0294587	0.0958108	14.5435	21.7848	26.6571	7.02869	14.5665	5.08826	0.428186
ENSMUSG00000055782	Abcd2	14.959	-1.40546	0.574438	-2.44668	0.014418	0.0576513	15.6622	24.8105	24.88	9.37158	12.4856	2.54413	0.377497
ENSMUSG00000097882	RP23-47L13.1	15.2145	-1.12039	0.520035	-2.15445	0.0312051	0.0996279	22.3746	22.3899	17.7714	5.85724	11.4451	11.4486	0.45997
ENSMUSG00000030030	RP23-321M22.3	15.2771	-1.10792	0.520951	-2.12672	0.033443	0.104459	23.4933	18.7591	20.4371	14.0574	7.28327	7.63239	0.463962
ENSMUSG00000072572	Slc39a2	15.2938	-1.24587	0.548226	-2.27254	0.0230537	0.0803872	20.1371	21.7848	22.2143	8.20013	4.16187	15.2648	0.421654
ENSMUSG00000049001	Ndnf	15.2999	-1.03556	0.521622	-1.98526	0.0471159	0.132549	27.9682	16.3386	17.7714	9.37158	11.4451	8.90446	0.487828
ENSMUSG00000104415	RP23-67I3.5	15.4254	-1.91865	0.549877	-3.48924	0.000484393	0.00427575	24.612	24.8105	23.9914	4.68579	9.3642	5.08826	0.264501
ENSMUSG00000104002	RP23-348C6.3	15.6182	-1.16932	0.552029	-2.11821	0.0341571	0.105967	15.6622	32.6772	15.9943	9.37158	7.28327	12.7206	0.444632
ENSMUSG00000029408	Abcb9	15.7556	-1.20149	0.509649	-2.35749	0.0183988	0.0685135	16.7809	26.6259	22.2143	9.37158	9.3642	10.1765	0.434825
ENSMUSG00000089706	RP23-178F20.1	15.8432	-1.63747	0.54394	-3.01039	0.00260908	0.0163694	15.6622	26.6259	29.3228	7.02869	6.2428	10.1765	0.321419
ENSMUSG00000104420	RP24-142E6.5	15.8706	-1.16836	0.5364	-2.17815	0.0293945	0.095764	25.7308	24.8105	15.1057	7.02869	7.28327	15.2648	0.444926
ENSMUSG00000016239	Lonrf3	15.9122	-1.36138	0.523242	-2.60181	0.00927323	0.0419999	17.8997	22.9951	27.5457	7.02869	7.28327	12.7206	0.38921
ENSMUSG00000041301	Cftr	15.929	-1.18642	0.522094	-2.27242	0.0230611	0.0803933	22.3746	24.2053	19.5486	5.85724	8.32373	15.2648	0.439392
ENSMUSG00000027239	Mdk	16.0288	-1.05326	0.516989	-2.03729	0.0416211	0.121876	27.9682	15.1283	22.2143	8.20013	12.4856	10.1765	0.48188
ENSMUSG00000034570	Inpp5j	16.0826	-1.58657	0.52113	-3.04447	0.0023309	0.0150549	23.4933	22.3899	26.6571	10.543	8.32373	5.08826	0.332963
ENSMUSG00000046280	She	16.1739	-1.67483	0.551395	-3.03744	0.00238596	0.0152978	20.1371	32.0721	21.3257	11.7145	4.16187	7.63239	0.313203
ENSMUSG00000026166	Ccl20	16.2007	-1.14899	0.535646	-2.14506	0.0319481	0.101107	17.8997	23.6002	25.7686	8.20013	16.6475	5.08826	0.45094
ENSMUSG00000113184	RP23-442M3.3	16.2372	-1.2556	0.529883	-2.36957	0.0178088	0.0670098	23.4933	22.9951	22.2143	3.51434	12.4856	12.7206	0.418821
ENSMUSG00000020875	Hoxb9	16.2942	-1.31296	0.556656	-2.35866	0.0183409	0.0683705	24.612	29.6515	15.1057	14.0574	4.16187	10.1765	0.402493
ENSMUSG00000040350	Trim7	16.3501	-1.16654	0.554994	-2.10189	0.0355625	0.109241	12.306	25.4156	30.2114	8.20013	15.607	6.36033	0.445489
ENSMUSG00000097610	RP23-275E4.1	16.4916	-1.15479	0.498707	-2.31558	0.0205814	0.074276	21.2558	26.6259	20.4371	8.20013	13.5261	8.90446	0.44913
ENSMUSG00000055994	Nod2	16.5059	-1.26114	0.5133	-2.45693	0.0140128	0.0563525	31.3244	21.7848	16.8829	10.543	8.32373	10.1765	0.417213
ENSMUSG00000106121	RP23-63A19.3	16.6279	-1.86421	0.563195	-3.31006	0.00093276	0.00728914	25.7308	35.7029	16.8829	4.68579	10.4047	6.36033	0.274674
ENSMUSG00000036334	Igsf10	16.7479	-1.62664	0.521806	-3.11733	0.00182497	0.0124399	27.9682	27.231	20.4371	8.20013	5.20233	11.4486	0.323841
ENSMUSG00000059173	Pde1a	16.7656	-2.38199	0.575455	-4.13932	3.48331e-05	0.000478827	32.4432	25.4156	26.6571	9.37158	4.16187	2.54413	0.191844
ENSMUSG00000020101	Vsir	17.2934	-1.13941	0.525145	-2.16971	0.0300291	0.097043	20.1371	26.6259	24.88	7.02869	18.7284	6.36033	0.453945
ENSMUSG00000022623	Shank3	17.5115	-1.31559	0.481222	-2.73386	0.00625975	0.0314742	25.7308	26.0207	23.1029	11.7145	8.32373	10.1765	0.401761
ENSMUSG00000112770	RP23-6C18.5	17.5134	-1.37798	0.56972	-2.41869	0.0155764	0.0609293	34.6806	27.8361	13.3286	16.4003	5.20233	7.63239	0.384757
ENSMUSG00000068748	Ptprz1	17.5573	-1.40108	0.527327	-2.65695	0.00788499	0.0370243	21.2558	30.8618	23.9914	16.4003	5.20233	7.63239	0.378644
ENSMUSG00000065434	Mir7-1	17.6855	-1.13232	0.473014	-2.39383	0.0166733	0.0639545	25.7308	24.2053	23.1029	9.37158	13.5261	10.1765	0.456182
ENSMUSG00000033538	Casp4	17.8734	-1.10338	0.54967	-2.00735	0.044712	0.127677	13.4247	30.2567	29.3228	18.7432	10.4047	5.08826	0.465424
ENSMUSG00000069670	Nkain2	17.9191	-1.05396	0.497003	-2.12063	0.0339532	0.105428	21.2558	26.6259	24.88	14.0574	15.607	5.08826	0.481645
ENSMUSG00000114733	RP24-250M7.2	18.1665	-1.0541	0.468827	-2.24838	0.0245518	0.084086	21.2558	24.8105	27.5457	9.37158	14.5665	11.4486	0.481597
ENSMUSG00000098136	RP23-285H4.1	18.4816	-1.02786	0.477581	-2.15222	0.0313799	0.100004	19.0184	26.0207	29.3228	8.20013	15.607	12.7206	0.490437
ENSMUSG00000106241	RP24-121I11.4	18.6446	-1.66061	0.633996	-2.61927	0.00881182	0.0402585	17.8997	38.7285	28.4343	16.4003	10.4047	0	0.316306
ENSMUSG00000081564	RP23-75J13.3	18.8518	-1.22405	0.489536	-2.50042	0.0124047	0.0517916	26.8495	32.0721	20.4371	8.20013	16.6475	8.90446	0.42808
ENSMUSG00000106391	RP23-325M7.4	18.9508	-1.03422	0.472033	-2.19099	0.0284524	0.0936293	25.7308	27.8361	23.1029	11.7145	17.6879	7.63239	0.48828
ENSMUSG00000108456	RP24-143K11.2	19.18	-1.17207	0.478653	-2.44868	0.0143381	0.0573811	27.9682	29.6515	22.2143	16.4003	12.4856	6.36033	0.443785
ENSMUSG00000114638	RP23-116N15.7	19.3729	-1.05086	0.477461	-2.20093	0.0277411	0.0920149	17.8997	30.8618	29.3228	17.5717	10.4047	10.1765	0.482681
ENSMUSG00000052504	Epha3	19.4575	-2.75489	0.567907	-4.85095	1.22873e-06	2.53302e-05	29.087	41.1491	31.1	2.3429	4.16187	8.90446	0.148148
ENSMUSG00000049799	Lrrc19	19.6788	-1.48776	0.462871	-3.2142	0.0013081	0.00956205	25.7308	28.4413	32.8771	11.7145	10.4047	8.90446	0.356566
ENSMUSG00000097390	Gm26785	20.0601	-1.20754	0.474595	-2.54435	0.010948	0.0475861	24.612	23.6002	35.5429	14.0574	7.28327	15.2648	0.433007
ENSMUSG00000024621	Csf1r	20.0851	-1.05145	0.481824	-2.18222	0.0290929	0.0952501	22.3746	33.2824	25.7686	9.37158	20.8093	8.90446	0.482484
ENSMUSG00000107277	RP23-149A1.6	20.2953	-1.55043	0.471557	-3.28789	0.0010094	0.00779172	27.9682	30.8618	31.9886	15.2288	9.3642	6.36033	0.341409
ENSMUSG00000100213	RP24-287C2.2	20.3699	-1.23809	0.452712	-2.73482	0.00624141	0.0314197	24.612	34.4926	26.6571	11.7145	14.5665	10.1765	0.423935
ENSMUSG00000114602	RP24-499C1.4	20.4539	-1.35038	0.470441	-2.87046	0.0040988	0.0227973	22.3746	36.9132	28.4343	15.2288	8.32373	11.4486	0.392189
ENSMUSG00000026398	Nr5a2	20.4676	-1.51011	0.465168	-3.24637	0.00116886	0.00873535	30.2057	33.2824	27.5457	7.02869	14.5665	10.1765	0.351085
ENSMUSG00000110630	RP24-178J22.1	20.5103	-1.01702	0.501668	-2.02729	0.0426333	0.123807	16.7809	39.9388	24.88	14.0574	8.32373	19.081	0.494135
ENSMUSG00000017412	Cacnb4	20.9548	-1.22487	0.457136	-2.67945	0.00737426	0.0353476	22.3746	32.6772	32.8771	8.20013	15.607	13.9927	0.427835
ENSMUSG00000087231	RP23-129P10.1	20.9745	-1.04023	0.508502	-2.04568	0.0407877	0.119986	15.6622	37.5183	31.1	22.2575	10.4047	8.90446	0.486249
ENSMUSG00000108137	RP23-392K24.5	21.1089	-1.28483	0.520078	-2.47044	0.0134945	0.0549928	35.7993	40.544	13.3286	16.4003	10.4047	10.1765	0.410421
ENSMUSG00000020173	Cobl	21.1238	-1.49136	0.450203	-3.31263	0.000924236	0.00724673	31.3244	32.0721	30.2114	14.0574	11.4451	7.63239	0.355678
ENSMUSG00000022840	Adcy5	21.1755	-1.24437	0.463892	-2.68245	0.00730844	0.0351157	35.7993	29.0464	24.88	16.4003	14.5665	6.36033	0.422092
ENSMUSG00000084519	Gm22478	21.245	-1.07653	0.44261	-2.43223	0.0150061	0.0592437	23.4933	28.4413	34.6543	14.0574	16.6475	10.1765	0.474168
ENSMUSG00000079499	RP23-104G16.1	21.3194	-1.01807	0.440283	-2.3123	0.020761	0.0745599	33.5619	28.4413	23.9914	14.0574	17.6879	10.1765	0.493777
ENSMUSG00000098206	RP23-44N5.6	22.0328	-1.0267	0.445977	-2.30213	0.0213279	0.0759947	38.0368	26.6259	23.9914	14.0574	10.4047	19.081	0.490833
ENSMUSG00000103472	Pcdhga7	22.2211	-1.18862	0.449808	-2.6425	0.00822966	0.0382208	22.3746	35.0977	34.6543	11.7145	10.4047	19.081	0.438723
ENSMUSG00000020627	Klhl29	22.2393	-1.30564	0.462882	-2.82069	0.00479213	0.0256512	27.9682	32.6772	34.6543	16.4003	16.6475	5.08826	0.40454
ENSMUSG00000105382	RP24-257M14.3	22.2542	-1.58593	0.517	-3.06755	0.00215821	0.0141984	27.9682	34.4926	38.2086	10.543	19.7689	2.54413	0.333111
ENSMUSG00000103672	WI1-1981I9.3	22.2962	-1.14109	0.481767	-2.36855	0.0178581	0.0671593	22.3746	35.0977	34.6543	19.9146	16.6475	5.08826	0.453418
ENSMUSG00000041358	Nutm1	22.5007	-1.28443	0.447849	-2.86801	0.00413066	0.0229145	33.5619	34.4926	27.5457	7.02869	14.5665	17.8089	0.410532
ENSMUSG00000031286	Glt28d2	22.5283	-1.39042	0.49365	-2.8166	0.00485348	0.0258947	34.6806	28.4413	34.6543	3.51434	13.5261	20.353	0.381455
ENSMUSG00000116908	RP24-340J3.3	22.6951	-1.87147	0.472546	-3.96041	7.48223e-05	0.000909204	46.9866	33.2824	26.6571	8.20013	8.32373	12.7206	0.273294
ENSMUSG00000106891	RP24-544J6.6	22.8995	-1.27908	0.427323	-2.99324	0.00276036	0.017097	32.4432	38.1234	26.6571	12.8859	14.5665	12.7206	0.412058
ENSMUSG00000112941	CH25-660D15.2	22.9518	-1.06389	0.448382	-2.37273	0.0176572	0.0666717	26.8495	30.8618	35.5429	22.2575	14.5665	7.63239	0.478341
ENSMUSG00000018507	Trpv2	22.9638	-1.32955	0.432007	-3.07761	0.00208666	0.0138404	30.2057	38.7285	29.3228	16.4003	10.4047	12.7206	0.397892
ENSMUSG00000044667	Plppr4	23.1387	-2.64937	0.546157	-4.85094	1.22879e-06	2.53302e-05	32.4431	36.308	51.5371	3.51434	12.4856	2.54413	0.159389
ENSMUSG00000109390	RP24-120F8.1	23.233	-1.17811	0.41927	-2.80991	0.00495555	0.0263252	26.8495	35.7029	33.7657	14.0574	12.4856	16.5369	0.44193
ENSMUSG00000033965	Slc16a2	23.3061	-1.26664	0.446116	-2.83927	0.00452174	0.0245598	33.5619	36.308	28.4343	10.543	9.3642	21.6251	0.415626
ENSMUSG00000039410	Prdm16	23.5188	-1.35969	0.440017	-3.09009	0.00200097	0.0133923	25.7308	41.1491	34.6543	11.7145	17.6879	10.1765	0.389665
ENSMUSG00000047420	Fam180a	23.6182	-1.86453	0.459715	-4.05585	4.9953e-05	0.000642613	32.4432	45.9901	32.8771	8.20013	14.5665	7.63239	0.274612
ENSMUSG00000022203	Efs	23.6468	-2.04641	0.481369	-4.25122	2.12609e-05	0.000313442	32.4431	52.0415	29.3229	7.02869	8.32373	12.7207	0.242086
ENSMUSG00000073758	Sh3d21	24.0907	-1.03267	0.428277	-2.41121	0.0158995	0.0618655	33.5619	37.5183	25.7686	22.2575	11.4451	13.9927	0.488805
ENSMUSG00000074121	Ntf5	24.1646	-1.01753	0.441999	-2.30212	0.0213283	0.0759947	38.0368	29.6515	29.3228	8.20013	15.607	24.1692	0.49396
ENSMUSG00000005950	P2rx5	24.1989	-1.21312	0.406308	-2.98571	0.00282923	0.0174006	35.7993	32.0721	33.7657	15.2288	15.607	12.7206	0.431335
ENSMUSG00000047842	Diras2	24.4072	-2.4145	0.500682	-4.82242	1.41829e-06	2.87239e-05	40.2742	49.0158	33.7657	2.3429	8.32373	12.7207	0.18757
ENSMUSG00000068551	Zfp467	24.5595	-1.12827	0.416912	-2.70626	0.00680451	0.0333338	32.4432	33.8875	34.6543	9.37158	16.6475	20.353	0.457463
ENSMUSG00000054136	Adm2	24.6661	-1.37304	0.451971	-3.0379	0.00238229	0.0152893	23.4933	36.9132	46.2057	8.20013	16.6475	16.5369	0.386076
ENSMUSG00000029468	P2rx7	24.94	-1.31907	0.420125	-3.13972	0.00169108	0.0117091	27.9682	39.3337	39.0971	17.5717	10.4047	15.2648	0.400792
ENSMUSG00000086477	AC111124.2	24.9612	-1.28973	0.434	-2.97172	0.00296133	0.0180236	30.2057	49.0158	26.6571	14.0574	14.5665	15.2648	0.409028
ENSMUSG00000102101	Zbtb11os1	25.2578	-1.45841	0.473764	-3.07835	0.00208148	0.0138257	33.5619	36.9132	39.9857	11.7145	5.20233	24.1692	0.363893
ENSMUSG00000023885	Thbs2	25.6523	-3.98296	0.609947	-6.53001	6.57651e-11	3.46997e-09	43.6304	53.2518	47.9828	2.3429	4.16187	2.54413	0.0632424
ENSMUSG00000052726	Kcnt2	25.7794	-2.9281	0.532251	-5.50135	3.76895e-08	1.13513e-06	42.5117	53.8569	40.8743	7.02869	10.4047	0	0.131388
ENSMUSG00000103509	WI1-817D1.2	25.9224	-1.62718	0.478985	-3.39714	0.000680952	0.00565512	30.2057	42.3593	45.3171	5.85724	22.8903	8.90446	0.323721
ENSMUSG00000108033	RP23-329D23.8	26.4087	-1.04563	0.432394	-2.41822	0.0155966	0.0609745	32.4432	36.9132	37.32	7.02869	21.8498	22.8972	0.484435
ENSMUSG00000108912	RP24-281E22.3	26.7197	-2.00382	0.43641	-4.5916	4.39864e-06	8.00713e-05	40.2742	42.9645	45.3171	15.2288	11.4451	5.08826	0.249339
ENSMUSG00000056900	Usp13	27.0766	-1.18634	0.391834	-3.02767	0.0024645	0.0156867	30.2057	40.544	41.7629	17.5717	14.5665	17.8089	0.439415
ENSMUSG00000098041	RP23-474B13.4	27.1157	-1.25778	0.39618	-3.17478	0.00149948	0.0106774	32.4432	44.7799	37.32	12.8859	18.7284	16.5369	0.418186
ENSMUSG00000026532	Spta1	27.6324	-1.04309	0.426984	-2.44292	0.0145689	0.0579904	38.0368	39.3337	34.6543	9.37158	29.1331	15.2648	0.485287
ENSMUSG00000012428	Steap4	27.8183	-2.55458	0.445113	-5.73917	9.51426e-09	3.28898e-07	44.7492	51.4364	46.2057	9.37158	6.2428	8.90446	0.170214
ENSMUSG00000071001	Hrct1	28.5217	-1.3485	0.379348	-3.5548	0.00037827	0.00347222	36.9181	42.3593	43.54	16.4003	16.6475	15.2648	0.392699
ENSMUSG00000063873	Slc24a3	28.6332	-1.42944	0.403422	-3.54329	0.000395174	0.00360147	32.4432	48.4107	44.4286	11.7145	20.8093	13.9927	0.371275
ENSMUSG00000017400	Stac2	29.2679	-1.20794	0.399979	-3.02	0.00252776	0.0159663	36.9181	50.2261	35.5429	15.2288	24.9712	12.7206	0.432887
ENSMUSG00000105950	RP23-425I8.2	29.3733	-1.27752	0.390724	-3.26963	0.00107687	0.00820066	42.5117	39.3337	42.6514	22.2575	10.4047	19.081	0.412503
ENSMUSG00000103697	RP23-423B1.6	29.7346	-1.72614	0.411033	-4.19952	2.67479e-05	0.000379582	51.4615	46.5953	39.0971	7.02869	17.6879	16.5368	0.302259
ENSMUSG00000097620	RP23-183L1.12	30.15	-1.57717	0.402447	-3.91896	8.89313e-05	0.00104349	46.9866	41.1491	47.9828	11.7145	22.8903	10.1765	0.335138
ENSMUSG00000043635	Adamts3	30.154	-1.83662	0.402332	-4.56495	4.99622e-06	9.00154e-05	49.2241	46.5953	45.3171	18.7432	8.32373	12.7207	0.279976
ENSMUSG00000107227	RP23-429E19.4	30.3004	-1.59409	0.444696	-3.58467	0.00033751	0.00315638	62.6488	44.7799	29.3228	23.429	11.4451	10.1765	0.331232
ENSMUSG00000059395	Nkapl	30.4068	-1.44781	0.417585	-3.46711	0.000526089	0.00458043	60.4114	36.9132	36.4314	9.37158	17.6879	21.6251	0.366577
ENSMUSG00000087651	RP24-175N4.1	30.8651	-1.23268	0.375818	-3.27998	0.00103813	0.00796187	50.3428	35.7029	44.4286	19.9146	20.8093	13.9927	0.425527
ENSMUSG00000029298	Gbp9	31.0542	-1.09997	0.402364	-2.73378	0.0062612	0.0314742	29.087	57.4877	39.9857	25.7719	18.7284	15.2648	0.466525
ENSMUSG00000028358	Zfp618	31.0572	-1.16141	0.369865	-3.14008	0.00168901	0.0117063	45.8679	49.0158	33.7657	17.5717	19.7689	20.353	0.447077
ENSMUSG00000079481	Nhsl2	31.679	-1.45726	0.404221	-3.60511	0.000312018	0.00297999	43.6304	43.5696	51.5371	17.5717	8.32373	25.4413	0.364184
ENSMUSG00000052316	Lrrc15	32.0865	-1.24203	0.357818	-3.47113	0.000518277	0.00452928	44.7492	47.2004	43.54	19.9146	21.8498	15.2648	0.422776
ENSMUSG00000106961	RP23-186B18.8	32.1335	-1.07552	0.361644	-2.97397	0.00293975	0.0179385	35.7993	44.1748	50.6486	24.6004	19.7689	17.8089	0.474501
ENSMUSG00000037762	Slc16a9	32.344	-1.46035	0.361545	-4.03919	5.36356e-05	0.0006831	43.6304	47.2004	51.5371	18.7432	17.6879	15.2648	0.363405
ENSMUSG00000057182	Scn3a	32.534	-1.53028	0.370612	-4.12907	3.64233e-05	0.000495349	43.6304	56.8826	44.4286	15.2288	19.7689	15.2648	0.34621
ENSMUSG00000103945	RP23-435E15.3	32.6313	-1.05027	0.349976	-3.00096	0.00269127	0.0167429	41.393	44.1748	46.2057	23.429	17.6879	22.8972	0.482879
ENSMUSG00000056445	Hoxaas2	32.6761	-1.19768	0.361069	-3.31703	0.000909787	0.00714942	35.7993	49.0158	51.5371	21.0861	20.8093	17.8089	0.435977
ENSMUSG00000103622	RP23-298I7.2	32.6856	-1.25629	0.406456	-3.09083	0.00199599	0.0133653	32.4432	62.3288	42.6514	14.0574	16.6475	27.9854	0.418621
ENSMUSG00000023411	Nfatc4	33.023	-1.39463	0.359028	-3.88446	0.000102558	0.00117887	44.7492	47.8055	50.6486	18.7432	14.5665	21.6251	0.380343
ENSMUSG00000030499	Kctd15	33.4636	-1.17492	0.441961	-2.65843	0.00785044	0.0369463	40.2743	47.8055	51.5371	26.9433	29.1331	5.08826	0.442907
ENSMUSG00000033066	Gas7	34.047	-1.9702	0.383982	-5.13096	2.88269e-07	6.97562e-06	54.8177	45.9902	62.2	17.5717	13.5261	10.1765	0.255218
ENSMUSG00000100158	RP23-442M18.3	35.0128	-1.95945	0.392512	-4.99207	5.97347e-07	1.3566e-05	44.7492	60.5134	61.3114	19.9146	8.32373	15.2648	0.257127
ENSMUSG00000108957	RP23-271M19.2	35.6214	-1.15117	0.357934	-3.21615	0.00129925	0.00953212	42.5117	63.539	40.8743	24.6004	21.8498	20.353	0.450261
ENSMUSG00000027335	Adra1d	35.7943	-1.12273	0.353116	-3.1795	0.00147529	0.0105587	38.0368	47.8055	61.3114	24.6004	23.9307	19.081	0.459224
ENSMUSG00000104682	RP23-60E24.3	37.2065	-1.90074	0.363799	-5.22469	1.74445e-07	4.50061e-06	64.8863	53.8569	57.7571	19.9146	16.6475	10.1765	0.267806
ENSMUSG00000027656	Wisp2	37.6557	-2.00718	0.427965	-4.69006	2.73127e-06	5.20834e-05	49.2241	60.5134	71.0857	28.1147	9.3642	7.63239	0.248759
ENSMUSG00000044197	Gpr146	37.6948	-1.01853	0.344738	-2.95452	0.00313159	0.0187989	58.1739	56.8826	36.4314	25.7719	26.0117	22.8972	0.493617
ENSMUSG00000029149	Krtcap3	38.0286	-1.34398	0.331236	-4.05745	4.96113e-05	0.000639977	51.4615	54.462	57.7571	24.6004	20.8093	19.081	0.393933
ENSMUSG00000115810	RP24-388K7.1	39.0797	-1.01613	0.331275	-3.06734	0.00215972	0.0141984	57.0552	53.2518	47.0943	23.429	33.2949	20.353	0.49444
ENSMUSG00000047787	Flrt1	39.2085	-2.20729	0.397625	-5.55118	2.83743e-08	8.81047e-07	50.3428	63.539	79.9714	9.37158	21.8498	10.1765	0.216541
ENSMUSG00000054203	Ifi205	39.3382	-1.62872	0.343316	-4.74409	2.09441e-06	4.12273e-05	61.5301	61.7236	55.0914	25.7718	16.6475	15.2648	0.323374
ENSMUSG00000048521	Cxcr6	39.5035	-1.33431	0.40187	-3.32025	0.000899359	0.00708732	39.1555	58.0928	72.8628	15.2288	36.4163	15.2648	0.396581
ENSMUSG00000103593	RP24-64D24.3	39.8856	-1.15693	0.344547	-3.35783	0.000785567	0.00635838	48.1054	62.3288	54.2028	16.4003	23.9307	34.3458	0.448466
ENSMUSG00000040557	Wbscr27	40.1429	-1.1059	0.335328	-3.29797	0.000973879	0.00757252	48.1054	64.1442	51.5371	31.6291	18.7284	26.7134	0.464613
ENSMUSG00000086098	RP23-105M23.5	40.3558	-1.29249	0.317761	-4.06747	4.75253e-05	0.000619904	54.8177	59.3031	57.7571	23.429	23.9307	22.8972	0.408247
ENSMUSG00000014704	Hoxa2	40.9034	-1.52118	0.330177	-4.60717	4.08178e-06	7.50824e-05	62.6488	59.9082	59.5343	15.2288	23.9307	24.1692	0.3484
ENSMUSG00000031825	Crispld2	41.3234	-1.95752	0.340611	-5.7471	9.07886e-09	3.14622e-07	63.7676	68.3801	64.8657	12.8859	17.6879	20.353	0.25747
ENSMUSG00000027544	Nfatc2	41.4447	-1.94055	0.353389	-5.49126	3.99087e-08	1.19683e-06	66.005	70.1955	60.4228	18.7432	10.4047	22.8972	0.260517
ENSMUSG00000112332	RP24-366H8.3	42.9756	-1.12397	0.334522	-3.35995	0.000779578	0.00631354	57.0552	68.9852	50.6486	17.5717	34.3354	29.2575	0.458828
ENSMUSG00000025089	Gfra1	43.8268	-1.26995	0.310921	-4.08448	4.41766e-05	0.000582724	52.5803	67.1698	65.7543	25.7719	24.9712	26.7134	0.414674
ENSMUSG00000075334	Rprm	43.8851	-1.18557	0.34563	-3.43018	0.000603173	0.00513374	62.6488	60.5134	60.4228	31.6291	35.3759	12.7206	0.43965
ENSMUSG00000057337	Chst3	44.0651	-1.27163	0.325717	-3.9041	9.45754e-05	0.0010979	49.2241	73.8263	63.0886	24.6004	21.8498	31.8016	0.414191
ENSMUSG00000031070	Mrgprf	44.5362	-2.02079	0.416275	-4.85446	1.20717e-06	2.49891e-05	48.1054	88.9546	76.4171	24.6004	6.2428	22.8972	0.246423
ENSMUSG00000097820	RP24-93F20.4	44.6078	-1.22472	0.32212	-3.80206	0.000143498	0.00154923	68.2425	69.5904	49.76	21.0861	32.2545	26.7134	0.42788
ENSMUSG00000024534	Sncaip	44.7288	-1.82392	0.351242	-5.19278	2.07179e-07	5.22977e-06	52.5803	72.616	83.5257	25.7718	13.5261	20.353	0.282453
ENSMUSG00000031380	Figf	44.8353	-2.00066	0.367791	-5.43966	5.33822e-08	1.54797e-06	52.5803	72.0109	90.6343	10.543	22.8903	20.353	0.249886
ENSMUSG00000107201	RP23-113M20.4	45.1864	-1.28388	0.311242	-4.12503	3.70679e-05	0.00050314	58.1739	62.3288	71.9743	28.1147	30.1735	20.353	0.410688
ENSMUSG00000020303	Stc2	45.291	-1.02862	0.323002	-3.18456	0.00144973	0.0104315	49.2241	65.3544	67.5314	19.9146	35.3759	34.3458	0.490179
ENSMUSG00000090053	Palm2	48.1867	-1.4219	0.309276	-4.59751	4.27573e-06	7.80363e-05	63.7676	81.0879	65.7543	26.9433	31.214	20.353	0.37322
ENSMUSG00000052688	Rab7b	49.0184	-1.14273	0.291435	-3.92103	8.81697e-05	0.00103901	63.7676	67.1698	71.0857	30.4576	26.0117	35.6178	0.452903
ENSMUSG00000044548	Dact1	49.9456	-1.7806	0.346687	-5.13604	2.80581e-07	6.84861e-06	63.7676	84.7187	83.5257	10.543	29.1331	27.9854	0.291062
ENSMUSG00000030772	Dkk3	52.7638	-1.38112	0.290949	-4.74694	2.06519e-06	4.07093e-05	77.1923	76.852	74.64	37.4863	24.9712	25.4413	0.383921
ENSMUSG00000020121	Srgap1	52.9889	-1.63123	0.30169	-5.40698	6.40964e-08	1.82473e-06	72.7174	91.3752	75.5286	29.2862	19.7689	29.2575	0.322812
ENSMUSG00000036862	Dchs1	53.4371	-1.3837	0.287696	-4.80959	1.51237e-06	3.04972e-05	77.1923	84.1136	70.1971	24.6004	30.1735	34.3458	0.383234
ENSMUSG00000020682	Mmp28	53.7428	-1.06723	0.279636	-3.81649	0.000135362	0.00147845	62.6488	79.8776	75.5286	35.1434	37.4568	31.8016	0.477235
ENSMUSG00000001604	Tcea3	53.8267	-1.18581	0.284891	-4.16233	3.15023e-05	0.000438625	79.4298	76.2468	68.42	26.9433	31.214	40.7061	0.439578
ENSMUSG00000102555	RP23-474B13.2	53.9774	-1.26155	0.326771	-3.86066	0.000113082	0.00127814	68.2425	78.0622	82.6371	17.5717	46.821	30.5296	0.417095
ENSMUSG00000028976	Slc2a5	54.3719	-1.23125	0.278337	-4.42361	9.70652e-06	0.000161987	72.7174	82.2982	73.7514	35.1434	34.3354	27.9854	0.425947
ENSMUSG00000096847	Tmem151b	55.1177	-1.24847	0.295866	-4.21972	2.44602e-05	0.00035174	85.0234	76.852	71.0857	21.0861	38.4973	38.162	0.420894
ENSMUSG00000042804	Gpr153	55.4648	-2.32782	0.334927	-6.95024	3.64653e-12	2.33694e-10	73.8361	96.8214	106.629	26.9433	14.5665	13.9927	0.199185
ENSMUSG00000028348	Murc	56.0333	-1.23565	0.333201	-3.70844	0.000208543	0.00213331	77.1923	88.3495	71.0857	37.4863	46.821	15.2648	0.42465
ENSMUSG00000040624	Plekhg1	56.2453	-1.337	0.291917	-4.58008	4.64802e-06	8.4392e-05	64.8863	93.1906	83.5257	28.1147	38.4973	29.2575	0.395842
ENSMUSG00000075511	RP24-375H14.1	56.5297	-1.54147	0.368394	-4.18428	2.86067e-05	0.0004023	53.699	93.7957	104.851	44.515	27.0521	15.2648	0.343536
ENSMUSG00000090066	RP24-553B2.1	58.7437	-1.51713	0.310192	-4.89094	1.00357e-06	2.13088e-05	78.311	98.0316	84.4143	45.6865	21.8498	24.1692	0.34938
ENSMUSG00000034839	Larp6	58.8968	-1.02376	0.2849	-3.59341	0.000326385	0.00307869	58.1739	91.9803	86.1914	37.4863	42.6591	36.8899	0.491833
ENSMUSG00000097495	RP23-356F21.2	59.5738	-1.60351	0.298199	-5.37732	7.56009e-08	2.11366e-06	82.786	101.662	83.5257	24.6004	22.8903	41.9782	0.329075
ENSMUSG00000049985	Ankrd55	59.9132	-1.4525	0.273739	-5.30616	1.11956e-07	2.99868e-06	79.4298	99.2419	84.4143	32.8005	34.3354	29.2575	0.365387
ENSMUSG00000020593	Lpin1	60.3633	-1.07328	0.288921	-3.71478	0.000203383	0.00208204	63.7676	93.7957	87.08	49.2008	30.1735	38.162	0.475238
ENSMUSG00000103313	RP24-88F2.3	62.0717	-1.92532	0.331535	-5.80728	6.34968e-09	2.25615e-07	70.4799	118.606	104.851	16.4003	23.9307	38.162	0.263282
ENSMUSG00000041696	Rasl12	62.5081	-1.11798	0.258222	-4.32951	1.49439e-05	0.000231754	82.786	84.7187	88.8571	39.8292	34.3354	44.5223	0.46074
ENSMUSG00000056468	5730596B20Rik	63.0407	-1.2191	0.27747	-4.39364	1.11469e-05	0.000180988	90.6171	105.293	68.42	37.4863	39.5377	36.8899	0.42955
ENSMUSG00000001333	Sync	63.1341	-1.90732	0.345496	-5.52053	3.37975e-08	1.03569e-06	91.7358	119.211	88.8571	29.2862	39.5377	10.1765	0.266587
ENSMUSG00000028270	Gbp2	63.1836	-1.76109	0.269356	-6.53815	6.22848e-11	3.31124e-09	96.2107	102.268	94.1886	31.6291	28.0926	26.7134	0.295026
ENSMUSG00000043496	Tril	64.7151	-1.33488	0.264013	-5.05614	4.27831e-07	1.00244e-05	85.0234	93.7957	98.6314	41.0007	29.1331	40.7061	0.396424
ENSMUSG00000111521	RP23-228B2.5	64.7851	-1.14498	0.300872	-3.80555	0.00014149	0.0015299	91.7358	82.9033	92.4114	28.1147	31.214	62.3312	0.452196
ENSMUSG00000043289	Mei4	64.7868	-1.13668	0.259079	-4.38741	1.14708e-05	0.000185249	91.7358	96.8214	78.1943	43.3436	35.3759	43.2502	0.454804
ENSMUSG00000052353	Cemip	68.1979	-1.17456	0.293717	-3.99895	6.3623e-05	0.000790979	74.9548	119.211	88.8571	28.1147	50.9829	47.0664	0.443019
ENSMUSG00000003283	Hck	69.0717	-1.29887	0.27396	-4.74109	2.12569e-06	4.17843e-05	80.5485	97.4265	116.403	29.2862	43.6996	47.0664	0.406445
ENSMUSG00000056174	Col8a2	70.3688	-1.47811	0.298019	-4.95979	7.05698e-07	1.55976e-05	70.4799	119.211	120.846	43.3436	41.6187	26.7134	0.358959
ENSMUSG00000048096	Lmod1	70.7374	-2.18887	0.272509	-8.03226	9.56906e-16	1.09814e-13	123.06	105.293	119.957	29.2862	23.9307	22.8972	0.219324
ENSMUSG00000028497	Hacd4	72.3306	-1.21248	0.271145	-4.4717	7.76001e-06	0.000133634	83.9047	104.083	115.514	49.2008	52.0233	29.2575	0.431526
ENSMUSG00000040093	Bmf	74.678	-2.28689	0.283869	-8.05612	7.87511e-16	9.13448e-14	111.873	118.606	141.283	35.1434	20.8093	20.353	0.204917
ENSMUSG00000024338	Psmb8	75.4317	-1.11412	0.246739	-4.5154	6.31981e-06	0.000111711	100.686	102.268	106.629	60.9153	42.6591	39.434	0.461972
ENSMUSG00000112237	RP23-182J19.2	76.3392	-1.01447	0.257481	-3.93998	8.14895e-05	0.000971789	77.1923	103.478	125.288	46.8579	53.0638	52.1547	0.49501
ENSMUSG00000022996	Wnt10b	76.7411	-1.39697	0.255214	-5.47374	4.4063e-08	1.30469e-06	95.092	128.288	110.183	48.0294	45.7805	33.0737	0.379725
ENSMUSG00000033715	Akr1c14	77.7987	-1.16728	0.263796	-4.42494	9.64701e-06	0.000161462	111.873	109.529	102.186	31.6291	64.5089	47.0664	0.445259
ENSMUSG00000042428	Mgat3	78.8204	-1.35788	0.242137	-5.60789	2.04809e-08	6.57779e-07	108.517	116.791	114.626	55.058	38.4973	39.434	0.390155
ENSMUSG00000031202	Rab39b	80.4939	-1.26964	0.243789	-5.20792	1.90966e-07	4.90881e-06	124.179	116.186	101.297	36.3149	54.1043	50.8826	0.414764
ENSMUSG00000063727	Tnfrsf11b	81.3584	-1.39088	0.245793	-5.65876	1.52473e-08	5.04536e-07	108.517	128.288	115.514	42.1721	36.4163	57.2429	0.381331
ENSMUSG00000103041	RP24-372I24.4	82.1131	-1.08802	0.247544	-4.39527	1.10637e-05	0.000179929	102.923	134.945	96.8543	45.6865	61.3875	50.8826	0.470405
ENSMUSG00000059430	Actg2	83.1196	-1.82115	0.248421	-7.33091	2.28592e-13	1.81259e-11	116.348	125.263	147.503	35.1434	42.6591	31.8016	0.282995
ENSMUSG00000045903	Npas4	83.4172	-1.62815	0.243468	-6.68731	2.27303e-11	1.28637e-09	114.11	131.919	132.397	33.972	49.9424	38.162	0.323503
ENSMUSG00000021798	Ldb3	83.8222	-1.37964	0.259519	-5.31614	1.0599e-07	2.87176e-06	100.686	134.945	127.954	37.4863	62.428	39.434	0.384314
ENSMUSG00000023963	Cyp39a1	83.9537	-1.04204	0.233803	-4.45689	8.31554e-06	0.000141294	92.8545	116.791	128.843	53.8866	54.1043	57.2429	0.485641
ENSMUSG00000025355	Mmp19	85.3919	-1.06473	0.261991	-4.064	4.82377e-05	0.000626867	110.754	133.129	103.074	39.8292	75.9541	49.6105	0.478061
ENSMUSG00000034762	Glis1	86.0075	-1.11363	0.247709	-4.49572	6.93356e-06	0.000120735	104.042	120.422	127.954	72.6298	42.6591	48.3385	0.462129
ENSMUSG00000040270	Bach2	86.9849	-1.45234	0.236808	-6.13299	8.6242e-10	3.70155e-08	123.06	140.391	118.18	37.4863	46.821	55.9709	0.365428
ENSMUSG00000057751	Megf6	89.4118	-1.65898	0.253322	-6.54889	5.79658e-11	3.11705e-09	119.704	148.863	137.729	33.972	36.4163	59.7871	0.316664
ENSMUSG00000050821	Fam131a	90.7662	-1.20676	0.230307	-5.23977	1.6078e-07	4.19433e-06	144.316	120.422	115.514	65.6011	47.8615	50.8826	0.433241
ENSMUSG00000005686	Ampd3	92.0287	-1.1926	0.216566	-5.50687	3.65272e-08	1.11188e-06	127.535	126.473	129.731	59.7438	48.9019	59.7871	0.437513
ENSMUSG00000051177	Plcb1	94.5413	-1.2136	0.215731	-5.62554	1.84932e-08	5.99427e-07	143.197	122.237	131.509	52.7151	60.3471	57.2429	0.431191
ENSMUSG00000075592	Nynrin	95.6958	-1.09221	0.220932	-4.94365	7.66724e-07	1.67878e-05	114.11	149.468	126.177	62.0867	56.1852	66.1474	0.469042
ENSMUSG00000029659	Medag	97.0029	-1.39459	0.217601	-6.40891	1.46564e-10	7.14247e-09	139.841	148.863	133.286	53.8866	60.3471	45.7943	0.380354
ENSMUSG00000031442	Mcf2l	97.8612	-1.20315	0.245519	-4.90043	9.56281e-07	2.04283e-05	100.686	163.386	143.949	65.6011	49.9424	63.6033	0.434327
ENSMUSG00000112280	RP24-347C6.4	98.095	-1.07087	0.214995	-4.98091	6.32855e-07	1.42342e-05	136.485	137.97	124.4	51.5437	70.7517	67.4195	0.476031
ENSMUSG00000002409	Dyrk1b	98.9016	-1.1459	0.2108	-5.43596	5.45018e-08	1.57394e-06	136.485	142.206	129.731	70.2869	56.1852	58.515	0.451907
ENSMUSG00000028807	Zbtb8a	99.5666	-1.10421	0.208224	-5.30298	1.13928e-07	3.03413e-06	127.535	148.258	131.509	63.2582	64.5089	62.3312	0.465157
ENSMUSG00000073787	RP23-134L4.2	99.94	-1.23536	0.220966	-5.59071	2.26139e-08	7.16579e-07	124.179	159.755	135.951	67.944	52.0233	59.7871	0.424738
ENSMUSG00000028370	Pappa	101.104	-2.92121	0.257999	-11.3226	1.01423e-29	5.93116e-27	171.166	173.068	191.043	26.9433	17.6879	26.7134	0.132016
ENSMUSG00000038415	Foxq1	102.058	-1.05508	0.207739	-5.07891	3.79616e-07	8.98468e-06	121.941	145.232	145.726	62.0867	68.6708	68.6915	0.481269
ENSMUSG00000074024	AC104921.1	104.513	-1.4465	0.222343	-6.50571	7.73282e-11	4.01963e-09	127.535	175.489	154.611	57.4009	50.9829	61.0591	0.366911
ENSMUSG00000028028	Alpk1	105.662	-1.23004	0.22166	-5.54923	2.86935e-08	8.87035e-07	140.96	176.699	126.177	57.4009	66.5899	66.1474	0.426306
ENSMUSG00000029869	Ephb6	106.85	-1.4667	0.232744	-6.30178	2.94247e-10	1.35847e-08	126.416	173.068	170.606	71.4583	49.9424	49.6105	0.361809
ENSMUSG00000074738	RP23-183D11.6	106.914	-1.16313	0.208501	-5.57855	2.42529e-08	7.61698e-07	130.891	162.176	150.169	67.944	71.7922	58.515	0.446542
ENSMUSG00000038319	Kcnh2	107.038	-2.11886	0.234265	-9.04469	1.50092e-19	3.05297e-17	192.421	180.33	149.28	49.2008	35.3759	35.6178	0.230229
ENSMUSG00000042284	Itga1	108.1	-1.12379	0.203163	-5.53146	3.17572e-08	9.7744e-07	142.079	150.073	152.834	71.4583	74.9136	57.2429	0.458888
ENSMUSG00000001349	Cnn1	109.237	-2.10603	0.24142	-8.72351	2.69702e-18	4.45325e-16	147.672	200.299	183.046	52.7151	32.2545	39.434	0.232285
ENSMUSG00000084911	RP23-401G21.3	112.215	-2.29992	0.231745	-9.92437	3.26143e-23	1.0172e-20	154.385	201.509	203.483	37.4863	39.5377	36.8899	0.203074
ENSMUSG00000021390	Ogn	114.783	-1.05095	0.209477	-5.01705	5.2471e-07	1.20362e-05	136.485	179.12	148.391	65.6011	85.3183	73.7798	0.482649
ENSMUSG00000020312	Shc2	118.452	-1.50985	0.212185	-7.11571	1.11337e-12	7.62251e-11	152.147	194.248	178.603	72.6298	52.0233	61.0591	0.351148
ENSMUSG00000039765	Cc2d2a	123.51	-1.02521	0.198695	-5.1597	2.47349e-07	6.12265e-06	155.503	186.381	153.723	78.487	72.8327	94.1328	0.49134
ENSMUSG00000033590	Myo5c	123.755	-1.21935	0.209452	-5.82164	5.82738e-09	2.1025e-07	136.485	197.879	183.934	73.8012	72.8327	77.596	0.429475
ENSMUSG00000030465	Psd3	123.894	-1.02036	0.191686	-5.32307	1.02028e-07	2.78256e-06	158.86	177.304	161.72	90.2015	85.3183	69.9636	0.492993
ENSMUSG00000038349	Plcl1	127.6	-1.27564	0.194605	-6.55504	5.5628e-11	3.01443e-09	167.809	201.509	171.494	80.8299	67.6303	76.3239	0.413041
ENSMUSG00000053414	Hunk	128.158	-1.11197	0.201976	-5.50546	3.68209e-08	1.11375e-06	154.385	191.827	179.491	69.1154	97.8039	76.3239	0.462661
ENSMUSG00000031373	Car5b	129.448	-1.09647	0.19587	-5.59795	2.16898e-08	6.9343e-07	155.503	194.248	178.603	96.0587	75.9541	76.3239	0.467659
ENSMUSG00000025666	Tmem47	131.635	-1.07434	0.253548	-4.23721	2.2631e-05	0.000329829	158.86	241.448	134.174	108.945	73.8731	72.5077	0.474889
ENSMUSG00000033717	Adra2a	133.467	-1.01084	0.207483	-4.87193	1.10513e-06	2.31501e-05	140.96	215.428	177.714	85.5157	94.6825	86.5004	0.496256
ENSMUSG00000039652	Cpeb3	135.165	-1.28464	0.205246	-6.25904	3.87357e-10	1.73692e-08	196.896	203.93	175.049	66.7725	100.925	67.4195	0.410473
ENSMUSG00000020866	Cacna1g	147.266	-1.84452	0.189521	-9.73254	2.19056e-22	6.40511e-20	227.102	239.028	225.697	58.5724	75.9541	57.2429	0.278447
ENSMUSG00000045636	Mtus1	152.717	-1.15141	0.189001	-6.09211	1.11429e-09	4.71057e-08	198.015	235.397	198.151	112.459	94.6825	77.596	0.450183
ENSMUSG00000027227	Sord	154.088	-1.18964	0.170391	-6.98183	2.9135e-12	1.90191e-10	214.796	219.663	207.926	99.5731	88.4397	94.1328	0.438412
ENSMUSG00000109836	RP24-464B16.1	157.539	-1.13994	0.173486	-6.57079	5.00493e-11	2.72265e-09	201.371	237.212	210.591	93.7158	96.7634	105.581	0.453778
ENSMUSG00000044217	Aqp5	160.692	-1.47345	0.183769	-8.01796	1.07518e-15	1.21695e-13	203.609	257.182	247.911	83.1728	94.6825	77.596	0.360119
ENSMUSG00000025887	Casp12	160.82	-1.16296	0.172775	-6.7311	1.68388e-11	9.7658e-10	196.896	236.607	232.806	103.087	98.8443	96.677	0.446594
ENSMUSG00000055866	Per2	165.89	-2.16745	0.200922	-10.7875	3.94361e-27	1.84495e-24	267.376	292.885	255.02	56.2295	78.035	45.7943	0.222604
ENSMUSG00000029287	Tgfbr3	167.313	-1.2134	0.164492	-7.37663	1.62345e-13	1.31706e-11	223.746	242.053	235.471	99.5731	105.087	97.949	0.431252
ENSMUSG00000046546	Fam43a	178.685	-1.2287	0.165167	-7.43915	1.01334e-13	8.83365e-12	228.221	254.761	268.349	100.745	114.451	105.581	0.426702
ENSMUSG00000025321	Itgb8	179.333	-1.16038	0.180873	-6.41547	1.40387e-10	6.86529e-09	229.339	283.808	230.14	120.659	121.735	90.3166	0.447393
ENSMUSG00000027750	Postn	180.07	-1.33626	0.16486	-8.10539	5.25769e-16	6.25353e-14	245.002	263.233	264.794	111.288	90.5206	105.581	0.396047
ENSMUSG00000070867	Trabd2b	183.425	-2.63202	0.192167	-13.6965	1.06511e-42	1.66098e-39	281.92	329.798	335.88	43.3436	56.1852	53.4267	0.161319
ENSMUSG00000018819	Lsp1	184.506	-1.29397	0.164697	-7.85669	3.94422e-15	4.07038e-13	239.408	268.074	278.123	97.2302	107.168	117.03	0.407827
ENSMUSG00000022321	Cdh10	196.452	-1.00798	0.152316	-6.61767	3.64912e-11	2.01635e-09	264.02	252.946	271.014	127.688	138.382	124.662	0.497243
ENSMUSG00000103906	Tigd5	203.432	-1.10287	0.173737	-6.34793	2.18236e-10	1.03478e-08	253.952	278.361	300.337	99.5731	144.625	143.743	0.46559
ENSMUSG00000043639	Rbm20	214.98	-1.05615	0.152853	-6.90956	4.86144e-12	3.046e-10	274.089	294.7	302.114	156.974	137.342	124.662	0.480915
ENSMUSG00000060429	Sntb1	223.032	-1.39504	0.149341	-9.34132	9.51398e-21	2.34261e-18	345.687	315.88	308.334	126.516	119.654	122.118	0.380234
ENSMUSG00000041642	Kif21b	238.999	-1.78858	0.164699	-10.8597	1.79261e-27	8.98548e-25	344.569	360.66	407.854	93.7158	127.977	99.2211	0.289456
ENSMUSG00000062901	Klhl24	253.858	-1.01261	0.166716	-6.07386	1.24869e-09	5.13939e-08	307.651	390.311	318.109	155.803	147.746	203.53	0.495649
ENSMUSG00000070576	Mn1	261.574	-1.98256	0.170365	-11.6371	2.66838e-31	1.78336e-28	345.687	444.773	461.168	121.831	96.7634	99.2211	0.25304
ENSMUSG00000033788	Dysf	265.09	-1.33505	0.172091	-7.75783	8.63942e-15	8.59959e-13	291.988	438.722	406.966	148.774	153.989	150.104	0.396378
ENSMUSG00000030074	Gxylt2	272.984	-1.02951	0.16457	-6.25576	3.95577e-10	1.76813e-08	347.925	427.829	322.551	212.032	168.556	159.008	0.489877
ENSMUSG00000039997	Ifi203	283.892	-1.10697	0.151464	-7.30846	2.70215e-13	2.1187e-11	337.856	395.757	428.291	202.66	158.151	180.633	0.464268
ENSMUSG00000021367	Edn1	290.612	-1.02014	0.139654	-7.30479	2.77701e-13	2.15333e-11	373.656	389.706	405.188	169.86	219.538	185.722	0.493068
ENSMUSG00000055435	Maf	294.281	-1.38862	0.149906	-9.26328	1.98254e-20	4.6375e-18	385.962	458.691	432.734	188.603	162.313	137.383	0.38193
ENSMUSG00000037379	Spon2	297.283	-1.5136	0.134065	-11.2901	1.46895e-29	8.2467e-27	438.542	444.168	438.066	139.402	158.151	165.368	0.350236
ENSMUSG00000045441	Gprin3	301.962	-1.16143	0.159043	-7.30264	2.82169e-13	2.17041e-11	343.45	465.953	440.731	164.003	185.203	212.435	0.447068
ENSMUSG00000036856	Wnt4	302.673	-1.91616	0.154368	-12.4129	2.22403e-35	2.22959e-32	408.336	513.153	513.594	113.63	136.301	131.023	0.264959
ENSMUSG00000054675	Tmem119	304.697	-1.22744	0.133015	-9.22785	2.76108e-20	6.25028e-18	420.642	456.876	403.411	187.432	189.365	170.457	0.427074
ENSMUSG00000026748	Plxdc2	318.348	-1.35857	0.140136	-9.69463	3.17784e-22	8.9202e-20	475.46	476.24	421.183	169.86	161.272	206.075	0.389969
ENSMUSG00000039062	Anpep	335.807	-1.04243	0.128825	-8.09185	5.87667e-16	6.93102e-14	420.642	484.107	450.506	236.632	214.336	208.619	0.48551
ENSMUSG00000043259	Fam13c	337.022	-1.16182	0.136265	-8.52622	1.51202e-17	2.18775e-15	449.729	505.892	441.62	182.746	230.984	211.163	0.446948
ENSMUSG00000024479	Mal2	341.215	-1.15894	0.136491	-8.49094	2.04967e-17	2.90577e-15	434.067	510.128	469.166	237.804	209.134	186.994	0.447843
ENSMUSG00000042834	Nrep	341.689	-1.11246	0.143502	-7.75223	9.02897e-15	8.92406e-13	455.323	497.42	449.617	244.833	229.943	173.001	0.462503
ENSMUSG00000039081	Zfp503	343.511	-1.05057	0.139967	-7.50583	6.10393e-14	5.4566e-12	402.742	470.189	515.371	217.889	208.093	246.781	0.482778
ENSMUSG00000035934	Pknox2	346.161	-1.07176	0.138944	-7.71361	1.22312e-14	1.16779e-12	441.898	475.03	491.38	196.803	263.238	208.619	0.475738
ENSMUSG00000030222	Rerg	350.133	-1.04199	0.127541	-8.1698	3.08903e-16	3.83668e-14	469.866	505.287	438.954	222.575	246.591	217.523	0.485658
ENSMUSG00000078190	Dnm3os	362.215	-2.43698	0.14439	-16.8777	6.56183e-64	2.30238e-60	567.196	663.226	603.34	128.859	105.087	105.581	0.18467
ENSMUSG00000024593	Megf10	369.444	-1.08712	0.163958	-6.63049	3.34566e-11	1.86335e-09	399.386	543.41	564.243	253.033	263.238	193.354	0.470699
ENSMUSG00000028211	Trp53inp1	396.482	-1.25538	0.124121	-10.1141	4.78182e-24	1.76613e-21	541.465	600.292	534.92	224.918	255.955	221.339	0.418883
ENSMUSG00000029163	Emilin1	407.706	-1.35665	0.144274	-9.4033	5.28779e-21	1.34935e-18	538.109	612.395	609.56	192.117	277.805	216.251	0.390488
ENSMUSG00000046807	Lrrc75b	420.984	-1.53404	0.122732	-12.4991	7.54861e-36	8.1496e-33	580.62	662.016	633.551	233.118	202.891	213.707	0.345308
ENSMUSG00000024500	Ppp2r2b	442.194	-1.02373	0.118961	-8.60563	7.59e-18	1.17061e-15	551.533	631.154	595.343	274.119	317.342	283.671	0.491843
ENSMUSG00000000753	Serpinf1	447.93	-1.12956	0.109416	-10.3236	5.51208e-25	2.21034e-22	624.251	600.292	620.223	287.005	274.683	281.126	0.457054
ENSMUSG00000039239	Tgfb2	464.109	-1.08908	0.120276	-9.0548	1.36817e-19	2.82387e-17	611.945	622.077	660.208	338.548	280.926	270.95	0.470062
ENSMUSG00000090272	Mndal	477.129	-1.18416	0.109621	-10.8023	3.35553e-27	1.62396e-24	630.963	671.698	685.088	283.49	302.776	288.759	0.440081
ENSMUSG00000028542	Slc6a9	523.662	-1.1489	0.105363	-10.9042	1.10039e-27	5.93998e-25	711.512	730.396	722.408	315.119	315.261	347.274	0.450969
ENSMUSG00000039145	Camk1d	535.328	-1.10186	0.110555	-9.96663	2.13355e-23	6.9638e-21	682.425	788.489	718.854	353.777	340.233	328.193	0.465916
ENSMUSG00000045672	Col27a1	542.643	-1.11653	0.110734	-10.083	6.56588e-24	2.36287e-21	676.831	789.094	760.617	331.52	345.435	352.362	0.461201
ENSMUSG00000029804	Herc3	584.063	-1.06484	0.112332	-9.4794	2.55748e-21	6.7725e-19	834.572	808.458	729.517	364.32	415.146	352.362	0.478025
ENSMUSG00000073489	Ifi204	585.266	-1.26602	0.106845	-11.8491	2.17426e-32	1.69532e-29	834.572	800.592	844.143	337.377	318.383	376.531	0.415805
ENSMUSG00000037235	Mxd4	602.233	-1.26421	0.103894	-12.1683	4.58787e-34	4.29272e-31	842.403	889.546	819.263	370.177	360.001	332.009	0.416327
ENSMUSG00000067818	Myl9	654.036	-1.09823	0.119227	-9.21127	3.22276e-20	7.17959e-18	1005.74	772.15	899.234	425.236	410.984	410.877	0.467089
ENSMUSG00000021057	Akap5	695.968	-1.10699	0.108972	-10.1585	3.0376e-24	1.15224e-21	889.39	1042.65	918.783	467.408	450.522	407.061	0.46426
ENSMUSG00000027737	Slc7a11	705.87	-2.50432	0.113524	-22.0599	7.68178e-108	1.07814e-103	1104.19	1235.08	1261.77	203.832	226.822	203.53	0.176248
ENSMUSG00000025584	Pde8a	734.993	-1.11237	0.0942739	-11.7993	3.93412e-32	2.76077e-29	975.532	1014.81	1024.52	442.807	476.534	475.752	0.462534
ENSMUSG00000026494	Kif26b	741.079	-1.49547	0.101413	-14.7463	3.2517e-49	5.70469e-46	1051.61	1150.36	1080.5	366.663	418.268	379.075	0.354666
ENSMUSG00000022389	Tef	749.922	-1.80333	0.0983721	-18.3317	4.61902e-75	2.16093e-71	1119.85	1215.71	1161.36	340.891	336.071	325.649	0.286512
ENSMUSG00000061751	Kalrn	753.779	-1.28714	0.109003	-11.8083	3.53431e-32	2.61074e-29	988.957	1143.1	1075.17	391.264	471.331	452.855	0.409762
ENSMUSG00000024924	Vldlr	878.268	-1.50936	0.0920463	-16.3978	1.98205e-60	4.63636e-57	1256.33	1355.5	1287.54	452.179	470.291	447.767	0.351267
ENSMUSG00000022708	Zbtb20	891.468	-1.3403	0.104834	-12.785	1.98908e-37	2.3264e-34	1191.45	1351.26	1291.09	559.952	498.383	456.671	0.394937
ENSMUSG00000024620	Pdgfrb	968.661	-1.13247	0.0869663	-13.0219	9.18416e-39	1.17182e-35	1280.94	1380.91	1328.41	607.981	610.754	602.959	0.456135
ENSMUSG00000033209	Ttc28	1034.86	-1.34156	0.101311	-13.242	5.02195e-40	7.04831e-37	1359.26	1624.18	1467.92	561.123	624.28	572.429	0.394593
ENSMUSG00000026483	Fam129a	1073.61	-1.00031	0.0998683	-10.0163	1.29282e-23	4.42554e-21	1392.82	1546.12	1355.07	779.013	714.801	653.842	0.499893
ENSMUSG00000039126	Prune2	1438.45	-1.51988	0.0913793	-16.6327	4.04012e-62	1.13406e-58	2024.9	2294.06	2080.15	760.27	779.309	692.003	0.348714
ENSMUSG00000063450	Syne2	1668.86	-1.15869	0.0960861	-12.0589	1.74086e-33	1.52706e-30	2079.72	2549.43	2284.52	993.388	1082.09	1024.01	0.447918
ENSMUSG00000020256	Aldh1l2	1818.39	-1.39593	0.0899393	-15.5208	2.50764e-54	5.02782e-51	2765.5	2439.29	2704.81	984.016	1077.92	938.784	0.379999
