# Supplementary material for: Programmed cell revival from imminent cell death enhances tissue repair and regeneration
Source: EMBO J. 2025 Aug 21;44(19):5244–89. doi: 10.1038/s44318-025-00540-y (PMC12489119; doi:10.1038/s44318-025-00540-y)
Supplement: Supplementary file 9 — Dataset EV7 [file 44318_2025_540_MOESM9_ESM.xls]

## Sheet: Sheet1
Dataset EV7: C4 stage vs C1 stage-induced genes (padj<0.05, >1.5 fold, Wald chi-squared test, n=3)

## Sheet: C4_vs_C1 p<0.05, 1.5 folds
gene	baseMean	log2FoldChange	lfcSE	stat	pvalue	padj	Fold Change
Egr1	32465.7	6.30043	0.318061	19.8089	2.5e-87	5.79e-83	78.8165
Atf3	1472.73	6.20851	0.354976	17.4899	1.71e-68	1.98e-64	73.9515
Fos	345.786	5.474	0.361058	15.161	6.41e-52	3.71e-48	44.4467
Iqcn	996.88	5.02482	0.330249	15.2152	2.8e-52	2.17e-48	32.5552
Insig1	2488.41	4.76106	0.317009	15.0187	5.54e-51	2.57e-47	27.1158
Jun	4173.87	4.70373	0.322948	14.565	4.69e-48	1.81e-44	26.0594
Fosb	339.134	4.33948	0.334498	12.9731	1.74e-38	4.48e-35	20.2448
Dusp1	720.376	4.21647	0.306102	13.7747	3.62e-43	1.2e-39	18.5903
Lpin1	1003.5	4.15312	0.318052	13.058	5.72e-39	1.66e-35	17.7915
Bhlhe40	2117.09	4.0449	0.353259	11.4503	2.34e-30	3.88e-27	16.5058
Mt1	2001.79	4.0013	0.325601	12.289	1.04e-34	2.41e-31	16.0144
Zfp36	1498.88	3.98708	0.334677	11.9132	1.01e-32	2.13e-29	15.8574
Ppp1r15a	983.973	3.95384	0.349825	11.3023	1.28e-29	1.85e-26	15.4962
Csrnp1	1226.42	3.90664	0.338671	11.5352	8.77e-31	1.56e-27	14.9974
Junb	2383.14	3.80073	0.347978	10.9223	9.02e-28	1.1e-24	13.9359
Dusp8	1198.14	3.65821	0.345659	10.5833	3.56e-26	3.18e-23	12.625
Per1	2413.35	3.60883	0.323747	11.1471	7.4e-29	1.01e-25	12.2002
Pnrc1	1550.69	3.51143	0.307162	11.4319	2.9e-30	4.48e-27	11.4037
Zbtb10	4864.32	3.48513	0.319236	10.9171	9.55e-28	1.11e-24	11.1977
Klf9	1622.37	3.44383	0.328288	10.4903	9.58e-26	7.88e-23	10.8817
Ier2	702.238	3.43269	0.325666	10.5405	5.62e-26	4.82e-23	10.798
Nr1d1	3110.03	3.43023	0.315083	10.8867	1.33e-27	1.47e-24	10.7796
Btg2	500.287	3.40588	0.324757	10.4875	9.86e-26	7.88e-23	10.5992
Msmo1	1781.88	3.36408	0.334589	10.0544	8.79e-24	6.17e-21	10.2965
Klf11	719.044	3.29552	0.298571	11.0376	2.52e-28	3.24e-25	9.81862
Egr2	513.578	3.28271	0.30653	10.7093	9.21e-27	9.7e-24	9.73183
Crebrf	997.435	3.23564	0.305428	10.5938	3.19e-26	2.95e-23	9.41941
Nfkbia	1504.41	3.228	0.343105	9.4082	5.05e-21	2.93e-18	9.36969
Map3k8	237.353	3.22691	0.333222	9.68396	3.53e-22	2.27e-19	9.36261
Maff	1215.22	3.21854	0.330319	9.74373	1.96e-22	1.3e-19	9.30841
Mt2	637.872	3.21387	0.302984	10.6074	2.75e-26	2.66e-23	9.27833
Dnajb9	741.717	3.12961	0.359687	8.70092	3.29e-18	1.56e-15	8.752
Ifrd1	3281.09	3.12353	0.308805	10.1149	4.75e-24	3.44e-21	8.71519
Ndrg1	779.456	3.0921	0.338979	9.12181	7.39e-20	3.98e-17	8.52736
H2-K2	107.877	3.06946	0.346413	8.86069	7.95e-19	4.01e-16	8.3946
Arrdc3	2153.94	3.04473	0.304461	10.0004	1.52e-23	1.03e-20	8.25194
Hmgcs1	2703.47	3.04266	0.32648	9.31959	1.17e-20	6.6e-18	8.24009
Rsad2	2209.75	3.00281	0.318293	9.43409	3.94e-21	2.34e-18	8.01558
Gadd45a	111.472	2.91588	0.355331	8.2061	2.28e-16	9.29e-14	7.54687
Pmvk	366.139	2.91376	0.285515	10.2053	1.88e-24	1.4e-21	7.53578
Relb	1062.87	2.77569	0.316877	8.75952	1.96e-18	9.47e-16	6.84805
Ldlr	4023.42	2.77071	0.337867	8.2006	2.39e-16	9.56e-14	6.82444
Sesn2	546.867	2.76171	0.31982	8.63522	5.86e-18	2.61e-15	6.782
Fnip1	2708.95	2.74677	0.322807	8.50902	1.75e-17	7.53e-15	6.71214
Zfp367	2149.04	2.73645	0.325198	8.41471	3.94e-17	1.66e-14	6.66427
Stk40	844.419	2.73155	0.336393	8.12011	4.66e-16	1.8e-13	6.64167
Pim1	721.384	2.71661	0.33266	8.16633	3.18e-16	1.25e-13	6.57327
Cxcl1	332.801	2.71647	0.329395	8.24685	1.63e-16	6.73e-14	6.57262
Sqstm1	4442.77	2.70125	0.339413	7.95858	1.74e-15	6.02e-13	6.50363
Chka	2356.63	2.69039	0.302095	8.90575	5.3e-19	2.73e-16	6.45487
Lif	352.926	2.6473	0.342583	7.72747	1.1e-14	3.53e-12	6.26492
Rhob	868.905	2.60504	0.329552	7.9048	2.68e-15	9.15e-13	6.0841
Nr1d2	3561.62	2.58304	0.322067	8.0202	1.06e-15	3.82e-13	5.992
Herpud1	722.458	2.5544	0.328291	7.7809	7.2e-15	2.35e-12	5.87422
Lsmem1	28.8898	2.5396	0.41753	6.08245	1.18e-09	1.61e-07	5.8143
Mafk	1704.87	2.53899	0.317752	7.99049	1.34e-15	4.72e-13	5.81183
Cln3	152.409	2.51655	0.312818	8.04478	8.64e-16	3.18e-13	5.72213
Rcan1	538.188	2.51164	0.337786	7.43559	1.04e-13	3.18e-11	5.70268
Trib3	390.342	2.50745	0.313778	7.99114	1.34e-15	4.72e-13	5.68612
Gla	523.187	2.48729	0.308673	8.05802	7.75e-16	2.9e-13	5.60725
Siah2	738.863	2.4744	0.339026	7.29856	2.91e-13	8.23e-11	5.55735
Mnt	799.88	2.46335	0.337516	7.29848	2.91e-13	8.23e-11	5.51497
Hmgcr	2250.45	2.4353	0.325119	7.49049	6.86e-14	2.12e-11	5.40877
Txnip	1375.93	2.43489	0.300979	8.0899	5.97e-16	2.27e-13	5.40724
Tcim	120.454	2.42635	0.319423	7.59604	3.05e-14	9.57e-12	5.37533
Ciart	161.944	2.42391	0.327688	7.39702	1.39e-13	4.19e-11	5.36625
Spty2d1	1531.04	2.41872	0.327507	7.38523	1.52e-13	4.52e-11	5.34696
Oser1	878.398	2.36265	0.333133	7.09222	1.32e-12	3.48e-10	5.14315
Foxo3	1148.19	2.36066	0.344061	6.86115	6.83e-12	1.6e-09	5.13604
Nr4a3	145.941	2.33094	0.317825	7.33403	2.23e-13	6.47e-11	5.03133
Zfp655	2476.63	2.31697	0.315346	7.3474	2.02e-13	5.93e-11	4.98285
Gem	114.612	2.30877	0.318955	7.23855	4.54e-13	1.24e-10	4.95461
Rel	2774.2	2.29517	0.328432	6.98828	2.78e-12	6.94e-10	4.90813
Cyp51	1382.81	2.2919	0.326042	7.02946	2.07e-12	5.34e-10	4.897
Hivep2	1206.27	2.29007	0.337094	6.79357	1.09e-11	2.42e-09	4.8908
Birc3	456.341	2.28107	0.297138	7.6768	1.63e-14	5.18e-12	4.86037
Slc25a25	1033.45	2.26587	0.334371	6.77653	1.23e-11	2.66e-09	4.80945
Oit3	103.697	2.24477	0.337539	6.6504	2.92e-11	5.69e-09	4.73962
Trib1	1038.27	2.23383	0.333065	6.70689	1.99e-11	4.08e-09	4.70382
Hymai	72.7905	2.22415	0.355028	6.26472	3.74e-10	5.66e-08	4.67236
Tgif1	1989.71	2.2058	0.33004	6.68342	2.33e-11	4.63e-09	4.61329
Bicdl2	210.116	2.20469	0.34087	6.46785	9.94e-11	1.68e-08	4.60977
Dusp16	1768.69	2.20416	0.335396	6.57183	4.97e-11	9.22e-09	4.60807
Tiparp	1038.15	2.19831	0.324443	6.77563	1.24e-11	2.66e-09	4.5894
Scpep1os	35.3436	2.19807	0.401112	5.47993	4.25e-08	4.22e-06	4.58864
Ccl2	1072.35	2.19673	0.331422	6.6282	3.4e-11	6.4e-09	4.5844
Bbc3	184.855	2.18658	0.355113	6.15743	7.39e-10	1.05e-07	4.55225
Klhl24	905.866	2.18357	0.300282	7.27173	3.55e-13	9.91e-11	4.54276
Adamts1	1408.59	2.17239	0.330434	6.57435	4.89e-11	9.14e-09	4.5077
Calhm5	26.9578	2.17234	0.419509	5.17828	2.24e-07	1.97e-05	4.50752
Tnfaip3	2684.2	2.15906	0.322678	6.69105	2.22e-11	4.51e-09	4.46623
Pcyt2	291.417	2.15135	0.340301	6.32191	2.58e-10	4.07e-08	4.44245
Hmox1	1249.81	2.14066	0.333448	6.41978	1.36e-10	2.28e-08	4.40965
Ccnl1	4442.22	2.13846	0.318694	6.71005	1.95e-11	4.03e-09	4.40291
Rasgef1b	304.97	2.1373	0.317288	6.73616	1.63e-11	3.43e-09	4.39938
Cep85l	1627.07	2.12721	0.327552	6.49426	8.34e-11	1.47e-08	4.36872
Trim69	77.3909	2.12391	0.347223	6.11685	9.54e-10	1.32e-07	4.35874
Eid3	349.577	2.12298	0.344786	6.15739	7.4e-10	1.05e-07	4.35593
Bsdc1	387.512	2.12276	0.309081	6.86797	6.51e-12	1.56e-09	4.35527
Chac1	291.17	2.11894	0.316921	6.68603	2.29e-11	4.59e-09	4.34376
Hbp1	883.936	2.11821	0.310856	6.81413	9.48e-12	2.11e-09	4.34156
Neat1	44456.7	2.11321	0.349378	6.0485	1.46e-09	1.95e-07	4.32653
Mideas	1541.93	2.10747	0.330155	6.38327	1.73e-10	2.83e-08	4.30935
Zfp948	2535.46	2.09717	0.309999	6.7651	1.33e-11	2.83e-09	4.2787
Creb5	1861.29	2.0852	0.31056	6.71431	1.89e-11	3.95e-09	4.24333
Cxcl10	1947.76	2.07473	0.328823	6.30956	2.8e-10	4.32e-08	4.21265
Lcat	158.245	2.06568	0.323596	6.3835	1.73e-10	2.83e-08	4.1863
Kdm6b	2233.2	2.06544	0.33044	6.25058	4.09e-10	6.08e-08	4.18563
Stx3	1007.59	2.06145	0.31603	6.52297	6.89e-11	1.23e-08	4.17406
Vps37b	708.092	2.04682	0.331593	6.1727	6.71e-10	9.73e-08	4.13195
Trpc1	256.171	2.0454	0.298024	6.86321	6.73e-12	1.59e-09	4.12789
Il6	58.9969	2.03697	0.370025	5.50497	3.69e-08	3.69e-06	4.10384
Jund	1954.95	2.00021	0.31987	6.25321	4.02e-10	6.01e-08	4.0006
Mrnip	198.988	1.99803	0.344654	5.7972	6.74e-09	7.78e-07	3.99455
Stil	2512.14	1.98642	0.320376	6.20028	5.64e-10	8.22e-08	3.96252
Jmjd1c	13127.7	1.98233	0.31679	6.25754	3.91e-10	5.89e-08	3.95129
Plekhf2	635.579	1.98126	0.322588	6.14177	8.16e-10	1.15e-07	3.94838
Rora	843.578	1.976	0.280112	7.05431	1.73e-12	4.52e-10	3.934
Leap2	88.0957	1.96893	0.373725	5.2684	1.38e-07	1.26e-05	3.91478
Arl5b	1768.59	1.96567	0.316813	6.20452	5.49e-10	8.1e-08	3.90595
Cdkn1a	548.07	1.96494	0.303478	6.47475	9.5e-11	1.63e-08	3.90398
Sqle	1606.16	1.96297	0.319661	6.14076	8.21e-10	1.15e-07	3.89863
Lncpint	193.623	1.96087	0.336457	5.828	5.61e-09	6.63e-07	3.89297
Stx11	436.948	1.96002	0.316116	6.20031	5.64e-10	8.22e-08	3.89067
Aloxe3	148.003	1.95513	0.307854	6.35082	2.14e-10	3.45e-08	3.8775
Rxfp4	30.6374	1.94227	0.423799	4.583	4.58e-06	0.000290311	3.84311
Arid5a	368.763	1.93496	0.328109	5.89729	3.7e-09	4.48e-07	3.82366
Ier5	557.915	1.93226	0.325064	5.94423	2.78e-09	3.5e-07	3.81651
H1f0	4535.19	1.92858	0.319876	6.02915	1.65e-09	2.16e-07	3.80681
Lonrf1	376.914	1.92714	0.307003	6.27725	3.45e-10	5.29e-08	3.803
Vasn	1106.52	1.92205	0.349837	5.49414	3.93e-08	3.91e-06	3.78962
Atp6v1h	825.37	1.92169	0.314869	6.10313	1.04e-09	1.43e-07	3.78866
Rdh11	562.04	1.92156	0.333762	5.75728	8.55e-09	9.71e-07	3.78832
Slc23a3	120.294	1.9189	0.322983	5.94119	2.83e-09	3.55e-07	3.78136
Bach1	1404.19	1.90085	0.325859	5.83335	5.43e-09	6.46e-07	3.73433
Klf6	5000.22	1.89706	0.313466	6.05189	1.43e-09	1.92e-07	3.72453
Plk3	269.979	1.89432	0.328961	5.75849	8.49e-09	9.69e-07	3.71746
Litaf	1213.09	1.8884	0.336559	5.61091	2.01e-08	2.1e-06	3.70224
Clk1	1768.78	1.88629	0.312021	6.0454	1.49e-09	1.97e-07	3.69683
Slc30a1	367.699	1.87974	0.335392	5.60461	2.09e-08	2.14e-06	3.68009
Dtnbp1	683.323	1.87883	0.318232	5.90396	3.55e-09	4.33e-07	3.67776
Flcn	473.959	1.86746	0.298061	6.26537	3.72e-10	5.66e-08	3.64891
Zswim4	905.381	1.86716	0.321068	5.81547	6.05e-09	7.01e-07	3.64813
Rdh5	164.819	1.86522	0.33684	5.5374	3.07e-08	3.09e-06	3.64323
Casp4	86.4289	1.86456	0.332002	5.61613	1.95e-08	2.05e-06	3.64158
Ubc	1724.3	1.86306	0.290936	6.40367	1.52e-10	2.51e-08	3.63778
Ypel5	583.954	1.85998	0.310507	5.99014	2.1e-09	2.67e-07	3.63003
Lmbr1l	554.978	1.85993	0.324544	5.73092	9.99e-09	1.12e-06	3.62991
Phlda1	1511.75	1.85595	0.313129	5.92711	3.08e-09	3.82e-07	3.61989
Ggn	112.118	1.8532	0.364271	5.08742	3.63e-07	3.03e-05	3.613
Msantd7	425.047	1.85045	0.308348	6.00117	1.96e-09	2.51e-07	3.60612
Gadd45b	865.713	1.84636	0.329337	5.60631	2.07e-08	2.14e-06	3.59593
Fdft1	1233.37	1.84509	0.322254	5.72558	1.03e-08	1.15e-06	3.59276
Gabarapl1	1032.97	1.84062	0.327342	5.62292	1.88e-08	2e-06	3.58163
Bhlhe41	191.271	1.8355	0.298237	6.1545	7.53e-10	1.06e-07	3.56894
Prkcg	167.96	1.83507	0.325341	5.64047	1.7e-08	1.82e-06	3.56789
Zbtb21	1096.72	1.8337	0.326874	5.60982	2.03e-08	2.11e-06	3.56451
Slc7a11	710.535	1.82752	0.327137	5.58641	2.32e-08	2.37e-06	3.54927
Ttc21a	122.414	1.8236	0.31313	5.82378	5.75e-09	6.74e-07	3.53964
Slc18a1	273.574	1.81498	0.277743	6.53473	6.37e-11	1.15e-08	3.51854
Dusp4	658.747	1.80239	0.332034	5.42833	5.69e-08	5.46e-06	3.48797
Ccng2	351.923	1.78972	0.302702	5.9125	3.37e-09	4.13e-07	3.45749
Frat2	112.406	1.78839	0.301631	5.92907	3.05e-09	3.8e-07	3.45429
Ddit4	209.089	1.78519	0.326989	5.4595	4.77e-08	4.69e-06	3.44665
Il4ra	314.195	1.75864	0.338148	5.2008	1.98e-07	1.76e-05	3.38379
Oga	3989.88	1.75752	0.317506	5.53541	3.1e-08	3.12e-06	3.38117
Tom1	331.437	1.75614	0.337405	5.20486	1.94e-07	1.74e-05	3.37794
Atosb	283.509	1.75494	0.299765	5.85439	4.79e-09	5.78e-07	3.37512
Pln	147.263	1.74867	0.313465	5.57853	2.43e-08	2.47e-06	3.3605
Nr4a1	372.242	1.74306	0.291679	5.97595	2.29e-09	2.9e-07	3.34744
Fscn2	48.6623	1.73755	0.402232	4.31977	1.56e-05	0.000842072	3.33468
Hapstr1	2361.87	1.73652	0.32225	5.38872	7.1e-08	6.66e-06	3.33229
Cry1	448.102	1.73603	0.30164	5.7553	8.65e-09	9.78e-07	3.33117
Tbc1d9	498.211	1.73449	0.321808	5.38985	7.05e-08	6.65e-06	3.32763
Vegfa	1626.33	1.73134	0.332546	5.20633	1.93e-07	1.73e-05	3.32037
Fzd5	206.493	1.72887	0.329267	5.25065	1.52e-07	1.37e-05	3.31467
Nfkbiz	1523.17	1.70976	0.303905	5.62596	1.84e-08	1.97e-06	3.27106
Zfyve26	1111.91	1.70576	0.315194	5.41177	6.24e-08	5.9e-06	3.26201
Tsc22d3	161.325	1.70331	0.326997	5.20893	1.9e-07	1.71e-05	3.25647
Stard4	906.182	1.70064	0.318244	5.34383	9.1e-08	8.44e-06	3.25045
Fas	278.511	1.69488	0.312247	5.42802	5.7e-08	5.46e-06	3.2375
Zfp1001	35.0862	1.6919	0.427948	3.95352	7.7e-05	0.00327563	3.23082
Tmem151a	426.595	1.68727	0.324377	5.20157	1.98e-07	1.76e-05	3.22047
Rnf225	155.337	1.67948	0.345216	4.86501	1.14e-06	8.41e-05	3.20312
Idi1	268.232	1.6788	0.298811	5.61828	1.93e-08	2.03e-06	3.20162
Slc3a2	3988.87	1.67513	0.314654	5.32372	1.02e-07	9.35e-06	3.19348
Ier3	467.069	1.67313	0.318072	5.26022	1.44e-07	1.31e-05	3.18905
Irf1	627.143	1.67165	0.333576	5.0113	5.41e-07	4.34e-05	3.18578
Itprip	573.633	1.66863	0.333727	4.99998	5.73e-07	4.55e-05	3.17913
Lipg	106.384	1.66119	0.31391	5.29192	1.21e-07	1.11e-05	3.16277
Ccdc85b	328.093	1.6574	0.295727	5.60448	2.09e-08	2.14e-06	3.15447
Pcf11	1519.31	1.65569	0.321183	5.15497	2.54e-07	2.22e-05	3.15073
Zfand2a	943.619	1.65361	0.329508	5.01842	5.21e-07	4.21e-05	3.1462
Nfkbib	276.233	1.64556	0.326717	5.03664	4.74e-07	3.88e-05	3.12868
Rab9	1816.63	1.6433	0.319138	5.14918	2.62e-07	2.26e-05	3.1238
Cnksr3	273.55	1.64175	0.307535	5.3384	9.38e-08	8.66e-06	3.12044
Gch1	82.9538	1.64114	0.344299	4.76661	1.87e-06	0.000128499	3.11911
Cnppd1	539.776	1.63873	0.341132	4.8038	1.56e-06	0.000110033	3.11391
Sat1	192.392	1.63821	0.323217	5.06845	4.01e-07	3.32e-05	3.11279
Per2	377.368	1.63818	0.330069	4.96316	6.94e-07	5.47e-05	3.11274
Heca	734.084	1.62655	0.317366	5.12516	2.97e-07	2.52e-05	3.08774
Skil	5082.3	1.62123	0.322424	5.02825	4.95e-07	4.01e-05	3.07637
Cry2	340.586	1.62113	0.32671	4.96197	6.98e-07	5.48e-05	3.07615
Atg14	232.4	1.61829	0.330255	4.90012	9.58e-07	7.23e-05	3.0701
Btg1	2583.77	1.6139	0.329338	4.90044	9.56e-07	7.23e-05	3.06078
Ccn1	6925.66	1.61358	0.32623	4.94613	7.57e-07	5.93e-05	3.06009
Eif2ak3	649.083	1.60078	0.335809	4.76693	1.87e-06	0.000128499	3.03307
Tifa	201.161	1.59947	0.317684	5.03478	4.78e-07	3.9e-05	3.03031
Naga	452.194	1.5984	0.331553	4.82095	1.43e-06	0.000102543	3.02807
Ampd3	221.553	1.59271	0.342033	4.6566	3.21e-06	0.000207585	3.01616
Dlgap4	2613.21	1.58065	0.308365	5.12592	2.96e-07	2.52e-05	2.99105
Plpbp	810.293	1.56962	0.312889	5.01653	5.26e-07	4.23e-05	2.96826
Irs2	2225.58	1.56695	0.319655	4.90201	9.49e-07	7.21e-05	2.96278
Ddit3	347.514	1.56322	0.320797	4.87292	1.1e-06	8.17e-05	2.95512
Lss	809.973	1.5553	0.307737	5.05398	4.33e-07	3.57e-05	2.93894
Stam	2222.17	1.5541	0.323115	4.80975	1.51e-06	0.000107134	2.93651
Sgms2	1623.12	1.55191	0.32352	4.79696	1.61e-06	0.000113166	2.93205
Kcnrg	34.2596	1.55169	0.384303	4.03766	5.4e-05	0.0024207	2.93159
Hsd17b7	482.693	1.55016	0.329707	4.70162	2.58e-06	0.000170953	2.92849
Ubn1	1680.17	1.54405	0.316676	4.8758	1.08e-06	8.08e-05	2.91612
Klf10	2549.93	1.54236	0.322399	4.78402	1.72e-06	0.000119616	2.91271
Il15ra	283.763	1.54039	0.311511	4.9449	7.62e-07	5.95e-05	2.90873
Apol7d	23.0902	1.5394	0.433381	3.55208	0.000382197	0.0124265	2.90674
Tef	1151.83	1.53653	0.3182	4.82881	1.37e-06	9.89e-05	2.90096
Rnf19a	1772.25	1.52688	0.331505	4.60591	4.11e-06	0.000261545	2.88163
Zfand5	2682.87	1.52652	0.327992	4.65413	3.25e-06	0.000209508	2.88089
Selenok	276.202	1.52342	0.322027	4.73072	2.24e-06	0.000149462	2.87471
Cish	136.183	1.51804	0.327534	4.63477	3.57e-06	0.000229381	2.86403
Wdr81	505.079	1.514	0.310859	4.87038	1.11e-06	8.25e-05	2.85601
Fdps	528.523	1.50793	0.313396	4.81158	1.5e-06	0.000106481	2.84402
Tnfaip6	116.747	1.50746	0.338628	4.45166	8.52e-06	0.000492589	2.84309
Tlr2	254.747	1.5037	0.336989	4.46217	8.11e-06	0.000474959	2.8357
Bri3	218.583	1.50143	0.32117	4.67488	2.94e-06	0.000192068	2.83124
Btg3	603.169	1.48924	0.328237	4.53708	5.7e-06	0.000353547	2.8074
Dennd4a	2021.6	1.48831	0.332416	4.47726	7.56e-06	0.000449419	2.80561
Klhl21	673.666	1.48625	0.2914	5.10039	3.39e-07	2.85e-05	2.8016
Rhbdf2	513.49	1.48048	0.323474	4.57682	4.72e-06	0.000298212	2.79042
Sik1	569.188	1.466	0.332497	4.40908	1.04e-05	0.000589851	2.76255
Fosl2	2514.73	1.46073	0.326166	4.47847	7.52e-06	0.000448506	2.75247
Kdm6a	2051.1	1.45423	0.326366	4.45582	8.36e-06	0.000487997	2.7401
Fosl1	588.304	1.45382	0.343003	4.23849	2.25e-05	0.0011506	2.73932
Bcl10	773.653	1.45061	0.338424	4.28636	1.82e-05	0.000959072	2.73324
H2bc22	36.981	1.44485	0.400007	3.61207	0.000303766	0.0103668	2.72235
Chd2	1641.6	1.44278	0.326454	4.41955	9.89e-06	0.000563344	2.71844
Slc16a6	115.531	1.43959	0.31064	4.63427	3.58e-06	0.000229381	2.71244
Pvr	1315.12	1.43774	0.321806	4.46774	7.91e-06	0.000466111	2.70897
Neu1	179.631	1.42796	0.301086	4.7427	2.11e-06	0.000141705	2.69066
Bach2	1466.78	1.42642	0.284779	5.00887	5.47e-07	4.36e-05	2.68779
Cyp2t4	43.081	1.41199	0.361827	3.9024	9.52e-05	0.00392176	2.66105
Gpr3	36.513	1.41082	0.368671	3.82676	0.000129839	0.00507578	2.65888
Noct	747.079	1.40976	0.335466	4.20239	2.64e-05	0.00129719	2.65693
Raver2	62.1516	1.40945	0.331413	4.25285	2.11e-05	0.00109217	2.65636
Ist1	1428.85	1.40616	0.319493	4.4012	1.08e-05	0.000610173	2.6503
Renbp	58.4404	1.40361	0.331526	4.2338	2.3e-05	0.00116301	2.64564
Lrp8os2	67.6234	1.40194	0.331986	4.2229	2.41e-05	0.00121017	2.64258
Resf1	4613.77	1.4016	0.320569	4.37224	1.23e-05	0.000690295	2.64195
Tnip1	621.08	1.40141	0.324914	4.31318	1.61e-05	0.000865567	2.64159
Napa	1475.23	1.40123	0.324026	4.32442	1.53e-05	0.000830297	2.64126
Itpkc	88.901	1.39867	0.331611	4.2178	2.47e-05	0.00123324	2.63658
Cpeb1	81.8883	1.39553	0.291117	4.79369	1.64e-06	0.00011468	2.63084
Zkscan5	374.681	1.39429	0.322645	4.32143	1.55e-05	0.000837691	2.62859
Abtb2	418.691	1.39054	0.327129	4.25074	2.13e-05	0.00109764	2.62177
Errfi1	1041.8	1.39023	0.332214	4.18473	2.86e-05	0.00138463	2.6212
Wnt11	52.2419	1.38847	0.384411	3.61193	0.000303923	0.0103668	2.618
Nbl1	117.057	1.38614	0.290897	4.76504	1.89e-06	0.000129117	2.61378
Plekhh1	160.992	1.38215	0.333198	4.14814	3.35e-05	0.00159881	2.60657
Plcxd1	113.986	1.3793	0.327351	4.21352	2.51e-05	0.00124925	2.60142
Tmem88	31.4208	1.37888	0.443326	3.11031	0.00186894	0.044075	2.60067
Taf4b	524.299	1.36676	0.314098	4.35138	1.35e-05	0.000753881	2.57891
Rsrp1	1208.54	1.36534	0.326888	4.17677	2.96e-05	0.001431	2.57636
Snx8	491.955	1.36461	0.316982	4.30502	1.67e-05	0.000896007	2.57508
Ttc39a	158.26	1.36201	0.309603	4.39921	1.09e-05	0.000614123	2.57043
Arid5b	5745.6	1.35924	0.328748	4.13459	3.56e-05	0.00168345	2.5655
Mafg	1559.14	1.35816	0.319026	4.25722	2.07e-05	0.00107588	2.56359
Mex3b	258.947	1.35697	0.313269	4.33166	1.48e-05	0.000813063	2.56147
H1f10	309.79	1.3529	0.358597	3.77277	0.000161445	0.00615563	2.55426
Ubap1	1548.97	1.35204	0.312638	4.32461	1.53e-05	0.000830297	2.55273
Rnu11	32.9188	1.34989	0.392141	3.44237	0.000576644	0.0172933	2.54893
Arrdc4	102.488	1.34966	0.311582	4.33163	1.48e-05	0.000813063	2.54852
Il6ra	377.677	1.34878	0.317211	4.25201	2.12e-05	0.00109386	2.54697
Tbc1d15	2577.53	1.34796	0.316686	4.25646	2.08e-05	0.00107709	2.54552
Mx2	402.435	1.34542	0.315981	4.25792	2.06e-05	0.00107588	2.54104
Tas1r1	58.3618	1.34533	0.338037	3.97983	6.9e-05	0.00300519	2.54088
Rab20	81.9092	1.34527	0.325381	4.13443	3.56e-05	0.00168345	2.54077
Dusp10	1047.67	1.34347	0.320364	4.19357	2.75e-05	0.00134017	2.53761
Ndel1	1310.04	1.3403	0.336097	3.98783	6.67e-05	0.00294431	2.53204
Sde2	1000.84	1.33922	0.309262	4.33036	1.49e-05	0.00081584	2.53014
Snord70	65.9008	1.33431	0.390896	3.41346	0.000641438	0.0188464	2.52154
Psd	424.676	1.33344	0.299366	4.45421	8.42e-06	0.000490445	2.52003
Hdac5	845.897	1.33261	0.324127	4.1114	3.93e-05	0.00182335	2.51859
Lpin2	1553.72	1.32963	0.29631	4.48731	7.21e-06	0.00043658	2.51339
Plscr1	519.985	1.32914	0.316824	4.1952	2.73e-05	0.00133619	2.51252
Pals1	1261.78	1.324	0.333055	3.97533	7.03e-05	0.00303974	2.5036
Fnip2	1975.67	1.32255	0.30579	4.32504	1.53e-05	0.000830297	2.50108
Thoc2l	1774.53	1.32136	0.311801	4.23783	2.26e-05	0.0011506	2.49902
Tbx6	26.6997	1.31969	0.412247	3.2012	0.00136856	0.0348636	2.49612
Atg12	597.093	1.31737	0.319875	4.1184	3.82e-05	0.00178097	2.49212
Atp6v0b	386.851	1.31587	0.307246	4.28279	1.85e-05	0.000972408	2.48952
Sowahc	560.289	1.31545	0.310255	4.23989	2.24e-05	0.00114692	2.48879
Aoc2	348.85	1.31479	0.346312	3.79654	0.00014673	0.00563161	2.48766
Cdt1	1239.19	1.31174	0.329832	3.97699	6.98e-05	0.00302985	2.48241
Rnf19b	840.097	1.30873	0.324673	4.03093	5.56e-05	0.00248627	2.47724
Gdap10	243.903	1.30345	0.291019	4.47893	7.5e-06	0.000448506	2.46819
Atp6ap2	649.739	1.30239	0.317957	4.09613	4.2e-05	0.00193233	2.46638
Rybp	767.495	1.30124	0.321876	4.04268	5.28e-05	0.00237806	2.46441
Smim3	339.712	1.29519	0.332565	3.89455	9.84e-05	0.0040295	2.45409
Atf4	4273.07	1.29327	0.318534	4.06007	4.91e-05	0.00221692	2.45083
Otud1	152.25	1.2915	0.343775	3.75681	0.000172096	0.00647649	2.44782
Frmd8os	79.1554	1.28884	0.331411	3.88894	0.000100683	0.00410923	2.44331
Cystm1	386.645	1.28415	0.309459	4.14965	3.33e-05	0.0015916	2.43538
Zswim6	1098.79	1.28377	0.330461	3.88478	0.000102421	0.00417279	2.43474
Jmy	871.345	1.27993	0.308196	4.15297	3.28e-05	0.00157313	2.42827
Hectd2	448.023	1.27988	0.294322	4.34857	1.37e-05	0.000761784	2.42818
Wdr86	316.91	1.27977	0.287389	4.4531	8.46e-06	0.000491767	2.428
Kmt2e	7154.64	1.27952	0.327772	3.90368	9.47e-05	0.00390792	2.42758
Arhgap22	512.006	1.27898	0.326023	3.92298	8.75e-05	0.00365875	2.42668
Washc2	1326.96	1.2786	0.315241	4.05595	4.99e-05	0.00225194	2.42604
Pim3	581.148	1.27729	0.338749	3.77061	0.00016285	0.00619901	2.42383
Zfp185	90.7362	1.27344	0.38136	3.33921	0.00084016	0.0233762	2.41738
Stk17b	800.425	1.27078	0.307564	4.13176	3.6e-05	0.00169966	2.41292
Ccdc117	484.197	1.26959	0.321316	3.95121	7.78e-05	0.00330142	2.41092
Nfkbie	290.109	1.26642	0.337278	3.75483	0.000173458	0.00651717	2.40565
Srsf4	400.416	1.2655	0.322054	3.92946	8.51e-05	0.0035689	2.4041
Mettl27	91.5918	1.26505	0.321046	3.94039	8.13e-05	0.00342256	2.40335
Fyn	599.728	1.26436	0.293753	4.30415	1.68e-05	0.000897446	2.4022
Hivep1	1526.33	1.26326	0.331898	3.80618	0.000141132	0.00546198	2.40038
Itprid2	1059.79	1.26275	0.335524	3.76353	0.00016753	0.00632522	2.39953
Prkx	1191.61	1.25907	0.326604	3.85503	0.000115714	0.00460689	2.39341
Mvd	60.6223	1.2497	0.354599	3.52426	0.000424672	0.0135044	2.37792
Nupr1	142.525	1.24633	0.327539	3.80512	0.000141733	0.00547611	2.37237
Slc25a18	131.855	1.23804	0.294232	4.20771	2.58e-05	0.00127242	2.35879
Sdcbp2	71.0107	1.23736	0.324254	3.81603	0.000135617	0.00526611	2.35767
Rela	1214.34	1.23705	0.338481	3.65472	0.000257464	0.00905696	2.35717
Rasgef1a	70.5638	1.23689	0.294885	4.19448	2.73e-05	0.00133759	2.3569
Lratd2	279.631	1.23399	0.29984	4.11548	3.86e-05	0.00179857	2.35216
Rnf149	772.528	1.23305	0.3206	3.84608	0.000120025	0.00475539	2.35064
Taf15	2470.95	1.23143	0.31934	3.85616	0.000115181	0.00460689	2.34799
Larp4b	5190.11	1.23077	0.312585	3.93741	8.24e-05	0.00345903	2.34693
Slc24a1	144.706	1.22715	0.269949	4.54586	5.47e-06	0.000340035	2.34104
Abl2	3087.67	1.22705	0.333943	3.67443	0.000238385	0.00850541	2.34088
Ppp4r1	3587.29	1.22182	0.316967	3.85473	0.000115858	0.00460689	2.33241
Hic2	266.019	1.22123	0.307597	3.97024	7.18e-05	0.00309376	2.33146
Hsd11b2	56.1683	1.21899	0.338497	3.60119	0.000316764	0.0107357	2.32784
Spred2	3187.62	1.21822	0.293349	4.15279	3.28e-05	0.00157313	2.32659
Col11a2	331.111	1.21497	0.265551	4.57528	4.76e-06	0.00029959	2.32136
Hspa14	591.898	1.21402	0.302404	4.01458	5.96e-05	0.00264251	2.31984
Zbed5	141.002	1.21213	0.358442	3.38167	0.000720463	0.0207902	2.3168
Scpep1	1403.11	1.20885	0.314854	3.8394	0.000123335	0.00485425	2.31153
Ccrl2	25.7816	1.20736	0.40248	2.99981	0.00270148	0.0578795	2.30915
Cdc42ep4	649.325	1.20629	0.324511	3.71724	0.000201409	0.0073761	2.30743
Slc20a1	1272.42	1.20571	0.326377	3.69422	0.000220562	0.00797671	2.30651
Tet2	1020.71	1.20544	0.319938	3.76774	0.000164735	0.00624	2.30608
Kdm3a	1781.43	1.20449	0.328292	3.66895	0.000243547	0.00863287	2.30455
Lysmd3	1108.27	1.20331	0.322637	3.72959	0.000191791	0.00706852	2.30267
Rfx5	553.407	1.20283	0.306639	3.92261	8.76e-05	0.00365875	2.3019
Klf13	671.593	1.20001	0.306274	3.91808	8.93e-05	0.00371481	2.29741
P2rx2	47.2269	1.19533	0.33198	3.60061	0.000317468	0.0107438	2.28997
Rnd1	595.848	1.19533	0.297766	4.01432	5.96e-05	0.00264251	2.28997
Smim29	66.6064	1.19523	0.378325	3.15927	0.00158165	0.0387067	2.28981
Fbxl2	419.454	1.1939	0.312148	3.82479	0.000130884	0.005108	2.2877
Vps18	433.697	1.19281	0.33707	3.53875	0.000402025	0.0128726	2.28597
Plcd4	158.37	1.19138	0.281139	4.23769	2.26e-05	0.0011506	2.28371
Ammecr1l	2040.72	1.18932	0.315639	3.76799	0.000164566	0.00624	2.28046
Rasl10a	48.3465	1.18838	0.427106	2.7824	0.0053959	0.0964601	2.27897
Slc19a2	288.699	1.18481	0.306021	3.87166	0.000108095	0.00438086	2.27334
Cmya5	98.7566	1.18469	0.290062	4.08425	4.42e-05	0.00201788	2.27314
Acot2	231.918	1.18046	0.342629	3.4453	0.00057042	0.0172181	2.26649
Atp13a3	7176.31	1.17685	0.332138	3.54324	0.000395236	0.0127079	2.26082
Trim13	191.58	1.17525	0.306994	3.82825	0.000129057	0.0050537	2.25832
Ndufa4l2	41.3329	1.17121	0.349666	3.3495	0.000809585	0.0226938	2.252
Msantd5l	21.1578	1.1675	0.501675	2.3272	0.0199547	0.239189	2.24622
Dtx4	563.268	1.16489	0.317036	3.67432	0.000238483	0.00850541	2.24216
Nfkb2	1478.7	1.16269	0.327636	3.54872	0.000387114	0.0125512	2.23874
Rab3gap2	1252.03	1.16054	0.311349	3.72745	0.000193428	0.00711755	2.23541
Ccnt2	888.384	1.16008	0.324897	3.57059	0.00035618	0.0117453	2.23469
Sh3bp2	315.247	1.16002	0.316479	3.6654	0.000246954	0.00872697	2.23461
Syf2	197.834	1.15707	0.346539	3.33894	0.000840987	0.0233762	2.23005
Vps37c	845.297	1.15601	0.330004	3.50302	0.000460013	0.014372	2.22841
Mgat4f	48.4146	1.15505	0.319731	3.61256	0.000303194	0.0103668	2.22692
Nt5dc3	1355.83	1.15501	0.317175	3.64155	0.000270997	0.00944893	2.22686
Dusp3	294.384	1.1533	0.279764	4.12241	3.75e-05	0.00176303	2.22422
Tgoln1	2164.15	1.15121	0.311478	3.69596	0.00021906	0.00794717	2.221
Wdr62	728.471	1.15065	0.32123	3.58203	0.000340936	0.0113884	2.22015
Ptp4a1	2644.58	1.14998	0.317136	3.62614	0.000287687	0.00989491	2.21911
Slc10a1	53.7204	1.14868	0.346911	3.31118	0.00092903	0.0253076	2.21712
Lrig2	878.127	1.14762	0.304719	3.76616	0.000165778	0.00626929	2.21548
Fam83c	36.5482	1.14614	0.337062	3.40039	0.000672897	0.0195969	2.21321
Rlf	1819.15	1.14491	0.32004	3.57739	0.000347038	0.0115589	2.21132
Nr4a2	240.554	1.14387	0.310605	3.68272	0.000230761	0.0082938	2.20973
Cel	33.0127	1.1436	0.39017	2.93103	0.00337838	0.0678663	2.20932
Milr1	64.2995	1.13938	0.341466	3.33672	0.00084772	0.0235351	2.20286
Pank3	3585.69	1.13892	0.317581	3.58622	0.000335508	0.0112395	2.20215
Dpp7	180.151	1.13856	0.316938	3.59238	0.000327671	0.0110338	2.20162
Armcx1	156.245	1.13827	0.30038	3.78943	0.000150996	0.00576669	2.20117
Bmp2k	1674.25	1.13605	0.319147	3.55966	0.000371332	0.0121413	2.19779
Iffo2	1946.35	1.13427	0.341057	3.32576	0.000881789	0.0243643	2.19508
Slc41a1	604.274	1.1322	0.315776	3.58546	0.000336482	0.0112559	2.19193
Tmem212	23.4988	1.13188	0.426218	2.65565	0.00791568	0.12749	2.19145
Tollip	698.053	1.13139	0.341759	3.31047	0.000931386	0.025342	2.19069
Zfp941	107.063	1.13028	0.302689	3.73415	0.000188353	0.00698813	2.18902
Ppp1r15b	2820.42	1.12908	0.328573	3.43632	0.000589671	0.0176157	2.1872
Rragc	1322.8	1.1279	0.323666	3.48477	0.000492555	0.0152449	2.18541
Irf2bp2	2842.3	1.12682	0.321802	3.50158	0.000462508	0.0144305	2.18376
Rmnd5a	1277.33	1.12561	0.31753	3.54489	0.00039277	0.0126461	2.18194
Srrm4os	50.3674	1.12539	0.342143	3.28923	0.00100462	0.0269863	2.1816
Fbxl3	1180.94	1.12466	0.326644	3.44308	0.000575127	0.0172817	2.1805
Pxdc1	261.41	1.12332	0.317801	3.53466	0.000408304	0.0130376	2.17847
Pip4p1	403.605	1.1231	0.318063	3.53107	0.000413882	0.0131975	2.17815
Tmem87b	802.132	1.12291	0.31835	3.5273	0.000419822	0.0133686	2.17786
Lag3	119.675	1.12206	0.309369	3.62693	0.000286816	0.00987958	2.17657
Dot1l	3198.91	1.12182	0.334576	3.35296	0.000799535	0.0224664	2.17621
Gng3	82.7638	1.12073	0.321449	3.4865	0.00048939	0.0151875	2.17457
Ccdc188	29.1107	1.12049	0.403193	2.77904	0.00545192	0.0970976	2.17421
Taf8	465.275	1.12017	0.313255	3.57592	0.000349001	0.011591	2.17373
Mdm2	5706.43	1.11794	0.321457	3.47773	0.000505686	0.0155475	2.17037
Dnajb4	798.343	1.11747	0.304165	3.6739	0.000238876	0.00850635	2.16967
Cpeb2	260.826	1.11658	0.260386	4.28817	1.8e-05	0.000953492	2.16832
AI225912	1043.26	1.11634	0.322523	3.46129	0.000537596	0.0164197	2.16797
Zglp1	40.021	1.11523	0.370805	3.00758	0.00263334	0.0569312	2.16629
Gdf9	28.4149	1.11395	0.374562	2.97402	0.00293928	0.0615523	2.16438
Tincr	90.8727	1.11013	0.3109	3.57069	0.000356036	0.0117453	2.15865
Slc35f5	300.512	1.11012	0.31376	3.5381	0.000403016	0.0128865	2.15863
Trio	5158.63	1.10884	0.315868	3.51046	0.000447324	0.0140704	2.15673
Zfp280b	1079.07	1.10829	0.318121	3.48387	0.000494222	0.0152607	2.1559
H2bc26	41.7479	1.10664	0.375961	2.94351	0.0032451	0.0659315	2.15344
Hinfp	991.785	1.10647	0.304458	3.63422	0.000278822	0.00967614	2.15318
Fbxo33	515.049	1.10606	0.328082	3.37129	0.000748182	0.0213864	2.15257
Ing3	791.1	1.105	0.312179	3.53963	0.000400683	0.0128473	2.15099
Rgs2	28.7481	1.10436	0.390376	2.82897	0.0046698	0.0863969	2.15004
Slc26a11	90.7617	1.10285	0.342896	3.21629	0.0012986	0.0333749	2.14779
Map3k2	2680.54	1.10028	0.31364	3.5081	0.000451327	0.0141771	2.14396
Mbtd1	1542.47	1.09893	0.312325	3.51855	0.000433909	0.0137042	2.14196
Cdk17	3758.68	1.09845	0.320656	3.42564	0.00061335	0.0181825	2.14125
Tmco4	166.456	1.09818	0.292919	3.7491	0.000177471	0.00663571	2.14085
Zbtb43	524.709	1.09773	0.322001	3.4091	0.000651768	0.0191015	2.14018
Platr8	55.7232	1.09573	0.356231	3.07591	0.00209865	0.0480468	2.13722
Rhebl1	132.384	1.09349	0.336171	3.25276	0.00114289	0.030039	2.13389
Ereg	563.996	1.09257	0.302502	3.61179	0.00030409	0.0103668	2.13254
Faxdc2	57.1086	1.09169	0.320424	3.407	0.000656805	0.0192248	2.13123
Neurl3	150.338	1.09114	0.299641	3.6415	0.000271052	0.00944893	2.13043
Bcl3	216.063	1.0909	0.306948	3.55403	0.000379371	0.0123693	2.13007
Spry2	251.199	1.08807	0.33172	3.2801	0.0010377	0.0277463	2.1259
Sc5d	1599.69	1.08693	0.298439	3.64205	0.000270472	0.00944893	2.12422
Aff1	3595.29	1.08553	0.320531	3.38664	0.000707529	0.0204513	2.12215
Rec114	520.524	1.08529	0.353252	3.07227	0.00212436	0.0483762	2.1218
Gna13	1982.94	1.08511	0.33223	3.26614	0.00109025	0.0288518	2.12154
Med7	508.472	1.08507	0.316398	3.42944	0.000604835	0.017976	2.12147
Snhg12	133.454	1.08351	0.376239	2.87985	0.00397865	0.0765604	2.11919
Zfp212	245.815	1.08227	0.347366	3.11565	0.00183541	0.0434167	2.11737
Gigyf1	568.879	1.08219	0.315972	3.42495	0.000614912	0.0182055	2.11725
Tob2	1317.66	1.08194	0.316361	3.41997	0.000626275	0.0185182	2.11689
Lrif1	537.248	1.07292	0.328394	3.26716	0.00108631	0.0287871	2.10368
Marchf7	4083.51	1.07195	0.320618	3.34338	0.000827644	0.0231005	2.10227
Hbegf	491.221	1.07154	0.323984	3.3074	0.000941672	0.025532	2.10168
Armc5	183.867	1.07082	0.330835	3.23673	0.00120908	0.0315996	2.10063
Pkmyt1	846.933	1.07029	0.329862	3.24467	0.00117588	0.0308361	2.09986
Gata6	846.033	1.06779	0.330437	3.23145	0.00123162	0.0320138	2.09622
Utp14b	345.166	1.06726	0.343268	3.10911	0.00187653	0.044209	2.09545
Map3k19	97.3354	1.06692	0.306992	3.47541	0.000510078	0.0156618	2.09496
Pkd1l3	488.304	1.06391	0.274852	3.87083	0.000108464	0.00438815	2.09059
Rragd	82.5781	1.06355	0.298607	3.5617	0.000368458	0.0120644	2.09007
Ccdc186	1253.63	1.06288	0.307309	3.45866	0.000542875	0.0165374	2.08909
Klhl7	622.038	1.06234	0.294335	3.60929	0.000307038	0.0104366	2.08832
Baz2b	2348.57	1.06197	0.314349	3.37833	0.000729268	0.0209491	2.08779
Klk9	25.5662	1.06064	0.415856	2.55051	0.0107566	0.15903	2.08586
H2-K1	1026.12	1.06052	0.319994	3.31418	0.00091912	0.0251422	2.08568
Mcl1	2012.9	1.05981	0.317321	3.33986	0.000838213	0.0233551	2.08465
Kbtbd2	1736.21	1.05909	0.317686	3.33376	0.000856818	0.0237593	2.08361
Sirt1	1453.41	1.05765	0.319924	3.30593	0.00094661	0.025606	2.08153
Ankrd11	4682.11	1.0539	0.327988	3.21323	0.0013125	0.0336948	2.07614
Lyset	319.697	1.05309	0.313304	3.36124	0.000775936	0.0219363	2.07497
Uap1l1	180.516	1.05216	0.33866	3.10684	0.00189098	0.0443243	2.07363
E2f2	276.327	1.05146	0.312055	3.36947	0.000753123	0.0215011	2.07263
Scgb3a1	21.505	1.05121	0.437315	2.40379	0.0162261	0.208974	2.07227
Ifnlr1	244.037	1.05118	0.337045	3.1188	0.00181591	0.0431315	2.07222
Mid1ip1	393.132	1.05111	0.329793	3.18718	0.00143668	0.0360836	2.07212
Vash2	632.988	1.04802	0.303407	3.45417	0.000551992	0.0167053	2.06769
Efna1	267.99	1.0474	0.318486	3.28868	0.0010066	0.027008	2.0668
H2bc4	1107.84	1.04532	0.290879	3.59366	0.000326069	0.0110028	2.06382
Nsdhl	266.892	1.04505	0.333212	3.1363	0.00171093	0.0413154	2.06344
Map3k6	246.474	1.04262	0.284706	3.66211	0.000250146	0.0088263	2.05997
Nktr	5270.23	1.04187	0.329866	3.15847	0.001586	0.0387067	2.0589
Akap17a	76.8046	1.04121	0.326863	3.18546	0.00144525	0.0362204	2.05795
Cebpb	515.197	1.04016	0.31289	3.32437	0.000886173	0.0244563	2.05646
Pi4k2a	972.599	1.03949	0.322391	3.22431	0.00126276	0.0327158	2.0555
Paip2	1178.82	1.03939	0.308735	3.36662	0.000760957	0.0216448	2.05536
Nup62	1609.74	1.03898	0.355211	2.92495	0.00344507	0.0688005	2.05477
Mdfic	2018.54	1.03607	0.318643	3.25151	0.00114794	0.0301377	2.05063
Ubald2	197.353	1.03594	0.31284	3.31139	0.00092833	0.0253076	2.05045
Ndfip2	804.324	1.0338	0.329807	3.13456	0.00172111	0.0413883	2.04741
Dhcr24	652.158	1.0338	0.327413	3.15748	0.00159138	0.0387922	2.04741
Rabgef1	1249.96	1.03316	0.348201	2.96713	0.00300595	0.0626091	2.0465
Smad1	872.159	1.03234	0.315982	3.2671	0.00108656	0.0287871	2.04534
Icam1	31.7685	1.03135	0.384477	2.68247	0.0073081	0.120154	2.04393
Snx16	347.598	1.03111	0.304931	3.38145	0.000721048	0.0207902	2.04359
Tbc1d10a	203.28	1.03086	0.300235	3.43352	0.000595803	0.0177303	2.04324
Lemd3	1067.61	1.03052	0.314014	3.28176	0.00103163	0.0276157	2.04276
Snx30	612.214	1.03015	0.292717	3.51925	0.000432773	0.013687	2.04223
Optn	751.931	1.02539	0.304362	3.36897	0.000754495	0.0215138	2.0355
Dtl	2376.97	1.02391	0.303555	3.37305	0.000743398	0.0212759	2.03342
Bag3	1432.06	1.02347	0.329305	3.10797	0.0018838	0.0442695	2.0328
Nbr1	1455.73	1.02176	0.321594	3.17717	0.00148718	0.0369912	2.0304
Smcr8	1719.89	1.02146	0.340177	3.00273	0.00267567	0.0575394	2.02997
Lrrn4cl	64.4195	1.02091	0.313196	3.25966	0.00111544	0.0293842	2.02921
Ccl5	334.458	1.01909	0.35667	2.85723	0.00427357	0.0808074	2.02664
Atp6v1d	352.033	1.01764	0.324826	3.13287	0.00173108	0.0414993	2.0246
Slf2	3143.56	1.01588	0.317167	3.203	0.00136006	0.0346852	2.02214
Rictor	4418.47	1.01582	0.324945	3.12612	0.00177127	0.0422011	2.02205
Crabp2	27.3573	1.01525	0.394277	2.57496	0.0100253	0.151603	2.02125
Zfpm2	2308.26	1.01504	0.320764	3.16444	0.0015538	0.0381948	2.02096
Rsrc2	1051.09	1.01302	0.314141	3.22474	0.00126088	0.0327158	2.01814
Foxj3	2344.57	1.01296	0.31727	3.19275	0.00140927	0.0355104	2.01805
Tnfsf15	55.7895	1.01282	0.301551	3.35871	0.000783071	0.022111	2.01785
Pycard	118.103	1.01233	0.339106	2.98529	0.00283309	0.0600335	2.01717
Irf2bpl	770.451	1.01152	0.305402	3.31208	0.000926066	0.0252863	2.01603
Znrf1	1109.66	1.01136	0.327778	3.08552	0.002032	0.0468714	2.01581
Spag9	3568.1	1.01096	0.322632	3.13348	0.00172749	0.0414562	2.01525
Rbm39	7681.91	1.01034	0.323111	3.1269	0.00176658	0.0421325	2.01438
Mtmr14	348.856	1.0101	0.320614	3.15052	0.00162982	0.0394801	2.01405
Mtmr3	1298.49	1.01009	0.313873	3.21816	0.00129017	0.033232	2.01404
Myc	2124.03	1.01009	0.350309	2.88342	0.00393378	0.0758676	2.01404
Wsb1	3443.41	1.00953	0.320177	3.15303	0.00161586	0.0392531	2.01325
Atp6v0d1	408.418	1.00886	0.31342	3.21887	0.00128698	0.0331866	2.01232
Pias4	325.669	1.00872	0.332715	3.03178	0.0024312	0.0535234	2.01212
Hexa	602.955	1.00777	0.294786	3.41866	0.000629298	0.0185603	2.01081
Dnajb5	181.293	1.00719	0.292656	3.44155	0.000578396	0.0173235	2.00999
Ifi205	333.978	1.00711	0.323172	3.11634	0.00183114	0.04336	2.00989
Asns	2040.29	1.00597	0.32094	3.13446	0.00172171	0.0413883	2.0083
Junos	90.5869	1.00539	0.318228	3.15935	0.00158124	0.0387067	2.00749
Dleu2	652.653	1.00505	0.334234	3.00702	0.00263824	0.0569457	2.00701
Srrm4	324.298	1.00459	0.281075	3.57409	0.000351448	0.0116223	2.00637
Phtf1os	53.3645	1.00452	0.393364	2.55365	0.0106599	0.15815	2.00627
Epc2	1617.5	1.0025	0.312812	3.20481	0.0013515	0.0345811	2.00347
Fbxo34	344.661	1.00183	0.309206	3.24002	0.00119521	0.0312725	2.00254
Hspa1a	33.9206	1.00146	0.367536	2.72481	0.00643386	0.10879	2.00203
Eea1	4648.82	1.00128	0.317489	3.15376	0.00161183	0.0392495	2.00178
Avl9	1266.19	1.00086	0.325512	3.07473	0.0021069	0.0481204	2.0012
Fbxo30	2203.68	1.00082	0.324042	3.08854	0.00201139	0.0464881	2.00113
Npas4	396.043	0.99904	0.22712	4.39874	1.09e-05	0.000614123	1.99867
Plat	1079.14	0.998318	0.327256	3.05057	0.00228404	0.0510102	1.99767
Cars1	1172.79	0.99628	0.325935	3.05669	0.00223799	0.0503699	1.99485
Snhg7	206.308	0.996206	0.340805	2.92309	0.00346571	0.0690811	1.99475
Srebf2	2798.17	0.993307	0.32978	3.01203	0.00259509	0.0562763	1.99074
Arhgap28	388.579	0.98883	0.267241	3.70015	0.000215472	0.00782928	1.98458
Mapk6	3922.75	0.987896	0.323707	3.05182	0.00227457	0.0509459	1.98329
Rab5a	1619.6	0.98754	0.318029	3.10519	0.00190159	0.0444846	1.9828
Stat3	1204.85	0.985326	0.31714	3.10691	0.00189053	0.0443243	1.97976
Arc	43.8191	0.985082	0.336057	2.9313	0.00337551	0.0678663	1.97943
Peli1	569.29	0.983207	0.308401	3.18808	0.0014322	0.0360101	1.97686
Homer1	994.213	0.982574	0.290088	3.38716	0.000706205	0.0204385	1.97599
Cir1	224.026	0.981311	0.288371	3.40295	0.000666633	0.0194633	1.97426
Trnp1	75.717	0.980828	0.334538	2.93189	0.00336905	0.0677963	1.9736
Sytl1	41.3791	0.979832	0.329791	2.97107	0.00296765	0.0619225	1.97224
Chaserr	792.833	0.979352	0.319668	3.06365	0.00218651	0.0494997	1.97158
Rest	1976.57	0.978141	0.338323	2.89115	0.00383838	0.0745237	1.96992
Epc1	1015.78	0.978109	0.310199	3.15316	0.00161513	0.0392531	1.96988
Snora28	65.7531	0.977906	0.355729	2.74902	0.00597736	0.103177	1.96961
Suco	1784.64	0.976689	0.313629	3.11415	0.00184474	0.0435875	1.96794
Hspa5	4218.85	0.976505	0.326699	2.98901	0.00279887	0.0595493	1.96769
Rn7s2	26.6264	0.975851	0.446178	2.18713	0.0287328	0.305744	1.9668
Zfp993	34.3493	0.973551	0.411988	2.36306	0.0181248	0.225051	1.96367
Brca1	1558.89	0.973086	0.317999	3.06003	0.00221315	0.0499564	1.96303
Dyrk1a	2808.05	0.972848	0.325523	2.98857	0.00280283	0.0595557	1.96271
Zfp949	115.449	0.970769	0.311754	3.11389	0.00184638	0.0435875	1.95988
Hapln3	77.4442	0.970466	0.327904	2.9596	0.00308036	0.0637579	1.95947
Tmem86a	116.465	0.968987	0.306239	3.16416	0.00155534	0.0381948	1.95747
Asl	132.445	0.968024	0.293396	3.29937	0.000969012	0.0260902	1.95616
Nfkb1	1707.86	0.967809	0.331671	2.91798	0.00352309	0.0699249	1.95587
Rap1b	3401.86	0.96751	0.325583	2.97162	0.00296229	0.0618666	1.95546
Unc13d	84.8425	0.964568	0.302673	3.18683	0.00143841	0.0360879	1.95148
Gmeb2	1384.29	0.963297	0.312525	3.0823	0.00205409	0.0472054	1.94976
Enkur	52.1728	0.960813	0.335548	2.86341	0.00419106	0.0794427	1.94641
Kansl1	1992.94	0.960712	0.321701	2.98635	0.00282333	0.0598814	1.94627
Zfp142	1501.94	0.959474	0.321691	2.9826	0.00285815	0.0602891	1.9446
Dvl2	581.829	0.95927	0.302132	3.175	0.00149834	0.0371849	1.94433
Gon7	82.8299	0.95911	0.359447	2.66829	0.00762386	0.123939	1.94411
Pdp2	471.466	0.958664	0.30211	3.17323	0.00150752	0.0373369	1.94351
Rras	386.442	0.957293	0.310334	3.08472	0.00203744	0.0469035	1.94166
Slc7a1	3332.65	0.957288	0.326452	2.9324	0.0033635	0.0677434	1.94166
Mxd1	196.908	0.956977	0.285358	3.3536	0.000797667	0.0224412	1.94124
Dtx2	421.395	0.95691	0.308714	3.09967	0.00193737	0.0451832	1.94115
Ccnt1	3747.42	0.955839	0.321392	2.97406	0.00293887	0.0615523	1.93971
Ccer2	25.3823	0.955654	0.447058	2.13765	0.0325451	0.330758	1.93946
Ints6l	554.754	0.955202	0.308799	3.09329	0.00197954	0.0459816	1.93885
Pdpn	868.761	0.954987	0.327638	2.91476	0.00355958	0.0705283	1.93856
Mpeg1	96.6911	0.95486	0.28939	3.29956	0.000968372	0.0260902	1.93839
Sbds	735.042	0.954619	0.335053	2.84916	0.0043835	0.082282	1.93807
R74862	79.6612	0.954525	0.29513	3.23425	0.0012196	0.031803	1.93794
H2-Q5	33.5009	0.954113	0.384521	2.4813	0.0130904	0.180417	1.93739
Uap1	1022.82	0.952957	0.337883	2.82038	0.00479675	0.0880429	1.93584
Helz2	4583.05	0.951752	0.325695	2.92222	0.00347545	0.069157	1.93422
Clic4	6678.93	0.951019	0.331835	2.86594	0.00415775	0.0791337	1.93324
Maml1	1540.86	0.950482	0.329352	2.88591	0.0039028	0.0753955	1.93252
Ing2	201.486	0.949398	0.305747	3.10518	0.00190166	0.0444846	1.93107
Rnf44	3045.35	0.949243	0.336766	2.8187	0.00482187	0.0883641	1.93086
Pip5k1a	1721.01	0.948228	0.324071	2.92599	0.00343362	0.0687377	1.9295
Herpud2	899.569	0.948006	0.282516	3.35558	0.000791985	0.0223355	1.9292
Patl1	3345.66	0.947862	0.317708	2.98344	0.00285032	0.0602235	1.92901
Mef2d	2626.5	0.946711	0.323607	2.92549	0.00343909	0.0687877	1.92747
Ypel2	202.501	0.946168	0.274727	3.44404	0.000573096	0.0172539	1.92675
Sacs	2959.51	0.945884	0.32854	2.87905	0.00398877	0.0765658	1.92637
Tnfsf8	26.2214	0.944337	0.396513	2.38161	0.0172373	0.217763	1.9243
Fem1c	792.164	0.943312	0.302263	3.12083	0.00180342	0.0429229	1.92294
Gnpda1	200.19	0.942055	0.305965	3.07896	0.00207722	0.0476303	1.92126
Lin7b	23.7294	0.940262	0.391631	2.40089	0.0163553	0.210404	1.91888
Polb	388.228	0.94012	0.288365	3.26018	0.00111342	0.0293842	1.91869
Crlf2	80.3762	0.939976	0.338365	2.77799	0.00546957	0.0972359	1.9185
Ppp1r18	2500.62	0.939231	0.308562	3.0439	0.00233535	0.0518133	1.91751
H1f2	3116.63	0.939104	0.339448	2.76656	0.00566505	0.0995657	1.91734
Pax3	538.566	0.938035	0.310934	3.01683	0.00255431	0.0556	1.91592
Sars1	1414.64	0.935371	0.321401	2.91029	0.00361095	0.0710437	1.91238
Ino80	2879.21	0.934922	0.306294	3.05237	0.00227045	0.0509087	1.91179
Repin1	336.683	0.934756	0.345961	2.70191	0.00689417	0.114649	1.91157
Rnf185	629.488	0.934558	0.325362	2.87236	0.00407418	0.0777346	1.91131
Jak2	1461.65	0.934439	0.316729	2.95028	0.00317488	0.0649031	1.91115
Ly96	108.002	0.934431	0.325188	2.87351	0.00405938	0.077644	1.91114
Cfp	74.109	0.934271	0.394323	2.3693	0.0178216	0.222597	1.91093
Nmrk2	61.7359	0.93331	0.307767	3.03252	0.00242521	0.0534931	1.90965
AU015836	23.3384	0.932185	0.451881	2.0629	0.0391221	0.369208	1.90816
Zeb2	3495.43	0.93141	0.31636	2.94415	0.00323845	0.065912	1.90714
Dnd1	24.4388	0.931379	0.4509	2.0656	0.0388663	0.368356	1.9071
Eif2ak4	1189.48	0.929896	0.309484	3.00467	0.00265873	0.0572281	1.90514
Pnpla8	312.404	0.929137	0.319565	2.90751	0.00364324	0.0714531	1.90414
Lamtor3	792.639	0.929128	0.319125	2.91148	0.00359715	0.0710437	1.90412
Ap3d1	2500.14	0.92896	0.329902	2.81587	0.00486457	0.0890058	1.9039
Clcn3	1515.24	0.928317	0.311709	2.97816	0.00289987	0.060892	1.90306
Pcdhgb7	98.6286	0.927868	0.30877	3.00505	0.00265541	0.0572097	1.90246
Got1	557.401	0.927671	0.318714	2.91067	0.00360657	0.0710437	1.9022
Ythdc1	2591.64	0.927511	0.317222	2.92385	0.00345729	0.0689732	1.90199
Sp4	293.744	0.926548	0.296242	3.12767	0.00176196	0.042109	1.90072
Erbin	6345.22	0.926528	0.32548	2.84665	0.00441818	0.0827988	1.9007
Trim6	74.893	0.926168	0.306569	3.02108	0.00251875	0.0550326	1.90022
Elf4	2053.21	0.925184	0.32418	2.85392	0.0043183	0.0813216	1.89893
Zfas1	702.833	0.924667	0.313212	2.95221	0.00315507	0.0647264	1.89825
Snhg1	2081.98	0.924003	0.311986	2.96168	0.00305968	0.0634448	1.89737
Zfp382	694.404	0.923796	0.313528	2.94646	0.00321437	0.065537	1.8971
Hmces	410.702	0.923487	0.307753	3.00074	0.00269322	0.0578094	1.89669
Khnyn	278.834	0.922973	0.310994	2.96781	0.00299926	0.062526	1.89602
Paqr3	366.04	0.922746	0.295964	3.11776	0.0018223	0.0432391	1.89572
Unkl	354.194	0.921979	0.302057	3.05233	0.00227071	0.0509087	1.89471
Rptoros	101.62	0.920788	0.34922	2.6367	0.00837171	0.132745	1.89315
Ccdc121rt3	33.5151	0.920718	0.35707	2.57854	0.00992194	0.150334	1.89306
Bglap3	26.1202	0.91976	0.412571	2.22934	0.0257916	0.283769	1.8918
Ifih1	1709.55	0.919106	0.322789	2.84739	0.0044079	0.0826731	1.89094
Zbtb11	872.163	0.918598	0.305448	3.00738	0.00263511	0.0569312	1.89028
Fgf17	25.9225	0.916269	0.388167	2.3605	0.0182501	0.226001	1.88723
Arrdc2	69.1006	0.915312	0.332063	2.75644	0.00584347	0.101929	1.88598
Lrig3	491.581	0.91483	0.314313	2.91057	0.00360775	0.0710437	1.88535
Bcl2l11	890.142	0.914535	0.298984	3.05881	0.00222218	0.0501116	1.88496
H2bc8	1385.4	0.914305	0.345662	2.64509	0.008167	0.130211	1.88466
Lin52	209.633	0.914091	0.295968	3.08848	0.00201184	0.0464881	1.88438
Ctdp1	945.747	0.912312	0.31419	2.90369	0.0036879	0.0721458	1.88206
Thoc6	198.799	0.910743	0.350323	2.59973	0.00932982	0.144093	1.88001
Nat14	41.9069	0.910539	0.322551	2.82293	0.00475875	0.087857	1.87975
Csrp2	336.739	0.910335	0.31792	2.86341	0.00419112	0.0794427	1.87948
Gramd1a	390.217	0.908607	0.322041	2.8214	0.0047815	0.087857	1.87723
Armcx6	33.1805	0.907546	0.435663	2.08314	0.0372388	0.358501	1.87585
Tlr4	576.274	0.906332	0.29565	3.06556	0.00217264	0.0492821	1.87427
Slc30a4	2312.46	0.906242	0.32175	2.8166	0.00485349	0.0888734	1.87416
Lrrfip2	725.161	0.904785	0.328384	2.75526	0.00586451	0.101936	1.87227
Zgrf1	1184.33	0.904339	0.290161	3.11668	0.00182899	0.0433533	1.87169
Mtmr11	496.655	0.902076	0.30661	2.9421	0.00325994	0.0661173	1.86875
Lcorl	1309.69	0.901973	0.285272	3.16179	0.001568	0.0384649	1.86862
Shf	213.316	0.901919	0.268089	3.36425	0.000767525	0.0217782	1.86855
Tlr12	23.2364	0.901262	0.455876	1.97699	0.0480426	0.418222	1.8677
Dio2	31.314	0.900115	0.421173	2.13716	0.0325849	0.330885	1.86621
Cyp27a1	39.5457	0.899751	0.344182	2.61418	0.00894431	0.140005	1.86574
Atp6v1c1	406.744	0.899158	0.318637	2.82189	0.00477419	0.087857	1.86498
Hoxb9	45.6695	0.898396	0.335293	2.67944	0.00737461	0.120904	1.86399
Caskin1	170.778	0.896926	0.281627	3.1848	0.00144854	0.0362244	1.86209
Atp6v1b2	1046.72	0.896197	0.323812	2.76765	0.00564622	0.09931	1.86115
Topors	1078.44	0.895095	0.306242	2.92283	0.00346866	0.0690811	1.85973
Gata4	1418.79	0.894968	0.328927	2.72087	0.00651097	0.109534	1.85957
Atg16l2	220.305	0.894638	0.295443	3.02812	0.00246076	0.0540715	1.85914
Rbm48	261.636	0.894485	0.293805	3.04448	0.00233083	0.0518133	1.85895
Prr7	69.8995	0.894065	0.313127	2.85528	0.0042999	0.0811082	1.8584
Snora30	33.7364	0.893474	0.382412	2.33642	0.0194695	0.235769	1.85764
Asgr1	86.9703	0.893321	0.27248	3.27848	0.00104368	0.0278418	1.85745
Dennd2b	1272.8	0.892639	0.326325	2.73543	0.00622989	0.106427	1.85657
Slc8a2	99.8172	0.891603	0.263159	3.38807	0.00070386	0.0203961	1.85524
Usp29	137.964	0.890642	0.288215	3.0902	0.00200022	0.0463228	1.854
Txndc16	198.333	0.889611	0.298374	2.98152	0.00286818	0.0604455	1.85268
Wipi2	1560.67	0.88926	0.326779	2.72129	0.00650274	0.109475	1.85223
Rimoc1	1760.08	0.888372	0.306621	2.8973	0.0037639	0.0734143	1.85109
Jsrp1	59.8059	0.887935	0.302773	2.93268	0.00336055	0.0677434	1.85053
Eif4ebp1	597.362	0.885825	0.304264	2.91137	0.00359849	0.0710437	1.84782
Car13	899.242	0.885753	0.319075	2.776	0.00550319	0.0974478	1.84773
Zfp954	101.058	0.885742	0.320372	2.76473	0.00569695	0.0998661	1.84771
Nabp1	198.62	0.885717	0.289429	3.06023	0.0022117	0.0499564	1.84768
Pde4b	395.068	0.884731	0.314695	2.81139	0.0049328	0.0900918	1.84642
Lamc2	203.046	0.882189	0.270289	3.26387	0.00109901	0.0290505	1.84317
Rhbdf1	491.561	0.882037	0.310344	2.84213	0.00448135	0.0837795	1.84298
Metrnl	120.577	0.8816	0.357841	2.46367	0.0137524	0.186547	1.84242
Cln5	567.167	0.880243	0.305414	2.88213	0.00394991	0.0761154	1.84069
Slc6a8	1019.89	0.878889	0.342569	2.56558	0.0103002	0.154543	1.83896
Rdh8	39.8653	0.878348	0.348677	2.51909	0.011766	0.169144	1.83827
Psors1c2	90.5856	0.876853	0.348342	2.51722	0.0118286	0.16958	1.83637
Tnip3	50.3463	0.87659	0.358724	2.44363	0.0145402	0.193497	1.83603
Cyp27b1	147.451	0.876057	0.264965	3.30631	0.000945338	0.0256014	1.83535
H2ac6	122.733	0.874135	0.367244	2.38025	0.0173008	0.218089	1.83291
Phldb1	985.398	0.873375	0.317288	2.75263	0.00591195	0.102277	1.83194
Igfbp3	28.8105	0.871745	0.407935	2.13697	0.0326004	0.330885	1.82988
Frg2f1	29.9488	0.871377	0.391359	2.22654	0.0259782	0.285202	1.82941
Rnh1	368.916	0.869382	0.310933	2.79605	0.00517322	0.0933724	1.82688
Mtbp	1399.17	0.866696	0.317255	2.73186	0.00629778	0.10727	1.82348
Slc38a7	378.052	0.866439	0.334458	2.59058	0.0095815	0.146419	1.82316
Ccdc9	226.91	0.865992	0.281552	3.07578	0.00209953	0.0480468	1.82259
Neurog3	23.3591	0.865744	0.427068	2.02718	0.0426439	0.38601	1.82228
Txnl4a	506.588	0.864854	0.325986	2.65304	0.00797706	0.127965	1.82116
Bnip3l-ps	24.5101	0.864426	0.40914	2.11279	0.0346187	0.342377	1.82062
Hs1bp3	215.935	0.864141	0.306201	2.82213	0.00477052	0.087857	1.82026
Ing5	615.128	0.862441	0.311824	2.7658	0.00567839	0.0997162	1.81811
Pdgfd	29.7067	0.861067	0.393262	2.18955	0.0285569	0.304931	1.81638
Zfp622	359.192	0.861002	0.312693	2.75351	0.00589602	0.102154	1.8163
Nhlrc3	120.327	0.860196	0.313545	2.74346	0.00607961	0.104631	1.81528
Tbc1d23	621.329	0.859954	0.323114	2.66145	0.00778043	0.125954	1.81498
Orc1	508.952	0.859588	0.316393	2.71683	0.00659099	0.110681	1.81452
Kmt2a	5204.13	0.858822	0.323896	2.65154	0.00801261	0.128368	1.81356
Spata2	587.272	0.857622	0.301613	2.84345	0.00446281	0.0835003	1.81205
Sh2d3c	100.442	0.857057	0.326691	2.62345	0.00870441	0.136804	1.81134
Fam133b	512.231	0.85692	0.315961	2.7121	0.00668576	0.111825	1.81117
Cebpg	862.686	0.856712	0.314106	2.72747	0.00638229	0.108154	1.81091
Npat	3318.47	0.856545	0.320897	2.66922	0.0076028	0.123683	1.8107
Bnip1	87.9326	0.85546	0.323575	2.64378	0.00819857	0.130535	1.80934
E2f3	2645.75	0.855243	0.317431	2.69426	0.00705449	0.116812	1.80906
Plagl1	538.123	0.854396	0.313157	2.72833	0.00636557	0.108049	1.808
Gprc5a	872.099	0.85317	0.34143	2.49881	0.0124611	0.175497	1.80647
Pcdhga11	65.9019	0.852751	0.367928	2.31771	0.020465	0.243918	1.80594
Pdgfb	344.557	0.852052	0.349427	2.43843	0.0147512	0.195184	1.80507
Traf1	96.3311	0.851968	0.283128	3.00913	0.00261997	0.0567098	1.80496
Zwint	3787.15	0.851964	0.329259	2.58752	0.00966698	0.147628	1.80496
Lrrtm2	390.12	0.851247	0.341292	2.49419	0.0126246	0.176836	1.80406
Nipal1	85.106	0.850565	0.326671	2.60374	0.00922135	0.143085	1.80321
Epha1	104.43	0.850189	0.331919	2.56144	0.010424	0.155701	1.80274
Slc2a6	45.2972	0.849547	0.33746	2.51747	0.01182	0.16958	1.80193
Drc3	68.6233	0.846954	0.299547	2.82745	0.00469198	0.0867381	1.7987
Grhl1	60.8912	0.845487	0.309585	2.73103	0.0063136	0.107461	1.79687
Tmem11	203.845	0.844314	0.357714	2.36031	0.0182598	0.226001	1.79541
Camta1	791.556	0.844124	0.284961	2.96224	0.0030541	0.063441	1.79517
Rita1	49.4868	0.843969	0.402689	2.09584	0.0360968	0.351448	1.79498
Dedd2	101.843	0.843279	0.328784	2.56484	0.0103223	0.154681	1.79412
Ovol3	22.8275	0.842823	0.42837	1.96751	0.0491241	0.423186	1.79356
Grtp1	100.315	0.842032	0.320817	2.62465	0.00867375	0.136414	1.79257
Dhcr7	514.552	0.841964	0.332007	2.53598	0.0112133	0.164142	1.79249
Map1lc3b	866.993	0.841693	0.324341	2.59509	0.00945674	0.145183	1.79215
Ticam1	295.95	0.841686	0.333387	2.52465	0.0115812	0.167379	1.79214
Map1lc3a	161.876	0.841487	0.343412	2.45037	0.0142708	0.191561	1.7919
Acadvl	331.572	0.840826	0.314784	2.67112	0.00755989	0.123071	1.79108
Npc1	859.707	0.840253	0.31789	2.64322	0.00821211	0.130661	1.79036
Naa80	79.3895	0.839416	0.335215	2.50411	0.0122759	0.173736	1.78933
Zfp516	1731.62	0.839093	0.305936	2.74271	0.00609342	0.104785	1.78893
Cts3	22.9151	0.83863	0.405936	2.06591	0.0388366	0.368286	1.78835
Epha2	2092.19	0.837761	0.322298	2.59933	0.00934049	0.144162	1.78727
Tut7	1149.65	0.837593	0.313947	2.66795	0.00763161	0.123978	1.78707
N4bp3	116.544	0.83756	0.316348	2.64759	0.00810681	0.12943	1.78703
Dlx1	91.4954	0.83755	0.331544	2.52621	0.0115299	0.166949	1.78701
Clcn2	181.692	0.836742	0.299107	2.79747	0.00515053	0.0930629	1.78601
B3gnt2	356.776	0.835818	0.320251	2.60989	0.00905723	0.1412	1.78487
Ctns	333.907	0.835331	0.298355	2.79978	0.00511367	0.0926859	1.78427
Plcxd2	459.151	0.835305	0.309273	2.70086	0.006916	0.11493	1.78423
Fcgr1	31.4945	0.835219	0.366731	2.27747	0.0227582	0.260599	1.78413
Azin1	5087.94	0.834525	0.311757	2.67684	0.00743199	0.121576	1.78327
Cep43	627.133	0.833752	0.300444	2.77507	0.00551903	0.0975912	1.78231
Slc38a2	10512.2	0.83345	0.322677	2.58292	0.0097967	0.149216	1.78194
Rnd2	84.5575	0.833187	0.362531	2.29825	0.0215476	0.252154	1.78162
Serinc4	100.615	0.832353	0.331568	2.51035	0.012061	0.171955	1.78059
Polr2h	255.093	0.832258	0.323174	2.57526	0.0100164	0.151567	1.78047
Dyrk1b	718.284	0.832248	0.314564	2.64572	0.00815179	0.130058	1.78046
Zbed3	2572.23	0.831985	0.316044	2.6325	0.0084759	0.134122	1.78013
Prdm2	2504.1	0.831021	0.312772	2.65695	0.00788503	0.127115	1.77894
Rusc2	705.93	0.830194	0.31416	2.64259	0.00822757	0.130817	1.77792
Nrip3	63.9999	0.829837	0.320267	2.59108	0.00956763	0.146344	1.77748
Ip6k2	379.404	0.828866	0.322052	2.5737	0.0100616	0.151953	1.77629
Osgep	289.505	0.827884	0.315634	2.62293	0.00871782	0.136829	1.77508
Banf2os	34.4547	0.827297	0.362174	2.28425	0.0223568	0.257849	1.77436
Kdm5a	2310.47	0.826881	0.318974	2.59232	0.00953317	0.14597	1.77385
Far1os	78.6647	0.826791	0.383259	2.15726	0.0309851	0.321515	1.77374
Gtpbp6	95.6173	0.825922	0.372408	2.21779	0.026569	0.289574	1.77267
Usp36	1130.38	0.825481	0.316441	2.60864	0.00909024	0.141429	1.77213
Mob3a	661.869	0.824015	0.301081	2.73685	0.00620302	0.106046	1.77033
Zkscan14	41.328	0.823977	0.33745	2.44178	0.0146151	0.194186	1.77028
Lin54	1520.35	0.82379	0.321216	2.56459	0.0103297	0.154691	1.77005
Slc15a4	415.616	0.823789	0.317312	2.59615	0.0094276	0.145019	1.77005
Rbpj	3811.75	0.823519	0.303839	2.71038	0.0067207	0.112328	1.76972
Slc5a3	1510.9	0.823313	0.317355	2.59429	0.00947855	0.145421	1.76946
Gabarap	1631.59	0.822862	0.335227	2.45464	0.0141024	0.18974	1.76891
Tnks1bp1	2885.37	0.822483	0.333505	2.46618	0.0136562	0.185676	1.76845
Dusp5	806.713	0.822472	0.33102	2.48466	0.0129675	0.17947	1.76843
Brpf1	926.694	0.821857	0.325572	2.52435	0.0115913	0.167421	1.76768
Ifit2	787.686	0.821548	0.295629	2.77898	0.00545296	0.0970976	1.7673
Akna	203.093	0.821517	0.273799	3.00044	0.00269593	0.057814	1.76726
Foxp3	69.9085	0.820884	0.33915	2.42042	0.0155026	0.202583	1.76649
Cttnbp2nl	807.331	0.82036	0.313196	2.61931	0.00881068	0.138006	1.76585
Rsbn1	720.142	0.820155	0.334028	2.45535	0.0140747	0.189697	1.7656
Cnnm2	259.969	0.818389	0.228899	3.57533	0.000349784	0.0116004	1.76344
Spring1	230.604	0.818383	0.286674	2.85475	0.00430703	0.0811753	1.76343
Tmem95	36.9643	0.818243	0.333869	2.45079	0.0142543	0.19145	1.76326
Hid1	223.724	0.818237	0.288012	2.84098	0.00449746	0.0840129	1.76325
Zfp180	292.008	0.818172	0.331134	2.47082	0.0134803	0.184149	1.76317
Pan2	1516.65	0.817846	0.299625	2.72957	0.00634179	0.107783	1.76277
Wbp2	989.832	0.817542	0.343195	2.38215	0.0172118	0.217678	1.7624
Setd5	6531.38	0.816863	0.322977	2.52917	0.0114333	0.165965	1.76157
Sts	38.9819	0.816609	0.382454	2.13518	0.0327462	0.331578	1.76126
Cyp2c23	46.791	0.816151	0.34188	2.38724	0.0169752	0.216026	1.7607
Msh5	178.516	0.815682	0.260035	3.13682	0.00170794	0.0412861	1.76013
Cd68	125.307	0.815253	0.318066	2.56316	0.0103725	0.155032	1.75961
Zfp945	547.607	0.815024	0.316021	2.57902	0.00990803	0.150229	1.75933
Ccl7	274.2	0.814863	0.318199	2.56086	0.0104414	0.155862	1.75913
Rabggtb	1023.96	0.814575	0.320164	2.54425	0.0109514	0.161498	1.75878
Yod1	886.835	0.813969	0.299781	2.71521	0.00662328	0.111043	1.75804
Zc3h6	193.519	0.81328	0.277839	2.92717	0.00342065	0.0685718	1.7572
Usp35	238.718	0.812755	0.292468	2.77895	0.00545341	0.0970976	1.75656
Arl8a	1046.04	0.812175	0.323343	2.51181	0.0120115	0.171459	1.75586
Zfp9	620.014	0.811115	0.311916	2.60043	0.00931073	0.14399	1.75457
Specc1	1795.31	0.811089	0.305552	2.6545	0.00794252	0.127769	1.75454
Yipf2	103.9	0.809477	0.364796	2.21898	0.0264878	0.28896	1.75258
Aff4	6432.51	0.80878	0.323618	2.49918	0.012448	0.175422	1.75173
Gbp5	66.5678	0.808514	0.316024	2.55839	0.0105158	0.156568	1.75141
Kctd3	672.33	0.807555	0.321081	2.51511	0.0118996	0.170372	1.75024
Vldlr	576.252	0.80746	0.286185	2.82146	0.00478059	0.087857	1.75013
P2ry2	56.5123	0.807309	0.358307	2.25312	0.0242514	0.271331	1.74994
Adnp2	1143.45	0.806937	0.333551	2.41923	0.0155535	0.202979	1.74949
Klf5	383.737	0.806265	0.337069	2.39199	0.0167572	0.214149	1.74868
Stmn4	37.401	0.8062	0.365518	2.20563	0.0274096	0.296228	1.7486
Dtx3	650.183	0.805823	0.311011	2.59098	0.00957022	0.146344	1.74814
Bpifb2	40.9093	0.805814	0.350706	2.29769	0.0215793	0.252387	1.74813
Riok3	1150.58	0.805584	0.322151	2.50064	0.0123968	0.174914	1.74785
Myl4	1125.42	0.803889	0.283534	2.83525	0.00457905	0.0851455	1.7458
Phykpl	1462.32	0.801761	0.316818	2.53067	0.0113846	0.165778	1.74323
Cd274	262.075	0.800725	0.267615	2.99207	0.0027709	0.0591482	1.74198
Ets2	1953.86	0.800482	0.317633	2.52015	0.0117305	0.1688	1.74168
Rnf103	491.583	0.799475	0.327775	2.4391	0.014724	0.194935	1.74047
Wdtc1	613.348	0.799432	0.302307	2.64444	0.0081827	0.130372	1.74042
Smad7	587.595	0.798452	0.338841	2.35642	0.0184519	0.227528	1.73923
Prodh2	25.8263	0.797513	0.394225	2.02299	0.0430746	0.388391	1.7381
Aunip	173.377	0.797367	0.35158	2.26795	0.0233321	0.263974	1.73793
Spata31f1a	31.4625	0.797322	0.397224	2.00723	0.0447247	0.39908	1.73787
Kansl3	1138.76	0.797228	0.322802	2.46971	0.0135222	0.184503	1.73776
Eaf1	1511.51	0.796841	0.324569	2.45507	0.0140855	0.189733	1.73729
Trp53inp1	685.02	0.79674	0.319391	2.49456	0.0126115	0.176767	1.73717
H1f1	1703.41	0.796181	0.325198	2.4483	0.0143532	0.192111	1.7365
Calcoco1	469.867	0.795263	0.304843	2.60876	0.00908707	0.141429	1.73539
Alpk1	383.648	0.794607	0.286225	2.77616	0.00550048	0.0974478	1.73461
Zfand2b	88.1338	0.794606	0.296308	2.68169	0.00732518	0.120264	1.7346
Atad2	5642.77	0.794248	0.318495	2.49375	0.0126401	0.176839	1.73417
Trp53cor1	37.4113	0.794014	0.355171	2.23558	0.0253791	0.280161	1.73389
Btd	164.139	0.793551	0.362537	2.18888	0.0286056	0.305063	1.73334
Tbrg3	1539.61	0.79337	0.329106	2.41068	0.0159227	0.206558	1.73312
Phlpp2	1155.29	0.793132	0.310384	2.55532	0.010609	0.157551	1.73283
Catsperd	104.734	0.793008	0.282541	2.8067	0.00500513	0.0909318	1.73268
Prnp	791.304	0.792389	0.33497	2.36555	0.0180032	0.22414	1.73194
Taf7	86.3339	0.790477	0.297975	2.65283	0.00798195	0.127965	1.72965
Npff	36.408	0.79005	0.355767	2.2207	0.0263715	0.287963	1.72913
Pold3	1033.96	0.789493	0.308449	2.55955	0.0104807	0.156347	1.72847
Ccnl2	2147.25	0.789373	0.320882	2.46001	0.0138932	0.187832	1.72832
Ppp2r3d	248.396	0.789372	0.312838	2.52326	0.0116272	0.16773	1.72832
Efnb3	131.973	0.788817	0.273134	2.88802	0.00387673	0.0750797	1.72766
Nfe2l1	1957.16	0.788613	0.330648	2.38506	0.0170765	0.216794	1.72741
Psmd8	2297.38	0.787779	0.32155	2.44995	0.0142877	0.191677	1.72641
Retsat	235.266	0.786826	0.306188	2.56975	0.0101771	0.153398	1.72527
Acox1	1473.88	0.786531	0.330145	2.38238	0.017201	0.21766	1.72492
Zcchc3	547.06	0.786489	0.292268	2.69098	0.0071242	0.117882	1.72487
Actl10	36.19	0.786384	0.375733	2.09293	0.0363552	0.353244	1.72475
Gpbp1	3515.78	0.786106	0.316172	2.48633	0.012907	0.179004	1.72441
Siah1a	898.73	0.786091	0.321285	2.44671	0.0144167	0.192405	1.7244
Chic2	516.975	0.785661	0.316174	2.4849	0.0129588	0.179457	1.72388
Gdnf	559.62	0.7856	0.310418	2.53078	0.0113809	0.165778	1.72381
Creb3l3	55.1576	0.785339	0.306891	2.55901	0.010497	0.156389	1.7235
Tssc4	217.393	0.785188	0.331756	2.36676	0.0179444	0.223649	1.72332
Rab33b	378.824	0.785184	0.343628	2.28498	0.022314	0.257611	1.72331
Daam1	854.051	0.785149	0.330704	2.37417	0.0175884	0.220994	1.72327
Rnf122	214.728	0.785105	0.309098	2.53999	0.0110857	0.162548	1.72322
H2-Q4	500.082	0.784954	0.280753	2.79589	0.00517572	0.0933724	1.72304
Sdc4	3368.06	0.784377	0.329426	2.38104	0.0172637	0.217803	1.72235
Fam13b	1031.6	0.783986	0.307175	2.55225	0.0107031	0.158441	1.72188
Micu1	1514.05	0.783793	0.317699	2.46709	0.0136215	0.185313	1.72165
Gzmm	46.8754	0.782036	0.318961	2.45182	0.0142135	0.191013	1.71956
Atp6v1a	2263.07	0.781931	0.324039	2.41307	0.0158186	0.205825	1.71943
Acsl3	486.064	0.781548	0.330553	2.36436	0.0180611	0.2245	1.71897
Slc5a5	94.5975	0.780454	0.305333	2.55607	0.0105861	0.157313	1.71767
Klf7	1236.02	0.780425	0.31962	2.44173	0.0146171	0.194186	1.71764
Gfpt2	236.663	0.779624	0.294125	2.65065	0.00803365	0.128616	1.71668
Chaf1b	713.409	0.779481	0.319393	2.44051	0.0146666	0.194619	1.71651
Slc8b1	204.133	0.77946	0.302937	2.57301	0.0100819	0.152061	1.71649
Rbm18	644.087	0.77915	0.303561	2.5667	0.0102671	0.154352	1.71612
Akirin2	776.071	0.77844	0.318094	2.4472	0.0143971	0.192365	1.71527
Slc51a	33.7694	0.778392	0.362209	2.14901	0.0316335	0.3252	1.71522
Sp1	6390.13	0.777804	0.327233	2.37691	0.0174584	0.21948	1.71452
Pip4k2c	861.008	0.777284	0.310108	2.5065	0.0121934	0.173081	1.7139
Lgals3	1122.84	0.777024	0.3255	2.38717	0.0169786	0.216026	1.71359
Eno2	145.754	0.776378	0.281809	2.75498	0.00586966	0.101936	1.71282
Tmem200b	30.9195	0.775297	0.38124	2.03362	0.0419897	0.382628	1.71154
Dmac2	152.788	0.775229	0.325856	2.37905	0.0173571	0.218457	1.71146
Cdkn2aip	433.474	0.774524	0.304811	2.54099	0.0110538	0.162467	1.71063
Arl13b	332.038	0.774357	0.316157	2.44928	0.0143141	0.19192	1.71043
Gns	1652.69	0.774144	0.31493	2.45815	0.0139655	0.188555	1.71018
Tbxa2r	56.773	0.773277	0.329242	2.34866	0.0188411	0.230731	1.70915
Zfp868	317.781	0.773185	0.289373	2.67193	0.00754169	0.122948	1.70904
Cenpk	394.873	0.772451	0.289762	2.66581	0.0076802	0.12468	1.70817
Mapk8	975.957	0.772422	0.310658	2.4864	0.0129042	0.179004	1.70814
Fbrsl1	733.818	0.771773	0.308302	2.5033	0.0123041	0.173817	1.70737
Stmn1-rs1	39.5657	0.771579	0.373882	2.0637	0.0390463	0.368887	1.70714
Lcp1	53.426	0.771469	0.312143	2.47152	0.013454	0.183897	1.70701
Bckdha	186.47	0.770975	0.290562	2.6534	0.00796862	0.127965	1.70642
Bnip3l	1288.46	0.770873	0.313108	2.462	0.0138164	0.187195	1.7063
Plk2	2544.01	0.770647	0.339711	2.26854	0.0232965	0.263701	1.70603
Nufip1	411.592	0.770585	0.309498	2.48979	0.012782	0.178129	1.70596
Nlgn3	59.1328	0.770282	0.305538	2.52107	0.0116999	0.168569	1.7056
Htr2b	352.543	0.769909	0.30967	2.48622	0.0129107	0.179004	1.70516
Moxd2	33.8654	0.769374	0.37477	2.05292	0.0400801	0.372709	1.70453
Vps26a	1543.8	0.769221	0.303442	2.53498	0.0112454	0.164473	1.70435
Brd4	7529.13	0.768739	0.324882	2.36621	0.0179714	0.223865	1.70378
Zrsr2-ps1	184.905	0.768576	0.314483	2.44393	0.0145281	0.193447	1.70359
Cnot4	3164.86	0.768257	0.320661	2.39585	0.0165818	0.21261	1.70321
Rnf13	899.925	0.767751	0.331455	2.3163	0.0205417	0.244236	1.70261
Papolb	47.2745	0.767597	0.335603	2.28722	0.0221831	0.256828	1.70243
Rad52	334.896	0.767548	0.307325	2.49751	0.0125069	0.175742	1.70237
Ypel3	100.248	0.767222	0.341471	2.24681	0.024652	0.274355	1.70199
Slc12a4	1047.35	0.766826	0.305958	2.50631	0.0121998	0.173081	1.70152
Rassf1	210.62	0.765871	0.320464	2.38988	0.0168537	0.214908	1.7004
Zfp36l1	1439.55	0.7643	0.317426	2.4078	0.0160489	0.207847	1.69855
Tor3a	780.974	0.764086	0.350066	2.18269	0.0290584	0.307734	1.69829
Usp16	625.752	0.763471	0.300514	2.54055	0.0110679	0.162492	1.69757
Rab22a	682.726	0.763209	0.346805	2.20068	0.0277585	0.298884	1.69726
Usp53	613.042	0.762375	0.307222	2.48152	0.0130825	0.180416	1.69628
Tmem171	68.4138	0.762052	0.304419	2.5033	0.012304	0.173817	1.6959
Il1rn	39.9079	0.761675	0.349299	2.18058	0.0292146	0.308892	1.69546
Sos2	941.293	0.761253	0.318971	2.38659	0.0170056	0.21625	1.69496
Plekho1	407.615	0.761223	0.329444	2.31063	0.0208533	0.24653	1.69493
Crebl2	216.678	0.760897	0.257724	2.95237	0.00315343	0.0647264	1.69454
Retreg3	569.558	0.75995	0.317142	2.39625	0.016564	0.212499	1.69343
Uvrag	499.912	0.759936	0.300186	2.53155	0.0113561	0.16557	1.69341
Ankrd33b	332.369	0.759732	0.261212	2.90848	0.00363185	0.0713505	1.69318
Acsl4	1700.48	0.759323	0.318443	2.38448	0.0171031	0.216918	1.6927
Lzts2	840.675	0.758636	0.325481	2.33081	0.0197631	0.237999	1.69189
Sertad2	2493.1	0.758295	0.318382	2.38171	0.0172324	0.217763	1.69149
Nobox	35.6341	0.758227	0.381984	1.98497	0.0471474	0.413378	1.69141
Hspb8	291.48	0.757819	0.325732	2.32651	0.0199913	0.23938	1.69093
Sds	30.9532	0.756856	0.375534	2.01541	0.0438613	0.393496	1.6898
Mfsd14a	1388.93	0.756496	0.306467	2.46844	0.0135704	0.184943	1.68938
Zc3h10	339.903	0.75632	0.329543	2.29505	0.02173	0.253266	1.68918
Tpra1	621.249	0.756072	0.303872	2.48813	0.0128417	0.178548	1.68889
Golga4	1020.82	0.755958	0.307033	2.46214	0.0138111	0.187195	1.68875
F630048H11Rik	891.868	0.755897	0.31541	2.39655	0.0165501	0.212439	1.68868
Rab10os	81.5604	0.755671	0.350061	2.15869	0.0308745	0.321021	1.68842
Clba1	87.4379	0.755502	0.321796	2.34777	0.0188863	0.231041	1.68822
F11r	1362.47	0.75547	0.322065	2.34571	0.0189911	0.232078	1.68818
Gpt2	516.759	0.755438	0.290248	2.60273	0.0092485	0.143387	1.68814
Trim8	1086.33	0.755154	0.334577	2.25704	0.0240056	0.269511	1.68781
Rnf139	814.258	0.754543	0.323916	2.32944	0.0198356	0.238624	1.6871
Cpeb4	1070.98	0.754016	0.303739	2.48244	0.0130485	0.180161	1.68648
Ctsd	1720.79	0.753976	0.337977	2.23085	0.025691	0.282971	1.68643
Serinc3	2592.23	0.753883	0.323101	2.33328	0.0196336	0.237056	1.68633
Cplx3	32.6889	0.753032	0.365263	2.06161	0.0392446	0.369374	1.68533
Coq10b	398.833	0.752792	0.323531	2.3268	0.019976	0.23932	1.68505
Rps6ka5	315.039	0.752597	0.299836	2.51003	0.0120721	0.172007	1.68482
Ubtd2	812.518	0.752434	0.317056	2.37319	0.0176352	0.221224	1.68463
Abca8b	123.101	0.751548	0.272104	2.76199	0.00574507	0.100439	1.6836
Zcchc2	1639.91	0.75153	0.331743	2.2654	0.0234883	0.265429	1.68358
Arhgap21	3803.5	0.750926	0.330726	2.27054	0.0231751	0.263226	1.68287
Ilf3	2350.8	0.75068	0.325067	2.30931	0.0209266	0.247132	1.68259
Traf4	667.563	0.749068	0.327537	2.28697	0.0221974	0.256828	1.68071
Ino80d	3397.36	0.748884	0.324924	2.3048	0.0211778	0.249206	1.68049
Tax1bp1	1797.05	0.748709	0.306237	2.44487	0.0144906	0.19328	1.68029
Rbbp6	4170.87	0.748573	0.33453	2.23769	0.0252416	0.279041	1.68013
Siah1b	297.136	0.747955	0.311666	2.39986	0.0164014	0.210763	1.67941
Borcs6	63.8266	0.747718	0.35335	2.11609	0.0343375	0.340467	1.67913
Il12rb2	493.801	0.747371	0.318035	2.34997	0.0187751	0.230167	1.67873
Hoxc9	157.188	0.747157	0.315085	2.37129	0.0177263	0.221765	1.67848
Vil1	65.721	0.747071	0.296659	2.51828	0.011793	0.169384	1.67838
Smndc1	1434.86	0.746951	0.310102	2.40873	0.0160084	0.207437	1.67824
Snrnp70	1750.38	0.746723	0.318723	2.34286	0.0191368	0.233121	1.67798
Zfp608	203.894	0.746575	0.302986	2.46406	0.0137373	0.186451	1.67781
Gpcpd1	579.277	0.746496	0.301377	2.47696	0.0132508	0.182303	1.67771
Osbpl2	465.291	0.745935	0.306315	2.43519	0.0148838	0.19649	1.67706
Srpk2	1797.98	0.745134	0.315029	2.36529	0.0180159	0.224179	1.67613
Eif1a	1733.02	0.744726	0.325561	2.28752	0.0221655	0.256792	1.67566
Mknk2	1721.37	0.744633	0.327405	2.27435	0.0229452	0.26188	1.67555
Plekhm3	401.353	0.744514	0.326082	2.28321	0.0224179	0.258157	1.67541
Erf	1071.25	0.744216	0.341843	2.17707	0.0294754	0.310518	1.67506
Mthfd2	801.459	0.743897	0.311267	2.3899	0.016853	0.214908	1.67469
Plk4	2831.31	0.743894	0.319069	2.33145	0.0197297	0.237879	1.67469
Cacul1	3699.74	0.743737	0.319722	2.3262	0.0200078	0.239431	1.67451
Cdr2l	335.777	0.74356	0.329095	2.25941	0.0238578	0.268545	1.6743
Pdhb	725.639	0.742487	0.305124	2.4334	0.0149579	0.197008	1.67306
Atg13	448.248	0.7414	0.295726	2.50705	0.0121743	0.172931	1.6718
Gab2	652.462	0.7413	0.296	2.50439	0.0122662	0.173705	1.67168
Tas1r3	90.9361	0.740627	0.329319	2.24896	0.0245148	0.273485	1.6709
Klf4	624.308	0.74038	0.320607	2.30931	0.0209265	0.247132	1.67062
Scd2	10745.5	0.739948	0.335731	2.20399	0.0275252	0.2972	1.67012
Impact	1793.98	0.73979	0.297055	2.49041	0.0127595	0.177972	1.66993
Luc7l3	2313.98	0.739443	0.319917	2.31136	0.0208128	0.24629	1.66953
Arhgap17	751.78	0.735049	0.320035	2.29677	0.0216317	0.252516	1.66445
Bltp3b	4823.22	0.734923	0.322043	2.28207	0.0224853	0.258517	1.66431
Tgif2	292.536	0.73474	0.318812	2.30461	0.0211882	0.249206	1.6641
Mrpl14	469.507	0.73413	0.313926	2.33855	0.0193589	0.234963	1.66339
Nup54	955.883	0.73342	0.329526	2.22568	0.0260356	0.285505	1.66258
Krt16	33.2565	0.733127	0.366699	1.99926	0.0455802	0.404843	1.66224
Ftl1	7095.22	0.732776	0.316264	2.31698	0.020505	0.244144	1.66183
Stx5a	662.697	0.731238	0.324797	2.25137	0.0243622	0.272438	1.66006
Grip1os1	29.3341	0.73055	0.372548	1.96095	0.0498844	0.426881	1.65927
Klb	101.193	0.730233	0.310094	2.35487	0.0185289	0.228114	1.65891
Pla2g4c	246.543	0.729877	0.306932	2.37797	0.0174082	0.218967	1.6585
Gramd2b	138.85	0.729438	0.284563	2.56336	0.0103664	0.155032	1.65799
Fam110b	87.9734	0.728569	0.337608	2.15803	0.0309255	0.321198	1.657
Glce	1235.78	0.727408	0.318614	2.28304	0.0224281	0.258157	1.65566
Trmo	192.908	0.727058	0.3042	2.39006	0.0168454	0.214908	1.65526
Mamdc4	178.253	0.726093	0.288593	2.51597	0.0118704	0.170074	1.65415
C9orf72	282.502	0.724233	0.284702	2.54383	0.0109645	0.161589	1.65202
Xrn2	4182.51	0.723651	0.314542	2.30065	0.0214113	0.251066	1.65136
Dqx1	82.5344	0.722817	0.307358	2.35171	0.0186873	0.229454	1.6504
Clcn6	312.314	0.722417	0.295011	2.44878	0.0143339	0.191964	1.64994
Nfe2l3	222.174	0.722207	0.333979	2.16243	0.0305848	0.319234	1.6497
Plaur	738.649	0.721844	0.347847	2.07517	0.0379705	0.363282	1.64929
Prpf39	1705.98	0.721801	0.310041	2.32808	0.0199077	0.238862	1.64924
Mef2a	1803.4	0.720955	0.325039	2.21805	0.0265512	0.289515	1.64827
Gabpb1	1881.54	0.720037	0.295164	2.43945	0.0147097	0.194889	1.64722
Ifi207	98.4232	0.719619	0.284506	2.52936	0.011427	0.165965	1.64675
Mpped1	60.4933	0.719331	0.306891	2.34393	0.0190817	0.232572	1.64642
Zfp131	1555.46	0.718846	0.310363	2.31614	0.0205504	0.244236	1.64587
Afg2a	862.032	0.71877	0.323072	2.2248	0.0260949	0.28602	1.64578
Rnf167	311.004	0.718073	0.319419	2.24806	0.0245723	0.273732	1.64498
Pnpla2	350.653	0.716917	0.349509	2.05121	0.0402464	0.373217	1.64367
Zfp472	160.522	0.716669	0.305961	2.34236	0.0191624	0.233311	1.64338
Wipi1	309.41	0.716651	0.294883	2.43029	0.0150867	0.198266	1.64336
Plag1	222.186	0.715361	0.275576	2.59587	0.00943512	0.145019	1.64189
Zc3h11a	270.562	0.715351	0.35109	2.03752	0.0415983	0.380407	1.64188
Serpinb8	79.0958	0.715284	0.334017	2.14146	0.032237	0.328925	1.64181
Tank	1327.22	0.714694	0.314821	2.27016	0.0231978	0.263273	1.64114
Sp2	800.113	0.714577	0.316292	2.25923	0.0238688	0.268545	1.641
Crhr2	46.0785	0.714055	0.325037	2.19685	0.0280314	0.300722	1.64041
Zbtb48	131.04	0.71292	0.293031	2.43292	0.0149775	0.197008	1.63912
Hdx	152.589	0.712341	0.32292	2.20593	0.0273886	0.296228	1.63846
Brox	773.293	0.710394	0.314454	2.25913	0.023875	0.268545	1.63625
Kat7	3017.93	0.710173	0.319871	2.22018	0.0264064	0.288208	1.636
Ubb-ps	439.153	0.709246	0.323061	2.19539	0.0281353	0.301457	1.63495
Mthfr	318.45	0.708923	0.303343	2.33703	0.0194375	0.235669	1.63458
Vamp2	1115.22	0.708447	0.309897	2.28608	0.0222497	0.257125	1.63404
Josd1	1261.66	0.708008	0.329982	2.14559	0.0319054	0.326703	1.63355
Tmem60	136.614	0.706685	0.311378	2.26954	0.0232357	0.263278	1.63205
Apbb3	202.206	0.706172	0.28364	2.48967	0.0127861	0.178129	1.63147
Eda2r	494.41	0.705904	0.330932	2.13308	0.0329183	0.332656	1.63117
Micu3	452.682	0.7056	0.28956	2.4368	0.0148179	0.195843	1.63082
Fam50a	137.738	0.704433	0.312349	2.25528	0.024116	0.270337	1.6295
Pphln1-ps1	102.661	0.704264	0.33747	2.0869	0.0368974	0.355953	1.62931
Slc35e4	452.357	0.703482	0.323086	2.17739	0.0294518	0.310482	1.62843
Tmem41b	546.953	0.702785	0.327022	2.14904	0.031631	0.3252	1.62764
Dhrsx	491.206	0.702114	0.330779	2.12261	0.0337869	0.337607	1.62689
Polg2	123.506	0.701456	0.29817	2.35254	0.0186459	0.22931	1.62615
Zfp653	108.903	0.700533	0.303181	2.31061	0.0208543	0.24653	1.6251
Zfp454	38.0114	0.700477	0.341806	2.04934	0.0404287	0.373698	1.62504
Map3k1	1081.14	0.700373	0.317938	2.20286	0.0276045	0.29764	1.62492
Ptpn23	2157.59	0.699349	0.321301	2.17661	0.0295095	0.31059	1.62377
Hps4	211.125	0.699305	0.283729	2.4647	0.0137129	0.186229	1.62372
Ifi211	1310.59	0.699046	0.304363	2.29675	0.021633	0.252516	1.62343
Apol9a	1050.83	0.699016	0.313661	2.22857	0.0258424	0.284058	1.6234
Ubald1	612.018	0.698736	0.32917	2.12272	0.0337773	0.337607	1.62308
Ccn3	192.915	0.698251	0.325351	2.14614	0.0318615	0.326703	1.62254
Gjc1	551.934	0.697904	0.331988	2.1022	0.0355361	0.348181	1.62215
Ptgs2	1313.24	0.69764	0.321163	2.17223	0.029838	0.313272	1.62185
Pogz	2914.86	0.697453	0.327459	2.1299	0.0331801	0.33367	1.62164
Slc6a9	349.926	0.696319	0.319449	2.17975	0.0292758	0.30919	1.62037
Scaf8	2026.97	0.695863	0.320212	2.17313	0.0297703	0.312844	1.61985
Pik3ip1	110.415	0.695795	0.304096	2.28808	0.022133	0.256574	1.61978
Dnajb1	1146.47	0.695733	0.288174	2.41428	0.0157663	0.205449	1.61971
Cyld	1830.72	0.695617	0.303206	2.29421	0.0217784	0.253448	1.61958
Dnase2a	104.802	0.695166	0.304003	2.28671	0.022213	0.256828	1.61907
Garre1	1129.98	0.695101	0.330801	2.10127	0.0356177	0.348534	1.619
Ripk1	1697.58	0.694487	0.309492	2.24396	0.0248349	0.275721	1.61831
Npc2	1281.56	0.694296	0.308535	2.2503	0.0244298	0.272799	1.6181
Atxn7	845.948	0.693525	0.31333	2.2134	0.0268698	0.292302	1.61723
Mettl25	439.918	0.692895	0.279148	2.48218	0.0130583	0.180189	1.61652
Nsd3	3729.17	0.692272	0.318592	2.17291	0.0297872	0.31288	1.61583
Stk35	1069.13	0.69225	0.329819	2.09888	0.0358278	0.349644	1.6158
Zbed6	3926.03	0.69142	0.327959	2.10825	0.0350094	0.344477	1.61487
Zup1	624.546	0.690956	0.294679	2.34478	0.0190385	0.232391	1.61435
Slfn2	40.2765	0.690436	0.341221	2.02342	0.0430295	0.388136	1.61377
Slc25a33	165.619	0.690281	0.348753	1.97928	0.0477839	0.416439	1.6136
Mapkapk3	100.974	0.690252	0.299965	2.30111	0.0213854	0.250893	1.61357
Slc49a4	222.149	0.689905	0.32147	2.1461	0.0318653	0.326703	1.61318
Nsun4	359.297	0.689296	0.28795	2.3938	0.0166749	0.213449	1.6125
Ppp2r2d	722.753	0.688403	0.324413	2.122	0.033838	0.337826	1.6115
Mob2	164.51	0.687583	0.310366	2.21539	0.0267332	0.291089	1.61058
Rbm15	3746.51	0.687212	0.314418	2.18566	0.0288402	0.306128	1.61017
Mcm10	759.849	0.687209	0.305955	2.24611	0.0246969	0.274592	1.61017
Atf6	1633.89	0.687192	0.314397	2.18575	0.028834	0.306128	1.61015
Eif1	2645.18	0.68503	0.306271	2.23668	0.0253073	0.279501	1.60774
Hagh	125.374	0.684816	0.270426	2.53236	0.0113299	0.165292	1.6075
Zswim3	113.884	0.684733	0.281882	2.42915	0.0151343	0.198777	1.6074
Ncdn	610.44	0.683305	0.327577	2.08594	0.0369845	0.356497	1.60581
Zfyve1	324.253	0.681895	0.295836	2.30498	0.0211679	0.249206	1.60425
Gtf2h1	847.662	0.681318	0.315496	2.15951	0.0308104	0.320619	1.6036
Ppm1b	1067.02	0.68082	0.314546	2.16445	0.0304296	0.317899	1.60305
Fam107b	2177.66	0.680619	0.323636	2.10304	0.0354626	0.347977	1.60283
Armcx3	260.951	0.680492	0.304576	2.23422	0.0254683	0.280898	1.60269
Fer1l6	211.462	0.680196	0.242639	2.80332	0.00505787	0.0917461	1.60236
Bscl2	240.262	0.679992	0.304356	2.2342	0.0254701	0.280898	1.60213
Cyth3	1095.37	0.679965	0.313752	2.1672	0.0302193	0.316559	1.6021
Peak1os	888.089	0.679951	0.314705	2.1606	0.0307262	0.319988	1.60209
Lgals2	75.5065	0.679943	0.331341	2.05209	0.0401608	0.373149	1.60208
Hsf4	52.042	0.679187	0.299903	2.26469	0.023532	0.265718	1.60124
Qrich2	79.6172	0.678909	0.310366	2.18745	0.0287097	0.305744	1.60093
Tcp11l2	84.7926	0.678789	0.271977	2.49576	0.0125689	0.176482	1.6008
Trim30d	123.671	0.678687	0.33187	2.04504	0.040851	0.375876	1.60068
Xpo1	7548.04	0.678478	0.317048	2.13999	0.0323557	0.329463	1.60045
Wasl	2718.34	0.678357	0.311669	2.17653	0.0295156	0.31059	1.60032
Spsb1	388.993	0.678112	0.333267	2.03474	0.0418766	0.381898	1.60004
Hmgb2	3230.46	0.67782	0.329939	2.05438	0.0399387	0.372245	1.59972
Brd2	6265.47	0.677561	0.330926	2.04747	0.0406118	0.374576	1.59943
Katnbl1	1736.88	0.676975	0.31582	2.14354	0.0320695	0.327649	1.59878
Car7	49.2351	0.676859	0.340344	1.98875	0.0467291	0.411891	1.59866
Rnf11	1627.87	0.676519	0.330137	2.04921	0.0404416	0.373698	1.59828
Ghitm	1355.01	0.676445	0.296461	2.28173	0.0225051	0.258517	1.5982
Zbtb39	733.973	0.676179	0.314185	2.15217	0.0313841	0.323928	1.5979
Kdm7a	474.48	0.675834	0.265086	2.54949	0.0107881	0.159394	1.59752
Mical1	452.959	0.675656	0.305987	2.20812	0.027236	0.295315	1.59732
Nsfl1c	487.505	0.675246	0.328101	2.05805	0.0395858	0.371229	1.59687
Usp22	3553.85	0.675106	0.322746	2.09176	0.0364603	0.35365	1.59671
Ppm1d	391.913	0.675067	0.297389	2.26998	0.0232086	0.263273	1.59667
Tnfaip8	381.859	0.674456	0.316707	2.12959	0.0332058	0.33367	1.59599
Mcm3	2484.61	0.674296	0.330917	2.03766	0.0415843	0.380407	1.59582
Snord17	224.011	0.674095	0.32896	2.04917	0.0404455	0.373698	1.5956
Rev3l	3672.46	0.674055	0.322109	2.09263	0.0363821	0.353279	1.59555
Atp6v0c	723.575	0.674012	0.316227	2.13142	0.0330547	0.333048	1.5955
Rheb	1773.01	0.673642	0.306618	2.197	0.0280202	0.300722	1.59509
Tlk1	1817.12	0.673608	0.312248	2.15729	0.0309832	0.321515	1.59506
Mbd6	1165.3	0.673425	0.313552	2.14773	0.0317355	0.325988	1.59485
Khdc4	2398.89	0.672518	0.322602	2.08467	0.0370996	0.357309	1.59385
Fbxl12	142.56	0.672316	0.324676	2.07073	0.0383844	0.366335	1.59363
Trim15	82.9349	0.672147	0.312485	2.15097	0.0314785	0.324182	1.59344
Fes	64.9209	0.671961	0.341844	1.96569	0.049334	0.424272	1.59324
Setd2	4575.73	0.671411	0.319552	2.1011	0.0356322	0.348534	1.59263
Zfp592	1334.45	0.670982	0.321258	2.0886	0.0367435	0.355298	1.59216
Chek1	688.155	0.670207	0.317769	2.1091	0.0349357	0.344188	1.5913
Usp37	1914.73	0.669811	0.317422	2.11016	0.0348444	0.344021	1.59086
Sun2	1628.11	0.66968	0.327818	2.04284	0.0410679	0.377044	1.59072
Haus3	612.747	0.669478	0.316119	2.1178	0.0341918	0.339749	1.5905
Pcdhga12	123.789	0.669306	0.334619	2.0002	0.0454784	0.404248	1.59031
Ccdc174	255.815	0.669107	0.298302	2.24305	0.0248934	0.276082	1.59009
Crtc2	1774.5	0.668652	0.311335	2.14769	0.0317382	0.325988	1.58959
Hilpda	103.942	0.668264	0.335724	1.99052	0.0465339	0.410952	1.58916
Cbll1	1260.45	0.668262	0.333499	2.00379	0.0450924	0.401326	1.58916
Atp6v1f	340.997	0.667057	0.323374	2.0628	0.0391314	0.369208	1.58783
Nr6a1os	503.044	0.666761	0.324389	2.05544	0.0398368	0.372245	1.5875
Zfp330	281.957	0.666483	0.301556	2.21015	0.0270947	0.294059	1.5872
Tbk1	1381.55	0.666168	0.312011	2.13508	0.0327545	0.331578	1.58685
Cirop	40.7508	0.666146	0.338509	1.96789	0.0490811	0.423186	1.58683
Ddi2	243.955	0.665304	0.324601	2.04961	0.0404028	0.373698	1.5859
Thoc7	167.395	0.664876	0.329278	2.01919	0.0434672	0.390868	1.58543
Malat1	87136.3	0.664776	0.327108	2.03229	0.0421247	0.383406	1.58532
Ppp2r2a	2094.63	0.664302	0.319324	2.08034	0.0374945	0.360214	1.5848
Tmem192	246.877	0.664294	0.31432	2.11343	0.0345637	0.341979	1.58479
Prdm4	1746.51	0.664246	0.313135	2.12128	0.0338984	0.337992	1.58474
Cdca5	458.406	0.663081	0.321978	2.0594	0.0394562	0.370283	1.58346
Zfp36l2	4450.83	0.662826	0.322817	2.05326	0.0400476	0.372695	1.58318
Ptbp2	1473.58	0.662325	0.32987	2.00783	0.0446609	0.398706	1.58263
Bmal1	453.378	0.661505	0.261962	2.52519	0.0115636	0.167228	1.58173
Slc1a4	520.207	0.66127	0.320675	2.06212	0.039196	0.369374	1.58147
Rc3h1	3577.83	0.660287	0.324206	2.03663	0.0416872	0.380825	1.5804
Ubb	1562.55	0.660232	0.320545	2.05972	0.0394256	0.370176	1.58034
Naif1	225.231	0.657429	0.298414	2.20308	0.0275894	0.297617	1.57727
Otud5	1031.12	0.657053	0.319372	2.05733	0.0396546	0.371573	1.57686
Sesn1	269.652	0.657025	0.299454	2.19407	0.02823	0.302137	1.57683
Dip2b	2171.82	0.656974	0.297115	2.21118	0.0270237	0.293537	1.57677
Tle4	491.427	0.656916	0.292248	2.2478	0.0245888	0.273783	1.57671
Clk3	521.264	0.65686	0.308559	2.1288	0.0332711	0.333893	1.57665
Arid3a	375.856	0.656766	0.291386	2.25394	0.0242	0.270886	1.57654
Zfp568	627.569	0.656598	0.314594	2.08713	0.0368764	0.355953	1.57636
Tlk2	1783.62	0.656539	0.317574	2.06736	0.0387003	0.36748	1.5763
Ifi204	2355.07	0.656336	0.316738	2.07217	0.0382493	0.365459	1.57607
Anxa7	794.549	0.65622	0.315913	2.07722	0.0377816	0.362304	1.57595
Ints13	1156.86	0.656009	0.305851	2.14486	0.031964	0.326859	1.57572
Lmbrd1	561.845	0.654926	0.282937	2.31475	0.0206269	0.244714	1.57454
Sftpb	52.8345	0.653595	0.315488	2.0717	0.0382937	0.36562	1.57308
Med31	115.837	0.653322	0.331227	1.97243	0.0485606	0.420991	1.57279
Mier1	1898.1	0.65314	0.310941	2.10053	0.0356821	0.348875	1.57259
Tsc1	1035.16	0.652948	0.309542	2.1094	0.03491	0.344188	1.57238
Ube2w	1571.42	0.652886	0.309734	2.1079	0.03504	0.344507	1.57231
Tmem168	1008.48	0.651807	0.314825	2.07038	0.0384171	0.366496	1.57114
Derl1	1602.45	0.651779	0.316039	2.06234	0.0391755	0.369374	1.5711
Scyl2	1905.97	0.651746	0.319988	2.03678	0.0416717	0.380825	1.57107
Wdfy1	282.322	0.651597	0.283324	2.29983	0.0214579	0.251358	1.57091
Hnrnpf	3747.41	0.651294	0.316905	2.05517	0.0398623	0.372245	1.57058
Arid4b	1602.02	0.651221	0.315232	2.06585	0.0388431	0.368286	1.5705
Plekha4	112.148	0.648448	0.275693	2.35207	0.0186694	0.229454	1.56748
Snai2	874.153	0.648412	0.302606	2.14276	0.0321321	0.328144	1.56744
Cyth2	695.771	0.647618	0.312857	2.07001	0.0384511	0.366669	1.56658
Aftph	1701.35	0.647268	0.323428	2.00127	0.045363	0.403378	1.5662
Ctdspl2	2959.05	0.647147	0.309742	2.08931	0.0366799	0.355037	1.56607
Zfp644	2804.79	0.647112	0.321455	2.01307	0.0441068	0.395086	1.56603
Pcdhgc5	92.1075	0.646929	0.32421	1.9954	0.0459991	0.407782	1.56583
Slk	3468.26	0.646579	0.310591	2.08177	0.0373638	0.359554	1.56545
Trp53bp2	497.521	0.645928	0.329196	1.96214	0.0497464	0.426329	1.56475
Med20	496.654	0.645467	0.317256	2.03453	0.041898	0.381943	1.56425
Dnajb2	367.875	0.644924	0.303343	2.12605	0.0334989	0.335597	1.56366
Tmem39a	745.694	0.644051	0.317933	2.02575	0.0427908	0.386887	1.56271
Stom	199.449	0.643938	0.29083	2.21414	0.0268193	0.29189	1.56259
Ranbp9	1186.77	0.643384	0.323406	1.9894	0.0466567	0.411409	1.56199
Sox9	489.093	0.643357	0.316542	2.03245	0.042108	0.383405	1.56196
Mospd2	702.595	0.642496	0.307061	2.0924	0.0364024	0.353279	1.56103
Ddx19b	439.658	0.642477	0.275739	2.33002	0.0198051	0.238381	1.56101
Vps4b	1156.26	0.642369	0.3204	2.0049	0.0449738	0.400753	1.56089
Hmgcl	122.808	0.642098	0.325485	1.97274	0.0485248	0.420838	1.5606
Arhgef2	3810.99	0.642036	0.319564	2.0091	0.0445265	0.398121	1.56053
Pknox1	368.035	0.641513	0.306006	2.0964	0.0360463	0.351251	1.55996
Garin1a	80.8886	0.641202	0.315865	2.02999	0.0423576	0.38446	1.55963
Trim36	119.902	0.641186	0.276864	2.31589	0.0205644	0.244236	1.55961
Chtop	2284.4	0.639428	0.312607	2.04547	0.0408089	0.375708	1.55771
Mpc1	76.0485	0.639266	0.305266	2.09413	0.0362484	0.352627	1.55754
Socs7	707.784	0.63914	0.306029	2.0885	0.0367528	0.355298	1.5574
Btaf1	4399.66	0.638779	0.31706	2.0147	0.0439366	0.393717	1.55701
Togaram1	1459.8	0.638585	0.317854	2.00905	0.0445314	0.398121	1.5568
Phactr3	81.57	0.637709	0.279501	2.2816	0.0225132	0.258517	1.55586
Atosa	474.937	0.637031	0.229601	2.77451	0.00552842	0.0976829	1.55512
Vezf1	2787.23	0.635701	0.321712	1.976	0.0481552	0.418709	1.55369
Chm	1220.77	0.634918	0.307132	2.06725	0.0387105	0.36748	1.55285
Lig1	1145.03	0.633956	0.31617	2.00511	0.0449509	0.400753	1.55181
Tceal9	1090.65	0.633827	0.318824	1.98802	0.0468098	0.412289	1.55168
Ap4b1	284.534	0.632569	0.312302	2.02551	0.0428152	0.386897	1.55032
Ube2b	1500.77	0.631731	0.308071	2.0506	0.0403056	0.373298	1.54942
Etv3	483.005	0.631671	0.294454	2.14523	0.0319346	0.326703	1.54936
Spred1	1840.85	0.631252	0.316824	1.99244	0.046323	0.409557	1.54891
Wac	5970.04	0.630965	0.318079	1.98367	0.0472927	0.414182	1.5486
Zfp513	297.652	0.630341	0.31087	2.02767	0.0425942	0.385711	1.54793
Ung	473.973	0.629678	0.305114	2.06375	0.0390419	0.368887	1.54722
Gdpd3	79.2247	0.6293	0.294642	2.13581	0.0326946	0.331543	1.54681
Brd1	2718.54	0.628925	0.319603	1.96783	0.0490877	0.423186	1.54641
Zkscan17	1359.64	0.628382	0.31651	1.98535	0.0471057	0.413169	1.54583
Zbtb22	251.856	0.627835	0.306473	2.04858	0.0405031	0.374081	1.54524
Swap70	441.603	0.62752	0.315325	1.99008	0.0465826	0.411069	1.54491
Pgm2	1190.13	0.626044	0.30567	2.04811	0.0405496	0.374361	1.54333
Sipa1l2	452.632	0.625994	0.289127	2.16512	0.0303785	0.317509	1.54327
Atad5	1794.78	0.625812	0.312322	2.00374	0.0450977	0.401326	1.54308
Anapc7	506.275	0.624855	0.314493	1.98686	0.0469377	0.412775	1.54206
Gpbp1l1	1213.72	0.624382	0.305518	2.04368	0.040985	0.37644	1.54155
Spin4	159.692	0.624262	0.315697	1.97741	0.0479955	0.417969	1.54142
TrnP	1162.35	0.622383	0.275117	2.26225	0.0236821	0.267022	1.53942
H2-D1	1826.46	0.621879	0.307228	2.02416	0.0429537	0.387603	1.53888
Slc4a1	69.6385	0.621313	0.316026	1.96602	0.0492964	0.424272	1.53827
Denr	790.858	0.621042	0.298737	2.07889	0.0376274	0.361192	1.53799
Gabarapl2	320.738	0.620948	0.316122	1.96426	0.0494994	0.424844	1.53789
Col17a1	255.339	0.620208	0.249703	2.48378	0.0129995	0.179699	1.5371
Znrf2	523.758	0.619628	0.312423	1.9833	0.0473344	0.4142	1.53648
Rnf168	1011.77	0.619016	0.30107	2.05605	0.0397775	0.372245	1.53583
Hnrnpdl	2601.45	0.617053	0.306276	2.01469	0.0439369	0.393717	1.53374
Usp32	1413.82	0.616741	0.307628	2.00483	0.0449815	0.400753	1.53341
Slu7	417.876	0.616331	0.310373	1.98577	0.0470586	0.412912	1.53297
Zfp518a	830.693	0.615404	0.310865	1.97965	0.0477427	0.416244	1.53199
Ppp4r2	1538.23	0.61474	0.312707	1.96587	0.0493139	0.424272	1.53128
Letm2	178.097	0.61436	0.296458	2.07233	0.0382347	0.365459	1.53088
Cyb561d2	91.0812	0.613035	0.304684	2.01203	0.0442166	0.395917	1.52947
Rnf115	691.605	0.61144	0.297558	2.05486	0.039893	0.372245	1.52778
Arsa	363.576	0.611057	0.284835	2.14531	0.0319284	0.326703	1.52738
Stk38l	507.771	0.610022	0.310386	1.96537	0.0493719	0.424375	1.52628
Lrrfip1	1788.23	0.608571	0.309607	1.96563	0.0493417	0.424272	1.52475
Map3k14	379.796	0.608321	0.29517	2.06092	0.0393108	0.369847	1.52448
Mynn	849.669	0.607572	0.304436	1.99573	0.0459637	0.407625	1.52369
Ampd1	77.2583	0.607431	0.293572	2.06911	0.0385361	0.36695	1.52354
Nsl1	520.411	0.605043	0.293302	2.06287	0.0391253	0.369208	1.52102
Snhg6	384.291	0.604882	0.303874	1.99057	0.0465284	0.410952	1.52085
Frem3	64.3655	0.603917	0.294494	2.05069	0.0402969	0.373298	1.51984
Mtf2	1762.58	0.603098	0.30451	1.98055	0.0476419	0.416012	1.51897
Pde11a	119.883	0.602952	0.270812	2.22646	0.0259833	0.285202	1.51882
Ica1l	152.89	0.601844	0.274148	2.19532	0.0281405	0.301457	1.51765
Tmem135	589.763	0.600464	0.28443	2.11111	0.0347627	0.343362	1.5162
Crem	219.884	0.593625	0.26953	2.20245	0.0276338	0.297818	1.50903
Irf2	594.542	0.59153	0.281154	2.10394	0.035384	0.347426	1.50684
Acsl1	435.151	0.589205	0.298953	1.97089	0.0487361	0.421756	1.50442
Slc7a7	96.9208	0.586075	0.260664	2.24839	0.0245514	0.273654	1.50116
Map3k3	1355.24	0.585942	0.297172	1.97173	0.048641	0.421531	1.50102
