# Supplementary material for: Programmed cell revival from imminent cell death enhances tissue repair and regeneration
Source: EMBO J. 2025 Aug 21;44(19):5244–89. doi: 10.1038/s44318-025-00540-y (PMC12489119; doi:10.1038/s44318-025-00540-y)
Supplement: Supplementary file 10 — Dataset EV8 [file 44318_2025_540_MOESM10_ESM.xls]

## Sheet: Sheet1
Dataset EV8: Differentially accessible peaks ATAC-seq Gene list (C4 vs C3) ( padj < .01, log2=2, n=2,Benjamini-Hochberg test)

## Sheet: Gene list padj < .01, log2=2 
Abcb1b
Abcg3
Abi3bp
Ablim1
Ablim2
Abtb3
Acaa1b
Acadsb
Ackr2
Acod1
Acot10
Acoxl
Acp7
Acsl4
Acta2
Actl7b
Actr3b
Adam24
Adamts1
Adamts13
Adamts20
Adamts7
Adap1
Adcy1
Adcy8
Add2
Adgrb1
Adgrd1
Adgrf3
Adgrg6
Adk
Adora2a
Adora2b
Adra2a
Adtrp
Aebp2
Aff3
Aftph
Aga
Agfg1
Ago3
Agps
Ahi1
Ahnak
Aig1
Akain1
Akap6
Akt3
Alas1
Aldh18a1
Aldh1l2
Aldoart2
Alg6
Alk
Alkbh3
Alpk2
Amacr
Amn1
Ampd3
Amph
Ankfn1
Ankrd33b
Anxa1
Ap5m1
Api5
Apip
Apoa1
Apob
Apol11b
Araf
Arel1
Arfgap2
Arhgap10
Arhgap12
Arhgap22
Arhgap25
Arhgap26
Arhgef10
Arhgef3
Arhgef40
Arl15
Arl4c
Arl5b
Arl6
Arl8b
Arnt2
Arrdc3
Arrdc4
Arsg
Arvcf
Asap2
Asic2
Asprv1
Atf3
Atf7ip
Atg4c
Atg7
Atp10d
Atp11a
Atp13a3
Atp13a4
Atp1b1
Atp2b2
Atp2c1
Atp5mc3
Atp5po
Atp6ap2
Atp6v0c
Atp6v1h
Atp8b3
Atrnl1
AY512931
Azin1
B3gnt2
B3gntl1
B4galnt1
B4galt5
Bach1
Bach2
Bank1
Bard1
Barhl1
Basp1
BB123696
BB283400
Bbc3
BC051537
Bcas2
Bcas3os1
Bcat1
Bcl2a1a
Bcl2l13
Bcl2l14
Bcor
Bcorl1
Bdh1
Bean1
Bend4
Bglap3
Bhlhe41
Blk
Blm
Blnk
Bmp4
Bmp5
Bmper
Bnc2
Bod1
Btbd9
Btg1
Btg2
Btrc
Bub1b
C1ql2
C1qtnf7
C2cd2
Cacna2d4
Cacng6
Cacul1
Cald1
Caln1
Camkk2
Cand1
Capn8
Car13
Carlr
Casp3
Casp6
Casq2
Cbr4
Ccdc112
Ccdc121rt2
Ccdc138
Ccdc167
Ccdc202
Ccdc32
Ccdc33
Ccdc66
Ccdc68
Ccdc90b
Ccdc92b
Ccl2
Ccl5
Ccn4
Ccnd2
Ccnf
Ccnl1
Ccr9
Cd209g
Cd36
Cd44
Cd9
Cd93
Cdc7
Cdh18
Cdh2
Cdhr3
Cdk13
Cdkal1
Cdkn1a
Cdkn2a
Cdkn2b
Celf2
Celf4
Celsr1
Celsr2
Cenpk
Cenpw
Cep120
Cep128
Cep43
Cfap298
Cfap299
Cfap53
Cftr
Cggbp1
Chd7
Chdh
Chek1
Chit1
Chka
Chmp4c
Chrm2
Chrm4
Chrna2
Chst4
Chsy1
Ciita
Cimip1
Cited2
Cldn1
Clec12a
Clic4
Clip4
Cln8
Cmah
Cmpk2
Cndp1
Cnksr3
Cnn3
Cnr2
Cntn1
Cntnap5c
Cog6
Cog7
Col11a1
Col13a1
Col1a2
Col24a1
Colq
Commd10
Cops8
Coq8a
Cox18
Cox7a2l
Cpa1
Creb3l1
Crhr1
Crhr2
Crxos
Cry1
Crybg1
Csf1
Csf2
Csmd1
Csmd3
Csrnp1
Cst5
Cstad
Ctcfl
Ctdspl
Ctnnbip1
Ctsl
Ctss
Cxcl11
Cxcl5
Cxxc1
Cyp27b1
Cyp2c55
Cyp2d34
Cyp2r1
Cyp3a41b
Cyp3a44
Cyp4f18
Cyp51
Cypt1
D1Pas1
Dab2
Dach1
Dact2
Dap
Dapk2
Dapp1
Dbi
Dcbld2
Dclk2
Ddi1
Ddit3
Dennd2b
Denr
Dera
Des
Dgki
Dhfr
Dhrs7
Dhrs9
Dhx32
Dhx35
Dhx40
Diaph3
Dip2c
Dipk2b
Disc1
Dlc1
Dlg2
Dlgap3
Dmrta1
Dnaaf11
Dnaaf6
Dnah5
Dnaja2
Dnajb4
Dnajb9
Dnajc1
Dnajc10
Dnajc13
Dock4
Dock9
Dok5
Dpep1
Dpf3
Dph6
Dppa3
Dpysl3
Drc3
Dscam
Dtwd2
Dusp10
Dusp14
Dusp22
Dusp23
Dusp4
Dusp5
Dusp8
Duxbl1
Dvl1
Dync2i2
E2f5
Eaf1
Edem1
Eef1e1
Eefsec
Efcab3
Efcc1
Egln3
Egr2
Egr3
Ehd4
Eid3
Eif2ak3
Eif2b3
Eif2b5
Eif4a3l1
Eif4e2
Elf4
Elmo1
Eln
Emb
Eml6
Emp1
Enc1
Enho
Enkur
Entpd1
Epcip
Epha3
Epha6
Epsti1
Eqtn
Erc1
Ercc6
Ereg
Eri1
Erich6b
Errfi1
Esd
Esr2
Esyt3
Etnppl
Etv1
Exoc2
Exosc3
Exosc6
Ext1
Ext2
Extl1
Eya1
Eya2
Eya4
F8
Fabp1
Fam110b
Fam120aos
Fam124b
Fam136a
Fam161a
Fam163a
Fam167a
Fam170a
Fam186a
Fam204a
Fam216b
Fam3b
Fam72a
Fam78b
Fam83c
Fam83f
Fam83g
Fau
Fbxl4
Fbxo25
Fbxo28
Fbxw20
Fcnb
Fdps
Fgf1
Fgf20
Fgfr1
Fhip2a
Fhod3
Fignl1
Filip1
Fktn
Flrt2
Flrt3
Flt1
Fmnl2
Fmnl3
Fn1
Fndc3a
Fnip2
Fos
Fosl2
Foxn2
Foxo3
Foxp1
Foxq1
Foxs1
Frey1
Frmd4a
Frmd5
Frrs1l
Fry
Fscn1
Fut8
Fyb1
Fzd1
Fzd5
G6pd2
Gad1
Gad1os
Gadd45a
Galnt12
Galr1
Garin4
Gas2
Gas2l3
Gas7
Gata6os
Gatd3a
Gbp4
Gbp8
Gcm1
Gcsh
Gda
Gdnf
Gem
Gfpt2
Gh
Ghdc
Gimap9
Gja1
Gjc3
Gkn3
Gli2
Gli3
Gnaq
Gnaz
Gng12
Golph3
Gp5
Gpatch2l
Gpd1l
Gpnmb
Gpr55
Gpr6
Gpr61
Gpr65
Gpr68
Gpr89
Gprc5a
Gprc5b
Gprin2
Gramd1b
Gramd4
Grap
Grap2
Grb14
Grik2
Grik3
Grik4
Gse1
Gstp3
Gtdc1
Gtpbp10
Guca2b
Gucd1
Gucy2c
Gucy2g
H1f8
H2al1j
H2-K1
H2-L
H2-M2
H3f3a
Hacd4
Haglr
Hand2os1
Hao1
Hapstr1
Has3
Havcr2
Hbegf
Hcar2
Hddc2
Hdgfl3
Hebp1
Hectd2
Hectd2os
Herpud1
Hes7
Hfm1
Hgsnat
Hhat
Hivep3
Hk2
Hmg20a
Hmga2
Hmgb4os
Hnrnpk
Hnrnpr
Hoxc13
Hp
Hrh4
Hs1bp3
Hs3st5
Hs6st1
Hsbp1
Hsd17b2
Hsd17b6
Hspa5
Huwe1
Iah1
Iars1
Ica1
Icam1
Ifnar2
Ifrd2
Ift70b
Igsf9b
Iigp1c
Ikbkb
Ikzf1
Il10
Il13ra1
Il15ra
Il16
Il18rap
Il1a
Il1f10
Il1rl2
Il27
Il33
Il36a
Il4i1
Il4ra
Il5ra
Il6ra
Impg1
Inava
Inhba
Ino80dos
Inpp1
Inpp4b
Ins1
Insc
Insig1
Insig2
Iqcn
Iqsec3
Irf2bp2
Irf2bpl
Irf8
Irs2
Irx1
Irx2
Irx3
Isl1
Isx
Itga4
Itga6
Itgav
Itgb3
Itgb4
Itgb6
Izumo3
Jazf1
Jmjd1c
Jph1
Jph2
Jun
Kalrn
Katnip
Kazn
Kcna1
Kcna2
Kcnb2
Kcne4
Kcng1
Kcng4
Kcnip1
Kcnip4
Kcnj12
Kcnj15
Kcnk9
Kcnq3
Kcnq4
Kcnu1
Kctd3
Kdm2b
Kdm7a
Khdc1b
Kif26b
Kif2b
Kif5c
Kl
Klc1
Klf10
Klf2
Klf4
Klhl29
Klhl31
Kmt2a
Kpna7
Krt24
Krt71
Ksr2
L1cam
Lama3
Lama4
Lamc1
Lamc3
Lamp2
Large1
Larp1
Larp4b
Lars2
Lce3a
Lcn5
Ldb3
Ldlr
Ldlrad4
Leo1
Lgals3
Lhcgr
Lhpp
Lhx5
Lilra5
Litaf
Lmf1
Lmo2
Lmo4
Lncbate10
Lncenc1
LOC100043315
Loxhd1
Lpin1
Lpp
Lrig1
Lrp12
Lrrc2
Lrrc28
Lrrc4c
Lrrc58
Lrrc69
Lrrn3
Lrrtm4
Lsamp
Lsmem1
Ltv1
Ly6e
Lypd1
Lztfl1
Macc1
Macroh2a3
Mad1l1
Maged1
Mak
Mal2
Malat1
Malrd1
Mamdc2
Maml3
Maoa
Map2k5
Map2k6
Map9
Mapk6
Mapkapk2
Mapre2
Marchf11
Mark2
Mast4
Matn4
Mb21d2
Mbnl2
Mc2r
Mcee
Mcfd2
Mcph1
Mdfic
Mdm2
Me2
Med13l
Med30
Mef2a
Megf11
Melk
Mesd
Met
Mex3c
Mfsd1
Mfsd10
Mfsd4b1
Mfsd9
Mgat5b
Mill1
Mki67
Mmp24
Mmp25
Mmut
Mob2
Mob3a
Mocs2
Mok
Mon2
Morf4l2
Morrbid
Mpc1
Mpzl2
Mro
Mrpl13
Mrpl3
Mrps6
Msmo1
Msn
Mtcl1
Mtf1
Mtf2
Mtm1
Mtmr7
Mtpn
Mtss1
Myh9
Mylk
Myo10
Myo16
Myo18b
Myo3b
Myom2
Myom3
Myzap
Mzb1
N4bp2
Nars1
Nars2
Nbl1
Ncald
Nceh1
Nck2
Nckap5
Ncoa5
Ncoa7
Ndfip1
Ndst3
Neat1
Nectin1
Nedd4l
Nek11
Neurog3
Nfe2l2
Nfia
Nfib
Nfil3
Nfkb1
Nfkbia
Nfkbid
Nfkbiz
Nfya
Ngf
Ngfr
Ngp
Nhsl2
Niban1
Ninj1
Ninj2
Nipa2
Nkx2-6
Nkx6-2
Nlrc4
Nlrp1a
Nmur2
Nnat
Noct
Nod2
Nog
Nol7
Norad
Nos1
Nos2
Nox3
Npff
Nppa
Npsr1
Nptn
Npy
Nr3c1
Nr3c2
Nr5a2
Nrbf2
Nrg1
Nrg4
Nrn1
Nron
Nrp2
Nsmce1
Nsun2
Nsun6
Nt5c1a
Ntsr1
Nuak1
Nucb2
Nudt12
Nup107
Nup35
Nusap1
Oat
Odc1
Ofcc1
Ogfod1
Ola1
Olah
Opcml
Or10ak11
Or13l2
Or14c45
Or2y8
Or4a71
Or5bw2
Or7c19
Or7e175
Or9a4
Osbp2
Osbpl3
Osgin2
Osmr
Otud7a
Oxgr1
Oxsm
Pabpc2
Pak6
Pakap
Pald1
Palld
Pappa
Pappa2
Pard3
Pard3b
Pard3bos2
Parvaos
Patj
Pax3
Pbld2
Pcbd1
Pcdh15
Pcdh7
Pcdh9
Pcnx4
Pcx
Pdcd1lg2
Pde10a
Pde4b
Pde4d
Pde4dip
Pde6h
Pde8a
Pdhx
Pdp2
Pdpn
Pdzrn4
Peli2
Perm1
Pglyrp2
Pglyrp3
Pgm2
Pgm3
Pgrmc2
Phactr1
Phactr2
Phactr3
Phc3
Pigf
Pign
Pigz
Pik3c2b
Pik3r1
Pim1
Pinx1
Pirt
Pitpnm3
Piwil4
Pja1
Pkp1
Pla2g2d
Plat
Platr14
Platr26
Platr7
Plau
Plcl1
Plekha3
Plekhg1
Plekhg6
Plekhm1
Plk2
Plpp1
Plpp3
Plscr4
Plxnb2
Plxnc1
Plxnd1
Pmp22
Pnkd
Pnma2
Pnoc
Pnp2
Pnrc1
Poc1a
Poglut1
Pold3
Pon1
Pou2f1
Pou2f3
Ppargc1a
Ppia
Ppm1b
Ppp1r12b
Ppp1r14bl
Ppp2r2b
Ppp2r3c
Ppp2r3d
Ppp4r2
Prag1
Pramel51
Prdm1
Prg4
Prickle1
Prl3d3
Prlhr
Prokr1
Prox1
Prps1
Prr5l
Prrc2b
Prss23
Psd4
Psen2
Psma6
Psmb7
Psme3ip1
Ptger2
Ptgs1
Ptgs2
Ptgs2os2
Ptk2b
Ptpn13
Ptpn23
Ptprb
Ptprd
Ptpre
Ptprg
Ptprn2
Ptprz1
Pum2
Pvr
Pxdc1
Pxdn
Rab11a
Rab11fip1
Rab27b
Rab30
Rab38
Rabgap1l
Rad51b
Rag1
Ralbp1
Ranbp2
Rap1gap
Rap2a
Rap2b
Rapgef2
Rapgef4
Rapsn
Rars1
Rasa1
Rasgef1b
Rasgrf2
Rasl11b
Rassf5
Rbbp8
Rbbp8nl
Rbfox1
Rbfox2
Rbfox3
Rchy1
Rcn1
Rdh12
Rec114
Redrum
Reep5
Reg3g
Rel
Relb
Resf1
Retreg1
Rflnb
Rgmb
Rgs7
Rgs9
Rhbdd1
Rhoj
Rhoq
Rhox2b
Ric3
Rimbp2
Rims2
Rinl
Ripk2
Ripor2
Rlim
Rnd1
Rnf125
Rnf150
Rnf19b
Rnf215
Rnft2
Rngtt
Robo2
Rpap3
Rpia
Rprl1
Rps3a1
Rps6ka2
Rps6-ps4
Rptor
Rtkn2
Rtn1
Rubie
Runx1
Runx2
Runx3
Rybp
S100a10
S100a8
S1pr1
Samd15
Samd3
Sars1
Scap
Scaper
Scimp
Scml4
Scn9a
Scpep1os
Scyl2
Sdc1
Sdcbp2
Sde2
Sdr9c7
Sec11c
Sec23ip
Sel1l
Selenof
Sema4d
Sema6a
Sema7a
Senp2
Sephs1
Septin14
Septin9
Serbp1
Serinc5
Serpina3n
Serpina4-ps1
Serpine1
Setbp1
Setd4
Sfmbt1
Sfswap
Sgcz
Sgk1
Sgo2b
Sgsm1
Sh2d2a
Sh3gl2
Sh3rf2
Sh3tc1
Shcbp1
Shisa6
Shtn1
Sidt1
Sik1
Sim2
Sirpa
Ska1
Slc10a1
Slc12a7
Slc13a1
Slc13a4
Slc15a5
Slc16a14
Slc16a9
Slc17a4
Slc19a3
Slc1a1
Slc1a2
Slc20a2
Slc22a23
Slc23a4
Slc24a4
Slc24a5
Slc25a26
Slc25a33
Slc26a5
Slc26a9
Slc28a3
Slc30a4
Slc35c1
Slc35f5
Slc38a4
Slc39a11
Slc44a1
Slc46a2
Slc4a3
Slc5a1
Slc5a3
Slc6a18
Slc6a20b
Slc7a11
Slc9a2
Slc9a7
Slco1a6
Slco2a1
Slco3a1
Smarca2
Smarcal1
Smc2os
Smim20
Smim27
Smim3
Smox
Smpdl3a
Smurf1
Snord13
Snord14d
Snord3a
Snord93
Snrk
Snrpf
Sntg1
Snx29
Snx3
Sobp
Sod3
Sorbs2os
Sorcs1
Sox17
Sp3
Sp5
Spa17
Spata13
Spata31e2
Spata31h-ps1
Spats2l
Spcs3
Spdl1
Speer6-ps1
Sphkap
Spi1
Spmip9
Spns3
Spred2
Sqle
Sqstm1
Srd5a2
Srgap1
Sri
Srsf5
Srxn1
Ssbp3
Sspn
St3gal1
St3gal3
St6gal1
St6galnac3
St8sia1
St8sia6
Stac
Stag2
Stam2
Stambp
Stap1
Stard9
Stat1
Stat5b
Steap3
Stim2
Stk11ip
Stk17b
Stmn1-rs1
Stmn4
Stom
Stradb
Suclg2
Sult2b1
Supv3l1
Susd4
Sv2b
Sv2c
Syce1l
Sycp2
Syk
Syn3
Syne1
Synpo2
Syt1
Syt13
Syt2
Sytl2
Tacr2
Tacstd2
Tafa2
Tafa3
Tal2
Tanc1
Tap2
Tas1r2
Tbata
Tbc1d14
Tbc1d8
Tbl1x
Tbx19
Tcf21
Tchhl1
Tcirg1
Tcp11
Tead1
Tecpr1
Tent4a
Tet2
Tex29
Tfap2c
Tfcp2l1
Tff1
Tg
Tgif1
Tgm6
Them7
Thpo
Thsd4
Thumpd2
Thy1
Ticrr
Timm8a1
Timp3
Tjp2
Tlcd4
Tle3
Tm4sf19
Tm4sf4
Tmcc3
Tmco3
Tmed10
Tmeff2
Tmem114
Tmem117
Tmem132b
Tmem150c
Tmem154
Tmem161b
Tmem163
Tmem174
Tmem177
Tmem184a
Tmem192
Tmem230
Tmem252
Tmem268
Tmem42
Tmem44
Tmem45a2
Tmem51
Tmem54
Tmem74
Tmod1
Tmprss13
Tmprss3
Tmsb10
Tmtc2
Tnfaip2
Tnfaip3
Tnfaip6
Tnfrsf11b
Tnfsf10
Tnfsf18
Tnfsf8
Tnip1
Tnip3
Tnni3k
Tnpo1
Tns3
Tollip
Top6bl
Tph2
Tppp3
Tpsab1
Tpsb2
Tra2a
Traf1
Traf5
Trak1
Trf
Trib1
Trim24
Trim32
Trim55
Trio
Trmt9b
Trp53i11
Trp53inp2
Trp63
Trpc3
Trpc6
Trpd52l3
Trps1
Trub1
Tshz3
Tspan12
Tspan33
Tspyl1
Tspyl3
Ttc39c
Ttpal
Tuba1c
Tuba3b
Tuba8
Tut7
Tvp23b
Txk
Txn1
Tyk2
Ubb-ps
Ube2l6
Ube2ql1
Ube2r2
Ube2z
Ubiad1
Ubr7
Ubtd2
Ucma
Ugt1a10
Ugt1a5
Ugt1a6a
Umps
Urml
Usf3
Usp11
Usp20
Usp36
Usp40
Usp53
Ust
Utrn
Vapb
Vash1
Vav1
Vegfa
Vgll2
Vim
Vmn2r26
Vmn2r3
Vpreb1b
Vps33a
Vps37b
Vrk3
Vsir
Vwf
Wac
Wdr20rt
Wdr27
Wdr75
Wfdc17
Wnt5b
Wnt8a
Wsb1
Wscd2
Wwc1
Xdh
Xirp1
Xylt1
Yju2b
Ythdc1
Zbed5-ps
Zbtb10
Zbtb21
Zc3h12a
Zc3h12c
Zcchc10
Zdhhc14
Zdhhc18
Zdhhc25
Zfand3
Zfand4
Zfand5
Zfc3h1
Zfp13
Zfp133-ps
Zfp185
Zfp330
Zfp36l1
Zfp445
Zfp469
Zfp488
Zfp507
Zfp583
Zfp608
Zfp644
Zfp655
Zfp773
Zfp800
Zfp90
Zfp958
Zmynd11
Zscan25
Zswim4
Zwint

## Sheet: Sheet2
Dataset EV8: Metascape analysis of ATAC-seq Gene list (C4 vs C3) ( padj < .01, log2=2, n=2, Benjamini-Hochberg test)

## Sheet: Metascape
Category	CategoryID	GO	Description	PARENT_GO	LogP	Enrichment	Z-score	#TotalGeneInLibrary	#GeneInGO	#GeneInHitList	#GeneInGOAndHitList	%InGO	STDV %InGO	GeneID	Hits	Log(q-value)	GeneList
Hallmark Gene Sets	23	M5890	HALLMARK TNFA SIGNALING VIA NFKB		-43	5.6	19	30337	200	2355	87	3.7	0.39	182|330|467|602|694|960|1026|1316|1435|1437|1647|1839|1843|1846|1847|1958|1959|1960|2353|2355|2669|3280|3371|3383|3491|3552|3593|3601|3624|3725|3949|4088|4609|4780|4783|4790|4792|4814|5054|5142|5209|5328|5606|5743|5791|5966|5971|6347|6352|6373|6385|6446|7050|7071|7127|7128|7130|7185|7262|7422|7832|8013|8613|8660|8767|8837|8878|9308|9314|9334|9516|9945|10209|10221|10318|10365|10769|10957|11080|504…	JAG1|BIRC3|ATF3|BCL3|BTG1|CD44|CDKN1A|KLF6|CSF1|CSF2|GADD45A|HBEGF|DUSP1|DUSP4|DUSP5|EGR1|EGR2|EGR3|FOS|FOSL2|GEM|HES1|TNC|ICAM1|CCN1|IL1A|IL12B|IL15RA|INHBA|JUN|LDLR|SMAD3|MYC|NFE2L2|NFIL3|NFKB1|NFKBIA|NINJ1|SERPINE1|PDE4B|PFKFB3|PLAU|MAP2K3|PTGS2|PTPRE|REL|RELB|CCL2|CCL5|CXCL11|SDC4|SGK1|TGIF1|KLF10|TNFAIP2|TNFAIP3|TNFAIP6|TRAF1|PHLDA2|VEGFA|BTG2|NR4A3|PLPP3|IRS2|RIPK2|CFLAR|SQSTM1|CD83|KLF4|B4…	-39	MyList
GO Biological Processes	19	GO:0007167	enzyme-linked receptor protein signaling pathway	19_GO:0050896 response to stimulus	-30	2.9	14	30337	618	2355	139	5.9	0.49	238|624|640|652|653|836|860|1278|1435|1490|1601|1747|1839|1946|1958|2042|2044|2069|2131|2185|2241|2246|2251|2252|2260|2263|2296|2308|2321|2353|2530|2549|2651|2668|2675|2688|2887|2888|2889|2984|3084|3280|3488|3624|3667|3690|3694|3696|3717|3725|3791|3815|3937|4052|4088|4092|4233|4318|4488|4593|4653|4774|4803|4804|4853|4878|4880|5154|5295|5327|5607|5764|5781|5789|5793|5921|6272|6714|6777|6850|7042|7…	ALK|BDKRB2|BLK|BMP4|BMP5|CASP3|RUNX2|COL1A2|CSF1|CCN2|DAB2|DLX3|HBEGF|EFNA5|EGR1|EPHA3|EPHA5|EREG|EXT1|PTK2B|FER|FGF1|FGF6|FGF7|FGFR1|FGFR2|FOXC1|FOXO1|FLT1|FOS|FUT8|GAB1|GCNT2|GDNF|GFRA2|GH1|GRB10|GRB14|RAPGEF1|GUCY2C|NRG1|HES1|IGFBP5|INHBA|IRS1|ITGB3|ITGB6|ITGB8|JAK2|JUN|KDR|KIT|LCP2|LTBP1|SMAD3|SMAD7|MET|MMP9|MSX2|MUSK|MYOC|NFIA|NGF|NGFR|NOTCH2|NPPA|NPPC|PDGFA|PIK3R1|PLAT|MAP2K5|PTN|PTPN11|PTP…	-26	MyList
GO Biological Processes	19	GO:0035239	tube morphogenesis	19_GO:0032502 developmental process	-30	2.8	14	30337	688	2355	148	6.3	0.5	182|290|338|639|652|653|677|688|800|836|1000|1435|1490|1545|1855|1901|1907|1960|2004|2069|2099|2131|2138|2185|2246|2251|2260|2263|2296|2316|2321|2335|2549|2668|2697|2736|2737|2908|3162|3280|3371|3491|3685|3690|3696|3791|3911|3949|4070|4088|4092|4233|4240|4488|4609|4627|4638|4781|4814|4824|4853|4856|4880|5054|5087|5154|5629|5743|5787|5921|6347|6385|6461|6505|6664|6714|6850|6886|6943|7042|7045|7046…	JAG1|ANPEP|APOB|PRDM1|BMP4|BMP5|ZFP36L1|KLF5|CALD1|CASP3|CDH2|CSF1|CCN2|CYP1B1|DVL1|S1PR1|EDN2|EGR3|ELK3|EREG|ESR1|EXT1|EYA1|PTK2B|FGF1|FGF6|FGFR1|FGFR2|FOXC1|FLNA|FLT1|FN1|GAB1|GDNF|GJA1|GLI2|GLI3|NR3C1|HMOX1|HES1|TNC|CCN1|ITGAV|ITGB3|ITGB8|KDR|LAMA5|LDLR|TACSTD2|SMAD3|SMAD7|MET|MFGE8|MSX2|MYC|MYH9|MYLK|NFIB|NINJ1|NKX3-1|NOTCH2|CCN3|NPPC|SERPINE1|PBX1|PDGFA|PROX1|PTGS2|PTPRB|RASA1|CCL2|SDC4|SHB|…	-26	MyList
GO Biological Processes	19	GO:0031401	positive regulation of protein modification process	19_GO:0048518 positive regulation of biological process	-29	2.6	13	30337	755	2355	155	6.6	0.51	114|116|134|150|330|369|652|718|820|868|894|948|960|1026|1029|1236|1392|1407|1435|1437|1601|1839|1855|1946|1958|2011|2069|2074|2185|2246|2251|2252|2260|2321|2641|2688|3084|3280|3309|3320|3357|3491|3567|3570|3593|3600|3624|3670|3672|3690|3717|3791|3815|3937|4254|4318|4593|4803|4824|4842|5028|5154|5478|5515|5606|5607|5608|5629|5743|5781|5911|5912|6352|6556|6693|6714|6850|7042|7066|7295|7422|8091|83…	ADCY8|ADCYAP1|ADORA1|ADRA2A|BIRC3|ARAF|BMP4|C3|CAMP|CBLB|CCND2|CD36|CD44|CDKN1A|CDKN2A|CCR7|CRH|CRY1|CSF1|CSF2|DAB2|HBEGF|DVL1|EFNA5|EGR1|MARK2|EREG|ERCC6|PTK2B|FGF1|FGF6|FGF7|FGFR1|FLT1|GCG|GH1|NRG1|HES1|HSPA5|HSP90AA1|HTR2B|CCN1|IL5|IL6R|IL12B|IL15|INHBA|ISL1|ITGA1|ITGB3|JAK2|KDR|KIT|LCP2|KITLG|MMP9|MUSK|NGF|NKX3-1|NOS1|P2RY1|PDGFA|PPIA|PPP2CA|MAP2K3|MAP2K5|MAP2K6|PROX1|PTGS2|PTPN11|RAP2A|RAP2B…	-25	MyList
GO Biological Processes	19	GO:0008283	cell population proliferation	19_GO:0009987 cellular process	-27	2.6	13	30337	719	2355	147	6.2	0.5	335|473|639|652|677|694|860|861|868|928|940|970|983|1026|1111|1164|1435|1437|1490|1602|1649|1747|1901|1958|2000|2069|2099|2120|2122|2131|2138|2185|2246|2252|2260|2263|2296|2353|2355|2697|2737|3020|3021|3162|3280|3486|3488|3586|3593|3600|3664|3670|3736|3791|3815|3981|4088|4254|4297|4478|4774|4781|4804|4824|4853|4856|4880|4953|5087|5629|5908|6352|6461|6489|6556|6664|6693|6714|6772|6777|7031|7042|70…	APOA1|RERE|PRDM1|BMP4|ZFP36L1|BTG1|RUNX2|RUNX1|CBLB|CD9|CD28|CD70|CDK1|CDKN1A|CHEK1|CKS2|CSF1|CSF2|CCN2|DACH1|DDIT3|DLX3|S1PR1|EGR1|ELF4|EREG|ESR1|ETV6|MECOM|EXT1|EYA1|PTK2B|FGF1|FGF7|FGFR1|FGFR2|FOXC1|FOS|FOSL2|GJA1|GLI3|H3-3A|H3-3B|HMOX1|HES1|IGFBP3|IGFBP5|IL10|IL12B|IL15|IRF6|ISL1|KCNA1|KDR|KIT|LIG4|SMAD3|KITLG|KMT2A|MSN|NFIA|NFIB|NGFR|NKX3-1|NOTCH2|CCN3|NPPC|ODC1|PBX1|PROX1|RAP1B|CCL5|SHB|ST8…	-24	MyList
GO Biological Processes	19	GO:0001775	cell activation	19_GO:0032501 multicellular organismal process	-26	2.6	13	30337	730	2355	147	6.2	0.5	135|136|150|301|602|677|688|820|860|868|928|940|944|953|960|970|1021|1054|1236|1316|1435|1437|1514|1840|1907|1958|2000|2151|2185|2316|2355|2697|2737|3146|3280|3383|3394|3566|3570|3586|3593|3600|3601|3676|3690|3694|3696|3717|3815|3902|3937|3981|4088|4189|4193|4242|4254|4297|4478|4627|4783|4853|5028|5087|5154|5295|5327|5359|5478|5530|5579|5896|5912|5971|6338|6352|6461|6482|6556|6670|6688|6693|6714|…	ADORA2A|ADORA2B|ADRA2A|ANXA1|BCL3|ZFP36L1|KLF5|CAMP|RUNX2|CBLB|CD9|CD28|TNFSF8|ENTPD1|CD44|CD70|CDK6|CEBPG|CCR7|KLF6|CSF1|CSF2|CTSL|DTX1|EDN2|EGR1|ELF4|F2RL2|PTK2B|FLNA|FOSL2|GJA1|GLI3|HMGB1|HES1|ICAM1|IRF8|IL4R|IL6R|IL10|IL12B|IL15|IL15RA|ITGA4|ITGB3|ITGB6|ITGB8|JAK2|KIT|LAG3|LCP2|LIG4|SMAD3|DNAJB9|MDM2|MFNG|KITLG|KMT2A|MSN|MYH9|NFIL3|NOTCH2|P2RY1|PBX1|PDGFA|PIK3R1|PLAT|PLSCR1|PPIA|PPP3CA|PRKCB|…	-23	MyList
Reactome Gene Sets	6	R-HSA-1280215	Cytokine Signaling in Immune system		-26	2.5	13	30337	786	2355	154	6.5	0.51	240|301|330|759|817|836|944|948|960|970|983|1026|1278|1435|1437|1660|1846|1848|1901|1958|2162|2178|2185|2308|2309|2316|2335|2353|2688|2887|2889|3146|3162|3181|3320|3383|3394|3455|3551|3552|3557|3563|3566|3567|3568|3570|3586|3588|3593|3597|3600|3601|3603|3656|3664|3667|3717|3725|3839|3911|4088|4092|4128|4205|4261|4318|4478|4502|4507|4600|4609|4790|4792|4843|4982|5292|5295|5451|5478|5495|5515|5519|…	ALOX5|ANXA1|BIRC3|CA1|CAMK2D|CASP3|TNFSF8|CD36|CD44|CD70|CDK1|CDKN1A|COL1A2|CSF1|CSF2|DHX9|DUSP4|DUSP6|S1PR1|EGR1|F13A1|FANCE|PTK2B|FOXO1|FOXO3|FLNA|FN1|FOS|GH1|GRB10|RAPGEF1|HMGB1|HMOX1|HNRNPA2B1|HSP90AA1|ICAM1|IRF8|IFNAR2|IKBKB|IL1A|IL1RN|IL3RA|IL4R|IL5|IL5RA|IL6R|IL10|IL10RB|IL12B|IL13RA1|IL15|IL15RA|IL16|IRAK2|IRF6|IRS1|JAK2|JUN|KPNA3|LAMA5|SMAD3|SMAD7|MAOA|MEF2A|CIITA|MMP9|MSN|MT2A|MTAP|MX2|…	-23	MyList
Reactome Gene Sets	6	R-HSA-449147	Signaling by Interleukins		-26	3.1	13	30337	473	2355	112	4.8	0.44	240|301|759|836|948|1026|1278|1435|1437|1846|1848|1901|2162|2185|2308|2309|2335|2353|2889|3146|3162|3181|3320|3383|3551|3552|3557|3563|3566|3567|3568|3570|3586|3588|3593|3597|3600|3601|3603|3656|3667|3717|3725|3911|4088|4128|4205|4318|4478|4507|4609|4790|4792|4843|5292|5295|5451|5478|5515|5519|5606|5608|5687|5695|5708|5724|5743|5781|5783|5803|5896|5908|6196|6347|6352|6382|6624|6772|6775|6777|6850…	ALOX5|ANXA1|CA1|CASP3|CD36|CDKN1A|COL1A2|CSF1|CSF2|DUSP4|DUSP6|S1PR1|F13A1|PTK2B|FOXO1|FOXO3|FN1|FOS|RAPGEF1|HMGB1|HMOX1|HNRNPA2B1|HSP90AA1|ICAM1|IKBKB|IL1A|IL1RN|IL3RA|IL4R|IL5|IL5RA|IL6R|IL10|IL10RB|IL12B|IL13RA1|IL15|IL15RA|IL16|IRAK2|IRS1|JAK2|JUN|LAMA5|SMAD3|MAOA|MEF2A|MMP9|MSN|MTAP|MYC|NFKB1|NFKBIA|NOS2|PIM1|PIK3R1|POU2F1|PPIA|PPP2CA|PPP2R1B|MAP2K3|MAP2K6|PSMA6|PSMB7|PSMD2|PTAFR|PTGS2|PTPN1…	-23	MyList
GO Biological Processes	19	GO:0043408	regulation of MAPK cascade	19_GO:0050896 response to stimulus	-25	2.7	12	30337	661	2355	136	5.8	0.48	59|116|134|150|153|242|467|652|948|960|1000|1236|1490|1601|1647|1843|1846|1847|1848|1850|2122|2185|2192|2218|2246|2251|2252|2260|2263|2308|2321|2335|2641|2651|2688|2898|3084|3146|3357|3375|3383|3486|3491|3552|3624|3672|3690|3717|3791|3814|3815|4609|4653|4853|4878|5028|5149|5151|5154|5478|5606|5607|5608|5781|5908|5911|6503|6688|6714|6764|6850|7042|7066|7422|7430|7444|7498|8324|8482|8685|8767|8817|…	ACTA2|ADCYAP1|ADORA1|ADRA2A|ADRB1|ALOX12B|ATF3|BMP4|CD36|CD44|CDH2|CCR7|CCN2|DAB2|GADD45A|DUSP1|DUSP4|DUSP5|DUSP6|DUSP8|MECOM|PTK2B|FBLN1|FKTN|FGF1|FGF6|FGF7|FGFR1|FGFR2|FOXO1|FLT1|FN1|GCG|GCNT2|GH1|GRIK2|NRG1|HMGB1|HTR2B|IAPP|ICAM1|IGFBP3|CCN1|IL1A|INHBA|ITGA1|ITGB3|JAK2|KDR|KISS1|KIT|MYC|MYOC|NOTCH2|NPPA|P2RY1|PDE6H|PDE8A|PDGFA|PPIA|MAP2K3|MAP2K5|MAP2K6|PTPN11|RAP1B|RAP2A|SLA|SPI1|SRC|DENND2B|S…	-22	MyList
GO Biological Processes	19	GO:0001944	vasculature development	19_GO:0032502 developmental process	-25	2.8	12	30337	554	2355	121	5.1	0.45	59|182|196|290|338|639|652|677|688|800|1000|1278|1490|1545|1649|1747|1901|1907|1958|1959|1960|2004|2069|2138|2185|2246|2251|2260|2263|2296|2307|2308|2316|2321|2335|2549|2697|2737|3162|3280|3491|3685|3690|3696|3791|3949|4092|4193|4240|4627|4638|4804|4814|4824|4853|4856|4880|5054|5154|5629|5743|5787|5921|6092|6347|6461|6505|6850|6886|6943|7042|7045|7046|7070|7101|7127|7422|7481|7763|7837|7855|8613|…	ACTA2|JAG1|AHR|ANPEP|APOB|PRDM1|BMP4|ZFP36L1|KLF5|CALD1|CDH2|COL1A2|CCN2|CYP1B1|DDIT3|DLX3|S1PR1|EDN2|EGR1|EGR2|EGR3|ELK3|EREG|EYA1|PTK2B|FGF1|FGF6|FGFR1|FGFR2|FOXC1|FOXS1|FOXO1|FLNA|FLT1|FN1|GAB1|GJA1|GLI3|HMOX1|HES1|CCN1|ITGAV|ITGB3|ITGB8|KDR|LDLR|SMAD7|MDM2|MFGE8|MYH9|MYLK|NGFR|NINJ1|NKX3-1|NOTCH2|CCN3|NPPC|SERPINE1|PDGFA|PROX1|PTGS2|PTPRB|RASA1|ROBO2|CCL2|SHB|SLC1A1|SYK|TAL1|TCF21|TGFB2|TGFBI…	-22	MyList
KEGG Pathway	24	hsa05200	Pathways in cancer		-25	2.9	13	30337	533	2355	118	5	0.45	107|114|182|238|330|369|624|652|810|817|836|840|861|894|1021|1026|1029|1030|1164|1647|1855|1871|2099|2100|2122|2246|2251|2252|2260|2263|2308|2335|2353|2736|2737|2776|2940|3162|3280|3320|3455|3551|3563|3566|3567|3568|3570|3593|3597|3600|3601|3655|3685|3717|3725|3815|3909|3910|3911|3915|4088|4149|4193|4233|4254|4258|4318|4609|4780|4790|4792|4824|4843|4853|5154|5292|5295|5337|5366|5579|5732|5743|638…	ADCY1|ADCY8|JAG1|ALK|BIRC3|ARAF|BDKRB2|BMP4|CALML3|CAMK2D|CASP3|CASP7|RUNX1|CCND2|CDK6|CDKN1A|CDKN2A|CDKN2B|CKS2|GADD45A|DVL1|E2F3|ESR1|ESR2|MECOM|FGF1|FGF6|FGF7|FGFR1|FGFR2|FOXO1|FN1|FOS|GLI2|GLI3|GNAQ|GSTA3|HMOX1|HES1|HSP90AA1|IFNAR2|IKBKB|IL3RA|IL4R|IL5|IL5RA|IL6R|IL12B|IL13RA1|IL15|IL15RA|ITGA6|ITGAV|JAK2|JUN|KIT|LAMA3|LAMA4|LAMA5|LAMC1|SMAD3|MAX|MDM2|MET|KITLG|MGST2|MMP9|MYC|NFE2L2|NFKB1|NFK…	-22	MyList
GO Biological Processes	19	GO:0048729	tissue morphogenesis	19_GO:0032502 developmental process	-25	2.8	12	30337	572	2355	123	5.2	0.46	59|182|389|652|653|836|960|1301|1435|1747|1839|1855|1901|2099|2131|2132|2138|2139|2246|2252|2260|2263|2296|2316|2668|2697|2736|2737|2908|2926|3084|3280|3371|3488|3491|3586|3624|3670|3685|3690|3691|3791|3911|4070|4088|4092|4193|4233|4478|4488|4609|4638|4804|4824|4853|5087|5629|6092|6385|6664|6714|6886|6943|7042|7046|7053|7168|7422|7481|7852|7855|8091|8321|8521|8543|8828|8945|9095|9241|9314|9421|96…	ACTA2|JAG1|RHOC|BMP4|BMP5|CASP3|CD44|COL11A1|CSF1|DLX3|HBEGF|DVL1|S1PR1|ESR1|EXT1|EXT2|EYA1|EYA2|FGF1|FGF7|FGFR1|FGFR2|FOXC1|FLNA|GDNF|GJA1|GLI2|GLI3|NR3C1|GRSF1|NRG1|HES1|TNC|IGFBP5|CCN1|IL10|INHBA|ISL1|ITGAV|ITGB3|ITGB4|KDR|LAMA5|TACSTD2|SMAD3|SMAD7|MDM2|MET|MSN|MSX2|MYC|MYLK|NGFR|NKX3-1|NOTCH2|PBX1|PROX1|ROBO2|SDC4|SOX11|SRC|TAL1|TCF21|TGFB2|TGFBR1|TGM3|TPM1|VEGFA|WNT11|CXCR4|FZD5|HMGA2|FZD1|G…	-22	MyList
GO Biological Processes	19	GO:0001568	blood vessel development	19_GO:0032502 developmental process	-24	2.8	12	30337	533	2355	117	5	0.45	59|182|196|290|338|639|652|677|688|800|1000|1278|1490|1545|1649|1747|1901|1907|1958|1959|1960|2004|2069|2138|2185|2246|2251|2260|2263|2296|2307|2308|2316|2321|2335|2549|2697|2737|3162|3280|3491|3685|3690|3696|3791|3949|4092|4193|4240|4627|4638|4804|4814|4824|4853|4856|4880|5054|5154|5629|5743|5787|5921|6092|6347|6461|6505|6850|6886|6943|7042|7045|7046|7070|7101|7127|7422|7481|7837|7855|8613|8817|…	ACTA2|JAG1|AHR|ANPEP|APOB|PRDM1|BMP4|ZFP36L1|KLF5|CALD1|CDH2|COL1A2|CCN2|CYP1B1|DDIT3|DLX3|S1PR1|EDN2|EGR1|EGR2|EGR3|ELK3|EREG|EYA1|PTK2B|FGF1|FGF6|FGFR1|FGFR2|FOXC1|FOXS1|FOXO1|FLNA|FLT1|FN1|GAB1|GJA1|GLI3|HMOX1|HES1|CCN1|ITGAV|ITGB3|ITGB8|KDR|LDLR|SMAD7|MDM2|MFGE8|MYH9|MYLK|NGFR|NINJ1|NKX3-1|NOTCH2|CCN3|NPPC|SERPINE1|PDGFA|PROX1|PTGS2|PTPRB|RASA1|ROBO2|CCL2|SHB|SLC1A1|SYK|TAL1|TCF21|TGFB2|TGFBI…	-21	MyList
GO Biological Processes	19	GO:0045937	positive regulation of phosphate metabolic process	19_GO:0048518 positive regulation of biological process	-24	2.5	12	30337	693	2355	137	5.8	0.48	114|116|134|150|238|369|652|718|820|894|948|960|1026|1236|1392|1435|1437|1601|1826|1839|1855|1946|2011|2069|2074|2185|2246|2251|2252|2260|2263|2321|2641|2688|3084|3280|3320|3357|3491|3567|3570|3593|3600|3624|3655|3670|3672|3690|3717|3791|3815|3937|3973|4233|4254|4318|4593|4803|4824|4842|4843|4923|5028|5154|5478|5515|5606|5607|5608|5629|5724|5743|5781|5911|5912|6352|6556|6693|6714|6850|7042|7066|7…	ADCY8|ADCYAP1|ADORA1|ADRA2A|ALK|ARAF|BMP4|C3|CAMP|CCND2|CD36|CD44|CDKN1A|CCR7|CRH|CSF1|CSF2|DAB2|DSCAM|HBEGF|DVL1|EFNA5|MARK2|EREG|ERCC6|PTK2B|FGF1|FGF6|FGF7|FGFR1|FGFR2|FLT1|GCG|GH1|NRG1|HES1|HSP90AA1|HTR2B|CCN1|IL5|IL6R|IL12B|IL15|INHBA|ITGA6|ISL1|ITGA1|ITGB3|JAK2|KDR|KIT|LCP2|LHCGR|MET|KITLG|MMP9|MUSK|NGF|NKX3-1|NOS1|NOS2|NTSR1|P2RY1|PDGFA|PPIA|PPP2CA|MAP2K3|MAP2K5|MAP2K6|PROX1|PTAFR|PTGS2|PTP…	-21	MyList
GO Biological Processes	19	GO:0010562	positive regulation of phosphorus metabolic process	19_GO:0048518 positive regulation of biological process	-24	2.5	12	30337	693	2355	137	5.8	0.48	114|116|134|150|238|369|652|718|820|894|948|960|1026|1236|1392|1435|1437|1601|1826|1839|1855|1946|2011|2069|2074|2185|2246|2251|2252|2260|2263|2321|2641|2688|3084|3280|3320|3357|3491|3567|3570|3593|3600|3624|3655|3670|3672|3690|3717|3791|3815|3937|3973|4233|4254|4318|4593|4803|4824|4842|4843|4923|5028|5154|5478|5515|5606|5607|5608|5629|5724|5743|5781|5911|5912|6352|6556|6693|6714|6850|7042|7066|7…	ADCY8|ADCYAP1|ADORA1|ADRA2A|ALK|ARAF|BMP4|C3|CAMP|CCND2|CD36|CD44|CDKN1A|CCR7|CRH|CSF1|CSF2|DAB2|DSCAM|HBEGF|DVL1|EFNA5|MARK2|EREG|ERCC6|PTK2B|FGF1|FGF6|FGF7|FGFR1|FGFR2|FLT1|GCG|GH1|NRG1|HES1|HSP90AA1|HTR2B|CCN1|IL5|IL6R|IL12B|IL15|INHBA|ITGA6|ISL1|ITGA1|ITGB3|JAK2|KDR|KIT|LCP2|LHCGR|MET|KITLG|MMP9|MUSK|NGF|NKX3-1|NOS1|NOS2|NTSR1|P2RY1|PDGFA|PPIA|PPP2CA|MAP2K3|MAP2K5|MAP2K6|PROX1|PTAFR|PTGS2|PTP…	-21	MyList
GO Biological Processes	19	GO:0031175	neuron projection development	19_GO:0032502 developmental process	-24	2.5	12	30337	694	2355	137	5.8	0.48	107|116|135|288|378|473|474|575|836|1009|1268|1272|1600|1719|1826|1855|1907|1946|1952|1959|2011|2042|2044|2074|2115|2131|2185|2260|2263|2668|2736|2737|3146|3280|3371|3670|3672|3676|3717|3736|3800|3897|4205|4548|4653|4681|4756|4760|4781|4803|4804|4852|4853|5530|5764|5781|5800|5803|5818|6092|6277|6385|6387|6446|6456|6900|7101|7204|7422|7431|7465|7832|8239|8440|8482|8522|8543|8766|8826|8828|8997|920…	ADCY1|ADCYAP1|ADORA2A|ANK3|ARF4|RERE|ATOH1|ADGRB1|CASP3|CDH11|CNR1|CNTN1|DAB1|DHFR|DSCAM|DVL1|EDN2|EFNA5|CELSR2|EGR2|MARK2|EPHA3|EPHA5|ERCC6|ETV1|EXT1|PTK2B|FGFR1|FGFR2|GDNF|GLI2|GLI3|HMGB1|HES1|TNC|ISL1|ITGA1|ITGA4|JAK2|KCNA1|KIF5C|L1CAM|MEF2A|MTR|MYOC|NBL1|NEO1|NEUROD1|NFIB|NGF|NGFR|NPY|NOTCH2|PPP3CA|PTN|PTPN11|PTPRO|PTPRZ1|NECTIN1|ROBO2|S100A6|SDC4|CXCL12|SGK1|SH3GL2|CNTN2|NR2E1|TRIO|VEGFA|VIM…	-21	MyList
GO Biological Processes	19	GO:0042327	positive regulation of phosphorylation	19_GO:0048518 positive regulation of biological process	-24	2.6	12	30337	614	2355	126	5.4	0.46	114|116|150|238|369|652|718|820|894|948|960|1026|1236|1392|1435|1437|1601|1826|1839|1855|1946|2011|2069|2074|2185|2246|2251|2252|2260|2263|2321|2641|2688|3084|3280|3320|3357|3491|3567|3570|3593|3600|3624|3655|3670|3690|3717|3791|3815|3937|4233|4254|4318|4593|4803|4824|4842|5028|5154|5478|5515|5606|5607|5608|5629|5743|5781|5911|5912|6352|6556|6693|6714|6850|7042|7066|7295|7422|8091|8313|8321|8324|…	ADCY8|ADCYAP1|ADRA2A|ALK|ARAF|BMP4|C3|CAMP|CCND2|CD36|CD44|CDKN1A|CCR7|CRH|CSF1|CSF2|DAB2|DSCAM|HBEGF|DVL1|EFNA5|MARK2|EREG|ERCC6|PTK2B|FGF1|FGF6|FGF7|FGFR1|FGFR2|FLT1|GCG|GH1|NRG1|HES1|HSP90AA1|HTR2B|CCN1|IL5|IL6R|IL12B|IL15|INHBA|ITGA6|ISL1|ITGB3|JAK2|KDR|KIT|LCP2|MET|KITLG|MMP9|MUSK|NGF|NKX3-1|NOS1|P2RY1|PDGFA|PPIA|PPP2CA|MAP2K3|MAP2K5|MAP2K6|PROX1|PTGS2|PTPN11|RAP2A|RAP2B|CCL5|SLC11A1|SPN|SRC…	-20	MyList
GO Biological Processes	19	GO:0061061	muscle structure development	19_GO:0032502 developmental process	-23	2.8	12	30337	524	2355	114	4.8	0.44	182|445|467|575|652|688|779|836|840|928|983|1000|1106|1134|1301|1674|1839|1841|1901|1958|1959|1960|2006|2115|2218|2251|2263|2274|2296|2353|3020|3021|3084|3131|3280|3344|3488|3670|3880|3911|4092|4205|4534|4627|4638|4756|4814|4842|4892|5077|5530|5629|6272|6382|6664|6717|6943|7042|7046|7111|7140|7168|7402|7422|7832|8110|8321|8572|8837|9172|9215|9241|9421|9444|9750|10370|10409|11155|23028|23345|23493…	JAG1|ASS1|ATF3|ADGRB1|BMP4|KLF5|CACNA1S|CASP3|CASP7|CD9|CDK1|CDH2|CHD2|CHRNA1|COL11A1|DES|HBEGF|DTYMK|S1PR1|EGR1|EGR2|EGR3|ELN|ETV1|FKTN|FGF6|FGFR2|FHL2|FOXC1|FOS|H3-3A|H3-3B|NRG1|HLF|HES1|FOXN2|IGFBP5|ISL1|KRT19|LAMA5|SMAD7|MEF2A|MTM1|MYH9|MYLK|NEO1|NINJ1|NOS1|NRAP|PAX3|PPP3CA|PROX1|SORT1|SDC1|SOX11|SRI|TCF21|TGFB2|TGFBR1|TMOD1|TNNT3|TPM1|UTRN|VEGFA|BTG2|DPF3|FZD1|PDLIM4|CFLAR|MYOM2|LARGE1|NOG|H…	-20	MyList
GO Biological Processes	19	GO:0045785	positive regulation of cell adhesion	19_GO:0048518 positive regulation of biological process	-23	2.9	12	30337	489	2355	109	4.6	0.43	240|288|301|335|861|864|940|948|960|970|1021|1236|1435|1601|1960|2185|2309|2316|2335|2651|2736|2737|3146|3280|3491|3552|3566|3586|3593|3600|3655|3676|3685|3690|3717|3791|3915|4088|4092|4254|4301|4651|4653|4811|5530|5724|5781|5896|6251|6281|6347|6352|6385|6387|6461|6595|6693|6714|6777|6850|7042|7070|7168|7297|7402|7409|7422|8013|8440|8613|8631|8740|8767|8808|8995|9308|9435|9655|10125|10164|10370|1…	ALOX5|ANK3|ANXA1|APOA1|RUNX1|RUNX3|CD28|CD36|CD44|CD70|CDK6|CCR7|CSF1|DAB2|EGR3|PTK2B|FOXO3|FLNA|FN1|GCNT2|GLI2|GLI3|HMGB1|HES1|CCN1|IL1A|IL4R|IL10|IL12B|IL15|ITGA6|ITGA4|ITGAV|ITGB3|JAK2|KDR|LAMC1|SMAD3|SMAD7|KITLG|AFDN|MYO10|MYOC|NID1|PPP3CA|PTAFR|PTPN11|RAG1|RSU1|S100A10|CCL2|CCL5|SDC4|CXCL12|SHB|SMARCA2|SPN|SRC|STAT5B|SYK|TGFB2|THY1|TPM1|TYK2|UTRN|VAV1|VEGFA|NR4A3|NCK2|PLPP3|SKAP1|TNFSF14|RIP…	-20	MyList
Reactome Gene Sets	6	R-HSA-9006934	Signaling by Receptor Tyrosine Kinases		-23	2.8	12	30337	534	2355	115	4.9	0.44	116|135|238|527|639|1111|1213|1278|1297|1301|1786|1839|1846|1848|1958|1959|1960|2069|2099|2185|2241|2246|2251|2252|2260|2263|2321|2335|2353|2549|2887|2889|2963|3084|3320|3667|3685|3690|3717|3791|3815|3909|3910|3911|3915|4205|4233|4254|4318|4609|4689|4803|5154|5295|5327|5515|5519|5579|5607|5664|5764|5781|5800|5803|5908|5921|6196|6387|6446|6456|6461|6714|6772|6777|7166|7409|7422|8440|8471|8660|8817…	ADCYAP1|ADORA2A|ALK|ATP6V0C|PRDM1|CHEK1|CLTC|COL1A2|COL9A1|COL11A1|DNMT1|HBEGF|DUSP4|DUSP6|EGR1|EGR2|EGR3|EREG|ESR1|PTK2B|FER|FGF1|FGF6|FGF7|FGFR1|FGFR2|FLT1|FN1|FOS|GAB1|GRB10|RAPGEF1|GTF2F2|NRG1|HSP90AA1|IRS1|ITGAV|ITGB3|JAK2|KDR|KIT|LAMA3|LAMA4|LAMA5|LAMC1|MEF2A|MET|KITLG|MMP9|MYC|NCF4|NGF|PDGFA|PIK3R1|PLAT|PPP2CA|PPP2R1B|PRKCB|MAP2K5|PSEN2|PTN|PTPN11|PTPRO|PTPRZ1|RAP1B|RASA1|RPS6KA2|CXCL12|SG…	-20	MyList
GO Biological Processes	19	GO:0001934	positive regulation of protein phosphorylation	19_GO:0048518 positive regulation of biological process	-23	2.7	12	30337	569	2355	119	5.1	0.45	114|116|150|369|652|718|820|894|948|960|1026|1236|1392|1435|1437|1601|1839|1855|1946|2011|2069|2074|2185|2246|2251|2252|2260|2321|2641|2688|3084|3280|3320|3357|3491|3567|3570|3593|3600|3624|3670|3690|3717|3791|3815|3937|4254|4318|4593|4803|4824|4842|5028|5154|5478|5515|5606|5607|5608|5629|5743|5781|5911|5912|6352|6556|6693|6714|6850|7042|7066|7295|7422|8091|8313|8321|8482|8613|8685|8767|8817|8826…	ADCY8|ADCYAP1|ADRA2A|ARAF|BMP4|C3|CAMP|CCND2|CD36|CD44|CDKN1A|CCR7|CRH|CSF1|CSF2|DAB2|HBEGF|DVL1|EFNA5|MARK2|EREG|ERCC6|PTK2B|FGF1|FGF6|FGF7|FGFR1|FLT1|GCG|GH1|NRG1|HES1|HSP90AA1|HTR2B|CCN1|IL5|IL6R|IL12B|IL15|INHBA|ISL1|ITGB3|JAK2|KDR|KIT|LCP2|KITLG|MMP9|MUSK|NGF|NKX3-1|NOS1|P2RY1|PDGFA|PPIA|PPP2CA|MAP2K3|MAP2K5|MAP2K6|PROX1|PTGS2|PTPN11|RAP2A|RAP2B|CCL5|SLC11A1|SPN|SRC|SYK|TGFB2|THPO|TXN|VEGFA|…	-20	MyList
GO Biological Processes	19	GO:0050865	regulation of cell activation	19_GO:0032501 multicellular organismal process	-23	2.6	12	30337	639	2355	128	5.4	0.47	59|135|196|301|639|652|677|836|861|864|868|928|940|944|970|1026|1029|1236|1268|1269|1840|1960|2177|2241|2309|2316|2335|2736|2737|2776|2814|2815|3146|3280|3552|3566|3567|3586|3593|3600|3601|3624|3717|3823|3902|3949|3958|4092|4254|5133|5154|5321|5359|5530|5781|5896|6347|6352|6385|6461|6595|6664|6688|6693|6714|6777|6850|7070|7128|7297|7409|8013|8379|8440|8543|8660|8740|8767|8808|8995|9306|9308|9655|…	ACTA2|ADORA2A|AHR|ANXA1|PRDM1|BMP4|ZFP36L1|CASP3|RUNX1|RUNX3|CBLB|CD9|CD28|TNFSF8|CD70|CDKN1A|CDKN2A|CCR7|CNR1|CNR2|DTX1|EGR3|FANCD2|FER|FOXO3|FLNA|FN1|GLI2|GLI3|GNAQ|GP5|GP9|HMGB1|HES1|IL1A|IL4R|IL5|IL10|IL12B|IL15|IL15RA|INHBA|JAK2|KLRC3|LAG3|LDLR|LGALS3|SMAD7|KITLG|PDCD1|PDGFA|PLA2G4A|PLSCR1|PPP3CA|PTPN11|RAG1|CCL2|CCL5|SDC4|SHB|SMARCA2|SOX11|SPI1|SPN|SRC|STAT5B|SYK|THY1|TNFAIP3|TYK2|VAV1|NR4A…	-20	MyList
Reactome Gene Sets	6	R-HSA-5663202	Diseases of signal transduction by growth factor receptors and second messengers		-23	2.9	12	30337	464	2355	104	4.4	0.42	182|238|369|817|940|1026|1213|1786|1839|1848|1850|2069|2099|2100|2120|2246|2251|2252|2260|2263|2308|2309|2335|2549|2803|2963|3084|3280|3320|3586|3667|3690|3717|3725|3791|3815|3831|4008|4088|4193|4233|4254|4478|4609|4627|5154|5292|5295|5495|5515|5519|5664|5687|5695|5708|5781|5903|5908|6400|6714|6772|6777|6907|7046|7297|7409|7450|7855|7979|8660|8805|8817|8826|8844|8878|9365|9444|9451|9734|9759|1000…	JAG1|ALK|ARAF|CAMK2D|CD28|CDKN1A|CLTC|DNMT1|HBEGF|DUSP6|DUSP8|EREG|ESR1|ESR2|ETV6|FGF1|FGF6|FGF7|FGFR1|FGFR2|FOXO1|FOXO3|FN1|GAB1|GOLGA4|GTF2F2|NRG1|HES1|HSP90AA1|IL10|IRS1|ITGB3|JAK2|JUN|KDR|KIT|KLC1|LMO7|SMAD3|MDM2|MET|KITLG|MSN|MYC|MYH9|PDGFA|PIM1|PIK3R1|PPM1B|PPP2CA|PPP2R1B|PSEN2|PSMA6|PSMB7|PSMD2|PTPN11|RANBP2|RAP1B|SEL1L|SRC|STAT1|STAT5B|TBL1X|TGFBR1|TYK2|VAV1|VWF|FZD5|SEM1|IRS2|TRIM24|FGF1…	-20	MyList
Hallmark Gene Sets	23	M5932	HALLMARK INFLAMMATORY RESPONSE		-22	4.1	13	30337	200	2355	63	2.7	0.33	136|196|970|1026|1236|1316|1318|1435|1839|2069|3269|3383|3552|3566|3586|3593|3600|3601|3624|3656|3690|3696|3937|3949|4061|4233|4609|4790|4792|5054|5099|5142|5724|5732|5791|5817|5996|6347|6352|6373|6506|6717|7130|7832|7855|8685|8743|8767|8807|9180|9435|9966|10125|10507|10630|23166|23533|27032|60675|64127|131566|166929|255488	ADORA2B|AHR|CD70|CDKN1A|CCR7|KLF6|SLC31A2|CSF1|HBEGF|EREG|HRH1|ICAM1|IL1A|IL4R|IL10|IL12B|IL15|IL15RA|INHBA|IRAK2|ITGB3|ITGB8|LCP2|LDLR|LY6E|MET|MYC|NFKB1|NFKBIA|SERPINE1|PCDH7|PDE4B|PTAFR|PTGER2|PTPRE|PVR|RGS1|CCL2|CCL5|CXCL11|SLC1A2|SRI|TNFAIP6|BTG2|FZD5|MARCO|TNFSF10|RIPK2|IL18RAP|OSMR|CHST2|TNFSF15|RASGRP1|SEMA4D|PDPN|STAB1|PIK3R5|ATP2C1|PROK2|NOD2|DCBLD2|SGMS2|RNF144B	-19	MyList
GO Biological Processes	19	GO:0030097	hemopoiesis	19_GO:0032502 developmental process	-22	2.5	11	30337	687	2355	132	5.6	0.47	119|182|211|301|602|652|677|836|860|861|864|940|944|1021|1030|1054|1106|1236|1316|1435|1437|1513|1514|1840|1958|2120|2122|2131|2185|2263|2316|2353|2355|2737|2814|2815|2908|3146|3375|3394|3566|3570|3586|3593|3600|3601|3624|3676|3694|3696|3717|3791|3815|3981|4189|4242|4254|4297|4318|4627|4783|4853|5087|5238|5295|5781|5803|5896|5971|6461|6482|6670|6688|6693|6714|6775|6777|6850|6886|7042|7066|7409|74…	ADD2|JAG1|ALAS1|ANXA1|BCL3|BMP4|ZFP36L1|CASP3|RUNX2|RUNX1|RUNX3|CD28|TNFSF8|CDK6|CDKN2B|CEBPG|CHD2|CCR7|KLF6|CSF1|CSF2|CTSK|CTSL|DTX1|EGR1|ETV6|MECOM|EXT1|PTK2B|FGFR2|FLNA|FOS|FOSL2|GLI3|GP5|GP9|NR3C1|HMGB1|IAPP|IRF8|IL4R|IL6R|IL10|IL12B|IL15|IL15RA|INHBA|ITGA4|ITGB6|ITGB8|JAK2|KDR|KIT|LIG4|DNAJB9|MFNG|KITLG|KMT2A|MMP9|MYH9|NFIL3|NOTCH2|PBX1|PGM3|PIK3R1|PTPN11|PTPRZ1|RAG1|RELB|SHB|ST3GAL1|SP3|SPI…	-19	MyList
GO Biological Processes	19	GO:0071345	cellular response to cytokine stimulus	19_GO:0050896 response to stimulus	-22	2.4	11	30337	737	2355	138	5.9	0.48	330|445|677|688|820|960|970|1236|1238|1435|1437|1513|1545|1660|1809|1840|1843|1907|1958|2069|2185|2241|2296|2309|2353|2494|2688|3099|3280|3309|3383|3394|3455|3551|3552|3563|3566|3567|3568|3570|3586|3588|3593|3597|3600|3601|3624|3656|3667|3676|3717|3815|4092|4502|4780|4783|4790|4792|4824|4843|5214|5292|5295|5781|5887|6346|6347|6352|6373|6374|6387|6428|6505|6688|6714|6772|6775|6777|6850|7066|7185|7…	BIRC3|ASS1|ZFP36L1|KLF5|CAMP|CD44|CD70|CCR7|ACKR2|CSF1|CSF2|CTSK|CYP1B1|DHX9|DPYSL3|DTX1|DUSP1|EDN2|EGR1|EREG|PTK2B|FER|FOXC1|FOXO3|FOS|NR5A2|GH1|HK2|HES1|HSPA5|ICAM1|IRF8|IFNAR2|IKBKB|IL1A|IL3RA|IL4R|IL5|IL5RA|IL6R|IL10|IL10RB|IL12B|IL13RA1|IL15|IL15RA|INHBA|IRAK2|IRS1|ITGA4|JAK2|KIT|SMAD7|MT2A|NFE2L2|NFIL3|NFKB1|NFKBIA|NKX3-1|NOS2|PFKP|PIM1|PIK3R1|PTPN11|RAD23B|CCL1|CCL2|CCL5|CXCL11|CXCL5|CXCL1…	-19	MyList
GO Biological Processes	19	GO:0040017	positive regulation of locomotion	19_GO:0040011 locomotion	-22	2.5	11	30337	637	2355	125	5.3	0.46	59|150|301|389|652|1236|1435|1437|1545|1601|1826|1839|1901|1907|2185|2241|2246|2252|2260|2316|2321|2335|2549|2651|3146|3162|3309|3383|3488|3491|3552|3570|3603|3655|3676|3685|3690|3717|3791|3815|3958|4088|4193|4233|4254|4318|4638|4653|4780|5054|5154|5295|5328|5530|5606|5629|5724|5743|5764|6346|6347|6352|6387|6693|6714|6865|7042|7046|7070|7130|7422|7852|8013|8482|8613|8660|8740|8766|8817|8828|8840|…	ACTA2|ADRA2A|ANXA1|RHOC|BMP4|CCR7|CSF1|CSF2|CYP1B1|DAB2|DSCAM|HBEGF|S1PR1|EDN2|PTK2B|FER|FGF1|FGF7|FGFR1|FLNA|FLT1|FN1|GAB1|GCNT2|HMGB1|HMOX1|HSPA5|ICAM1|IGFBP5|CCN1|IL1A|IL6R|IL16|ITGA6|ITGA4|ITGAV|ITGB3|JAK2|KDR|KIT|LGALS3|SMAD3|MDM2|MET|KITLG|MMP9|MYLK|MYOC|NFE2L2|SERPINE1|PDGFA|PIK3R1|PLAU|PPP3CA|MAP2K3|PROX1|PTAFR|PTGS2|PTN|CCL1|CCL2|CCL5|CXCL12|SPN|SRC|TACR2|TGFB2|TGFBR1|THY1|TNFAIP6|VEGFA|…	-19	MyList
GO Biological Processes	19	GO:0070848	response to growth factor	19_GO:0050896 response to stimulus	-22	2.7	11	30337	522	2355	110	4.7	0.43	59|301|652|653|677|836|860|864|960|1030|1278|1490|1513|1601|1649|1747|1841|1848|1915|1958|1960|2131|2132|2241|2246|2251|2252|2260|2263|2296|2309|2321|2353|2530|2549|2651|2889|2908|3280|3371|3586|3690|3694|3696|3725|3747|3791|4088|4092|4193|4297|4488|4609|4774|4803|4804|4842|4853|5028|5151|5494|5606|5607|5781|5909|6272|6347|6352|6456|6714|6777|7042|7046|7050|7422|7791|8239|8817|8826|8828|8837|9076…	ACTA2|ANXA1|BMP4|BMP5|ZFP36L1|CASP3|RUNX2|RUNX3|CD44|CDKN2B|COL1A2|CCN2|CTSK|DAB2|DDIT3|DLX3|DTYMK|DUSP6|EEF1A1|EGR1|EGR3|EXT1|EXT2|FER|FGF1|FGF6|FGF7|FGFR1|FGFR2|FOXC1|FOXO3|FLT1|FOS|FUT8|GAB1|GCNT2|RAPGEF1|NR3C1|HES1|TNC|IL10|ITGB3|ITGB6|ITGB8|JUN|KCNC2|KDR|SMAD3|SMAD7|MDM2|KMT2A|MSX2|MYC|NFIA|NGF|NGFR|NOS1|NOTCH2|P2RY1|PDE8A|PPM1A|MAP2K3|MAP2K5|PTPN11|RAP1GAP|SORT1|CCL2|CCL5|SH3GL2|SRC|STAT5B|…	-19	MyList
GO Biological Processes	19	GO:2000147	positive regulation of cell motility	19_GO:0040011 locomotion	-21	2.5	11	30337	623	2355	123	5.2	0.46	59|150|301|389|652|1236|1435|1437|1545|1601|1839|1901|1907|2185|2241|2246|2252|2260|2316|2321|2335|2549|2651|3146|3162|3309|3383|3488|3491|3552|3570|3655|3676|3685|3690|3717|3791|3815|3958|4088|4193|4233|4254|4318|4638|4653|4780|5054|5154|5295|5328|5530|5606|5629|5724|5743|5764|6346|6347|6352|6387|6693|6714|6865|7042|7046|7070|7130|7422|7852|8013|8482|8613|8660|8740|8766|8817|8828|8840|8995|9076|…	ACTA2|ADRA2A|ANXA1|RHOC|BMP4|CCR7|CSF1|CSF2|CYP1B1|DAB2|HBEGF|S1PR1|EDN2|PTK2B|FER|FGF1|FGF7|FGFR1|FLNA|FLT1|FN1|GAB1|GCNT2|HMGB1|HMOX1|HSPA5|ICAM1|IGFBP5|CCN1|IL1A|IL6R|ITGA6|ITGA4|ITGAV|ITGB3|JAK2|KDR|KIT|LGALS3|SMAD3|MDM2|MET|KITLG|MMP9|MYLK|MYOC|NFE2L2|SERPINE1|PDGFA|PIK3R1|PLAU|PPP3CA|MAP2K3|PROX1|PTAFR|PTGS2|PTN|CCL1|CCL2|CCL5|CXCL12|SPN|SRC|TACR2|TGFB2|TGFBR1|THY1|TNFAIP6|VEGFA|CXCR4|NR4A3…	-19	MyList
GO Biological Processes	19	GO:0022407	regulation of cell-cell adhesion	19_GO:0050789 regulation of biological process	-21	2.7	11	30337	503	2355	107	4.5	0.43	135|182|240|288|301|335|445|652|836|861|864|868|928|940|960|970|1029|1236|1840|1946|1952|1960|2309|2651|2736|2737|3146|3280|3552|3557|3566|3586|3593|3600|3676|3717|3902|3958|4092|4254|4301|4651|5133|5530|5607|5724|5781|5896|6347|6352|6385|6387|6461|6595|6688|6693|6714|6777|6850|7070|7297|7409|7422|8013|8379|8440|8613|8631|8740|8767|8808|9306|9308|9314|9435|9655|9750|10125|10164|10370|10457|10630|…	ADORA2A|JAG1|ALOX5|ANK3|ANXA1|APOA1|ASS1|BMP4|CASP3|RUNX1|RUNX3|CBLB|CD9|CD28|CD44|CD70|CDKN2A|CCR7|DTX1|EFNA5|CELSR2|EGR3|FOXO3|GCNT2|GLI2|GLI3|HMGB1|HES1|IL1A|IL1RN|IL4R|IL10|IL12B|IL15|ITGA4|JAK2|LAG3|LGALS3|SMAD7|KITLG|AFDN|MYO10|PDCD1|PPP3CA|MAP2K5|PTAFR|PTPN11|RAG1|CCL2|CCL5|SDC4|CXCL12|SHB|SMARCA2|SPI1|SPN|SRC|STAT5B|SYK|THY1|TYK2|VAV1|VEGFA|NR4A3|MAD1L1|NCK2|PLPP3|SKAP1|TNFSF14|RIPK2|IL1R…	-19	MyList
GO Biological Processes	19	GO:0006954	inflammatory response	19_GO:0050896 response to stimulus	-21	2.6	11	30337	579	2355	117	5	0.45	107|114|134|135|240|301|445|624|718|836|839|948|960|1236|1238|1269|1392|1435|1660|1800|2131|2335|2353|2355|2908|3146|3162|3240|3269|3551|3552|3557|3566|3567|3568|3570|3586|3588|3656|3694|3717|3815|4780|4790|4814|4843|4853|5359|5606|5724|5732|5764|5966|5971|6279|6335|6338|6346|6347|6352|6373|6374|6556|6850|7128|7130|7852|8111|8452|8482|8767|8807|8808|9215|9252|9261|9435|9734|9759|9839|10125|10164|…	ADCY1|ADCY8|ADORA1|ADORA2A|ALOX5|ANXA1|ASS1|BDKRB2|C3|CASP3|CASP6|CD36|CD44|CCR7|ACKR2|CNR2|CRH|CSF1|DHX9|DPEP1|EXT1|FN1|FOS|FOSL2|NR3C1|HMGB1|HMOX1|HP|HRH1|IKBKB|IL1A|IL1RN|IL4R|IL5|IL5RA|IL6R|IL10|IL10RB|IRAK2|ITGB6|JAK2|KIT|NFE2L2|NFKB1|NINJ1|NOS2|NOTCH2|PLSCR1|MAP2K3|PTAFR|PTGER2|PTN|REL|RELB|S100A8|SCN9A|SCNN1B|CCL1|CCL2|CCL5|CXCL11|CXCL5|SLC11A1|SYK|TNFAIP3|TNFAIP6|CXCR4|GPR68|CUL3|SEMA7A|R…	-19	MyList
GO Biological Processes	19	GO:0048514	blood vessel morphogenesis	19_GO:0032502 developmental process	-21	2.9	12	30337	437	2355	98	4.2	0.41	182|290|338|639|652|677|688|800|1000|1490|1545|1901|1907|1960|2004|2069|2138|2185|2246|2251|2260|2263|2296|2316|2321|2335|2549|2697|3162|3280|3491|3685|3690|3696|3791|3949|4092|4240|4627|4638|4814|4853|4856|4880|5054|5154|5629|5743|5787|5921|6347|6461|6505|6850|6886|6943|7042|7045|7046|7070|7101|7127|7422|7481|7837|7855|8817|8828|9047|9241|9394|9421|9444|9451|10370|10413|10451|22846|23129|23493|2…	JAG1|ANPEP|APOB|PRDM1|BMP4|ZFP36L1|KLF5|CALD1|CDH2|CCN2|CYP1B1|S1PR1|EDN2|EGR3|ELK3|EREG|EYA1|PTK2B|FGF1|FGF6|FGFR1|FGFR2|FOXC1|FLNA|FLT1|FN1|GAB1|GJA1|HMOX1|HES1|CCN1|ITGAV|ITGB3|ITGB8|KDR|LDLR|SMAD7|MFGE8|MYH9|MYLK|NINJ1|NOTCH2|CCN3|NPPC|SERPINE1|PDGFA|PROX1|PTGS2|PTPRB|RASA1|CCL2|SHB|SLC1A1|SYK|TAL1|TCF21|TGFB2|TGFBI|TGFBR1|THY1|NR2E1|TNFAIP2|VEGFA|WNT11|PXDN|FZD5|FGF18|NRP2|SH2D2A|NOG|HS6ST1|…	-19	MyList
GO Biological Processes	19	GO:0007169	cell surface receptor protein tyrosine kinase signaling pathway	19_GO:0050896 response to stimulus	-21	2.9	12	30337	423	2355	96	4.1	0.41	238|624|640|836|1435|1490|1839|1946|2042|2044|2069|2131|2185|2241|2246|2251|2252|2260|2263|2296|2308|2321|2549|2668|2675|2688|2887|2888|2889|3084|3488|3667|3690|3717|3791|3815|3937|4233|4318|4593|4653|4803|4804|5154|5295|5327|5607|5781|5793|5921|6272|6714|6777|6850|7297|7409|7422|7763|8013|8440|8471|8660|8817|8826|8828|8997|9241|9261|9365|9451|9655|9693|9788|23294|23433|23767|23768|26228|26281|29…	ALK|BDKRB2|BLK|CASP3|CSF1|CCN2|HBEGF|EFNA5|EPHA3|EPHA5|EREG|EXT1|PTK2B|FER|FGF1|FGF6|FGF7|FGFR1|FGFR2|FOXC1|FOXO1|FLT1|GAB1|GDNF|GFRA2|GH1|GRB10|GRB14|RAPGEF1|NRG1|IGFBP5|IRS1|ITGB3|JAK2|KDR|KIT|LCP2|MET|MMP9|MUSK|MYOC|NGF|NGFR|PDGFA|PIK3R1|PLAT|MAP2K5|PTPN11|PTPRG|RASA1|SORT1|SRC|STAT5B|SYK|TYK2|VAV1|VEGFA|ZFAND5|NR4A3|NCK2|IRS4|IRS2|FGF18|IQGAP1|NRP2|KALRN|NOG|MAPKAPK2|KL|EIF2AK3|SOCS5|RAPGEF2|…	-19	MyList
GO Biological Processes	19	GO:0030335	positive regulation of cell migration	19_GO:0040011 locomotion	-21	2.6	11	30337	595	2355	119	5.1	0.45	59|150|301|389|652|1236|1435|1437|1545|1601|1839|1901|1907|2185|2241|2246|2252|2260|2316|2321|2335|2549|2651|3146|3162|3309|3383|3488|3491|3552|3570|3655|3676|3685|3690|3717|3791|3815|3958|4088|4193|4233|4254|4318|4638|4653|4780|5054|5154|5295|5328|5530|5606|5629|5724|5743|5764|6346|6347|6352|6387|6693|6714|7042|7046|7070|7130|7422|7852|8013|8482|8613|8660|8740|8766|8817|8828|8840|8995|9076|9510|…	ACTA2|ADRA2A|ANXA1|RHOC|BMP4|CCR7|CSF1|CSF2|CYP1B1|DAB2|HBEGF|S1PR1|EDN2|PTK2B|FER|FGF1|FGF7|FGFR1|FLNA|FLT1|FN1|GAB1|GCNT2|HMGB1|HMOX1|HSPA5|ICAM1|IGFBP5|CCN1|IL1A|IL6R|ITGA6|ITGA4|ITGAV|ITGB3|JAK2|KDR|KIT|LGALS3|SMAD3|MDM2|MET|KITLG|MMP9|MYLK|MYOC|NFE2L2|SERPINE1|PDGFA|PIK3R1|PLAU|PPP3CA|MAP2K3|PROX1|PTAFR|PTGS2|PTN|CCL1|CCL2|CCL5|CXCL12|SPN|SRC|TGFB2|TGFBR1|THY1|TNFAIP6|VEGFA|CXCR4|NR4A3|SEMA7…	-19	MyList
GO Biological Processes	19	GO:0002694	regulation of leukocyte activation	19_GO:0002376 immune system process	-21	2.6	11	30337	581	2355	117	5	0.45	135|196|301|639|652|677|836|861|864|868|940|944|970|1026|1029|1236|1268|1269|1840|1960|2177|2241|2309|2335|2736|2737|3146|3280|3552|3566|3567|3586|3593|3600|3601|3624|3717|3823|3902|3949|3958|4092|4254|5133|5321|5359|5530|5781|5896|6347|6352|6385|6461|6595|6664|6688|6693|6714|6777|6850|7070|7128|7297|7409|8013|8379|8440|8660|8740|8767|8808|8995|9306|9308|9655|9750|10125|10451|10457|10892|11221|11…	ADORA2A|AHR|ANXA1|PRDM1|BMP4|ZFP36L1|CASP3|RUNX1|RUNX3|CBLB|CD28|TNFSF8|CD70|CDKN1A|CDKN2A|CCR7|CNR1|CNR2|DTX1|EGR3|FANCD2|FER|FOXO3|FN1|GLI2|GLI3|HMGB1|HES1|IL1A|IL4R|IL5|IL10|IL12B|IL15|IL15RA|INHBA|JAK2|KLRC3|LAG3|LDLR|LGALS3|SMAD7|KITLG|PDCD1|PLA2G4A|PLSCR1|PPP3CA|PTPN11|RAG1|CCL2|CCL5|SDC4|SHB|SMARCA2|SOX11|SPI1|SPN|SRC|STAT5B|SYK|THY1|TNFAIP3|TYK2|VAV1|NR4A3|MAD1L1|NCK2|IRS2|TNFSF14|RIPK2|I…	-18	MyList
GO Biological Processes	19	GO:0000902	cell morphogenesis	19_GO:0032502 developmental process	-21	2.4	11	30337	687	2355	130	5.5	0.47	107|135|288|473|474|575|836|1000|1009|1016|1272|1600|1826|1855|1907|1946|1952|1959|2042|2044|2115|2131|2263|2316|2355|2668|2736|2737|3280|3670|3672|3676|3694|3800|3897|4205|4233|4627|4681|4756|4774|4781|4803|4804|4853|5530|5629|5764|5781|5800|5803|5818|6092|6277|6387|6446|6456|6507|6688|6886|6900|7042|7101|7204|7422|7465|8239|8452|8482|8522|8543|8826|8828|8997|9201|9241|9252|9334|9638|10129|10160…	ADCY1|ADORA2A|ANK3|RERE|ATOH1|ADGRB1|CASP3|CDH2|CDH11|CDH18|CNTN1|DAB1|DSCAM|DVL1|EDN2|EFNA5|CELSR2|EGR2|EPHA3|EPHA5|ETV1|EXT1|FGFR2|FLNA|FOSL2|GDNF|GLI2|GLI3|HES1|ISL1|ITGA1|ITGA4|ITGB6|KIF5C|L1CAM|MEF2A|MET|MYH9|NBL1|NEO1|NFIA|NFIB|NGF|NGFR|NOTCH2|PPP3CA|PROX1|PTN|PTPN11|PTPRO|PTPRZ1|NECTIN1|ROBO2|S100A6|CXCL12|SGK1|SH3GL2|SLC1A3|SPI1|TAL1|CNTN2|TGFB2|NR2E1|TRIO|VEGFA|WEE1|USP9X|CUL3|SEMA7A|GAS…	-18	MyList
GO Biological Processes	19	GO:0045321	leukocyte activation	19_GO:0002376 immune system process	-21	2.5	11	30337	604	2355	119	5.1	0.45	136|301|602|677|820|860|868|940|944|960|970|1021|1054|1236|1316|1435|1437|1514|1840|1907|1958|2000|2185|2355|2697|2737|3146|3280|3383|3394|3566|3570|3586|3593|3600|3601|3676|3694|3696|3717|3815|3902|3937|3981|4088|4189|4242|4254|4297|4478|4627|4783|4853|5087|5295|5530|5579|5896|5971|6338|6352|6461|6482|6556|6670|6688|6693|6775|6777|6850|7409|7855|8013|8324|8440|8740|8767|8807|8995|9047|9156|9308|…	ADORA2B|ANXA1|BCL3|ZFP36L1|CAMP|RUNX2|CBLB|CD28|TNFSF8|CD44|CD70|CDK6|CEBPG|CCR7|KLF6|CSF1|CSF2|CTSL|DTX1|EDN2|EGR1|ELF4|PTK2B|FOSL2|GJA1|GLI3|HMGB1|HES1|ICAM1|IRF8|IL4R|IL6R|IL10|IL12B|IL15|IL15RA|ITGA4|ITGB6|ITGB8|JAK2|KIT|LAG3|LCP2|LIG4|SMAD3|DNAJB9|MFNG|KITLG|KMT2A|MSN|MYH9|NFIL3|NOTCH2|PBX1|PIK3R1|PPP3CA|PRKCB|RAG1|RELB|SCNN1B|CCL5|SHB|ST3GAL1|SLC11A1|SP3|SPI1|SPN|STAT4|STAT5B|SYK|VAV1|FZD5|…	-18	MyList
GO Biological Processes	19	GO:0009611	response to wounding	19_GO:0050896 response to stimulus	-21	2.9	11	30337	431	2355	96	4.1	0.41	135|150|389|677|836|928|948|953|960|983|1026|1490|1649|1719|1809|1839|2004|2069|2131|2151|2162|2192|2246|2252|2316|2335|2776|2814|2815|3084|3162|3371|3491|3552|3685|3690|3691|3694|3717|3791|4088|4488|4548|4627|4774|4781|4853|4880|5028|5154|5327|5328|5359|5478|5530|5912|6385|6505|6506|6507|6556|6714|6850|7042|7046|7168|7409|7422|7450|8324|8613|8837|9066|9076|9162|9241|10413|10451|10544|10630|11093…	ADORA2A|ADRA2A|RHOC|ZFP36L1|CASP3|CD9|CD36|ENTPD1|CD44|CDK1|CDKN1A|CCN2|DDIT3|DHFR|DPYSL3|HBEGF|ELK3|EREG|EXT1|F2RL2|F13A1|FBLN1|FGF1|FGF7|FLNA|FN1|GNAQ|GP5|GP9|NRG1|HMOX1|TNC|CCN1|IL1A|ITGAV|ITGB3|ITGB4|ITGB6|JAK2|KDR|SMAD3|MSX2|MTR|MYH9|NFIA|NFIB|NOTCH2|NPPC|P2RY1|PDGFA|PLAT|PLAU|PLSCR1|PPIA|PPP3CA|RAP2B|SDC4|SLC1A1|SLC1A2|SLC1A3|SLC11A1|SRC|SYK|TGFB2|TGFBR1|TPM1|VAV1|VEGFA|VWF|FZD7|PLPP3|CFLAR…	-18	MyList
GO Biological Processes	19	GO:0002009	morphogenesis of an epithelium	19_GO:0032502 developmental process	-20	2.8	11	30337	458	2355	99	4.2	0.41	182|389|652|653|836|960|1435|1747|1839|1855|2099|2131|2138|2246|2252|2260|2263|2316|2668|2697|2736|2737|2908|2926|3280|3371|3488|3491|3586|3685|3690|3791|3911|4070|4088|4233|4478|4488|4609|4804|4824|4853|5087|5629|6385|6664|6714|6943|7042|7053|7422|7481|7852|7855|8321|8521|8543|8945|9241|9314|9421|9620|9788|10116|10370|10395|10413|10630|23129|23242|23654|23671|23767|25932|51057|54806|54910|55083|…	JAG1|RHOC|BMP4|BMP5|CASP3|CD44|CSF1|DLX3|HBEGF|DVL1|ESR1|EXT1|EYA1|FGF1|FGF7|FGFR1|FGFR2|FLNA|GDNF|GJA1|GLI2|GLI3|NR3C1|GRSF1|HES1|TNC|IGFBP5|CCN1|IL10|ITGAV|ITGB3|KDR|LAMA5|TACSTD2|SMAD3|MET|MSN|MSX2|MYC|NGFR|NKX3-1|NOTCH2|PBX1|PROX1|SDC4|SOX11|SRC|TCF21|TGFB2|TGM3|VEGFA|WNT11|CXCR4|FZD5|FZD1|GCM1|LMO4|BTRC|NOG|KLF4|HAND1|CELSR1|MTSS1|FEM1B|CITED2|DLC1|YAP1|PDPN|PLXND1|COBL|PLXNB2|TMEFF2|FLRT3|C…	-18	MyList
GO Biological Processes	19	GO:0051249	regulation of lymphocyte activation	19_GO:0002376 immune system process	-20	2.6	11	30337	512	2355	105	4.5	0.43	135|196|301|639|652|677|836|861|864|868|940|944|970|1026|1029|1236|1840|1960|2177|2309|2736|2737|3146|3280|3552|3566|3567|3586|3593|3600|3601|3624|3717|3823|3902|3958|4092|4254|5133|5530|5781|5896|6347|6352|6385|6461|6595|6664|6688|6693|6714|6777|6850|7070|7128|7297|7409|8379|8440|8660|8740|8767|8808|8995|9306|9308|9655|9750|10125|10451|10457|10892|11221|11314|26279|29851|51010|51237|51561|55012|…	ADORA2A|AHR|ANXA1|PRDM1|BMP4|ZFP36L1|CASP3|RUNX1|RUNX3|CBLB|CD28|TNFSF8|CD70|CDKN1A|CDKN2A|CCR7|DTX1|EGR3|FANCD2|FOXO3|GLI2|GLI3|HMGB1|HES1|IL1A|IL4R|IL5|IL10|IL12B|IL15|IL15RA|INHBA|JAK2|KLRC3|LAG3|LGALS3|SMAD7|KITLG|PDCD1|PPP3CA|PTPN11|RAG1|CCL2|CCL5|SDC4|SHB|SMARCA2|SOX11|SPI1|SPN|SRC|STAT5B|SYK|THY1|TNFAIP3|TYK2|VAV1|MAD1L1|NCK2|IRS2|TNFSF14|RIPK2|IL1RL2|TNFSF18|SOCS6|CD83|SOCS5|RIPOR2|RASGRP…	-17	MyList
GO Biological Processes	19	GO:0071363	cellular response to growth factor stimulus	19_GO:0050896 response to stimulus	-20	2.7	11	30337	490	2355	102	4.3	0.42	59|301|652|653|677|836|860|960|1030|1278|1490|1513|1601|1747|1841|1915|1958|1960|2131|2132|2246|2251|2252|2260|2263|2296|2309|2321|2353|2530|2549|2651|2889|2908|3280|3586|3690|3694|3696|3725|3791|4088|4092|4193|4297|4488|4774|4803|4804|4842|4853|5151|5494|5606|5607|5781|5909|6272|6347|6352|6456|6714|6777|7042|7046|7050|7422|7791|8239|8817|8826|8828|8837|9076|9241|9261|9314|9365|9638|9693|10370|11…	ACTA2|ANXA1|BMP4|BMP5|ZFP36L1|CASP3|RUNX2|CD44|CDKN2B|COL1A2|CCN2|CTSK|DAB2|DLX3|DTYMK|EEF1A1|EGR1|EGR3|EXT1|EXT2|FGF1|FGF6|FGF7|FGFR1|FGFR2|FOXC1|FOXO3|FLT1|FOS|FUT8|GAB1|GCNT2|RAPGEF1|NR3C1|HES1|IL10|ITGB3|ITGB6|ITGB8|JUN|KDR|SMAD3|SMAD7|MDM2|KMT2A|MSX2|NFIA|NGF|NGFR|NOS1|NOTCH2|PDE8A|PPM1A|MAP2K3|MAP2K5|PTPN11|RAP1GAP|SORT1|CCL2|CCL5|SH3GL2|SRC|STAT5B|TGFB2|TGFBR1|TGIF1|VEGFA|ZYX|USP9X|FGF18|I…	-17	MyList
GO Biological Processes	19	GO:0040007	growth	19_GO:0040007 growth	-20	2.8	11	30337	431	2355	94	4	0.4	301|652|677|688|861|928|1026|1111|1134|1435|1855|1901|1907|1946|2069|2074|2099|2131|2246|2252|2260|2263|2296|2309|2355|2620|2697|2736|2737|3020|3021|3371|3676|4088|4488|4534|4814|4815|4853|4856|4880|5530|5764|5781|5890|6338|6456|6506|6714|6887|7042|7104|7130|7298|7481|8239|8324|8482|8826|8828|8837|9201|9215|10365|10413|23038|23242|23493|23566|23767|25932|49855|50515|51199|51208|51299|51320|54796|…	ANXA1|BMP4|ZFP36L1|KLF5|RUNX1|CD9|CDKN1A|CHEK1|CHRNA1|CSF1|DVL1|S1PR1|EDN2|EFNA5|EREG|ERCC6|ESR1|EXT1|FGF1|FGF7|FGFR1|FGFR2|FOXC1|FOXO3|FOSL2|GAS2|GJA1|GLI2|GLI3|H3-3A|H3-3B|TNC|ITGA4|SMAD3|MSX2|MTM1|NINJ1|NINJ2|NOTCH2|CCN3|NPPC|PPP3CA|PTN|PTPN11|RAD51B|SCNN1B|SH3GL2|SLC1A2|SRC|TAL2|TGFB2|TM4SF4|TNFAIP6|TYMS|WNT11|USP9X|FZD7|SEMA7A|IQGAP1|NRP2|CFLAR|DCLK1|LARGE1|KLF2|YAP1|WDTC1|COBL|HEY2|LPAR3|FL…	-17	MyList
GO Biological Processes	19	GO:0048589	developmental growth	19_GO:0040007 growth	-20	2.8	11	30337	431	2355	94	4	0.4	301|652|677|688|861|928|1026|1111|1134|1435|1855|1901|1907|1946|2069|2074|2099|2131|2246|2252|2260|2263|2296|2309|2355|2620|2697|2736|2737|3020|3021|3371|3676|4088|4488|4534|4814|4815|4853|4856|4880|5530|5764|5781|5890|6338|6456|6506|6714|6887|7042|7104|7130|7298|7481|8239|8324|8482|8826|8828|8837|9201|9215|10365|10413|23038|23242|23493|23566|23767|25932|49855|50515|51199|51208|51299|51320|54796|…	ANXA1|BMP4|ZFP36L1|KLF5|RUNX1|CD9|CDKN1A|CHEK1|CHRNA1|CSF1|DVL1|S1PR1|EDN2|EFNA5|EREG|ERCC6|ESR1|EXT1|FGF1|FGF7|FGFR1|FGFR2|FOXC1|FOXO3|FOSL2|GAS2|GJA1|GLI2|GLI3|H3-3A|H3-3B|TNC|ITGA4|SMAD3|MSX2|MTM1|NINJ1|NINJ2|NOTCH2|CCN3|NPPC|PPP3CA|PTN|PTPN11|RAD51B|SCNN1B|SH3GL2|SLC1A2|SRC|TAL2|TGFB2|TM4SF4|TNFAIP6|TYMS|WNT11|USP9X|FZD7|SEMA7A|IQGAP1|NRP2|CFLAR|DCLK1|LARGE1|KLF2|YAP1|WDTC1|COBL|HEY2|LPAR3|FL…	-17	MyList
GO Biological Processes	19	GO:0002521	leukocyte differentiation	19_GO:0032502 developmental process	-19	2.8	11	30337	425	2355	93	3.9	0.4	301|602|652|677|860|861|940|944|1021|1054|1236|1316|1435|1437|1513|1514|1840|1958|2185|2353|2355|2737|2908|3146|3375|3394|3566|3570|3586|3593|3600|3601|3676|3694|3696|3815|3981|4189|4242|4254|4297|4318|4627|4783|4853|5087|5295|5896|5971|6482|6670|6688|6693|6714|6775|6777|6850|6886|7409|7422|7855|8111|8324|8767|8840|9215|9308|9444|9734|9759|9855|10312|10320|10370|10803|10892|26279|27086|29760|5146…	ANXA1|BCL3|BMP4|ZFP36L1|RUNX2|RUNX1|CD28|TNFSF8|CDK6|CEBPG|CCR7|KLF6|CSF1|CSF2|CTSK|CTSL|DTX1|EGR1|PTK2B|FOS|FOSL2|GLI3|NR3C1|HMGB1|IAPP|IRF8|IL4R|IL6R|IL10|IL12B|IL15|IL15RA|ITGA4|ITGB6|ITGB8|KIT|LIG4|DNAJB9|MFNG|KITLG|KMT2A|MMP9|MYH9|NFIL3|NOTCH2|PBX1|PIK3R1|RAG1|RELB|ST3GAL1|SP3|SPI1|SPN|SRC|STAT4|STAT5B|SYK|TAL1|VAV1|VEGFA|FZD5|GPR68|FZD7|RIPK2|CCN4|LARGE1|CD83|QKI|HDAC9|HDAC4|FARP2|TCIRG1|IK…	-17	MyList
GO Biological Processes	19	GO:0007162	negative regulation of cell adhesion	19_GO:0048519 negative regulation of biological process	-19	3.2	11	30337	312	2355	77	3.3	0.37	135|182|301|335|445|652|836|861|864|868|928|1029|1545|1600|1826|1840|1843|1946|2192|2651|2737|3146|3371|3557|3566|3586|3717|3902|3958|4070|4092|4653|5054|5133|5295|5607|5781|5800|5921|6385|6387|6688|6693|6695|6714|7045|7422|8324|8379|9306|9314|9655|9750|10154|10391|10395|10457|10507|11314|23129|23189|23654|26279|27289|56477|56940|57556|64115|80149|80380|80762|81542|84830|84868|168002|259307|349633	ADORA2A|JAG1|ANXA1|APOA1|ASS1|BMP4|CASP3|RUNX1|RUNX3|CBLB|CD9|CDKN2A|CYP1B1|DAB1|DSCAM|DTX1|DUSP1|EFNA5|FBLN1|GCNT2|GLI3|HMGB1|TNC|IL1RN|IL4R|IL10|JAK2|LAG3|LGALS3|TACSTD2|SMAD7|MYOC|SERPINE1|PDCD1|PIK3R1|MAP2K5|PTPN11|PTPRO|RASA1|SDC4|CXCL12|SPI1|SPN|SPOCK1|SRC|TGFBI|VEGFA|FZD7|MAD1L1|SOCS6|KLF4|SOCS5|RIPOR2|PLXNC1|CORO2B|DLC1|GPNMB|SEMA4D|CD300A|PLXND1|KANK1|PLXNB2|PLA2G2D|RND1|CCL28|DUSP22|SEM…	-17	MyList
GO Biological Processes	19	GO:1903037	regulation of leukocyte cell-cell adhesion	19_GO:0050789 regulation of biological process	-19	2.9	11	30337	389	2355	88	3.7	0.39	135|240|301|445|652|836|861|864|868|940|960|970|1029|1236|1840|1960|2309|2736|2737|3146|3280|3552|3566|3586|3593|3600|3676|3717|3902|3958|4092|4254|5133|5530|5724|5781|5896|6347|6352|6385|6387|6461|6595|6693|6714|6777|6850|7070|7297|7409|8013|8379|8440|8631|8740|8767|8808|9306|9308|9314|9435|9655|9750|10125|10164|10457|10892|11221|11314|26279|29851|51561|55626|56477|56940|57492|57678|64115|64127|…	ADORA2A|ALOX5|ANXA1|ASS1|BMP4|CASP3|RUNX1|RUNX3|CBLB|CD28|CD44|CD70|CDKN2A|CCR7|DTX1|EGR3|FOXO3|GLI2|GLI3|HMGB1|HES1|IL1A|IL4R|IL10|IL12B|IL15|ITGA4|JAK2|LAG3|LGALS3|SMAD7|KITLG|PDCD1|PPP3CA|PTAFR|PTPN11|RAG1|CCL2|CCL5|SDC4|CXCL12|SHB|SMARCA2|SPN|SRC|STAT5B|SYK|THY1|TYK2|VAV1|NR4A3|MAD1L1|NCK2|SKAP1|TNFSF14|RIPK2|IL1RL2|SOCS6|CD83|KLF4|CHST2|SOCS5|RIPOR2|RASGRP1|CHST4|GPNMB|MALT1|DUSP10|CD300A|PL…	-17	MyList
GO Biological Processes	19	GO:1903131	mononuclear cell differentiation	19_GO:0032502 developmental process	-19	3	11	30337	363	2355	84	3.6	0.38	301|602|652|677|860|940|944|1021|1054|1236|1316|1435|1437|1513|1514|1840|1958|2185|2353|2355|2737|2908|3146|3394|3566|3570|3586|3593|3600|3601|3676|3694|3696|3815|3981|4189|4242|4297|4318|4627|4783|4853|5087|5295|5896|5971|6482|6670|6688|6693|6775|6777|6850|7409|7422|7855|8111|8324|8767|9215|9308|9444|9734|9759|10312|10320|10803|10892|26279|27086|29760|51463|55636|56832|56833|57546|57580|64332|81…	ANXA1|BCL3|BMP4|ZFP36L1|RUNX2|CD28|TNFSF8|CDK6|CEBPG|CCR7|KLF6|CSF1|CSF2|CTSK|CTSL|DTX1|EGR1|PTK2B|FOS|FOSL2|GLI3|NR3C1|HMGB1|IRF8|IL4R|IL6R|IL10|IL12B|IL15|IL15RA|ITGA4|ITGB6|ITGB8|KIT|LIG4|DNAJB9|MFNG|KMT2A|MMP9|MYH9|NFIL3|NOTCH2|PBX1|PIK3R1|RAG1|RELB|ST3GAL1|SP3|SPI1|SPN|STAT4|STAT5B|SYK|VAV1|VEGFA|FZD5|GPR68|FZD7|RIPK2|LARGE1|CD83|QKI|HDAC9|HDAC4|TCIRG1|IKZF1|CCR9|MALT1|PLA2G2D|FOXP1|BLNK|GPR…	-17	MyList
GO Biological Processes	19	GO:0030029	actin filament-based process	19_GO:0009987 cellular process	-19	2.4	11	30337	621	2355	118	5	0.45	119|150|301|389|775|800|817|1266|1809|1901|2006|2185|2241|2252|2316|2620|2697|3551|3717|3748|3752|3815|3880|4205|4627|4892|5154|5629|5911|6335|6336|6624|6714|7111|7126|7140|7168|7430|7456|7791|8440|8452|8522|8572|8826|8837|9168|9172|9444|9578|9639|9749|9788|9839|9844|9855|9886|9897|9938|10097|10160|10391|10395|10630|10810|11034|11133|11155|22954|23022|23092|23171|23189|23242|23327|23433|23704|270…	ADD2|ADRA2A|ANXA1|RHOC|CACNA1C|CALD1|CAMK2D|CNN3|DPYSL3|S1PR1|ELN|PTK2B|FER|FGF7|FLNA|GAS2|GJA1|IKBKB|JAK2|KCNC3|KCND3|KIT|KRT19|MEF2A|MYH9|NRAP|PDGFA|PROX1|RAP2A|SCN9A|SCN10A|FSCN1|SRC|TMOD1|TNFAIP1|TNNT3|TPM1|EZR|WIPF1|ZYX|NCK2|CUL3|GAS7|PDLIM4|IQGAP1|CFLAR|TMSB10|MYOM2|QKI|CDC42BPB|ARHGEF10|PHACTR2|MTSS1|ZEB2|ELMO1|FARP2|RHOBTB1|WASHC5|ARHGAP25|ACTR2|FARP1|CORO2B|DLC1|PDPN|WASF3|DSTN|KPTN|LDB3…	-17	MyList
GO Biological Processes	19	GO:0043410	positive regulation of MAPK cascade	19_GO:0048518 positive regulation of biological process	-19	2.7	11	30337	467	2355	98	4.2	0.41	59|116|134|150|153|242|652|948|960|1000|1236|1490|1647|2185|2246|2251|2252|2260|2263|2321|2641|2651|2688|3084|3146|3357|3375|3383|3486|3552|3624|3672|3690|3717|3791|3814|3815|4653|4853|5028|5149|5151|5154|5478|5606|5607|5608|5781|5908|6688|6714|6764|6850|7042|7066|7422|7498|8324|8482|8685|8767|8817|8826|8837|8844|9290|9365|9590|9693|9770|10125|10457|11342|22881|23286|23533|23566|26281|54910|55024…	ACTA2|ADCYAP1|ADORA1|ADRA2A|ADRB1|ALOX12B|BMP4|CD36|CD44|CDH2|CCR7|CCN2|GADD45A|PTK2B|FGF1|FGF6|FGF7|FGFR1|FGFR2|FLT1|GCG|GCNT2|GH1|NRG1|HMGB1|HTR2B|IAPP|ICAM1|IGFBP3|IL1A|INHBA|ITGA1|ITGB3|JAK2|KDR|KISS1|KIT|MYOC|NOTCH2|P2RY1|PDE6H|PDE8A|PDGFA|PPIA|MAP2K3|MAP2K5|MAP2K6|PTPN11|RAP1B|SPI1|SRC|DENND2B|SYK|TGFB2|THPO|VEGFA|XDH|FZD7|SEMA7A|MARCO|RIPK2|FGF18|IQGAP1|CFLAR|KSR1|GPR55|KL|AKAP12|RAPGEF2|R…	-17	MyList
GO Biological Processes	19	GO:0044057	regulation of system process	19_GO:0032501 multicellular organismal process	-19	2.5	11	30337	571	2355	111	4.7	0.44	32|40|55|134|136|150|153|335|481|489|491|624|775|779|817|845|1129|1135|1392|1394|1407|1601|1674|1839|1855|1907|1959|2185|2260|2308|2309|2587|2697|2898|3269|3320|3488|3624|3670|3676|3736|3752|3768|3814|3815|4088|4092|4193|4205|4660|4760|4824|4842|4856|4878|4923|5142|5144|5530|5575|5724|5743|5781|5800|6336|6446|6505|6508|6714|6717|6865|7042|7068|7140|7168|7222|8013|9229|9312|9451|9472|9699|9732|975…	ACACB|ASIC2|ACP3|ADORA1|ADORA2B|ADRA2A|ADRB1|APOA1|ATP1B1|ATP2A3|ATP2B2|BDKRB2|CACNA1C|CACNA1S|CAMK2D|CASQ2|CHRM2|CHRNA2|CRH|CRHR1|CRY1|DAB2|DES|HBEGF|DVL1|EDN2|EGR2|PTK2B|FGFR1|FOXO1|FOXO3|GALR1|GJA1|GRIK2|HRH1|HSP90AA1|IGFBP5|INHBA|ISL1|ITGA4|KCNA1|KCND3|KCNJ12|KISS1|KIT|SMAD3|SMAD7|MDM2|MEF2A|PPP1R12B|NEUROD1|NKX3-1|NOS1|CCN3|NPPA|NTSR1|PDE4B|PDE4D|PPP3CA|PRKAR1B|PTAFR|PTGS2|PTPN11|PTPRO|SCN10…	-16	MyList
GO Biological Processes	19	GO:1902105	regulation of leukocyte differentiation	19_GO:0002376 immune system process	-18	3	11	30337	331	2355	78	3.3	0.37	301|639|652|677|861|864|940|1021|1029|1435|1840|1960|2177|2309|2353|2736|2737|3146|3375|3566|3567|3586|3593|3600|3601|3624|3902|4092|4254|4609|4853|4982|5295|5530|5896|6461|6595|6688|6777|6850|6886|7071|7130|8111|8767|8808|9290|9308|9444|9655|9770|10125|10221|10892|11221|27086|50487|51208|51561|55012|55626|56603|56833|56998|57492|57521|57864|64115|64332|80149|80762|81501|84807|114770|114771|14643…	ANXA1|PRDM1|BMP4|ZFP36L1|RUNX1|RUNX3|CD28|CDK6|CDKN2A|CSF1|DTX1|EGR3|FANCD2|FOXO3|FOS|GLI2|GLI3|HMGB1|IAPP|IL4R|IL5|IL10|IL12B|IL15|IL15RA|INHBA|LAG3|SMAD7|KITLG|MYC|NOTCH2|TNFRSF11B|PIK3R1|PPP3CA|RAG1|SHB|SMARCA2|SPI1|STAT5B|SYK|TAL1|KLF10|TNFAIP6|GPR68|RIPK2|IL1RL2|GPR55|CD83|QKI|SOCS5|RASSF2|RASGRP1|TRIB1|MALT1|DUSP10|FOXP1|PLA2G3|CLDN18|IL23A|PPP2R3C|AMBRA1|CYP26B1|SLAMF8|CTNNBIP1|ARID1B|RPTO…	-16	MyList
GO Biological Processes	19	GO:0120035	regulation of plasma membrane bounded cell projection organization	19_GO:0050789 regulation of biological process	-18	2.4	10	30337	645	2355	119	5.1	0.45	238|378|653|688|960|1236|1268|1272|1600|1601|1809|1826|1855|1946|2011|2042|2185|2241|2260|2316|2335|2803|2889|3280|3320|3383|3601|3655|3815|3897|4070|4117|4193|4593|4651|4756|4780|5205|5295|5337|5376|5530|5764|5789|5793|5800|5909|5911|6092|6387|6624|6695|6714|7046|7070|7101|7422|7430|7431|8321|8482|8507|8724|8766|8837|9314|9638|9693|9750|9842|9897|10090|10097|10154|10413|10505|10507|10630|10801|2…	ALK|ARF4|BMP5|KLF5|CD44|CCR7|CNR1|CNTN1|DAB1|DAB2|DPYSL3|DSCAM|DVL1|EFNA5|MARK2|EPHA3|PTK2B|FER|FGFR1|FLNA|FN1|GOLGA4|RAPGEF1|HES1|HSP90AA1|ICAM1|IL15RA|ITGA6|KIT|L1CAM|TACSTD2|MAK|MDM2|MUSK|MYO10|NEO1|NFE2L2|ATP8B1|PIK3R1|PLD1|PMP22|PPP3CA|PTN|PTPRD|PTPRG|PTPRO|RAP1GAP|RAP2A|ROBO2|CXCL12|FSCN1|SPOCK1|SRC|TGFBR1|THY1|NR2E1|VEGFA|EZR|VIM|FZD1|SEMA7A|ENC1|SNX3|RAB11A|CFLAR|KLF4|FEZ1|RAPGEF2|RIPOR2|…	-16	MyList
GO Biological Processes	19	GO:0030855	epithelial cell differentiation	19_GO:0032502 developmental process	-18	2.4	10	30337	631	2355	117	5	0.45	59|182|301|474|639|652|653|688|836|839|983|1000|1021|1026|1266|1601|1747|1901|2069|2099|2131|2241|2260|2263|2316|2355|2494|2668|2697|2889|3084|3280|3383|3552|3664|3791|3880|3958|4088|4233|4301|4478|4760|4781|4852|4853|4880|5144|5530|5629|5800|5908|5991|6382|6549|6664|6714|6943|7042|7053|7068|7111|7298|7422|7430|7431|7481|7852|7855|8321|8324|8826|8837|9076|9314|9414|9693|9788|10116|10170|10365|104…	ACTA2|JAG1|ANXA1|ATOH1|PRDM1|BMP4|BMP5|KLF5|CASP3|CASP6|CDK1|CDH2|CDK6|CDKN1A|CNN3|DAB2|DLX3|S1PR1|EREG|ESR1|EXT1|FER|FGFR1|FGFR2|FLNA|FOSL2|NR5A2|GDNF|GJA1|RAPGEF1|NRG1|HES1|ICAM1|IL1A|IRF6|KDR|KRT19|LGALS3|SMAD3|MET|AFDN|MSN|NEUROD1|NFIB|NPY|NOTCH2|NPPC|PDE4D|PPP3CA|PROX1|PTPRO|RAP1B|RFX3|SDC1|SLC9A2|SOX11|SRC|TCF21|TGFB2|TGM3|THRB|TMOD1|TYMS|VEGFA|EZR|VIM|WNT11|CXCR4|FZD5|FZD1|FZD7|IQGAP1|CFLA…	-16	MyList
GO Biological Processes	19	GO:0046649	lymphocyte activation	19_GO:0002376 immune system process	-18	2.6	10	30337	481	2355	98	4.2	0.41	301|602|677|860|868|940|944|960|970|1021|1054|1236|1316|1514|1840|1958|2000|2185|2355|2697|2737|3146|3280|3383|3394|3566|3570|3586|3593|3600|3601|3676|3815|3902|3981|4088|4189|4242|4254|4297|4478|4627|4783|4853|5087|5295|5530|5579|5896|5971|6461|6482|6556|6670|6688|6693|6775|6777|6850|7409|7855|8324|8440|8740|8767|8995|9047|9156|9308|9734|9759|10125|10312|10320|10803|10892|23385|26279|27086|29760…	ANXA1|BCL3|ZFP36L1|RUNX2|CBLB|CD28|TNFSF8|CD44|CD70|CDK6|CEBPG|CCR7|KLF6|CTSL|DTX1|EGR1|ELF4|PTK2B|FOSL2|GJA1|GLI3|HMGB1|HES1|ICAM1|IRF8|IL4R|IL6R|IL10|IL12B|IL15|IL15RA|ITGA4|KIT|LAG3|LIG4|SMAD3|DNAJB9|MFNG|KITLG|KMT2A|MSN|MYH9|NFIL3|NOTCH2|PBX1|PIK3R1|PPP3CA|PRKCB|RAG1|RELB|SHB|ST3GAL1|SLC11A1|SP3|SPI1|SPN|STAT4|STAT5B|SYK|VAV1|FZD5|FZD7|NCK2|TNFSF14|RIPK2|TNFSF18|SH2D2A|EXO1|CD83|HDAC9|HDAC4|R…	-16	MyList
GO Biological Processes	19	GO:0071396	cellular response to lipid	19_GO:0050896 response to stimulus	-18	2.5	10	30337	536	2355	105	4.5	0.43	107|114|196|301|445|677|820|840|948|1080|1392|1437|1545|1620|1946|2042|2099|2100|2103|2185|2263|2309|2353|2908|3146|3184|3280|3371|3394|3552|3586|3593|3624|3638|3656|3667|3670|3717|3949|4306|4318|4478|4488|4790|4792|4824|4843|5054|5142|5292|5606|5724|5732|6338|6347|6373|6374|6446|6714|6850|7101|7128|7431|7481|8013|8313|8324|8611|8767|8837|9076|9314|9516|10318|10413|10424|10474|10892|11093|23543|2…	ADCY1|ADCY8|AHR|ANXA1|ASS1|ZFP36L1|CAMP|CASP7|CD36|CFTR|CRH|CSF2|CYP1B1|BRINP1|EFNA5|EPHA3|ESR1|ESR2|ESRRB|PTK2B|FGFR2|FOXO3|FOS|NR3C1|HMGB1|HNRNPD|HES1|TNC|IRF8|IL1A|IL10|IL12B|INHBA|INSIG1|IRAK2|IRS1|ISL1|JAK2|LDLR|NR3C2|MMP9|MSN|MSX2|NFKB1|NFKBIA|NKX3-1|NOS2|SERPINE1|PDE4B|PIM1|MAP2K3|PTAFR|PTGER2|SCNN1B|CCL2|CXCL11|CXCL5|SGK1|SRC|SYK|NR2E1|TNFAIP3|VIM|WNT11|NR4A3|AXIN2|FZD7|PLPP1|RIPK2|CFLAR|…	-16	MyList
GO Biological Processes	19	GO:0030036	actin cytoskeleton organization	19_GO:0009987 cellular process	-18	2.5	10	30337	552	2355	107	4.5	0.43	119|150|301|389|800|1266|1809|1901|2006|2185|2241|2252|2316|2620|3551|3717|3748|3815|3880|4205|4627|4892|5154|5629|5911|6624|6714|7111|7126|7140|7168|7430|7456|7791|8440|8452|8522|8572|8826|8837|9168|9172|9578|9639|9749|9788|9839|9844|9855|9886|9897|9938|10097|10160|10391|10395|10810|11034|11133|11155|22954|23022|23092|23189|23242|23433|27032|27289|54509|55740|55785|56203|56907|57381|57580|57619|…	ADD2|ADRA2A|ANXA1|RHOC|CALD1|CNN3|DPYSL3|S1PR1|ELN|PTK2B|FER|FGF7|FLNA|GAS2|IKBKB|JAK2|KCNC3|KIT|KRT19|MEF2A|MYH9|NRAP|PDGFA|PROX1|RAP2A|FSCN1|SRC|TMOD1|TNFAIP1|TNNT3|TPM1|EZR|WIPF1|ZYX|NCK2|CUL3|GAS7|PDLIM4|IQGAP1|CFLAR|TMSB10|MYOM2|CDC42BPB|ARHGEF10|PHACTR2|MTSS1|ZEB2|ELMO1|FARP2|RHOBTB1|WASHC5|ARHGAP25|ACTR2|FARP1|CORO2B|DLC1|WASF3|DSTN|KPTN|LDB3|TRIM32|PALLD|ARHGAP26|KANK1|COBL|RHOQ|ATP2C1|RN…	-16	MyList
GO Biological Processes	19	GO:0048871	multicellular organismal-level homeostasis	19_GO:0042592 homeostatic process	-18	2.4	10	30337	616	2355	115	4.9	0.44	32|134|153|211|238|301|580|652|836|948|1000|1054|1080|1236|1435|1490|1513|1907|1958|2055|2074|2103|2131|2132|2185|2296|2308|2355|2651|2697|3146|3162|3375|3552|3624|3694|3717|3791|3815|3915|4117|4254|4297|4520|4585|4756|4781|4856|4923|5142|5366|5515|5743|5781|5896|6229|6338|6456|6505|6556|6670|6714|6777|6886|6900|7031|7128|7422|8013|8740|8837|8878|9076|9290|9414|9725|9770|9839|10000|10312|10320|10…	ACACB|ADORA1|ADRB1|ALAS1|ALK|ANXA1|BARD1|BMP4|CASP3|CD36|CDH2|CEBPG|CFTR|CCR7|CSF1|CCN2|CTSK|EDN2|EGR1|CLN8|ERCC6|ESRRB|EXT1|EXT2|PTK2B|FOXC1|FOXO1|FOSL2|GCNT2|GJA1|HMGB1|HMOX1|IAPP|IL1A|INHBA|ITGB6|JAK2|KDR|KIT|LAMC1|MAK|KITLG|KMT2A|MTF1|MUC4|NEO1|NFIB|CCN3|NTSR1|PDE4B|PMAIP1|PPP2CA|PTGS2|PTPN11|RAG1|RPS24|SCNN1B|SH3GL2|SLC1A1|SLC11A1|SP3|SRC|STAT5B|TAL1|CNTN2|TFF1|TNFAIP3|VEGFA|NR4A3|TNFSF14|CF…	-16	MyList
Hallmark Gene Sets	23	M5942	HALLMARK UV RESPONSE DN		-18	4.3	11	30337	144	2355	48	2	0.29	136|273|773|861|1278|1301|1601|1843|2274|2697|2908|3382|3488|3491|3638|3667|3690|3815|3915|3949|4052|4088|4092|4233|4255|4609|4781|4790|4853|5054|5376|5607|5922|6717|8613|8621|8821|8997|10000|10370|10395|10659|11044|23345|23469|27032|51460|91746	ADORA2B|AMPH|CACNA1A|RUNX1|COL1A2|COL11A1|DAB2|DUSP1|FHL2|GJA1|NR3C1|ICA1|IGFBP5|CCN1|INSIG1|IRS1|ITGB3|KIT|LAMC1|LDLR|LTBP1|SMAD3|SMAD7|MET|MGMT|MYC|NFIB|NFKB1|NOTCH2|SERPINE1|PMP22|MAP2K5|RASA2|SRI|PLPP3|CDK13|INPP4B|KALRN|AKT3|CITED2|DLC1|CELF2|TENT4A|SYNE1|PHF3|ATP2C1|SFMBT1|YTHDC1	-16	MyList
GO Biological Processes	19	GO:0006935	chemotaxis	19_GO:0040011 locomotion	-18	3	11	30337	344	2355	79	3.4	0.37	240|301|335|652|1130|1236|1238|1269|1800|1839|1901|1907|1946|1960|2241|2252|2321|2549|2668|3084|3146|3491|3570|3586|3603|3672|3685|3690|3815|3897|3958|4233|4814|4856|5142|5154|5328|5337|5478|5724|5764|5800|6092|6279|6346|6347|6352|6373|6374|6387|6693|6850|7042|7409|7422|7852|8482|8740|8828|9732|9750|10451|10457|10505|10507|10509|10803|10928|23767|23768|54910|56477|56833|57556|57580|58191|60675|11…	ALOX5|ANXA1|APOA1|BMP4|LYST|CCR7|ACKR2|CNR2|DPEP1|HBEGF|S1PR1|EDN2|EFNA5|EGR3|FER|FGF7|FLT1|GAB1|GDNF|NRG1|HMGB1|CCN1|IL6R|IL10|IL16|ITGA1|ITGAV|ITGB3|KIT|L1CAM|LGALS3|MET|NINJ1|CCN3|PDE4B|PDGFA|PLAU|PLD1|PPIA|PTAFR|PTN|PTPRO|ROBO2|S100A8|CCL1|CCL2|CCL5|CXCL11|CXCL5|CXCL12|SPN|SYK|TGFB2|VAV1|VEGFA|CXCR4|SEMA7A|TNFSF14|NRP2|DOCK4|RIPOR2|VAV3|GPNMB|SEMA4F|SEMA4D|SEMA4B|CCR9|RALBP1|FLRT3|FLRT2|SEMA4…	-15	MyList
GO Biological Processes	19	GO:0042330	taxis	19_GO:0040011 locomotion	-18	2.9	11	30337	346	2355	79	3.4	0.37	240|301|335|652|1130|1236|1238|1269|1800|1839|1901|1907|1946|1960|2241|2252|2321|2549|2668|3084|3146|3491|3570|3586|3603|3672|3685|3690|3815|3897|3958|4233|4814|4856|5142|5154|5328|5337|5478|5724|5764|5800|6092|6279|6346|6347|6352|6373|6374|6387|6693|6850|7042|7409|7422|7852|8482|8740|8828|9732|9750|10451|10457|10505|10507|10509|10803|10928|23767|23768|54910|56477|56833|57556|57580|58191|60675|11…	ALOX5|ANXA1|APOA1|BMP4|LYST|CCR7|ACKR2|CNR2|DPEP1|HBEGF|S1PR1|EDN2|EFNA5|EGR3|FER|FGF7|FLT1|GAB1|GDNF|NRG1|HMGB1|CCN1|IL6R|IL10|IL16|ITGA1|ITGAV|ITGB3|KIT|L1CAM|LGALS3|MET|NINJ1|CCN3|PDE4B|PDGFA|PLAU|PLD1|PPIA|PTAFR|PTN|PTPRO|ROBO2|S100A8|CCL1|CCL2|CCL5|CXCL11|CXCL5|CXCL12|SPN|SYK|TGFB2|VAV1|VEGFA|CXCR4|SEMA7A|TNFSF14|NRP2|DOCK4|RIPOR2|VAV3|GPNMB|SEMA4F|SEMA4D|SEMA4B|CCR9|RALBP1|FLRT3|FLRT2|SEMA4…	-15	MyList
GO Biological Processes	19	GO:0009725	response to hormone	19_GO:0050896 response to stimulus	-17	2.2	9.8	30337	795	2355	135	5.7	0.48	114|150|301|445|677|836|1026|1236|1392|1394|1395|1407|1513|1514|1520|1545|1594|1601|1841|1946|1958|1959|2069|2099|2100|2103|2185|2241|2274|2308|2309|2353|2355|2494|2549|2641|2688|2887|2888|2908|3280|3320|3371|3488|3557|3586|3624|3638|3667|3670|3690|3717|3880|3973|4088|4193|4306|4780|4790|4824|4842|4843|4982|5069|5292|5295|5724|5732|5743|5781|6092|6272|6338|6382|6387|6431|6446|6554|6714|6716|6772|…	ADCY8|ADRA2A|ANXA1|ASS1|ZFP36L1|CASP3|CDKN1A|CCR7|CRH|CRHR1|CRHR2|CRY1|CTSK|CTSL|CTSS|CYP1B1|CYP27B1|DAB2|DTYMK|EFNA5|EGR1|EGR2|EREG|ESR1|ESR2|ESRRB|PTK2B|FER|FHL2|FOXO1|FOXO3|FOS|FOSL2|NR5A2|GAB1|GCG|GH1|GRB10|GRB14|NR3C1|HES1|HSP90AA1|TNC|IGFBP5|IL1RN|IL10|INHBA|INSIG1|IRS1|ISL1|ITGB3|JAK2|KRT19|LHCGR|SMAD3|MDM2|NR3C2|NFE2L2|NFKB1|NKX3-1|NOS1|NOS2|TNFRSF11B|PAPPA|PIM1|PIK3R1|PTAFR|PTGER2|PTGS2|…	-15	MyList
GO Biological Processes	19	GO:0031344	regulation of cell projection organization	19_GO:0050789 regulation of biological process	-17	2.3	9.9	30337	662	2355	119	5.1	0.45	238|378|653|688|960|1236|1268|1272|1600|1601|1809|1826|1855|1946|2011|2042|2185|2241|2260|2316|2335|2803|2889|3280|3320|3383|3601|3655|3815|3897|4070|4117|4193|4593|4651|4756|4780|5205|5295|5337|5376|5530|5764|5789|5793|5800|5909|5911|6092|6387|6624|6695|6714|7046|7070|7101|7422|7430|7431|8321|8482|8507|8724|8766|8837|9314|9638|9693|9750|9842|9897|10090|10097|10154|10413|10505|10507|10630|10801|2…	ALK|ARF4|BMP5|KLF5|CD44|CCR7|CNR1|CNTN1|DAB1|DAB2|DPYSL3|DSCAM|DVL1|EFNA5|MARK2|EPHA3|PTK2B|FER|FGFR1|FLNA|FN1|GOLGA4|RAPGEF1|HES1|HSP90AA1|ICAM1|IL15RA|ITGA6|KIT|L1CAM|TACSTD2|MAK|MDM2|MUSK|MYO10|NEO1|NFE2L2|ATP8B1|PIK3R1|PLD1|PMP22|PPP3CA|PTN|PTPRD|PTPRG|PTPRO|RAP1GAP|RAP2A|ROBO2|CXCL12|FSCN1|SPOCK1|SRC|TGFBR1|THY1|NR2E1|VEGFA|EZR|VIM|FZD1|SEMA7A|ENC1|SNX3|RAB11A|CFLAR|KLF4|FEZ1|RAPGEF2|RIPOR2|…	-15	MyList
GO Biological Processes	19	GO:0001501	skeletal system development	19_GO:0032502 developmental process	-17	2.5	10	30337	502	2355	99	4.2	0.41	176|652|653|779|860|861|864|960|1009|1112|1278|1301|1305|1490|2131|2132|2134|2138|2251|2260|2263|2296|2355|2688|2697|2736|2737|3211|3491|3638|3694|3696|3911|4088|4188|4256|4318|4488|4653|4774|4781|4856|4880|4982|5087|5608|6664|6670|6714|6716|7042|7045|7046|7227|7298|7422|7481|7763|8091|8111|8313|8817|8840|9215|9241|9249|9421|9451|9770|10370|10507|11173|22856|23369|25884|27086|50515|51141|51320|53…	ACAN|BMP4|BMP5|CACNA1S|RUNX2|RUNX1|RUNX3|CD44|CDH11|FOXN3|COL1A2|COL11A1|COL13A1|CCN2|EXT1|EXT2|EXTL1|EYA1|FGF6|FGFR1|FGFR2|FOXC1|FOSL2|GH1|GJA1|GLI2|GLI3|HOXB1|CCN1|INSIG1|ITGB6|ITGB8|LAMA5|SMAD3|MDFI|MGP|MMP9|MSX2|MYOC|NFIA|NFIB|CCN3|NPPC|TNFRSF11B|PBX1|MAP2K6|SOX11|SP3|SRC|SRD5A2|TGFB2|TGFBI|TGFBR1|TRPS1|TYMS|VEGFA|WNT11|ZFAND5|HMGA2|GPR68|AXIN2|FGF18|CCN4|LARGE1|NOG|DHRS3|HAND1|EIF2AK3|RASSF2…	-15	MyList
GO Biological Processes	19	GO:0040008	regulation of growth	19_GO:0040007 growth	-17	2.4	9.9	30337	607	2355	112	4.8	0.44	32|153|694|734|817|861|983|1026|1029|1435|1457|1594|1601|1826|1839|1848|1946|2100|2185|2260|2263|2296|2307|2335|2355|2688|2697|2803|3020|3021|3371|3486|3488|3624|3897|4088|4092|4502|4534|4593|4856|4880|5292|5515|5579|5607|5629|5830|6279|6387|6446|6595|6695|6777|6832|6857|7003|7042|7046|7422|7430|7481|7852|8292|8482|9241|9306|9472|9686|9699|9962|10370|10409|10413|10505|10507|10591|11116|11221|2295…	ACACB|ADRB1|BTG1|OSGIN2|CAMK2D|RUNX1|CDK1|CDKN1A|CDKN2A|CSF1|CSNK2A1|CYP27B1|DAB2|DSCAM|HBEGF|DUSP6|EFNA5|ESR2|PTK2B|FGFR1|FGFR2|FOXC1|FOXS1|FN1|FOSL2|GH1|GJA1|GOLGA4|H3-3A|H3-3B|TNC|IGFBP3|IGFBP5|INHBA|L1CAM|SMAD3|SMAD7|MT2A|MTM1|MUSK|CCN3|NPPC|PIM1|PPP2CA|PRKCB|MAP2K5|PROX1|PEX5|S100A8|CXCL12|SGK1|SMARCA2|SPOCK1|STAT5B|SUPV3L1|SYT1|TEAD1|TGFB2|TGFBR1|VEGFA|EZR|WNT11|CXCR4|COLQ|SEMA7A|NOG|SOCS6|…	-15	MyList
GO Biological Processes	19	GO:0061564	axon development	19_GO:0032502 developmental process	-17	2.7	10	30337	421	2355	88	3.7	0.39	107|288|474|575|836|1009|1268|1272|1600|1719|1826|1855|1907|1946|1959|2011|2042|2044|2115|2131|2263|2668|2736|2737|3371|3670|3676|3717|3736|3800|3897|4548|4756|4760|4781|4804|4853|5781|5800|5803|5818|6092|6277|6387|6900|7101|7204|7422|8239|8482|8543|8828|8997|9201|9241|9252|9334|9638|10215|10505|10507|10509|10678|22954|23022|23114|23242|23566|23767|23768|27023|50674|51199|53942|54910|55701|55740|…	ADCY1|ANK3|ATOH1|ADGRB1|CASP3|CDH11|CNR1|CNTN1|DAB1|DHFR|DSCAM|DVL1|EDN2|EFNA5|EGR2|MARK2|EPHA3|EPHA5|ETV1|EXT1|FGFR2|GDNF|GLI2|GLI3|TNC|ISL1|ITGA4|JAK2|KCNA1|KIF5C|L1CAM|MTR|NEO1|NEUROD1|NFIB|NGFR|NOTCH2|PTPN11|PTPRO|PTPRZ1|NECTIN1|ROBO2|S100A6|CXCL12|CNTN2|NR2E1|TRIO|VEGFA|USP9X|SEMA7A|LMO4|NRP2|KALRN|DCLK1|NOG|RPS6KA5|B4GALT5|FEZ1|OLIG2|SEMA4F|SEMA4D|SEMA4B|B3GNT2|TRIM32|PALLD|NFASC|COBL|LPAR3…	-15	MyList
GO Biological Processes	19	GO:0042060	wound healing	19_GO:0050896 response to stimulus	-17	3	10	30337	321	2355	74	3.1	0.36	135|150|389|928|948|953|960|1026|1839|2004|2069|2131|2151|2162|2192|2246|2316|2335|2776|2814|2815|3084|3162|3491|3552|3685|3690|3694|3791|4088|4488|4627|4853|5028|5154|5327|5328|5359|5478|5530|5912|6385|6556|6714|6850|7042|7046|7168|7409|7422|7450|8324|8613|8837|9066|9076|9162|9241|10413|10451|10544|10630|11093|23657|23671|25833|55207|57132|84062|92421|131566|221037|349633|388552	ADORA2A|ADRA2A|RHOC|CD9|CD36|ENTPD1|CD44|CDKN1A|HBEGF|ELK3|EREG|EXT1|F2RL2|F13A1|FBLN1|FGF1|FLNA|FN1|GNAQ|GP5|GP9|NRG1|HMOX1|CCN1|IL1A|ITGAV|ITGB3|ITGB6|KDR|SMAD3|MSX2|MYH9|NOTCH2|P2RY1|PDGFA|PLAT|PLAU|PLSCR1|PPIA|PPP3CA|RAP2B|SDC4|SLC11A1|SRC|SYK|TGFB2|TGFBR1|TPM1|VAV1|VEGFA|VWF|FZD7|PLPP3|CFLAR|SYT7|CLDN1|DGKI|NOG|YAP1|VAV3|PROCR|PDPN|ADAMTS13|SLC7A11|TMEFF2|POU2F3|ARL8B|CHMP1B|DTNBP1|CHMP4C|DC…	-14	MyList
GO Biological Processes	19	GO:0048812	neuron projection morphogenesis	19_GO:0032502 developmental process	-17	2.5	10	30337	486	2355	96	4.1	0.41	107|135|288|473|474|575|1009|1272|1600|1826|1855|1907|1946|1952|1959|2042|2044|2115|2131|2263|2668|2736|2737|3670|3672|3676|3800|3897|4205|4681|4756|4781|4803|4804|4853|5530|5764|5781|5800|5803|5818|6092|6277|6387|6446|6456|6900|7101|7204|7422|7465|8239|8482|8522|8543|8826|8828|8997|9201|9241|9252|9334|9638|10160|10505|10507|10509|10678|22906|23022|23026|23114|23242|23566|23767|23768|27023|51199|…	ADCY1|ADORA2A|ANK3|RERE|ATOH1|ADGRB1|CDH11|CNTN1|DAB1|DSCAM|DVL1|EDN2|EFNA5|CELSR2|EGR2|EPHA3|EPHA5|ETV1|EXT1|FGFR2|GDNF|GLI2|GLI3|ISL1|ITGA1|ITGA4|KIF5C|L1CAM|MEF2A|NBL1|NEO1|NFIB|NGF|NGFR|NOTCH2|PPP3CA|PTN|PTPN11|PTPRO|PTPRZ1|NECTIN1|ROBO2|S100A6|CXCL12|SGK1|SH3GL2|CNTN2|NR2E1|TRIO|VEGFA|WEE1|USP9X|SEMA7A|GAS7|LMO4|IQGAP1|NRP2|KALRN|DCLK1|NOG|RPS6KA5|B4GALT5|FEZ1|FARP1|SEMA4F|SEMA4D|SEMA4B|B3GN…	-14	MyList
GO Biological Processes	19	GO:0040011	locomotion	19_GO:0040011 locomotion	-17	2.8	10	30337	366	2355	80	3.4	0.37	240|301|335|652|1130|1236|1238|1269|1800|1839|1901|1907|1946|1960|2241|2252|2321|2549|2668|3084|3146|3491|3570|3586|3603|3672|3685|3690|3815|3897|3958|4233|4814|4856|4880|5142|5154|5328|5337|5478|5724|5764|5800|6092|6279|6346|6347|6352|6373|6374|6387|6693|6850|7042|7409|7422|7852|8482|8740|8828|9732|9750|10451|10457|10505|10507|10509|10803|10928|23767|23768|54910|56477|56833|57556|57580|58191|606…	ALOX5|ANXA1|APOA1|BMP4|LYST|CCR7|ACKR2|CNR2|DPEP1|HBEGF|S1PR1|EDN2|EFNA5|EGR3|FER|FGF7|FLT1|GAB1|GDNF|NRG1|HMGB1|CCN1|IL6R|IL10|IL16|ITGA1|ITGAV|ITGB3|KIT|L1CAM|LGALS3|MET|NINJ1|CCN3|NPPC|PDE4B|PDGFA|PLAU|PLD1|PPIA|PTAFR|PTN|PTPRO|ROBO2|S100A8|CCL1|CCL2|CCL5|CXCL11|CXCL5|CXCL12|SPN|SYK|TGFB2|VAV1|VEGFA|CXCR4|SEMA7A|TNFSF14|NRP2|DOCK4|RIPOR2|VAV3|GPNMB|SEMA4F|SEMA4D|SEMA4B|CCR9|RALBP1|FLRT3|FLRT2|…	-14	MyList
GO Biological Processes	19	GO:0010720	positive regulation of cell development	19_GO:0032502 developmental process	-17	2.6	9.9	30337	459	2355	92	3.9	0.4	176|301|652|677|861|864|1435|1826|1946|1959|1960|2309|2335|2353|2736|2737|2803|3146|3280|3566|3567|3586|3593|3600|3601|3815|3897|3981|4092|4254|4673|4853|5530|5764|5789|5803|5896|5991|6092|6387|6461|6595|6664|6688|6777|6850|7071|7101|7422|7852|8111|8482|8767|8808|9308|9444|9655|10125|10154|10215|10221|10507|10892|11221|22906|22954|23028|23129|23566|23654|26230|27020|27185|50487|51199|51561|55012|…	ACAN|ANXA1|BMP4|ZFP36L1|RUNX1|RUNX3|CSF1|DSCAM|EFNA5|EGR2|EGR3|FOXO3|FN1|FOS|GLI2|GLI3|GOLGA4|HMGB1|HES1|IL4R|IL5|IL10|IL12B|IL15|IL15RA|KIT|L1CAM|LIG4|SMAD7|KITLG|NAP1L1|NOTCH2|PPP3CA|PTN|PTPRD|PTPRZ1|RAG1|RFX3|ROBO2|CXCL12|SHB|SMARCA2|SOX11|SPI1|STAT5B|SYK|KLF10|NR2E1|VEGFA|CXCR4|GPR68|SEMA7A|RIPK2|IL1RL2|CD83|QKI|SOCS5|RASGRP1|PLXNC1|OLIG2|TRIB1|SEMA4D|MALT1|DUSP10|TRAK1|TRIM32|KDM1A|PLXND1|LP…	-14	MyList
GO Biological Processes	19	GO:0120039	plasma membrane bounded cell projection morphogenesis	19_GO:0032502 developmental process	-17	2.5	9.8	30337	491	2355	96	4.1	0.41	107|135|288|473|474|575|1009|1272|1600|1826|1855|1907|1946|1952|1959|2042|2044|2115|2131|2263|2668|2736|2737|3670|3672|3676|3800|3897|4205|4681|4756|4781|4803|4804|4853|5530|5764|5781|5800|5803|5818|6092|6277|6387|6446|6456|6900|7101|7204|7422|7465|8239|8482|8522|8543|8826|8828|8997|9201|9241|9252|9334|9638|10160|10505|10507|10509|10678|22906|23022|23026|23114|23242|23566|23767|23768|27023|51199|…	ADCY1|ADORA2A|ANK3|RERE|ATOH1|ADGRB1|CDH11|CNTN1|DAB1|DSCAM|DVL1|EDN2|EFNA5|CELSR2|EGR2|EPHA3|EPHA5|ETV1|EXT1|FGFR2|GDNF|GLI2|GLI3|ISL1|ITGA1|ITGA4|KIF5C|L1CAM|MEF2A|NBL1|NEO1|NFIB|NGF|NGFR|NOTCH2|PPP3CA|PTN|PTPN11|PTPRO|PTPRZ1|NECTIN1|ROBO2|S100A6|CXCL12|SGK1|SH3GL2|CNTN2|NR2E1|TRIO|VEGFA|WEE1|USP9X|SEMA7A|GAS7|LMO4|IQGAP1|NRP2|KALRN|DCLK1|NOG|RPS6KA5|B4GALT5|FEZ1|FARP1|SEMA4F|SEMA4D|SEMA4B|B3GN…	-14	MyList
GO Biological Processes	19	GO:0098609	cell-cell adhesion	19_GO:0009987 cellular process	-16	2.4	9.7	30337	549	2355	103	4.4	0.42	119|301|421|653|677|953|960|1000|1009|1016|1266|1272|1305|1545|1600|1740|1826|1946|1952|2131|2239|2241|2316|3383|3491|3655|3672|3676|3685|3690|3691|3694|3696|3815|3897|3909|4026|4301|4478|4627|4756|4814|4815|4856|5099|5101|5317|5478|5789|5817|5818|5912|6092|6279|6352|6693|6714|6850|6900|7042|7070|7422|7430|8613|9076|9414|9620|10205|10318|10507|10893|22862|22918|23022|23114|23284|23654|23657|23767…	ADD2|ANXA1|ARVCF|BMP5|ZFP36L1|ENTPD1|CD44|CDH2|CDH11|CDH18|CNN3|CNTN1|COL13A1|CYP1B1|DAB1|DLG2|DSCAM|EFNA5|CELSR2|EXT1|GPC4|FER|FLNA|ICAM1|CCN1|ITGA6|ITGA1|ITGA4|ITGAV|ITGB3|ITGB4|ITGB6|ITGB8|KIT|L1CAM|LAMA3|LPP|AFDN|MSN|MYH9|NEO1|NINJ1|NINJ2|CCN3|PCDH7|PCDH9|PKP1|PPIA|PTPRD|PVR|NECTIN1|RAP2B|ROBO2|S100A8|CCL5|SPN|SRC|SYK|CNTN2|TGFB2|THY1|VEGFA|EZR|PLPP3|CLDN1|TJP2|CELSR1|MPZL2|TNIP1|SEMA4D|MMP24…	-14	MyList
GO Biological Processes	19	GO:1901699	cellular response to nitrogen compound	19_GO:0050896 response to stimulus	-16	2.4	9.7	30337	582	2355	107	4.5	0.43	114|196|445|641|677|773|779|820|836|839|840|845|948|1080|1111|1129|1132|1134|1135|1392|1394|1395|1545|1660|1663|1800|1958|2241|2308|2309|2316|2353|2549|2641|2688|2697|2776|2887|2888|2889|3184|3269|3357|3359|3383|3488|3624|3638|3667|3676|3690|3717|3747|3973|4193|4548|4780|4790|4880|5028|5295|5579|5724|5743|5908|6338|6505|6506|6507|6714|6772|6777|7297|7430|7431|7852|8013|8471|8660|8767|8787|8837|92…	ADCY8|AHR|ASS1|BLM|ZFP36L1|CACNA1A|CACNA1S|CAMP|CASP3|CASP6|CASP7|CASQ2|CD36|CFTR|CHEK1|CHRM2|CHRM4|CHRNA1|CHRNA2|CRH|CRHR1|CRHR2|CYP1B1|DHX9|DDX11|DPEP1|EGR1|FER|FOXO1|FOXO3|FLNA|FOS|GAB1|GCG|GH1|GJA1|GNAQ|GRB10|GRB14|RAPGEF1|HNRNPD|HRH1|HTR2B|HTR3A|ICAM1|IGFBP5|INHBA|INSIG1|IRS1|ITGA4|ITGB3|JAK2|KCNC2|LHCGR|MDM2|MTR|NFE2L2|NFKB1|NPPC|P2RY1|PIK3R1|PRKCB|PTAFR|PTGS2|RAP1B|SCNN1B|SLC1A1|SLC1A2|SLC…	-14	MyList
Hallmark Gene Sets	23	M5891	HALLMARK HYPOXIA		-16	3.5	10	30337	200	2355	55	2.3	0.31	136|272|467|665|694|839|1026|1316|1490|1649|1843|1907|2131|2239|2309|2353|2355|2651|2908|3099|3162|3309|3486|3491|3725|4502|4627|4783|5054|5209|5214|5292|5317|6385|6820|7045|7128|7422|7852|8660|8974|9215|9435|9590|9957|10370|10397|10891|10957|23327|25819|26118|51316|54206|55276	ADORA2B|AMPD3|ATF3|BNIP3L|BTG1|CASP6|CDKN1A|KLF6|CCN2|DDIT3|DUSP1|EDN2|EXT1|GPC4|FOXO3|FOS|FOSL2|GCNT2|NR3C1|HK2|HMOX1|HSPA5|IGFBP3|CCN1|JUN|MT2A|MYH9|NFIL3|SERPINE1|PFKFB3|PFKP|PIM1|PKP1|SDC4|SULT2B1|TGFBI|TNFAIP3|VEGFA|CXCR4|IRS2|P4HA2|LARGE1|CHST2|AKAP12|HS3ST1|CITED2|NDRG1|PPARGC1A|PNRC1|NEDD4L|NOCT|WSB1|PLAC8|ERRFI1|PGM2	-14	MyList
GO Biological Processes	19	GO:0048858	cell projection morphogenesis	19_GO:0032502 developmental process	-16	2.5	9.7	30337	496	2355	96	4.1	0.41	107|135|288|473|474|575|1009|1272|1600|1826|1855|1907|1946|1952|1959|2042|2044|2115|2131|2263|2668|2736|2737|3670|3672|3676|3800|3897|4205|4681|4756|4781|4803|4804|4853|5530|5764|5781|5800|5803|5818|6092|6277|6387|6446|6456|6900|7101|7204|7422|7465|8239|8482|8522|8543|8826|8828|8997|9201|9241|9252|9334|9638|10160|10505|10507|10509|10678|22906|23022|23026|23114|23242|23566|23767|23768|27023|51199|…	ADCY1|ADORA2A|ANK3|RERE|ATOH1|ADGRB1|CDH11|CNTN1|DAB1|DSCAM|DVL1|EDN2|EFNA5|CELSR2|EGR2|EPHA3|EPHA5|ETV1|EXT1|FGFR2|GDNF|GLI2|GLI3|ISL1|ITGA1|ITGA4|KIF5C|L1CAM|MEF2A|NBL1|NEO1|NFIB|NGF|NGFR|NOTCH2|PPP3CA|PTN|PTPN11|PTPRO|PTPRZ1|NECTIN1|ROBO2|S100A6|CXCL12|SGK1|SH3GL2|CNTN2|NR2E1|TRIO|VEGFA|WEE1|USP9X|SEMA7A|GAS7|LMO4|IQGAP1|NRP2|KALRN|DCLK1|NOG|RPS6KA5|B4GALT5|FEZ1|FARP1|SEMA4F|SEMA4D|SEMA4B|B3GN…	-14	MyList
GO Biological Processes	19	GO:0050863	regulation of T cell activation	19_GO:0002376 immune system process	-16	2.7	9.9	30337	389	2355	82	3.5	0.38	135|301|639|652|836|861|864|868|940|944|970|1029|1236|1840|1960|2177|2309|2736|2737|3146|3280|3552|3566|3586|3593|3600|3717|3902|3958|4092|4254|5133|5530|5781|5896|6347|6352|6385|6461|6595|6693|6714|6777|6850|7070|7297|7409|8379|8440|8740|8767|8808|8995|9306|9308|9655|9750|10125|10457|10892|11221|11314|26279|29851|51561|55626|56603|56940|57492|57678|57864|64115|64127|64332|80149|80380|80762|84807…	ADORA2A|ANXA1|PRDM1|BMP4|CASP3|RUNX1|RUNX3|CBLB|CD28|TNFSF8|CD70|CDKN2A|CCR7|DTX1|EGR3|FANCD2|FOXO3|GLI2|GLI3|HMGB1|HES1|IL1A|IL4R|IL10|IL12B|IL15|JAK2|LAG3|LGALS3|SMAD7|KITLG|PDCD1|PPP3CA|PTPN11|RAG1|CCL2|CCL5|SDC4|SHB|SMARCA2|SPN|SRC|STAT5B|SYK|THY1|TYK2|VAV1|MAD1L1|NCK2|TNFSF14|RIPK2|IL1RL2|TNFSF18|SOCS6|CD83|SOCS5|RIPOR2|RASGRP1|GPNMB|MALT1|DUSP10|CD300A|PLA2G2D|ICOS|IL23A|AMBRA1|CYP26B1|DUSP…	-14	MyList
GO Biological Processes	19	GO:1903706	regulation of hemopoiesis	19_GO:0002376 immune system process	-16	2.6	9.8	30337	427	2355	87	3.7	0.39	182|301|639|652|677|861|864|940|1021|1029|1435|1840|1960|2177|2185|2309|2353|2736|2737|3146|3375|3566|3567|3586|3593|3600|3601|3624|3902|4092|4254|4609|4792|4853|4982|5295|5530|5764|5896|6461|6595|6688|6772|6777|6850|6886|7066|7071|7130|8111|8767|8808|9290|9308|9444|9655|9770|10125|10221|10892|11221|27086|50487|51208|51561|55012|55626|56603|56833|56998|57492|57521|57864|64115|64332|64769|80149|80…	JAG1|ANXA1|PRDM1|BMP4|ZFP36L1|RUNX1|RUNX3|CD28|CDK6|CDKN2A|CSF1|DTX1|EGR3|FANCD2|PTK2B|FOXO3|FOS|GLI2|GLI3|HMGB1|IAPP|IL4R|IL5|IL10|IL12B|IL15|IL15RA|INHBA|LAG3|SMAD7|KITLG|MYC|NFKBIA|NOTCH2|TNFRSF11B|PIK3R1|PPP3CA|PTN|RAG1|SHB|SMARCA2|SPI1|STAT1|STAT5B|SYK|TAL1|THPO|KLF10|TNFAIP6|GPR68|RIPK2|IL1RL2|GPR55|CD83|QKI|SOCS5|RASSF2|RASGRP1|TRIB1|MALT1|DUSP10|FOXP1|PLA2G3|CLDN18|IL23A|PPP2R3C|AMBRA1|CY…	-14	MyList
GO Biological Processes	19	GO:0071407	cellular response to organic cyclic compound	19_GO:0050896 response to stimulus	-16	2.5	9.7	30337	467	2355	92	3.9	0.4	107|114|196|301|445|641|677|779|836|839|840|845|983|1080|1111|1392|1545|1660|1786|1946|1958|2099|2100|2103|2309|2316|2776|2889|2908|3184|3269|3357|3359|3371|3488|3586|3624|3638|3655|3670|3717|4193|4306|4478|4488|4790|4824|5028|5292|5724|5743|5908|6338|6446|6505|6506|6507|6714|6772|7101|7430|8013|8313|8611|8787|8837|8932|8945|9314|9472|9630|9693|10365|10424|10474|23028|23367|23385|23543|51141|5420…	ADCY1|ADCY8|AHR|ANXA1|ASS1|BLM|ZFP36L1|CACNA1S|CASP3|CASP6|CASP7|CASQ2|CDK1|CFTR|CHEK1|CRH|CYP1B1|DHX9|DNMT1|EFNA5|EGR1|ESR1|ESR2|ESRRB|FOXO3|FLNA|GNAQ|RAPGEF1|NR3C1|HNRNPD|HRH1|HTR2B|HTR3A|TNC|IGFBP5|IL10|INHBA|INSIG1|ITGA6|ISL1|JAK2|MDM2|NR3C2|MSN|MSX2|NFKB1|NKX3-1|P2RY1|PIM1|PTAFR|PTGS2|RAP1B|SCNN1B|SGK1|SLC1A1|SLC1A2|SLC1A3|SRC|STAT1|NR2E1|EZR|NR4A3|AXIN2|PLPP1|RGS9|CFLAR|MBD2|BTRC|KLF4|AKAP6…	-14	MyList
GO Biological Processes	19	GO:0008285	negative regulation of cell population proliferation	19_GO:0048519 negative regulation of biological process	-16	2.1	9.4	30337	791	2355	131	5.6	0.47	134|135|240|575|652|653|694|836|864|868|928|1021|1026|1029|1030|1545|1594|1601|1602|1805|1843|1871|2069|2185|2192|2218|2263|2321|2737|3162|3280|3486|3488|3552|3586|3593|3624|3664|3672|3717|3814|4088|4092|4163|4297|4488|4609|4781|4803|4804|4824|4856|4880|5376|5629|5743|5764|5909|6196|6347|6385|6595|6664|6693|6772|6820|7031|7042|7046|7071|7101|7128|7168|7481|7498|7832|7855|8313|8379|8440|8611|8805|…	ADORA1|ADORA2A|ALOX5|ADGRB1|BMP4|BMP5|BTG1|CASP3|RUNX3|CBLB|CD9|CDK6|CDKN1A|CDKN2A|CDKN2B|CYP1B1|CYP27B1|DAB2|DACH1|DPT|DUSP1|E2F3|EREG|PTK2B|FBLN1|FKTN|FGFR2|FLT1|GLI3|HMOX1|HES1|IGFBP3|IGFBP5|IL1A|IL10|IL12B|INHBA|IRF6|ITGA1|JAK2|KISS1|SMAD3|SMAD7|MCC|KMT2A|MSX2|MYC|NFIB|NGF|NGFR|NKX3-1|CCN3|NPPC|PMP22|PROX1|PTGS2|PTN|RAP1GAP|RPS6KA2|CCL2|SDC4|SMARCA2|SOX11|SPN|STAT1|SULT2B1|TFF1|TGFB2|TGFBR1|K…	-14	MyList
GO Biological Processes	19	GO:0048598	embryonic morphogenesis	19_GO:0032502 developmental process	-16	2.3	9.5	30337	589	2355	107	4.5	0.43	474|652|653|677|775|836|860|1301|1843|1846|1847|1855|2131|2132|2138|2139|2260|2263|2296|2321|2335|2668|2697|2709|2736|2737|2926|3211|3280|3281|3357|3491|3586|3624|3638|3676|3685|3690|3691|3899|3909|3911|4088|4188|4318|4488|4627|4760|4853|5087|5629|6385|6664|6670|6886|6943|7042|7046|7481|7855|8013|8091|8321|8452|8521|8543|8613|9095|9132|9241|9314|9421|9620|10370|10395|10413|23242|23654|23767|25861…	ATOH1|BMP4|BMP5|ZFP36L1|CACNA1C|CASP3|RUNX2|COL11A1|DUSP1|DUSP4|DUSP5|DVL1|EXT1|EXT2|EYA1|EYA2|FGFR1|FGFR2|FOXC1|FLT1|FN1|GDNF|GJA1|GJB5|GLI2|GLI3|GRSF1|HOXB1|HES1|HSBP1|HTR2B|CCN1|IL10|INHBA|INSIG1|ITGA4|ITGAV|ITGB3|ITGB4|AFF3|LAMA3|LAMA5|SMAD3|MDFI|MMP9|MSX2|MYH9|NEUROD1|NOTCH2|PBX1|PROX1|SDC4|SOX11|SP3|TAL1|TCF21|TGFB2|TGFBR1|WNT11|FZD5|NR4A3|HMGA2|FZD1|CUL3|GCM1|LMO4|PLPP3|TBX19|KCNQ4|NOG|KLF…	-14	MyList
GO Biological Processes	19	GO:0007423	sensory organ development	19_GO:0032502 developmental process	-16	2.3	9.5	30337	582	2355	106	4.5	0.43	182|474|491|639|652|653|775|779|1301|1545|1826|1855|2055|2070|2103|2138|2260|2263|2296|2321|2697|2737|3229|3280|3624|3638|3791|3815|4088|4760|4774|4781|4853|5087|5205|5629|5781|5818|5954|6385|6505|6664|6670|7042|7046|7068|7070|7101|7111|7422|7431|7837|7855|9132|9172|9215|9241|9261|9314|10215|10312|10319|10370|23094|23424|23493|23554|23657|25861|25932|25945|26018|26281|49855|50508|50674|51057|5114…	JAG1|ATOH1|ATP2B2|PRDM1|BMP4|BMP5|CACNA1C|CACNA1S|COL11A1|CYP1B1|DSCAM|DVL1|CLN8|EYA4|ESRRB|EYA1|FGFR1|FGFR2|FOXC1|FLT1|GJA1|GLI3|HOXC13|HES1|INHBA|INSIG1|KDR|KIT|SMAD3|NEUROD1|NFIA|NFIB|NOTCH2|PBX1|ATP8B1|PROX1|PTPN11|NECTIN1|RCN1|SDC4|SLC1A1|SOX11|SP3|TGFB2|TGFBR1|THRB|THY1|NR2E1|TMOD1|VEGFA|VIM|PXDN|FZD5|KCNQ4|MYOM2|LARGE1|NOG|MAPKAPK2|KLF4|OLIG2|TCIRG1|LAMC3|CITED2|SIPA1L3|TDRD7|HEY2|TSPAN12|…	-14	MyList
Reactome Gene Sets	6	R-HSA-372790	Signaling by GPCR		-16	2.2	9.4	30337	709	2355	121	5.1	0.45	107|114|116|134|135|136|150|153|301|389|624|718|817|1129|1132|1236|1238|1268|1269|1392|1394|1395|1839|1901|1907|2151|2335|2587|2641|2776|2781|2834|3269|3357|3375|3814|3973|4158|4543|4852|4923|5028|5142|5144|5151|5295|5321|5367|5368|5515|5519|5530|5575|5579|5724|5732|5924|5995|5996|6000|6196|6346|6347|6352|6373|6374|6387|6714|6865|7201|7204|7222|7225|7409|7478|7481|7852|7855|8111|8321|8324|8477|86…	ADCY1|ADCY8|ADCYAP1|ADORA1|ADORA2A|ADORA2B|ADRA2A|ADRB1|ANXA1|RHOC|BDKRB2|C3|CAMK2D|CHRM2|CHRM4|CCR7|ACKR2|CNR1|CNR2|CRH|CRHR1|CRHR2|HBEGF|S1PR1|EDN2|F2RL2|FN1|GALR1|GCG|GNAQ|GNAZ|PRLHR|HRH1|HTR2B|IAPP|KISS1|LHCGR|MC2R|MTNR1A|NPY|NTSR1|P2RY1|PDE4B|PDE4D|PDE8A|PIK3R1|PLA2G4A|PMCH|PNOC|PPP2CA|PPP2R1B|PPP3CA|PRKAR1B|PRKCB|PTAFR|PTGER2|RASGRF2|RGR|RGS1|RGS7|RPS6KA2|CCL1|CCL2|CCL5|CXCL11|CXCL5|CXCL12|…	-14	MyList
Reactome Gene Sets	6	R-HSA-388396	GPCR downstream signalling		-16	2.3	9.4	30337	634	2355	112	4.8	0.44	107|114|116|134|135|136|150|153|301|389|624|718|817|1129|1132|1236|1268|1269|1392|1394|1395|1839|1907|2151|2335|2587|2641|2776|2781|3269|3357|3375|3814|3973|4158|4543|4852|4923|5028|5142|5144|5151|5295|5321|5367|5368|5515|5519|5530|5575|5579|5724|5732|5924|5995|5996|6000|6196|6346|6352|6373|6374|6387|6714|6865|7201|7204|7222|7225|7409|7852|8111|8477|8620|8787|8997|9162|9290|9630|9639|10000|10125|…	ADCY1|ADCY8|ADCYAP1|ADORA1|ADORA2A|ADORA2B|ADRA2A|ADRB1|ANXA1|RHOC|BDKRB2|C3|CAMK2D|CHRM2|CHRM4|CCR7|CNR1|CNR2|CRH|CRHR1|CRHR2|HBEGF|EDN2|F2RL2|FN1|GALR1|GCG|GNAQ|GNAZ|HRH1|HTR2B|IAPP|KISS1|LHCGR|MC2R|MTNR1A|NPY|NTSR1|P2RY1|PDE4B|PDE4D|PDE8A|PIK3R1|PLA2G4A|PMCH|PNOC|PPP2CA|PPP2R1B|PPP3CA|PRKAR1B|PRKCB|PTAFR|PTGER2|RASGRF2|RGR|RGS1|RGS7|RPS6KA2|CCL1|CCL5|CXCL11|CXCL5|CXCL12|SRC|TACR2|TRHR|TRIO|TRP…	-13	MyList
GO Biological Processes	19	GO:0001525	angiogenesis	19_GO:0032502 developmental process	-16	2.8	9.8	30337	344	2355	75	3.2	0.36	182|290|652|688|800|1490|1545|1901|1907|1960|2004|2069|2185|2246|2251|2260|2263|2296|2316|2321|2335|2549|3162|3491|3685|3690|3791|4240|4627|4814|4853|4856|4880|5054|5154|5743|5787|6347|6461|6850|6886|6943|7045|7046|7070|7101|7127|7422|7837|7855|8817|8828|9047|9394|9421|9451|10451|22846|23129|23554|25932|57381|57674|58504|60675|64321|79812|80149|84830|91010|147372|154810|168667|221981|374887	JAG1|ANPEP|BMP4|KLF5|CALD1|CCN2|CYP1B1|S1PR1|EDN2|EGR3|ELK3|EREG|PTK2B|FGF1|FGF6|FGFR1|FGFR2|FOXC1|FLNA|FLT1|FN1|GAB1|HMOX1|CCN1|ITGAV|ITGB3|KDR|MFGE8|MYH9|NINJ1|NOTCH2|CCN3|NPPC|SERPINE1|PDGFA|PTGS2|PTPRB|CCL2|SHB|SYK|TAL1|TCF21|TGFBI|TGFBR1|THY1|NR2E1|TNFAIP2|VEGFA|PXDN|FZD5|FGF18|NRP2|SH2D2A|HS6ST1|HAND1|EIF2AK3|VAV3|VASH1|PLXND1|TSPAN12|CLIC4|RHOJ|RNF213|ARHGAP22|PROK2|SOX17|MMRN2|ZC3H12A|ADT…	-13	MyList
GO Biological Processes	19	GO:0022409	positive regulation of cell-cell adhesion	19_GO:0048518 positive regulation of biological process	-16	2.8	9.8	30337	330	2355	73	3.1	0.36	240|288|301|861|864|940|960|970|1236|1960|2309|2651|2736|2737|3146|3280|3552|3566|3586|3593|3600|3676|3717|4092|4254|4301|4651|5530|5724|5781|5896|6347|6352|6461|6595|6693|6714|6777|6850|7070|7297|7409|8013|8440|8613|8631|8740|8767|8808|9308|9435|9655|10125|10164|10370|10630|10892|11221|25930|29851|51561|55083|55626|57492|57678|64115|64127|64332|80380|84807|84868|140885|259307	ALOX5|ANK3|ANXA1|RUNX1|RUNX3|CD28|CD44|CD70|CCR7|EGR3|FOXO3|GCNT2|GLI2|GLI3|HMGB1|HES1|IL1A|IL4R|IL10|IL12B|IL15|ITGA4|JAK2|SMAD7|KITLG|AFDN|MYO10|PPP3CA|PTAFR|PTPN11|RAG1|CCL2|CCL5|SHB|SMARCA2|SPN|SRC|STAT5B|SYK|THY1|TYK2|VAV1|NR4A3|NCK2|PLPP3|SKAP1|TNFSF14|RIPK2|IL1RL2|CD83|CHST2|SOCS5|RASGRP1|CHST4|CITED2|PDPN|MALT1|DUSP10|PTPN23|ICOS|IL23A|KIF26B|AMBRA1|ARID1B|GPAM|VSIR|NOD2|NFKBIZ|PDCD1LG2|N…	-13	MyList
Reactome Gene Sets	6	R-HSA-5683057	MAPK family signaling cascades		-15	2.9	9.7	30337	325	2355	72	3.1	0.35	369|817|983|1437|1740|1839|1843|1846|1847|1848|1850|2069|2246|2251|2252|2260|2263|2308|2309|2335|2668|2675|3084|3337|3563|3567|3568|3570|3667|3690|3717|3725|3815|4233|4254|4609|5154|5295|5515|5519|5597|5687|5695|5708|5781|5896|5908|5921|5922|5924|6714|7297|7450|7979|8452|8660|8817|8826|8844|8997|9365|9693|10125|11221|22821|23179|26281|145957|192669|200734|221002|283455	ARAF|CAMK2D|CDK1|CSF2|DLG2|HBEGF|DUSP1|DUSP4|DUSP5|DUSP6|DUSP8|EREG|FGF1|FGF6|FGF7|FGFR1|FGFR2|FOXO1|FOXO3|FN1|GDNF|GFRA2|NRG1|DNAJB1|IL3RA|IL5|IL5RA|IL6R|IRS1|ITGB3|JAK2|JUN|KIT|MET|KITLG|MYC|PDGFA|PIK3R1|PPP2CA|PPP2R1B|MAPK6|PSMA6|PSMB7|PSMD2|PTPN11|RAG1|RAP1B|RASA1|RASA2|RASGRF2|SRC|TYK2|VWF|SEM1|CUL3|IRS2|FGF18|IQGAP1|KSR1|KALRN|KL|RAPGEF2|RASGRP1|DUSP10|RASA3|RGL1|FGF20|NRG4|AGO3|SPRED2|RASG…	-13	MyList
GO Biological Processes	19	GO:0030098	lymphocyte differentiation	19_GO:0002376 immune system process	-15	3	9.8	30337	290	2355	67	2.8	0.34	301|602|677|860|940|944|1021|1054|1236|1316|1514|1840|1958|2185|2355|2737|3146|3394|3566|3570|3586|3593|3600|3601|3676|3815|3981|4189|4242|4297|4783|4853|5087|5295|5896|5971|6482|6670|6688|6693|6775|6777|6850|7409|7855|8324|8767|9308|9734|9759|10312|10320|10803|10892|26279|27086|29760|51463|55636|56832|56833|57546|57580|64332|91543|112616|359948	ANXA1|BCL3|ZFP36L1|RUNX2|CD28|TNFSF8|CDK6|CEBPG|CCR7|KLF6|CTSL|DTX1|EGR1|PTK2B|FOSL2|GLI3|HMGB1|IRF8|IL4R|IL6R|IL10|IL12B|IL15|IL15RA|ITGA4|KIT|LIG4|DNAJB9|MFNG|KMT2A|NFIL3|NOTCH2|PBX1|PIK3R1|RAG1|RELB|ST3GAL1|SP3|SPI1|SPN|STAT4|STAT5B|SYK|VAV1|FZD5|FZD7|RIPK2|CD83|HDAC9|HDAC4|TCIRG1|IKZF1|CCR9|MALT1|PLA2G2D|FOXP1|BLNK|GPR89B|CHD7|IFNK|SLAMF8|PDP2|PREX1|NFKBIZ|RSAD2|CMTM7|IRF2BP2	-13	MyList
Reactome Gene Sets	6	R-HSA-6785807	Interleukin-4 and Interleukin-13 signaling		-15	4.5	11	30337	108	2355	38	1.6	0.26	240|301|948|1026|1278|1901|2162|2308|2309|2335|2353|3162|3320|3383|3552|3566|3570|3586|3593|3597|3717|3911|4128|4318|4609|4843|5292|5295|5451|5743|6347|6624|6772|7297|7422|7431|9655|51561	ALOX5|ANXA1|CD36|CDKN1A|COL1A2|S1PR1|F13A1|FOXO1|FOXO3|FN1|FOS|HMOX1|HSP90AA1|ICAM1|IL1A|IL4R|IL6R|IL10|IL12B|IL13RA1|JAK2|LAMA5|MAOA|MMP9|MYC|NOS2|PIM1|PIK3R1|POU2F1|PTGS2|CCL2|FSCN1|STAT1|TYK2|VEGFA|VIM|SOCS5|IL23A	-13	MyList
GO Biological Processes	19	GO:0048511	rhythmic process	19_GO:0048511 rhythmic process	-15	3	9.8	30337	271	2355	64	2.7	0.34	107|196|445|836|983|1407|1457|1545|1660|1958|1960|2069|2099|2309|2620|3131|3184|3624|3814|3973|4297|4543|4783|4800|4804|4843|4880|5608|5629|5764|5971|6092|6335|6714|6777|7042|7071|7130|7166|7298|8239|8945|9500|9510|10075|10533|10887|10891|25819|49855|50865|55068|60675|79365|79831|83594|84667|92369|114781|116443|128674|150094|162282|344758	ADCY1|AHR|ASS1|CASP3|CDK1|CRY1|CSNK2A1|CYP1B1|DHX9|EGR1|EGR3|EREG|ESR1|FOXO3|GAS2|HLF|HNRNPD|INHBA|KISS1|LHCGR|KMT2A|MTNR1A|NFIL3|NFYA|NGFR|NOS2|NPPC|MAP2K6|PROX1|PTN|RELB|ROBO2|SCN9A|SRC|STAT5B|TGFB2|KLF10|TNFAIP6|TPH1|TYMS|USP9X|BTRC|MAGED1|ADAMTS1|HUWE1|ATG7|PROKR1|PPARGC1A|NOCT|SCAPER|HEBP1|ENOX1|PROK2|BHLHE41|KDM8|NUDT12|HES7|SPSB4|BTBD9|GRIN3A|PROKR2|SIK1|ANKFN1|GPR149	-13	MyList
GO Biological Processes	19	GO:0045927	positive regulation of growth	19_GO:0040007 growth	-15	3.1	9.8	30337	258	2355	62	2.6	0.33	32|983|1435|1457|1826|1839|1946|2185|2260|2263|2307|2335|2688|2803|3020|3021|3897|4092|4534|5292|5607|5629|5830|6279|6387|6777|6832|6857|7003|7042|7046|7422|7430|7852|8482|9472|9699|9962|10409|10413|10507|10591|11116|22954|23327|23369|23493|23566|27185|29842|55636|57154|57521|57678|57698|58191|79109|84275|84678|84717|127833|136319	ACACB|CDK1|CSF1|CSNK2A1|DSCAM|HBEGF|EFNA5|PTK2B|FGFR1|FGFR2|FOXS1|FN1|GH1|GOLGA4|H3-3A|H3-3B|L1CAM|SMAD7|MTM1|PIM1|MAP2K5|PROX1|PEX5|S100A8|CXCL12|STAT5B|SUPV3L1|SYT1|TEAD1|TGFB2|TGFBR1|VEGFA|EZR|CXCR4|SEMA7A|AKAP6|RIMS2|SLC23A2|BASP1|YAP1|SEMA4D|DNPH1|CEP43|TRIM32|NEDD4L|PUM2|HEY2|LPAR3|DISC1|TFCP2L1|CHD7|SMURF1|RPTOR|GPAM|SHTN1|CXCL16|MAPKAP1|SLC25A33|KDM2B|HDGFL2|SYT2|MTPN	-13	MyList
GO Biological Processes	19	GO:0048667	cell morphogenesis involved in neuron differentiation	19_GO:0032502 developmental process	-15	2.5	9.4	30337	443	2355	87	3.7	0.39	107|288|473|474|575|1009|1272|1600|1826|1855|1907|1946|1952|1959|2042|2044|2115|2131|2263|2668|2736|2737|3280|3670|3676|3800|3897|4205|4756|4781|4804|4853|5530|5764|5781|5800|5803|5818|6092|6277|6387|6507|6900|7101|7204|7422|8239|8482|8543|8828|8997|9201|9241|9252|9334|9638|10160|10505|10507|10509|10678|22906|23022|23114|23242|23566|23767|23768|25861|27023|51057|51199|53942|54910|55701|55740|5628…	ADCY1|ANK3|RERE|ATOH1|ADGRB1|CDH11|CNTN1|DAB1|DSCAM|DVL1|EDN2|EFNA5|CELSR2|EGR2|EPHA3|EPHA5|ETV1|EXT1|FGFR2|GDNF|GLI2|GLI3|HES1|ISL1|ITGA4|KIF5C|L1CAM|MEF2A|NEO1|NFIB|NGFR|NOTCH2|PPP3CA|PTN|PTPN11|PTPRO|PTPRZ1|NECTIN1|ROBO2|S100A6|CXCL12|SLC1A3|CNTN2|NR2E1|TRIO|VEGFA|USP9X|SEMA7A|LMO4|NRP2|KALRN|DCLK1|NOG|RPS6KA5|B4GALT5|FEZ1|FARP1|SEMA4F|SEMA4D|SEMA4B|B3GNT2|TRAK1|PALLD|NFASC|COBL|LPAR3|FLRT3|FL…	-13	MyList
GO Biological Processes	19	GO:0042110	T cell activation	19_GO:0002376 immune system process	-15	2.8	9.6	30337	322	2355	71	3	0.35	301|602|677|860|868|940|944|960|970|1021|1236|1514|1840|1958|2000|2355|2697|2737|3146|3280|3383|3566|3570|3593|3600|3815|3902|3981|4088|4254|4297|4478|4627|5295|5530|5896|5971|6556|6670|6688|6693|6775|6777|6850|7409|7855|8324|8440|8740|8767|8995|9047|9308|10125|10312|10803|10892|23385|26279|27086|51463|51561|55636|56603|56832|57546|57580|57678|64332|80762|91543	ANXA1|BCL3|ZFP36L1|RUNX2|CBLB|CD28|TNFSF8|CD44|CD70|CDK6|CCR7|CTSL|DTX1|EGR1|ELF4|FOSL2|GJA1|GLI3|HMGB1|HES1|ICAM1|IL4R|IL6R|IL12B|IL15|KIT|LAG3|LIG4|SMAD3|KITLG|KMT2A|MSN|MYH9|PIK3R1|PPP3CA|RAG1|RELB|SLC11A1|SP3|SPI1|SPN|STAT4|STAT5B|SYK|VAV1|FZD5|FZD7|NCK2|TNFSF14|RIPK2|TNFSF18|SH2D2A|CD83|RASGRP1|TCIRG1|CCR9|MALT1|NCSTN|PLA2G2D|FOXP1|GPR89B|IL23A|CHD7|CYP26B1|IFNK|PDP2|PREX1|GPAM|NFKBIZ|NDFIP1…	-13	MyList
GO Biological Processes	19	GO:0007507	heart development	19_GO:0032502 developmental process	-15	2.3	9.2	30337	574	2355	103	4.4	0.42	182|639|652|653|677|775|836|840|983|1009|1026|1301|1363|1767|1855|1901|2006|2131|2138|2260|2263|2274|2296|2316|2335|2697|2736|2737|3084|3280|3357|3491|3552|3624|3670|3791|4088|4092|4193|4205|4488|4824|4853|4878|4892|5606|5607|5629|5781|6092|6664|6717|7029|7042|7046|7168|7422|7481|8313|8321|8543|8572|8828|8932|9095|9215|9241|9249|9421|9510|9734|10370|10395|10413|11155|11197|23129|23345|23493|23767…	JAG1|PRDM1|BMP4|BMP5|ZFP36L1|CACNA1C|CASP3|CASP7|CDK1|CDH11|CDKN1A|COL11A1|CPE|DNAH5|DVL1|S1PR1|ELN|EXT1|EYA1|FGFR1|FGFR2|FHL2|FOXC1|FLNA|FN1|GJA1|GLI2|GLI3|NRG1|HES1|HTR2B|CCN1|IL1A|INHBA|ISL1|KDR|SMAD3|SMAD7|MDM2|MEF2A|MSX2|NKX3-1|NOTCH2|NPPA|NRAP|MAP2K3|MAP2K5|PROX1|PTPN11|ROBO2|SOX11|SRI|TFDP2|TGFB2|TGFBR1|TPM1|VEGFA|WNT11|AXIN2|FZD1|LMO4|PDLIM4|NRP2|MBD2|TBX19|LARGE1|NOG|DHRS3|HAND1|ADAMTS1|…	-13	MyList
GO Biological Processes	19	GO:0002683	negative regulation of immune system process	19_GO:0002376 immune system process	-15	2.4	9.2	30337	536	2355	98	4.2	0.41	134|135|196|301|335|652|653|836|861|864|868|1021|1029|1268|1269|1840|1843|2241|2335|2737|3146|3162|3375|3566|3586|3593|3624|3902|3949|3958|4092|4254|4609|4681|4856|4982|5133|5292|5295|6347|6385|6387|6664|6688|6693|6714|6850|7042|7070|7128|7130|7430|8111|8379|8878|8887|8945|9290|9306|9470|9655|9750|10221|10225|10457|10769|11221|11314|22954|23151|26228|26279|51208|54941|55024|55061|56477|56833|5694…	ADORA1|ADORA2A|AHR|ANXA1|APOA1|BMP4|BMP5|CASP3|RUNX1|RUNX3|CBLB|CDK6|CDKN2A|CNR1|CNR2|DTX1|DUSP1|FER|FN1|GLI3|HMGB1|HMOX1|IAPP|IL4R|IL10|IL12B|INHBA|LAG3|LDLR|LGALS3|SMAD7|KITLG|MYC|NBL1|CCN3|TNFRSF11B|PDCD1|PIM1|PIK3R1|CCL2|SDC4|CXCL12|SOX11|SPI1|SPN|SRC|SYK|TGFB2|THY1|TNFAIP3|TNFAIP6|EZR|GPR68|MAD1L1|SQSTM1|TAX1BP1|BTRC|GPR55|SOCS6|EIF4E2|SOCS5|RIPOR2|TRIB1|CD96|GPNMB|PLK2|DUSP10|CD300A|TRIM32|…	-13	MyList
GO Biological Processes	19	GO:0051336	regulation of hydrolase activity	19_GO:0065007 biological regulation	-15	2.2	9	30337	689	2355	116	4.9	0.45	116|330|335|389|489|960|1029|1457|1473|1513|1514|1520|1611|1663|1800|1946|2042|2044|2168|2260|2263|2889|3146|3551|3655|3672|3717|3958|4088|4233|4318|4594|4609|4804|4824|4842|5054|5366|5607|5909|5996|6000|6251|6272|6279|6281|6346|6347|6352|6695|6714|6850|7070|7078|7079|7409|7422|7481|7498|8477|8743|8767|8787|9314|9451|9639|9693|9712|9750|9779|9891|9910|9938|9966|10125|10154|10395|10451|10507|10892…	ADCYAP1|BIRC3|APOA1|RHOC|ATP2A3|CD44|CDKN2A|CSNK2A1|CST5|CTSK|CTSL|CTSS|DAP|DDX11|DPEP1|EFNA5|EPHA3|EPHA5|FABP1|FGFR1|FGFR2|RAPGEF1|HMGB1|IKBKB|ITGA6|ITGA1|JAK2|LGALS3|SMAD3|MET|MMP9|MMUT|MYC|NGFR|NKX3-1|NOS1|SERPINE1|PMAIP1|MAP2K5|RAP1GAP|RGS1|RGS7|RSU1|SORT1|S100A8|S100A10|CCL1|CCL2|CCL5|SPOCK1|SRC|SYK|THY1|TIMP3|TIMP4|VAV1|VEGFA|WNT11|XDH|GPR65|TNFSF10|RIPK2|RGS9|KLF4|EIF2AK3|ARHGEF10|RAPGEF2|…	-13	MyList
GO Biological Processes	19	GO:0071417	cellular response to organonitrogen compound	19_GO:0050896 response to stimulus	-15	2.4	9.1	30337	507	2355	94	4	0.4	114|196|445|641|677|773|779|820|836|839|840|845|948|1080|1111|1392|1394|1395|1545|1663|1958|2241|2308|2309|2316|2353|2549|2641|2688|2697|2776|2887|2888|2889|3184|3269|3357|3359|3383|3488|3624|3638|3667|3676|3690|3717|3973|4193|4780|4790|4880|5028|5295|5724|5743|5908|6338|6505|6506|6507|6714|6772|6777|7297|7430|7431|7852|8013|8471|8660|8767|8787|8837|9314|9472|9630|9693|9734|10365|23028|23038|2317…	ADCY8|AHR|ASS1|BLM|ZFP36L1|CACNA1A|CACNA1S|CAMP|CASP3|CASP6|CASP7|CASQ2|CD36|CFTR|CHEK1|CRH|CRHR1|CRHR2|CYP1B1|DDX11|EGR1|FER|FOXO1|FOXO3|FLNA|FOS|GAB1|GCG|GH1|GJA1|GNAQ|GRB10|GRB14|RAPGEF1|HNRNPD|HRH1|HTR2B|HTR3A|ICAM1|IGFBP5|INHBA|INSIG1|IRS1|ITGA4|ITGB3|JAK2|LHCGR|MDM2|NFE2L2|NFKB1|NPPC|P2RY1|PIK3R1|PTAFR|PTGS2|RAP1B|SCNN1B|SLC1A1|SLC1A2|SLC1A3|SRC|STAT1|STAT5B|TYK2|EZR|VIM|CXCR4|NR4A3|IRS4|IR…	-12	MyList
GO Biological Processes	19	GO:0051046	regulation of secretion	19_GO:0051179 localization	-15	2.2	9	30337	607	2355	106	4.5	0.43	114|116|134|135|136|150|240|242|301|640|1080|1268|1392|1394|1407|1595|1601|1855|1946|2044|2151|2182|2260|2308|2587|2641|2668|2697|2781|3084|3552|3566|3593|3624|3667|3670|3717|3737|3814|4735|4756|4760|4824|4826|4843|4856|4923|5028|5321|5478|5530|5579|5608|5724|5781|5799|5874|5908|5991|6279|6281|6352|6382|6385|6387|6446|6554|6664|6688|6717|6850|6857|6865|7042|8111|8660|9066|9581|9699|9899|10312|109…	ADCY8|ADCYAP1|ADORA1|ADORA2A|ADORA2B|ADRA2A|ALOX5|ALOX12B|ANXA1|BLK|CFTR|CNR1|CRH|CRHR1|CRY1|CYP51A1|DAB2|DVL1|EFNA5|EPHA5|F2RL2|ACSL4|FGFR1|FOXO1|GALR1|GCG|GDNF|GJA1|GNAZ|NRG1|IL1A|IL4R|IL12B|INHBA|IRS1|ISL1|JAK2|KCNA2|KISS1|SEPTIN2|NEO1|NEUROD1|NKX3-1|NNAT|NOS2|CCN3|NTSR1|P2RY1|PLA2G4A|PPIA|PPP3CA|PRKCB|MAP2K6|PTAFR|PTPN11|PTPRN2|RAB27B|RAP1B|RFX3|S100A8|S100A10|CCL5|SDC1|SDC4|CXCL12|SGK1|SLC10…	-12	MyList
KEGG Pathway	24	hsa04010	MAPK signaling pathway		-15	2.9	9.5	30337	300	2355	67	2.8	0.34	369|773|775|779|836|1435|1647|1649|1843|1846|1847|1848|1850|1946|2069|2122|2246|2251|2252|2260|2263|2316|2321|2353|2668|3551|3552|3725|3791|3815|4149|4233|4254|4609|4790|4803|4804|5154|5321|5494|5495|5530|5579|5606|5607|5608|5908|5921|5922|5924|5971|6196|7042|7046|7422|8491|8817|9252|9261|9693|10000|10125|11221|26281|55970|59285|93589	ARAF|CACNA1A|CACNA1C|CACNA1S|CASP3|CSF1|GADD45A|DDIT3|DUSP1|DUSP4|DUSP5|DUSP6|DUSP8|EFNA5|EREG|MECOM|FGF1|FGF6|FGF7|FGFR1|FGFR2|FLNA|FLT1|FOS|GDNF|IKBKB|IL1A|JUN|KDR|KIT|MAX|MET|KITLG|MYC|NFKB1|NGF|NGFR|PDGFA|PLA2G4A|PPM1A|PPM1B|PPP3CA|PRKCB|MAP2K3|MAP2K5|MAP2K6|RAP1B|RASA1|RASA2|RASGRF2|RELB|RPS6KA2|TGFB2|TGFBR1|VEGFA|MAP4K3|FGF18|RPS6KA5|MAPKAPK2|RAPGEF2|AKT3|RASGRP1|DUSP10|FGF20|GNG12|CACNG6|C…	-12	MyList
GO Biological Processes	19	GO:0009792	embryo development ending in birth or egg hatching	19_GO:0032502 developmental process	-14	2.2	8.9	30337	670	2355	113	4.8	0.44	338|639|652|653|677|836|860|1026|1111|1301|1437|1855|2131|2138|2182|2260|2263|2296|2494|2530|2697|2709|2736|2737|3211|3280|3294|3364|3491|3586|3670|3880|3981|4071|4088|4188|4242|4627|4824|4853|5087|5629|5890|5932|5954|6385|6664|6670|7042|7046|7422|7478|7481|7763|7855|8313|8321|8452|8521|8543|9241|9394|9421|9620|9915|10159|10365|10370|10395|10413|22846|23038|23242|23250|23493|23648|23654|25949|270…	APOB|PRDM1|BMP4|BMP5|ZFP36L1|CASP3|RUNX2|CDKN1A|CHEK1|COL11A1|CSF2|DVL1|EXT1|EYA1|ACSL4|FGFR1|FGFR2|FOXC1|NR5A2|FUT8|GJA1|GJB5|GLI2|GLI3|HOXB1|HES1|HSD17B2|HUS1|CCN1|IL10|ISL1|KRT19|LIG4|TM4SF1|SMAD3|MDFI|MFNG|MYH9|NKX3-1|NOTCH2|PBX1|PROX1|RAD51B|RBBP8|RCN1|SDC4|SOX11|SP3|TGFB2|TGFBR1|VEGFA|WNT8A|WNT11|ZFAND5|FZD5|AXIN2|FZD1|CUL3|GCM1|LMO4|NOG|HS6ST1|HAND1|CELSR1|ARNT2|ATP6AP2|KLF2|CITED2|DLC1|YA…	-12	MyList
GO Biological Processes	19	GO:0097435	supramolecular fiber organization	19_GO:0009987 cellular process	-14	2.3	8.9	30337	595	2355	104	4.4	0.42	119|389|800|820|948|1029|1266|1278|1301|1545|1674|1805|1809|1855|2006|2131|2185|2296|2316|2620|3267|3717|3880|4193|4205|4534|4892|5317|5629|6624|6714|7042|7046|7111|7126|7130|7140|7168|7430|7431|7456|7791|7837|8239|8440|8452|8522|8766|8826|8837|9118|9168|9172|9839|9844|9886|9897|9938|10097|10409|10810|11034|11133|11155|11173|23242|23433|27289|50810|51199|51673|54509|55740|56203|56907|57381|57580|…	ADD2|RHOC|CALD1|CAMP|CD36|CDKN2A|CNN3|COL1A2|COL11A1|CYP1B1|DES|DPT|DPYSL3|DVL1|ELN|EXT1|PTK2B|FOXC1|FLNA|GAS2|AGFG1|JAK2|KRT19|MDM2|MEF2A|MTM1|NRAP|PKP1|PROX1|FSCN1|SRC|TGFB2|TGFBR1|TMOD1|TNFAIP1|TNFAIP6|TNNT3|TPM1|EZR|VIM|WIPF1|ZYX|PXDN|USP9X|NCK2|CUL3|GAS7|RAB11A|IQGAP1|CFLAR|INA|TMSB10|MYOM2|ZEB2|ELMO1|RHOBTB1|WASHC5|ARHGAP25|ACTR2|BASP1|WASF3|DSTN|KPTN|LDB3|ADAMTS7|COBL|RHOQ|RND1|HDGFL3|NIN|…	-12	MyList
Hallmark Gene Sets	23	M5953	HALLMARK KRAS SIGNALING UP		-14	3.3	9.7	30337	200	2355	52	2.2	0.3	330|639|894|1363|1437|1520|1839|1848|2012|2069|2115|2162|2995|3394|3486|3624|3800|4318|4319|4674|4803|5121|5327|5328|5743|6480|7128|7166|7185|7852|8808|9314|9590|9734|9910|9945|10205|10221|10320|10457|23643|50486|51199|51704|54893|58155|79810|80380|84869|90865|131566|163590	BIRC3|PRDM1|CCND2|CPE|CSF2|CTSS|HBEGF|DUSP6|EMP1|EREG|ETV1|F13A1|GYPC|IRF8|IGFBP3|INHBA|KIF5C|MMP9|MMP10|NAP1L2|NGF|PCP4|PLAT|PLAU|PTGS2|ST6GAL1|TNFAIP3|TPH1|TRAF1|CXCR4|IL1RL2|KLF4|AKAP12|HDAC9|RABGAP1L|GFPT2|MPZL2|TRIB1|IKZF1|GPNMB|LY96|G0S2|NIN|GPRC5B|MTMR10|PTBP2|PTCD2|PDCD1LG2|CBR4|IL33|DCBLD2|TOR1AIP2	-12	MyList
Hallmark Gene Sets	23	M5930	HALLMARK EPITHELIAL MESENCHYMAL TRANSITION		-14	3.3	9.7	30337	200	2355	52	2.2	0.3	59|290|800|960|1000|1009|1278|1301|1490|1601|1647|1809|2006|2192|2316|2335|2669|2697|3371|3486|3491|3600|3624|3685|3690|3725|3909|3915|4256|4638|4853|4982|5054|5376|5817|6382|6385|6387|6641|6695|7045|7070|7078|7128|7168|7422|7431|7456|8572|10409|25890|26577	ACTA2|ANPEP|CALD1|CD44|CDH2|CDH11|COL1A2|COL11A1|CCN2|DAB2|GADD45A|DPYSL3|ELN|FBLN1|FLNA|FN1|GEM|GJA1|TNC|IGFBP3|CCN1|IL15|INHBA|ITGAV|ITGB3|JUN|LAMA3|LAMC1|MGP|MYLK|NOTCH2|TNFRSF11B|SERPINE1|PMP22|PVR|SDC1|SDC4|CXCL12|SNTB1|SPOCK1|TGFBI|THY1|TIMP3|TNFAIP3|TPM1|VEGFA|VIM|WIPF1|PDLIM4|BASP1|ABI3BP|PCOLCE2	-12	MyList
GO Biological Processes	19	GO:0043009	chordate embryonic development	19_GO:0032502 developmental process	-14	2.2	8.8	30337	649	2355	110	4.7	0.43	338|639|652|653|677|836|860|1026|1111|1301|1437|1855|2131|2138|2260|2263|2296|2530|2697|2709|2736|2737|3211|3280|3294|3491|3586|3670|3880|3981|4071|4088|4188|4242|4627|4824|4853|5087|5629|5890|5932|5954|6385|6664|6670|7042|7046|7422|7478|7481|7763|7855|8313|8321|8452|8521|8543|9241|9394|9421|9620|9915|10159|10365|10370|10395|10413|22846|23038|23242|23250|23493|23648|23654|25949|27023|29924|50515|…	APOB|PRDM1|BMP4|BMP5|ZFP36L1|CASP3|RUNX2|CDKN1A|CHEK1|COL11A1|CSF2|DVL1|EXT1|EYA1|FGFR1|FGFR2|FOXC1|FUT8|GJA1|GJB5|GLI2|GLI3|HOXB1|HES1|HSD17B2|CCN1|IL10|ISL1|KRT19|LIG4|TM4SF1|SMAD3|MDFI|MFNG|MYH9|NKX3-1|NOTCH2|PBX1|PROX1|RAD51B|RBBP8|RCN1|SDC4|SOX11|SP3|TGFB2|TGFBR1|VEGFA|WNT8A|WNT11|ZFAND5|FZD5|AXIN2|FZD1|CUL3|GCM1|LMO4|NOG|HS6ST1|HAND1|CELSR1|ARNT2|ATP6AP2|KLF2|CITED2|DLC1|YAP1|VASH1|WDTC1|CO…	-12	MyList
GO Biological Processes	19	GO:0010810	regulation of cell-substrate adhesion	19_GO:0050789 regulation of biological process	-14	3.2	9.5	30337	221	2355	55	2.3	0.31	182|335|948|1021|1029|1236|1435|1601|1946|2042|2185|2192|2316|2335|2651|3491|3655|3690|3717|3791|4070|4088|4653|4811|5054|5295|5328|5800|5921|6251|6281|6385|6480|6695|6714|7070|7402|7422|8324|8631|10391|10395|10630|23189|25890|27185|51057|54453|56477|56940|57580|255743|342184|349633|375567	JAG1|APOA1|CD36|CDK6|CDKN2A|CCR7|CSF1|DAB2|EFNA5|EPHA3|PTK2B|FBLN1|FLNA|FN1|GCNT2|CCN1|ITGA6|ITGB3|JAK2|KDR|TACSTD2|SMAD3|MYOC|NID1|SERPINE1|PIK3R1|PLAU|PTPRO|RASA1|RSU1|S100A10|SDC4|ST6GAL1|SPOCK1|SRC|THY1|UTRN|VEGFA|FZD7|SKAP1|CORO2B|DLC1|PDPN|KANK1|ABI3BP|DISC1|WDPCP|RIN2|CCL28|DUSP22|PREX1|NPNT|FMN1|PLET1|VWC2	-12	MyList
GO Biological Processes	19	GO:1903530	regulation of secretion by cell	19_GO:0051179 localization	-14	2.3	8.8	30337	553	2355	98	4.2	0.41	114|116|134|135|136|150|240|301|640|1080|1268|1392|1394|1407|1595|1601|1855|1946|2044|2151|2182|2260|2308|2587|2641|2668|2697|2781|3552|3566|3593|3624|3667|3670|3717|3737|3814|4735|4756|4760|4824|4826|4843|4856|4923|5028|5321|5478|5530|5579|5608|5724|5781|5874|5908|5991|6281|6352|6382|6385|6387|6664|6688|6717|6850|6857|6865|7042|8111|8660|9066|9581|9699|9899|10312|10972|11069|11314|22987|25930|25…	ADCY8|ADCYAP1|ADORA1|ADORA2A|ADORA2B|ADRA2A|ALOX5|ANXA1|BLK|CFTR|CNR1|CRH|CRHR1|CRY1|CYP51A1|DAB2|DVL1|EFNA5|EPHA5|F2RL2|ACSL4|FGFR1|FOXO1|GALR1|GCG|GDNF|GJA1|GNAZ|IL1A|IL4R|IL12B|INHBA|IRS1|ISL1|JAK2|KCNA2|KISS1|SEPTIN2|NEO1|NEUROD1|NKX3-1|NNAT|NOS2|CCN3|NTSR1|P2RY1|PLA2G4A|PPIA|PPP3CA|PRKCB|MAP2K6|PTAFR|PTPN11|RAB27B|RAP1B|RFX3|S100A10|CCL5|SDC1|SDC4|CXCL12|SOX11|SPI1|SRI|SYK|SYT1|TACR2|TGFB2|G…	-12	MyList
GO Biological Processes	19	GO:0002237	response to molecule of bacterial origin	19_GO:0044419 biological process involved in interspecies interaction between organisms	-14	2.7	9.1	30337	354	2355	73	3.1	0.36	196|445|820|836|840|948|1236|1268|1269|1437|1594|2241|2263|2353|2355|3146|3394|3552|3586|3593|3656|3717|4258|4318|4790|4792|4842|4843|5054|5142|5606|5724|5732|5743|6279|6347|6373|6374|6556|6714|6891|7128|7431|7855|8767|9076|9261|9516|9590|10221|10225|10318|10892|11093|11221|23643|25819|26228|27086|27179|55765|57088|64127|64332|79931|80149|80380|84639|84868|129607|140885|389643|730249	AHR|ASS1|CAMP|CASP3|CASP7|CD36|CCR7|CNR1|CNR2|CSF2|CYP27B1|FER|FGFR2|FOS|FOSL2|HMGB1|IRF8|IL1A|IL10|IL12B|IRAK2|JAK2|MGST2|MMP9|NFKB1|NFKBIA|NOS1|NOS2|SERPINE1|PDE4B|MAP2K3|PTAFR|PTGER2|PTGS2|S100A8|CCL2|CXCL11|CXCL5|SLC11A1|SRC|TAP2|TNFAIP3|VIM|FZD5|RIPK2|CLDN1|MAPKAPK2|LITAF|AKAP12|TRIB1|CD96|TNIP1|MALT1|ADAMTS13|DUSP10|LY96|NOCT|STAP1|FOXP1|IL36A|INAVA|PLSCR4|NOD2|NFKBIZ|TNIP3|ZC3H12A|PDCD1LG2…	-12	MyList
GO Biological Processes	19	GO:0019221	cytokine-mediated signaling pathway	19_GO:0050896 response to stimulus	-14	2.6	9	30337	385	2355	77	3.3	0.37	330|960|970|1236|1238|1435|1437|1907|1958|2069|2185|2241|2296|2309|2688|3455|3551|3552|3563|3566|3567|3568|3570|3586|3588|3593|3597|3600|3601|3624|3656|3667|3717|3815|4792|5295|5781|6346|6347|6352|6373|6374|6387|6505|6688|6714|6772|6775|6777|6850|7066|7185|7188|7297|7850|7852|8767|8807|8808|8995|9180|9252|9655|9759|10413|10803|27179|54472|55198|56832|64109|64332|84639|90865|146433|201292|353514	BIRC3|CD44|CD70|CCR7|ACKR2|CSF1|CSF2|EDN2|EGR1|EREG|PTK2B|FER|FOXC1|FOXO3|GH1|IFNAR2|IKBKB|IL1A|IL3RA|IL4R|IL5|IL5RA|IL6R|IL10|IL10RB|IL12B|IL13RA1|IL15|IL15RA|INHBA|IRAK2|IRS1|JAK2|KIT|NFKBIA|PIK3R1|PTPN11|CCL1|CCL2|CCL5|CXCL11|CXCL5|CXCL12|SLC1A1|SPI1|SRC|STAT1|STAT4|STAT5B|SYK|THPO|TRAF1|TRAF5|TYK2|IL1R2|CXCR4|RIPK2|IL18RAP|IL1RL2|TNFSF18|OSMR|RPS6KA5|SOCS5|HDAC4|YAP1|CCR9|IL36A|TOLLIP|APPL2|I…	-12	MyList
GO Biological Processes	19	GO:0050867	positive regulation of cell activation	19_GO:0032501 multicellular organismal process	-14	2.6	9	30337	385	2355	77	3.3	0.37	59|301|861|864|940|970|1026|1236|1960|2309|2316|2736|2737|2814|2815|3146|3280|3552|3566|3567|3586|3593|3600|3601|3717|4254|5321|5530|5781|5896|6347|6352|6461|6595|6688|6693|6714|6777|6850|7070|7297|7409|8013|8440|8660|8740|8767|8808|9308|9655|10125|10451|10892|11221|26228|29851|51010|51561|55012|55626|57181|57492|57678|64109|64115|64127|64332|80380|84807|84868|90865|118460|140885|259307|284467|35…	ACTA2|ANXA1|RUNX1|RUNX3|CD28|CD70|CDKN1A|CCR7|EGR3|FOXO3|FLNA|GLI2|GLI3|GP5|GP9|HMGB1|HES1|IL1A|IL4R|IL5|IL10|IL12B|IL15|IL15RA|JAK2|KITLG|PLA2G4A|PPP3CA|PTPN11|RAG1|CCL2|CCL5|SHB|SMARCA2|SPI1|SPN|SRC|STAT5B|SYK|THY1|TYK2|VAV1|NR4A3|NCK2|IRS2|TNFSF14|RIPK2|IL1RL2|CD83|SOCS5|RASGRP1|VAV3|MALT1|DUSP10|STAP1|ICOS|EXOSC3|IL23A|PPP2R3C|AMBRA1|SLC39A10|ARID1B|GPAM|CRLF2|VSIR|NOD2|NFKBIZ|PDCD1LG2|NFKBID…	-12	MyList
GO Biological Processes	19	GO:0070372	regulation of ERK1 and ERK2 cascade	19_GO:0050896 response to stimulus	-14	2.9	9.2	30337	288	2355	64	2.7	0.34	59|116|467|652|948|960|1236|1490|1601|1846|1848|2185|2192|2246|2263|2335|2641|2651|3084|3146|3357|3383|3491|3552|3624|3690|3791|4853|5028|5151|5154|5781|5908|6714|6764|6850|7066|7430|8482|8685|8767|8817|8837|9290|9590|9693|10125|10318|10457|11221|26281|51074|51231|57556|64127|65009|84868|140885|154043|168667|200734|255743|387129|388325	ACTA2|ADCYAP1|ATF3|BMP4|CD36|CD44|CCR7|CCN2|DAB2|DUSP4|DUSP6|PTK2B|FBLN1|FGF1|FGFR2|FN1|GCG|GCNT2|NRG1|HMGB1|HTR2B|ICAM1|CCN1|IL1A|INHBA|ITGB3|KDR|NOTCH2|P2RY1|PDE8A|PDGFA|PTPN11|RAP1B|SRC|DENND2B|SYK|THPO|EZR|SEMA7A|MARCO|RIPK2|FGF18|CFLAR|GPR55|AKAP12|RAPGEF2|RASGRP1|TNIP1|GPNMB|DUSP10|FGF20|APIP|VRK3|SEMA6A|NOD2|NDRG4|HAVCR2|SIRPA|CNKSR3|BMPER|SPRED2|NPNT|NPSR1|SCIMP	-12	MyList
Reactome Gene Sets	6	R-HSA-9012999	RHO GTPase cycle		-14	2.4	8.9	30337	449	2355	85	3.6	0.38	182|389|1080|1213|2040|2185|2697|2889|3320|4548|4689|5099|5295|5337|5783|5825|5924|6434|6714|7126|7204|7409|7431|7444|7456|8239|8440|8452|8776|8826|8997|9217|9414|9578|9590|9639|9732|9855|9886|9901|9938|10160|10254|10395|10409|10424|10451|10505|10810|10928|23092|23129|23263|23348|23433|26230|27145|27289|50508|50650|51133|54509|55075|55200|55240|55701|56924|57381|57480|57522|57580|58504|79658|8162…	JAG1|RHOC|CFTR|CLTC|STOM|PTK2B|GJA1|RAPGEF1|HSP90AA1|MTR|NCF4|PCDH7|PIK3R1|PLD1|PTPN13|ABCD3|RASGRF2|TRA2B|SRC|TNFAIP1|TRIO|VAV1|VIM|VRK2|WIPF1|USP9X|NCK2|CUL3|MTMR1|IQGAP1|KALRN|VAPB|TJP2|CDC42BPB|AKAP12|ARHGEF10|DOCK4|FARP2|RHOBTB1|SRGAP3|ARHGAP25|FARP1|STAM2|DLC1|BASP1|PGRMC2|VAV3|SEMA4F|WASF3|RALBP1|ARHGAP26|PLXND1|MCF2L|DOCK9|RHOQ|TIAM2|FILIP1|RND1|NOX3|ARHGEF3|KCTD3|RHOF|UACA|PLEKHG6|STEAP3…	-12	MyList
GO Biological Processes	19	GO:0060322	head development	19_GO:0032502 developmental process	-14	2	8.6	30337	781	2355	124	5.3	0.46	238|473|474|652|653|836|1000|1021|1272|1392|1600|1620|1767|1901|1952|1959|2044|2131|2177|2260|2263|2296|2309|2316|2736|2737|3184|3211|3280|3309|3337|3624|3670|3736|3737|3747|4677|4760|4781|4826|4852|5087|5101|5629|5781|5830|5992|6092|6252|6387|6434|6505|6506|6664|6714|6716|6887|7101|7763|7832|7852|8321|8482|8660|8828|8893|9095|9118|9201|9215|9241|9638|9693|9915|10000|10159|10215|10395|10409|10579…	ALK|RERE|ATOH1|BMP4|BMP5|CASP3|CDH2|CDK6|CNTN1|CRH|DAB1|BRINP1|DNAH5|S1PR1|CELSR2|EGR2|EPHA5|EXT1|FANCD2|FGFR1|FGFR2|FOXC1|FOXO3|FLNA|GLI2|GLI3|HNRNPD|HOXB1|HES1|HSPA5|DNAJB1|INHBA|ISL1|KCNA1|KCNA2|KCNC2|NARS1|NEUROD1|NFIB|NNAT|NPY|PBX1|PCDH9|PROX1|PTPN11|PEX5|RFX4|ROBO2|RTN1|CXCL12|TRA2B|SLC1A1|SLC1A2|SOX11|SRC|SRD5A2|TAL2|NR2E1|ZFAND5|BTG2|CXCR4|FZD1|SEMA7A|IRS2|NRP2|EIF2B5|TBX19|INA|DCLK1|LARG…	-12	MyList
GO Biological Processes	19	GO:0003013	circulatory system process	19_GO:0032501 multicellular organismal process	-14	2.3	8.8	30337	509	2355	92	3.9	0.4	40|59|134|135|136|150|153|481|489|624|775|817|845|948|1268|1278|1392|1907|2006|2131|2132|2296|2697|3269|3357|3672|3676|3752|4088|4842|4843|4852|4878|4880|4923|5028|5606|5608|5724|5742|5743|5800|6335|6336|6338|6387|6446|6456|6505|6506|6507|6508|6509|6523|6526|6580|6649|6714|6772|6865|7168|7422|7852|9365|9414|9590|9732|9839|9962|10159|10365|10391|10413|11138|11156|23171|23327|23446|23704|28232|5391…	ASIC2|ACTA2|ADORA1|ADORA2A|ADORA2B|ADRA2A|ADRB1|ATP1B1|ATP2A3|BDKRB2|CACNA1C|CAMK2D|CASQ2|CD36|CNR1|COL1A2|CRH|EDN2|ELN|EXT1|EXT2|FOXC1|GJA1|HRH1|HTR2B|ITGA1|ITGA4|KCND3|SMAD3|NOS1|NOS2|NPY|NPPA|NPPC|NTSR1|P2RY1|MAP2K3|MAP2K6|PTAFR|PTGS1|PTGS2|PTPRO|SCN9A|SCN10A|SCNN1B|CXCL12|SGK1|SH3GL2|SLC1A1|SLC1A2|SLC1A3|SLC4A3|SLC1A4|SLC5A1|SLC5A3|SLC22A1|SOD3|SRC|STAT1|TACR2|TPM1|VEGFA|CXCR4|KL|TJP2|AKAP12|…	-12	MyList
GO Biological Processes	19	GO:0007409	axonogenesis	19_GO:0032502 developmental process	-14	2.6	9	30337	366	2355	74	3.1	0.36	107|288|474|575|1009|1272|1600|1826|1855|1907|1946|1959|2042|2044|2115|2131|2263|2668|2736|2737|3670|3676|3800|3897|4756|4781|4804|4853|5781|5800|5803|5818|6092|6277|6387|6900|7101|7204|7422|8239|8482|8543|8828|8997|9201|9241|9252|9334|9638|10505|10507|10509|10678|23022|23114|23242|23566|23767|23768|27023|51199|53942|54910|55701|55740|56288|57556|57698|91653|123016|133418|144165|203228|285220	ADCY1|ANK3|ATOH1|ADGRB1|CDH11|CNTN1|DAB1|DSCAM|DVL1|EDN2|EFNA5|EGR2|EPHA3|EPHA5|ETV1|EXT1|FGFR2|GDNF|GLI2|GLI3|ISL1|ITGA4|KIF5C|L1CAM|NEO1|NFIB|NGFR|NOTCH2|PTPN11|PTPRO|PTPRZ1|NECTIN1|ROBO2|S100A6|CXCL12|CNTN2|NR2E1|TRIO|VEGFA|USP9X|SEMA7A|LMO4|NRP2|KALRN|DCLK1|NOG|RPS6KA5|B4GALT5|FEZ1|SEMA4F|SEMA4D|SEMA4B|B3GNT2|PALLD|NFASC|COBL|LPAR3|FLRT3|FLRT2|FOXB1|NIN|CNTN5|SEMA4C|ARHGEF40|ENAH|PARD3|SEMA6A…	-11	MyList
GO Biological Processes	19	GO:0010975	regulation of neuron projection development	19_GO:0032502 developmental process	-14	2.4	8.8	30337	445	2355	84	3.6	0.38	238|653|1268|1272|1600|1601|1809|1826|1855|1946|2011|2042|2185|2260|2316|2335|2803|2889|3280|3601|3655|3897|4193|4593|4756|4780|5376|5530|5764|5789|5793|5800|5911|6092|6387|6695|7070|7101|7422|7431|8321|8482|8507|8724|8837|9314|9638|9693|9897|10090|10154|10505|10507|22906|23028|23129|23189|23242|23327|23345|23369|23566|23654|26115|26230|27020|27185|29116|50487|50674|51199|57154|57187|57580|57609|…	ALK|BMP5|CNR1|CNTN1|DAB1|DAB2|DPYSL3|DSCAM|DVL1|EFNA5|MARK2|EPHA3|PTK2B|FGFR1|FLNA|FN1|GOLGA4|RAPGEF1|HES1|IL15RA|ITGA6|L1CAM|MDM2|MUSK|NEO1|NFE2L2|PMP22|PPP3CA|PTN|PTPRD|PTPRG|PTPRO|RAP2A|ROBO2|CXCL12|SPOCK1|THY1|NR2E1|VEGFA|VIM|FZD1|SEMA7A|ENC1|SNX3|CFLAR|KLF4|FEZ1|RAPGEF2|WASHC5|UST|PLXNC1|SEMA4F|SEMA4D|TRAK1|KDM1A|PLXND1|KANK1|COBL|NEDD4L|SYNE1|PUM2|LPAR3|PLXNB2|TANC2|TIAM2|NPTN|DISC1|MYLIP|P…	-11	MyList
GO Biological Processes	19	GO:0072001	renal system development	19_GO:0032502 developmental process	-14	2.7	9	30337	314	2355	67	2.8	0.34	59|182|445|639|652|1958|2131|2138|2246|2260|2263|2296|2668|2736|2737|3280|3911|4070|4088|4092|4609|4774|4811|4824|4853|4953|5087|5530|5629|5800|6092|6382|6385|6580|6664|6772|6943|7042|7046|7422|7481|8826|9241|9510|9788|10409|23129|51057|54806|55083|56603|56998|57122|64321|79191|79192|79810|80000|84062|84159|123016|144165|153572|168002|168667|255743|342184	ACTA2|JAG1|ASS1|PRDM1|BMP4|EGR1|EXT1|EYA1|FGF1|FGFR1|FGFR2|FOXC1|GDNF|GLI2|GLI3|HES1|LAMA5|TACSTD2|SMAD3|SMAD7|MYC|NFIA|NID1|NKX3-1|NOTCH2|ODC1|PBX1|PPP3CA|PROX1|PTPRO|ROBO2|SDC1|SDC4|SLC22A1|SOX11|STAT1|TCF21|TGFB2|TGFBR1|VEGFA|WNT11|IQGAP1|NOG|ADAMTS1|MTSS1|BASP1|PLXND1|WDPCP|AHI1|KIF26B|CYP26B1|CTNNBIP1|NUP107|SOX17|IRX3|IRX1|PTCD2|GREB1L|DTNBP1|ARID5B|TTC8|PRICKLE1|IRX2|DACT2|BMPER|NPNT|FMN1	-11	MyList
GO Biological Processes	19	GO:0060562	epithelial tube morphogenesis	19_GO:0032502 developmental process	-14	2.7	9	30337	314	2355	67	2.8	0.34	652|653|836|1435|1855|2099|2131|2138|2246|2263|2668|2697|2736|2737|2908|3280|3371|3791|3911|4070|4088|4233|4488|4609|4824|4853|5087|5629|6385|6714|6943|7042|7422|7481|7852|8321|8543|8945|9241|9421|9620|9788|10370|10395|10413|23129|23242|23654|25932|54806|54910|55083|55764|56998|64065|64321|64478|65009|79191|79192|80000|84678|131405|144165|153572|255743|342184	BMP4|BMP5|CASP3|CSF1|DVL1|ESR1|EXT1|EYA1|FGF1|FGFR2|GDNF|GJA1|GLI2|GLI3|NR3C1|HES1|TNC|KDR|LAMA5|TACSTD2|SMAD3|MET|MSX2|MYC|NKX3-1|NOTCH2|PBX1|PROX1|SDC4|SRC|TCF21|TGFB2|VEGFA|WNT11|CXCR4|FZD1|LMO4|BTRC|NOG|HAND1|CELSR1|MTSS1|CITED2|DLC1|YAP1|PLXND1|COBL|PLXNB2|CLIC4|AHI1|SEMA4C|KIF26B|IFT122|CTNNBIP1|PERP|SOX17|CSMD1|NDRG4|IRX3|IRX1|GREB1L|KDM2B|TRIM71|PRICKLE1|IRX2|NPNT|FMN1	-11	MyList
Reactome Gene Sets	6	R-HSA-5684996	MAPK1/MAPK3 signaling		-14	2.8	9.1	30337	286	2355	63	2.7	0.33	369|817|983|1437|1740|1839|1843|1846|1847|1848|1850|2069|2246|2251|2252|2260|2263|2335|2668|2675|3084|3563|3567|3568|3570|3667|3690|3717|3815|4233|4254|5154|5295|5515|5519|5687|5695|5708|5781|5908|5921|5922|5924|6714|7297|7450|7979|8452|8660|8817|8826|8844|9365|9693|10125|11221|22821|23179|26281|145957|200734|221002|283455	ARAF|CAMK2D|CDK1|CSF2|DLG2|HBEGF|DUSP1|DUSP4|DUSP5|DUSP6|DUSP8|EREG|FGF1|FGF6|FGF7|FGFR1|FGFR2|FN1|GDNF|GFRA2|NRG1|IL3RA|IL5|IL5RA|IL6R|IRS1|ITGB3|JAK2|KIT|MET|KITLG|PDGFA|PIK3R1|PPP2CA|PPP2R1B|PSMA6|PSMB7|PSMD2|PTPN11|RAP1B|RASA1|RASA2|RASGRF2|SRC|TYK2|VWF|SEM1|CUL3|IRS2|FGF18|IQGAP1|KSR1|KL|RAPGEF2|RASGRP1|DUSP10|RASA3|RGL1|FGF20|NRG4|SPRED2|RASGEF1A|KSR2	-11	MyList
GO Biological Processes	19	GO:1903039	positive regulation of leukocyte cell-cell adhesion	19_GO:0048518 positive regulation of biological process	-13	2.8	9	30337	281	2355	62	2.6	0.33	240|301|861|864|940|960|970|1236|1960|2309|2736|2737|3146|3280|3552|3566|3593|3600|3676|3717|4254|5530|5724|5781|5896|6347|6352|6461|6595|6693|6714|6777|6850|7070|7297|7409|8013|8440|8631|8740|8767|8808|9308|9435|9655|10125|10164|10892|11221|29851|51561|55626|57492|57678|64115|64127|64332|80380|84807|84868|140885|259307	ALOX5|ANXA1|RUNX1|RUNX3|CD28|CD44|CD70|CCR7|EGR3|FOXO3|GLI2|GLI3|HMGB1|HES1|IL1A|IL4R|IL12B|IL15|ITGA4|JAK2|KITLG|PPP3CA|PTAFR|PTPN11|RAG1|CCL2|CCL5|SHB|SMARCA2|SPN|SRC|STAT5B|SYK|THY1|TYK2|VAV1|NR4A3|NCK2|SKAP1|TNFSF14|RIPK2|IL1RL2|CD83|CHST2|SOCS5|RASGRP1|CHST4|MALT1|DUSP10|ICOS|IL23A|AMBRA1|ARID1B|GPAM|VSIR|NOD2|NFKBIZ|PDCD1LG2|NFKBID|HAVCR2|SIRPA|IL4I1	-11	MyList
GO Biological Processes	19	GO:0032496	response to lipopolysaccharide	19_GO:0044419 biological process involved in interspecies interaction between organisms	-13	2.7	8.9	30337	333	2355	69	2.9	0.35	445|820|836|840|948|1236|1268|1269|1437|1594|2241|2263|2353|2355|3146|3394|3552|3586|3593|3656|3717|4258|4318|4790|4792|4842|4843|5054|5142|5606|5724|5732|5743|6279|6347|6373|6374|6556|6714|7128|7431|8767|9076|9261|9516|9590|10221|10225|10318|10892|11093|11221|23643|25819|26228|27086|27179|57088|64127|64332|79931|80149|80380|84639|84868|129607|140885|389643|730249	ASS1|CAMP|CASP3|CASP7|CD36|CCR7|CNR1|CNR2|CSF2|CYP27B1|FER|FGFR2|FOS|FOSL2|HMGB1|IRF8|IL1A|IL10|IL12B|IRAK2|JAK2|MGST2|MMP9|NFKB1|NFKBIA|NOS1|NOS2|SERPINE1|PDE4B|MAP2K3|PTAFR|PTGER2|PTGS2|S100A8|CCL2|CXCL11|CXCL5|SLC11A1|SRC|TNFAIP3|VIM|RIPK2|CLDN1|MAPKAPK2|LITAF|AKAP12|TRIB1|CD96|TNIP1|MALT1|ADAMTS13|DUSP10|LY96|NOCT|STAP1|FOXP1|IL36A|PLSCR4|NOD2|NFKBIZ|TNIP3|ZC3H12A|PDCD1LG2|IL1F10|HAVCR2|CMPK2…	-11	MyList
GO Biological Processes	19	GO:0010817	regulation of hormone levels	19_GO:0065007 biological regulation	-13	2.3	8.6	30337	541	2355	95	4	0.41	114|116|134|150|240|301|640|653|1080|1268|1363|1392|1394|1407|1513|1514|1545|1594|1601|1717|1946|1958|2044|2099|2151|2182|2260|2308|2587|2641|2697|2781|2834|2908|3293|3294|3557|3624|3667|3670|3717|3814|3973|4760|4790|4824|4826|4843|4856|5028|5530|5579|5781|5799|5991|6338|6352|6664|6716|6717|6777|6865|7038|8111|8630|8660|9066|9249|9699|10050|10159|10170|10312|11069|22841|28231|50487|50700|51635|53…	ADCY8|ADCYAP1|ADORA1|ADRA2A|ALOX5|ANXA1|BLK|BMP5|CFTR|CNR1|CPE|CRH|CRHR1|CRY1|CTSK|CTSL|CYP1B1|CYP27B1|DAB2|DHCR7|EFNA5|EGR1|EPHA5|ESR1|F2RL2|ACSL4|FGFR1|FOXO1|GALR1|GCG|GJA1|GNAZ|PRLHR|NR3C1|HSD17B3|HSD17B2|IL1RN|INHBA|IRS1|ISL1|JAK2|KISS1|LHCGR|NEUROD1|NFKB1|NKX3-1|NNAT|NOS2|CCN3|P2RY1|PPP3CA|PRKCB|PTPN11|PTPRN2|RFX3|SCNN1B|CCL5|SOX11|SRD5A2|SRI|STAT5B|TACR2|TG|GPR68|HSD17B6|IRS2|SYT7|DHRS3|RIM…	-11	MyList
GO Biological Processes	19	GO:0001503	ossification	19_GO:0032501 multicellular organismal process	-13	2.8	9	30337	289	2355	63	2.7	0.33	652|653|860|861|864|1009|1213|1278|1301|1305|1490|1513|1594|1660|2131|2132|2263|2274|2296|2355|2697|2736|2737|3020|3021|3371|3376|3486|3488|3491|4088|4256|4488|4653|4880|5608|5743|5764|6272|6670|7071|7481|8313|8482|8817|8840|8994|9241|9451|9770|10312|10507|11173|23184|23317|25884|57419|63979|64131|90993|134701|144165|221044	BMP4|BMP5|RUNX2|RUNX1|RUNX3|CDH11|CLTC|COL1A2|COL11A1|COL13A1|CCN2|CTSK|CYP27B1|DHX9|EXT1|EXT2|FGFR2|FHL2|FOXC1|FOSL2|GJA1|GLI2|GLI3|H3-3A|H3-3B|TNC|IARS1|IGFBP3|IGFBP5|CCN1|SMAD3|MGP|MSX2|MYOC|NPPC|MAP2K6|PTGS2|PTN|SORT1|SP3|KLF10|WNT11|AXIN2|SEMA7A|FGF18|CCN4|LIMD1|NOG|EIF2AK3|RASSF2|TCIRG1|SEMA4D|ADAMTS7|MESD|DNAJC13|CHRDL2|SLC24A3|FIGNL1|XYLT1|CREB3L1|RIPPLY2|PRICKLE1|UCMA	-11	MyList
KEGG Pathway	24	hsa04015	Rap1 signaling pathway		-13	3.2	9.2	30337	212	2355	52	2.2	0.3	107|114|135|136|810|1268|1435|1946|2246|2251|2252|2260|2263|2321|2533|2776|2889|3690|3791|3815|3937|4233|4254|4301|4803|4804|5028|5154|5295|5579|5606|5608|5908|5909|6714|7409|7422|8631|8817|9693|9732|9855|10000|10451|11069|23094|23566|26281|55740|56288|83593|84552	ADCY1|ADCY8|ADORA2A|ADORA2B|CALML3|CNR1|CSF1|EFNA5|FGF1|FGF6|FGF7|FGFR1|FGFR2|FLT1|FYB1|GNAQ|RAPGEF1|ITGB3|KDR|KIT|LCP2|MET|KITLG|AFDN|NGF|NGFR|P2RY1|PDGFA|PIK3R1|PRKCB|MAP2K3|MAP2K6|RAP1B|RAP1GAP|SRC|VAV1|VEGFA|SKAP1|FGF18|RAPGEF2|DOCK4|FARP2|AKT3|VAV3|RAPGEF4|SIPA1L3|LPAR3|FGF20|ENAH|PARD3|RASSF5|PARD6G	-11	MyList
GO Biological Processes	19	GO:0060537	muscle tissue development	19_GO:0032502 developmental process	-13	2.6	8.7	30337	353	2355	71	3	0.35	467|652|653|688|779|983|1134|1301|1901|1958|1959|2006|2138|2139|2260|2263|2274|2296|2353|2355|2697|3084|3131|3344|3670|4092|4205|4488|4534|4638|4853|4878|4892|5530|5629|6664|6943|7042|7046|7168|7422|7763|7832|8837|8932|9172|9215|9241|9421|10370|23345|23493|51231|55636|56203|56983|59269|64091|65009|79191|79810|80206|84700|85366|115701|137814|137868|144165|150094|150572|245806	ATF3|BMP4|BMP5|KLF5|CACNA1S|CDK1|CHRNA1|COL11A1|S1PR1|EGR1|EGR2|ELN|EYA1|EYA2|FGFR1|FGFR2|FHL2|FOXC1|FOS|FOSL2|GJA1|NRG1|HLF|FOXN2|ISL1|SMAD7|MEF2A|MSX2|MTM1|MYLK|NOTCH2|NPPA|NRAP|PPP3CA|PROX1|SOX11|TCF21|TGFB2|TGFBR1|TPM1|VEGFA|ZFAND5|BTG2|CFLAR|MBD2|MYOM2|LARGE1|NOG|HAND1|CITED2|SYNE1|HEY2|VRK3|CHD7|LMOD3|POGLUT1|HIVEP3|POPDC2|NDRG4|IRX3|PTCD2|FHOD3|MYO18B|MYLK2|ALPK2|NKX2-6|SGCZ|PRICKLE1|SIK1|…	-11	MyList
GO Biological Processes	19	GO:0007517	muscle organ development	19_GO:0032502 developmental process	-13	2.7	8.8	30337	315	2355	66	2.8	0.34	445|467|575|688|779|1106|1134|1301|1674|1839|1901|1958|1959|1960|2006|2115|2218|2263|2296|2353|3084|3131|3344|3670|3911|4092|4205|4534|4638|5077|5530|5629|6664|6717|6943|7042|7046|7168|7402|7832|8110|8321|8837|9172|9215|9241|9421|9750|10370|10409|23493|51231|53834|55636|56203|56704|57496|59269|64091|79810|84159|84717|85366|130827|150572|245806	ASS1|ATF3|ADGRB1|KLF5|CACNA1S|CHD2|CHRNA1|COL11A1|DES|HBEGF|S1PR1|EGR1|EGR2|EGR3|ELN|ETV1|FKTN|FGFR2|FOXC1|FOS|NRG1|HLF|FOXN2|ISL1|LAMA5|SMAD7|MEF2A|MTM1|MYLK|PAX3|PPP3CA|PROX1|SOX11|SRI|TCF21|TGFB2|TGFBR1|TPM1|UTRN|BTG2|DPF3|FZD1|CFLAR|MYOM2|LARGE1|NOG|HAND1|RIPOR2|CITED2|BASP1|HEY2|VRK3|FGFRL1|CHD7|LMOD3|JPH1|MRTFB|HIVEP3|POPDC2|PTCD2|ARID5B|HDGFL2|MYLK2|TMEM182|SMYD1|VGLL2	-11	MyList
GO Biological Processes	19	GO:1903708	positive regulation of hemopoiesis	19_GO:0002376 immune system process	-13	3.3	9.1	30337	194	2355	49	2.1	0.29	301|677|861|864|1435|1960|2309|2353|2736|2737|3146|3566|3567|3586|3593|3600|3601|4254|4853|5530|5896|6461|6595|6688|6777|6850|7071|8111|8767|8808|9308|9655|10125|10221|10892|11221|50487|51561|55012|55626|56998|57492|57521|64115|64332|81501|84807|146433|259307	ANXA1|ZFP36L1|RUNX1|RUNX3|CSF1|EGR3|FOXO3|FOS|GLI2|GLI3|HMGB1|IL4R|IL5|IL10|IL12B|IL15|IL15RA|KITLG|NOTCH2|PPP3CA|RAG1|SHB|SMARCA2|SPI1|STAT5B|SYK|KLF10|GPR68|RIPK2|IL1RL2|CD83|SOCS5|RASGRP1|TRIB1|MALT1|DUSP10|PLA2G3|IL23A|PPP2R3C|AMBRA1|CTNNBIP1|ARID1B|RPTOR|VSIR|NFKBIZ|DCSTAMP|NFKBID|IL34|IL4I1	-11	MyList
GO Biological Processes	19	GO:1902107	positive regulation of leukocyte differentiation	19_GO:0002376 immune system process	-13	3.3	9.1	30337	194	2355	49	2.1	0.29	301|677|861|864|1435|1960|2309|2353|2736|2737|3146|3566|3567|3586|3593|3600|3601|4254|4853|5530|5896|6461|6595|6688|6777|6850|7071|8111|8767|8808|9308|9655|10125|10221|10892|11221|50487|51561|55012|55626|56998|57492|57521|64115|64332|81501|84807|146433|259307	ANXA1|ZFP36L1|RUNX1|RUNX3|CSF1|EGR3|FOXO3|FOS|GLI2|GLI3|HMGB1|IL4R|IL5|IL10|IL12B|IL15|IL15RA|KITLG|NOTCH2|PPP3CA|RAG1|SHB|SMARCA2|SPI1|STAT5B|SYK|KLF10|GPR68|RIPK2|IL1RL2|CD83|SOCS5|RASGRP1|TRIB1|MALT1|DUSP10|PLA2G3|IL23A|PPP2R3C|AMBRA1|CTNNBIP1|ARID1B|RPTOR|VSIR|NFKBIZ|DCSTAMP|NFKBID|IL34|IL4I1	-11	MyList
GO Biological Processes	19	GO:0030307	positive regulation of cell growth	19_GO:0040007 growth	-13	3.5	9.3	30337	162	2355	44	1.9	0.28	1457|1826|1839|1946|2185|2335|2803|3020|3021|3897|4092|5607|6279|6387|6832|6857|7003|7042|7046|7422|7852|8482|9472|9699|9962|10413|10507|10591|11116|22954|23327|23369|23566|27185|57154|57521|57698|58191|79109|84275|84678|84717|127833|136319	CSNK2A1|DSCAM|HBEGF|EFNA5|PTK2B|FN1|GOLGA4|H3-3A|H3-3B|L1CAM|SMAD7|MAP2K5|S100A8|CXCL12|SUPV3L1|SYT1|TEAD1|TGFB2|TGFBR1|VEGFA|CXCR4|SEMA7A|AKAP6|RIMS2|SLC23A2|YAP1|SEMA4D|DNPH1|CEP43|TRIM32|NEDD4L|PUM2|LPAR3|DISC1|SMURF1|RPTOR|SHTN1|CXCL16|MAPKAP1|SLC25A33|KDM2B|HDGFL2|SYT2|MTPN	-11	MyList
KEGG Pathway	24	hsa04151	PI3K-Akt signaling pathway		-13	2.6	8.7	30337	362	2355	72	3.1	0.35	894|1021|1026|1129|1278|1297|1435|1946|2069|2246|2251|2252|2260|2263|2309|2321|2335|2668|2688|3320|3371|3455|3551|3563|3566|3570|3655|3667|3672|3676|3685|3690|3691|3694|3696|3717|3791|3815|3909|3910|3911|3915|4193|4233|4254|4609|4790|4803|4804|5154|5295|5515|5519|5521|5934|6446|6850|7422|7450|8817|9180|9470|9586|10000|10319|23533|23566|26281|55012|55970|57521|90993	CCND2|CDK6|CDKN1A|CHRM2|COL1A2|COL9A1|CSF1|EFNA5|EREG|FGF1|FGF6|FGF7|FGFR1|FGFR2|FOXO3|FLT1|FN1|GDNF|GH1|HSP90AA1|TNC|IFNAR2|IKBKB|IL3RA|IL4R|IL6R|ITGA6|IRS1|ITGA1|ITGA4|ITGAV|ITGB3|ITGB4|ITGB6|ITGB8|JAK2|KDR|KIT|LAMA3|LAMA4|LAMA5|LAMC1|MDM2|MET|KITLG|MYC|NFKB1|NGF|NGFR|PDGFA|PIK3R1|PPP2CA|PPP2R1B|PPP2R2B|RBL2|SGK1|SYK|VEGFA|VWF|FGF18|OSMR|EIF4E2|CREB5|AKT3|LAMC3|PIK3R5|LPAR3|FGF20|PPP2R3C|GNG12|…	-11	MyList
GO Biological Processes	19	GO:0007420	brain development	19_GO:0032502 developmental process	-13	2	8.3	30337	731	2355	116	4.9	0.45	238|473|474|652|653|836|1000|1021|1272|1392|1600|1620|1767|1901|1952|1959|2044|2131|2177|2260|2263|2296|2309|2316|2736|2737|3184|3211|3280|3309|3337|3624|3670|3736|3737|3747|4677|4760|4781|4826|4852|5087|5101|5629|5781|5830|5992|6092|6252|6387|6434|6505|6506|6664|6714|6716|6887|7101|7832|7852|8321|8482|8660|8828|8893|9095|9118|9201|9215|9241|9638|9693|9915|10000|10215|10395|10409|10579|22983|2302…	ALK|RERE|ATOH1|BMP4|BMP5|CASP3|CDH2|CDK6|CNTN1|CRH|DAB1|BRINP1|DNAH5|S1PR1|CELSR2|EGR2|EPHA5|EXT1|FANCD2|FGFR1|FGFR2|FOXC1|FOXO3|FLNA|GLI2|GLI3|HNRNPD|HOXB1|HES1|HSPA5|DNAJB1|INHBA|ISL1|KCNA1|KCNA2|KCNC2|NARS1|NEUROD1|NFIB|NNAT|NPY|PBX1|PCDH9|PROX1|PTPN11|PEX5|RFX4|ROBO2|RTN1|CXCL12|TRA2B|SLC1A1|SLC1A2|SOX11|SRC|SRD5A2|TAL2|NR2E1|BTG2|CXCR4|FZD1|SEMA7A|IRS2|NRP2|EIF2B5|TBX19|INA|DCLK1|LARGE1|NOG|…	-11	MyList
GO Biological Processes	19	GO:0080135	regulation of cellular response to stress	19_GO:0050896 response to stimulus	-13	2.3	8.4	30337	526	2355	92	3.9	0.4	114|240|580|624|948|960|1054|1111|1407|1457|1660|1663|1719|2070|2074|2138|2139|2140|2308|2316|2530|3146|3190|3309|3337|3552|3638|4189|4193|4255|4609|4756|4780|5295|5366|5478|5743|5764|6387|6595|6874|7042|7070|8091|8110|8193|8313|8440|8767|9261|9314|9451|9521|9643|9709|10097|10116|10391|10474|10721|11221|22954|23028|23369|23657|27113|29035|50640|51141|54910|55074|55257|55765|56907|56943|56950|5749…	ADCY8|ALOX5|BARD1|BDKRB2|CD36|CD44|CEBPG|CHEK1|CRY1|CSNK2A1|DHX9|DDX11|DHFR|EYA4|ERCC6|EYA1|EYA2|EYA3|FOXO1|FLNA|FUT8|HMGB1|HNRNPK|HSPA5|DNAJB1|IL1A|INSIG1|DNAJB9|MDM2|MGMT|MYC|NEO1|NFE2L2|PIK3R1|PMAIP1|PPIA|PTGS2|PTN|CXCL12|SMARCA2|TAF4|TGFB2|THY1|HMGA2|DPF3|DPF1|AXIN2|NCK2|RIPK2|MAPKAPK2|KLF4|EIF2AK3|EEF1E1|MORF4L2|HERPUD1|ACTR2|FEM1B|CORO2B|TADA3|POLQ|DUSP10|TRIM32|KDM1A|PUM2|SLC7A11|BBC3|HAPS…	-11	MyList
GO Biological Processes	19	GO:0098660	inorganic ion transmembrane transport	19_GO:0051179 localization	-13	2	8.2	30337	734	2355	116	4.9	0.45	40|481|489|491|518|527|539|773|775|779|1080|1184|1186|1236|1318|1649|2316|2569|2743|2814|2815|3357|3359|3685|3736|3737|3747|3748|3752|3754|3755|3768|3772|3775|3786|4878|6335|6336|6338|6505|6507|6508|6509|6523|6526|6549|6556|6561|6575|7222|7225|7386|7782|7881|8989|9033|9058|9132|9167|9187|9215|9296|9312|10050|10159|10312|10723|23704|25932|26251|26266|27012|27032|27039|27133|30818|30820|51305|51312…	ASIC2|ATP1B1|ATP2A3|ATP2B2|ATP5MC3|ATP6V0C|ATP5PO|CACNA1A|CACNA1C|CACNA1S|CFTR|CLCN5|CLCN7|CCR7|SLC31A2|DDIT3|FLNA|GABRR1|GLRB|GP5|GP9|HTR2B|HTR3A|ITGAV|KCNA1|KCNA2|KCNC2|KCNC3|KCND3|KCNF1|KCNG1|KCNJ12|KCNJ15|KCNK1|KCNQ3|NPPA|SCN9A|SCN10A|SCNN1B|SLC1A1|SLC1A3|SLC4A3|SLC1A4|SLC5A1|SLC5A3|SLC9A2|SLC11A1|SLC13A1|SLC20A2|TRPC3|TRPC6|UQCRFS1|SLC30A4|KCNAB1|TRPA1|PKD2L1|SLC13A2|KCNQ4|COX7A2L|SLC24A1|LA…	-11	MyList
GO Biological Processes	19	GO:0006812	monoatomic cation transport	19_GO:0051179 localization	-13	2	8.2	30337	788	2355	122	5.2	0.46	40|481|489|491|518|527|539|773|775|779|1134|1213|1236|1318|1594|1649|2316|2814|2815|3357|3685|3736|3737|3747|3748|3752|3754|3755|3768|3772|3775|3786|4878|5530|5579|5818|6335|6336|6338|6352|6446|6505|6507|6523|6526|6549|6554|6556|6561|6575|6580|6717|7222|7225|7386|7782|7881|8989|9033|9058|9132|9167|9187|9215|9296|9312|9725|9962|10050|10159|10312|10424|10723|10916|23704|26251|26266|27012|27032|2703…	ASIC2|ATP1B1|ATP2A3|ATP2B2|ATP5MC3|ATP6V0C|ATP5PO|CACNA1A|CACNA1C|CACNA1S|CHRNA1|CLTC|CCR7|SLC31A2|CYP27B1|DDIT3|FLNA|GP5|GP9|HTR2B|ITGAV|KCNA1|KCNA2|KCNC2|KCNC3|KCND3|KCNF1|KCNG1|KCNJ12|KCNJ15|KCNK1|KCNQ3|NPPA|PPP3CA|PRKCB|NECTIN1|SCN9A|SCN10A|SCNN1B|CCL5|SGK1|SLC1A1|SLC1A3|SLC5A1|SLC5A3|SLC9A2|SLC10A1|SLC11A1|SLC13A1|SLC20A2|SLC22A1|SRI|TRPC3|TRPC6|UQCRFS1|SLC30A4|KCNAB1|TRPA1|PKD2L1|SLC13A2|KC…	-11	MyList
GO Biological Processes	19	GO:0043269	regulation of monoatomic ion transport	19_GO:0051179 localization	-13	2.3	8.5	30337	469	2355	85	3.6	0.38	40|134|135|150|288|481|775|810|817|845|1080|1268|1272|1318|1392|1394|1520|2040|2185|2316|2641|3280|3603|3690|3747|3755|3768|3772|3958|3973|4318|4638|4842|4878|4923|5028|5142|5144|5205|5530|5664|5743|5957|6000|6336|6347|6352|6373|6387|6717|6769|6865|7070|7222|7225|7402|7852|7881|8787|9472|10312|23171|23327|23704|30818|30820|55636|56704|57158|57620|57628|59285|79026|79570|80333|81542|84502|150094|1…	ASIC2|ADORA1|ADORA2A|ADRA2A|ANK3|ATP1B1|CACNA1C|CALML3|CAMK2D|CASQ2|CFTR|CNR1|CNTN1|SLC31A2|CRH|CRHR1|CTSS|STOM|PTK2B|FLNA|GCG|HES1|IL16|ITGB3|KCNC2|KCNG1|KCNJ12|KCNJ15|LGALS3|LHCGR|MMP9|MYLK|NOS1|NPPA|NTSR1|P2RY1|PDE4B|PDE4D|ATP8B1|PPP3CA|PSEN2|PTGS2|RCVRN|RGS7|SCN10A|CCL2|CCL5|CXCL11|CXCL12|SRI|STAC|TACR2|THY1|TRPC3|TRPC6|UTRN|CXCR4|KCNAB1|RGS9|AKAP6|TCIRG1|GPD1L|NEDD4L|KCNE4|KCNIP3|KCNIP1|CHD7…	-11	MyList
GO Biological Processes	19	GO:0001822	kidney development	19_GO:0032502 developmental process	-13	2.7	8.7	30337	304	2355	64	2.7	0.34	59|182|445|639|652|1958|2131|2138|2246|2260|2263|2296|2668|2736|2737|3280|3911|4070|4088|4092|4609|4811|4824|4853|4953|5087|5530|5629|5800|6092|6382|6385|6580|6664|6772|6943|7042|7046|7422|7481|8826|9241|9510|9788|10409|23129|51057|54806|55083|56603|56998|57122|64321|79191|79192|79810|80000|84062|84159|153572|168002|168667|255743|342184	ACTA2|JAG1|ASS1|PRDM1|BMP4|EGR1|EXT1|EYA1|FGF1|FGFR1|FGFR2|FOXC1|GDNF|GLI2|GLI3|HES1|LAMA5|TACSTD2|SMAD3|SMAD7|MYC|NID1|NKX3-1|NOTCH2|ODC1|PBX1|PPP3CA|PROX1|PTPRO|ROBO2|SDC1|SDC4|SLC22A1|SOX11|STAT1|TCF21|TGFB2|TGFBR1|VEGFA|WNT11|IQGAP1|NOG|ADAMTS1|MTSS1|BASP1|PLXND1|WDPCP|AHI1|KIF26B|CYP26B1|CTNNBIP1|NUP107|SOX17|IRX3|IRX1|PTCD2|GREB1L|DTNBP1|ARID5B|IRX2|DACT2|BMPER|NPNT|FMN1	-11	MyList
GO Biological Processes	19	GO:0002696	positive regulation of leukocyte activation	19_GO:0002376 immune system process	-13	2.5	8.6	30337	366	2355	72	3.1	0.35	301|861|864|940|970|1026|1236|1960|2309|2736|2737|3146|3280|3552|3566|3567|3586|3593|3600|3601|3717|4254|5321|5530|5781|5896|6347|6352|6461|6595|6688|6693|6714|6777|6850|7070|7297|7409|8013|8440|8660|8740|8767|8808|9308|9655|10125|10451|10892|11221|26228|29851|51010|51561|55012|55626|57181|57492|57678|64109|64115|64127|64332|80380|84807|84868|90865|118460|140885|259307|284467|388552	ANXA1|RUNX1|RUNX3|CD28|CD70|CDKN1A|CCR7|EGR3|FOXO3|GLI2|GLI3|HMGB1|HES1|IL1A|IL4R|IL5|IL10|IL12B|IL15|IL15RA|JAK2|KITLG|PLA2G4A|PPP3CA|PTPN11|RAG1|CCL2|CCL5|SHB|SMARCA2|SPI1|SPN|SRC|STAT5B|SYK|THY1|TYK2|VAV1|NR4A3|NCK2|IRS2|TNFSF14|RIPK2|IL1RL2|CD83|SOCS5|RASGRP1|VAV3|MALT1|DUSP10|STAP1|ICOS|EXOSC3|IL23A|PPP2R3C|AMBRA1|SLC39A10|ARID1B|GPAM|CRLF2|VSIR|NOD2|NFKBIZ|PDCD1LG2|NFKBID|HAVCR2|IL33|EXOSC6…	-11	MyList
GO Biological Processes	19	GO:0043068	positive regulation of programmed cell death	19_GO:0048518 positive regulation of biological process	-13	2.2	8.3	30337	571	2355	97	4.1	0.41	135|301|467|580|652|665|694|817|836|839|840|1026|1029|1268|1513|1514|1520|1545|1647|1649|1848|1871|2308|2309|2898|2908|3146|3162|3375|3394|3486|3491|3586|3593|3624|3655|3672|3676|3717|3725|4318|4488|4609|4760|4804|4824|4843|4853|4923|5133|5366|5519|5608|5743|5913|6196|6279|6347|6352|6714|6850|7042|7046|7262|7481|8440|8739|8743|8767|8837|8878|8893|9262|9500|9521|9590|9693|9770|9833|10395|10533|106…	ADORA2A|ANXA1|ATF3|BARD1|BMP4|BNIP3L|BTG1|CAMK2D|CASP3|CASP6|CASP7|CDKN1A|CDKN2A|CNR1|CTSK|CTSL|CTSS|CYP1B1|GADD45A|DDIT3|DUSP6|E2F3|FOXO1|FOXO3|GRIK2|NR3C1|HMGB1|HMOX1|IAPP|IRF8|IGFBP3|CCN1|IL10|IL12B|INHBA|ITGA6|ITGA1|ITGA4|JAK2|JUN|MMP9|MSX2|MYC|NEUROD1|NGFR|NKX3-1|NOS2|NOTCH2|NTSR1|PDCD1|PMAIP1|PPP2R1B|MAP2K6|PTGS2|RAPSN|RPS6KA2|S100A8|CCL2|CCL5|SRC|SYK|TGFB2|TGFBR1|PHLDA2|WNT11|NCK2|HRK|TNFS…	-11	MyList
GO Biological Processes	19	GO:0050804	modulation of chemical synaptic transmission	19_GO:0050789 regulation of biological process	-13	2.3	8.4	30337	496	2355	88	3.7	0.39	107|114|134|135|136|150|575|773|794|1009|1129|1268|1269|1392|1395|1855|1959|2185|2569|2898|2899|2900|3269|3717|3786|3814|3815|4297|4803|4804|5028|5327|5334|5530|5575|5579|5743|5764|5789|5908|5913|5924|6347|6505|6507|6857|6865|7101|7204|8224|8878|9066|9118|9187|9215|9229|9241|9581|9590|9693|9699|9899|10769|22987|23085|23345|23385|23657|23732|25897|25953|26045|27020|27185|56853|57616|57689|58512|81…	ADCY1|ADCY8|ADORA1|ADORA2A|ADORA2B|ADRA2A|ADGRB1|CACNA1A|CALB2|CDH11|CHRM2|CNR1|CNR2|CRH|CRHR2|DVL1|EGR2|PTK2B|GABRR1|GRIK2|GRIK3|GRIK4|HRH1|JAK2|KCNQ3|KISS1|KIT|KMT2A|NGF|NGFR|P2RY1|PLAT|PLCL1|PPP3CA|PRKAR1B|PRKCB|PTGS2|PTN|PTPRD|RAP1B|RAPSN|RASGRF2|CCL2|SLC1A1|SLC1A3|SYT1|TACR2|NR2E1|TRIO|SYN3|SQSTM1|SYT7|INA|SLC24A1|LARGE1|DLGAP1|NOG|PREPL|AKAP12|RAPGEF2|RIMS2|SV2B|PLK2|SV2C|ERC1|SYNE1|NCSTN|S…	-11	MyList
GO Biological Processes	19	GO:0032103	positive regulation of response to external stimulus	19_GO:0048518 positive regulation of biological process	-13	2.2	8.3	30337	572	2355	97	4.1	0.41	136|718|836|839|940|948|1236|1268|1435|1520|1660|1826|1901|1907|2069|2185|2260|2316|3146|3320|3551|3570|3593|3600|3603|3656|3791|3823|3902|3949|4088|4233|4258|4792|4814|5054|5327|5328|5359|5515|5608|5743|5764|5817|6279|6346|6352|6387|6688|6714|6777|6850|7128|7294|7409|7422|7852|8740|8767|8807|8817|8840|9180|9261|9750|10125|10318|22841|23369|23604|23643|26228|50487|51561|51704|54093|55765|56832|57…	ADORA2B|C3|CASP3|CASP6|CD28|CD36|CCR7|CNR1|CSF1|CTSS|DHX9|DSCAM|S1PR1|EDN2|EREG|PTK2B|FGFR1|FLNA|HMGB1|HSP90AA1|IKBKB|IL6R|IL12B|IL15|IL16|IRAK2|KDR|KLRC3|LAG3|LDLR|SMAD3|MET|MGST2|NFKBIA|NINJ1|SERPINE1|PLAT|PLAU|PLSCR1|PPP2CA|MAP2K6|PTGS2|PTN|PVR|S100A8|CCL1|CCL5|CXCL12|SPI1|SRC|STAT5B|SYK|TNFAIP3|TXK|VAV1|VEGFA|CXCR4|TNFSF14|RIPK2|IL18RAP|FGF18|CCN4|OSMR|MAPKAPK2|RIPOR2|RASGRP1|TNIP1|RAB11FIP2|…	-11	MyList
GO Biological Processes	19	GO:0045619	regulation of lymphocyte differentiation	19_GO:0002376 immune system process	-13	3.1	8.9	30337	219	2355	52	2.2	0.3	301|639|652|677|861|864|940|1029|1840|1960|2177|2309|2736|2737|3146|3566|3586|3593|3600|3601|3624|3902|4092|5896|6461|6595|6688|6777|6850|8767|8808|9308|9655|10125|10892|11221|51561|55012|55626|56603|56833|57492|57864|64115|64332|80149|80762|84807|114770|114771|246778|259307	ANXA1|PRDM1|BMP4|ZFP36L1|RUNX1|RUNX3|CD28|CDKN2A|DTX1|EGR3|FANCD2|FOXO3|GLI2|GLI3|HMGB1|IL4R|IL10|IL12B|IL15|IL15RA|INHBA|LAG3|SMAD7|RAG1|SHB|SMARCA2|SPI1|STAT5B|SYK|RIPK2|IL1RL2|CD83|SOCS5|RASGRP1|MALT1|DUSP10|IL23A|PPP2R3C|AMBRA1|CYP26B1|SLAMF8|ARID1B|SLC46A2|VSIR|NFKBIZ|ZC3H12A|NDFIP1|NFKBID|PGLYRP2|PGLYRP3|IL27|IL4I1	-11	MyList
GO Biological Processes	19	GO:0001819	positive regulation of cytokine production	19_GO:0032501 multicellular organismal process	-13	2.3	8.4	30337	505	2355	89	3.8	0.39	116|136|150|301|602|718|861|940|948|1054|1236|1437|1545|1649|1653|1660|1958|2069|3146|3162|3320|3357|3394|3552|3566|3570|3586|3593|3600|3603|3670|3717|3815|4088|4843|5054|5142|5144|5295|5724|5743|5781|6346|6556|6693|6714|6772|6777|6850|7294|7297|7481|7855|8013|8482|8767|8808|9261|9308|9451|9590|10125|10159|10892|10972|22954|23643|27086|27179|29923|50487|51561|51704|54093|55765|58484|64109|64127|8…	ADCYAP1|ADORA2B|ADRA2A|ANXA1|BCL3|C3|RUNX1|CD28|CD36|CEBPG|CCR7|CSF2|CYP1B1|DDIT3|DDX1|DHX9|EGR1|EREG|HMGB1|HMOX1|HSP90AA1|HTR2B|IRF8|IL1A|IL4R|IL6R|IL10|IL12B|IL15|IL16|ISL1|JAK2|KIT|SMAD3|NOS2|SERPINE1|PDE4B|PDE4D|PIK3R1|PTAFR|PTGS2|PTPN11|CCL1|SLC11A1|SPN|SRC|STAT1|STAT5B|SYK|TXK|TYK2|WNT11|FZD5|NR4A3|SEMA7A|RIPK2|IL1RL2|MAPKAPK2|CD83|EIF2AK3|AKAP12|RASGRP1|ATP6AP2|MALT1|TMED10|TRIM32|LY96|FOX…	-11	MyList
GO Biological Processes	19	GO:0099177	regulation of trans-synaptic signaling	19_GO:0050789 regulation of biological process	-13	2.3	8.4	30337	497	2355	88	3.7	0.39	107|114|134|135|136|150|575|773|794|1009|1129|1268|1269|1392|1395|1855|1959|2185|2569|2898|2899|2900|3269|3717|3786|3814|3815|4297|4803|4804|5028|5327|5334|5530|5575|5579|5743|5764|5789|5908|5913|5924|6347|6505|6507|6857|6865|7101|7204|8224|8878|9066|9118|9187|9215|9229|9241|9581|9590|9693|9699|9899|10769|22987|23085|23345|23385|23657|23732|25897|25953|26045|27020|27185|56853|57616|57689|58512|81…	ADCY1|ADCY8|ADORA1|ADORA2A|ADORA2B|ADRA2A|ADGRB1|CACNA1A|CALB2|CDH11|CHRM2|CNR1|CNR2|CRH|CRHR2|DVL1|EGR2|PTK2B|GABRR1|GRIK2|GRIK3|GRIK4|HRH1|JAK2|KCNQ3|KISS1|KIT|KMT2A|NGF|NGFR|P2RY1|PLAT|PLCL1|PPP3CA|PRKAR1B|PRKCB|PTGS2|PTN|PTPRD|RAP1B|RAPSN|RASGRF2|CCL2|SLC1A1|SLC1A3|SYT1|TACR2|NR2E1|TRIO|SYN3|SQSTM1|SYT7|INA|SLC24A1|LARGE1|DLGAP1|NOG|PREPL|AKAP12|RAPGEF2|RIMS2|SV2B|PLK2|SV2C|ERC1|SYNE1|NCSTN|S…	-11	MyList
GO Biological Processes	19	GO:0002064	epithelial cell development	19_GO:0032502 developmental process	-13	3.2	9	30337	192	2355	48	2	0.29	59|182|639|652|653|688|1000|1021|1026|2099|2241|2316|2355|2697|2889|3383|3791|4233|4301|4478|4853|5144|5629|5908|5991|6382|6714|7111|7298|7422|7430|7431|7852|7855|8826|9076|9414|9693|10116|10413|22862|23022|23094|25932|29842|81029|128637|168002	ACTA2|JAG1|PRDM1|BMP4|BMP5|KLF5|CDH2|CDK6|CDKN1A|ESR1|FER|FLNA|FOSL2|GJA1|RAPGEF1|ICAM1|KDR|MET|AFDN|MSN|NOTCH2|PDE4D|PROX1|RAP1B|RFX3|SDC1|SRC|TMOD1|TYMS|VEGFA|EZR|VIM|CXCR4|FZD5|IQGAP1|CLDN1|TJP2|RAPGEF2|FEM1B|YAP1|FNDC3A|PALLD|SIPA1L3|CLIC4|TFCP2L1|WNT5B|TBC1D20|DACT2	-11	MyList
Reactome Gene Sets	6	R-HSA-9716542	Signaling by Rho GTPases, Miro GTPases and RHOBTB3		-13	2	8.2	30337	722	2355	114	4.8	0.44	182|389|701|1058|1080|1213|1855|2040|2185|2316|2697|2889|3020|3021|3320|3831|4548|4627|4638|4660|4689|5099|5295|5337|5515|5519|5579|5783|5825|5903|5924|6279|6434|6714|7126|7204|7409|7431|7444|7456|8239|8379|8440|8452|8776|8826|8997|9217|9414|9578|9590|9639|9732|9855|9886|9901|9938|10097|10160|10254|10395|10409|10424|10451|10505|10810|10928|11130|22906|23028|23092|23129|23263|23348|23433|26230|271…	JAG1|RHOC|BUB1B|CENPA|CFTR|CLTC|DVL1|STOM|PTK2B|FLNA|GJA1|RAPGEF1|H3-3A|H3-3B|HSP90AA1|KLC1|MTR|MYH9|MYLK|PPP1R12B|NCF4|PCDH7|PIK3R1|PLD1|PPP2CA|PPP2R1B|PRKCB|PTPN13|ABCD3|RANBP2|RASGRF2|S100A8|TRA2B|SRC|TNFAIP1|TRIO|VAV1|VIM|VRK2|WIPF1|USP9X|MAD1L1|NCK2|CUL3|MTMR1|IQGAP1|KALRN|VAPB|TJP2|CDC42BPB|AKAP12|ARHGEF10|DOCK4|FARP2|RHOBTB1|SRGAP3|ARHGAP25|ACTR2|FARP1|STAM2|DLC1|BASP1|PGRMC2|VAV3|SEMA4F|W…	-10	MyList
GO Biological Processes	19	GO:0007610	behavior	19_GO:0032501 multicellular organismal process	-13	2.1	8.2	30337	618	2355	102	4.3	0.42	107|114|135|238|378|836|894|1268|1272|1392|1394|1600|1602|1620|1826|1855|1958|1959|2055|2115|2131|2353|2515|2571|2583|2641|2668|2737|2743|2834|2898|2908|3269|3375|3786|3815|3949|4297|4543|4593|4852|4923|5028|5367|5575|5743|5764|5803|5896|6335|6387|6446|6505|6506|6507|6714|6865|6886|6900|7068|7101|7111|7419|7832|8932|9215|9241|10769|23385|23551|23657|27023|27306|55074|55084|55636|56923|56924|57521…	ADCY1|ADCY8|ADORA2A|ALK|ARF4|CASP3|CCND2|CNR1|CNTN1|CRH|CRHR1|DAB1|DACH1|BRINP1|DSCAM|DVL1|EGR1|EGR2|CLN8|ETV1|EXT1|FOS|ADAM2|GAD1|B4GALNT1|GCG|GDNF|GLI3|GLRB|PRLHR|GRIK2|NR3C1|HRH1|IAPP|KCNQ3|KIT|LDLR|KMT2A|MTNR1A|MUSK|NPY|NTSR1|P2RY1|PMCH|PRKAR1B|PTGS2|PTN|PTPRZ1|RAG1|SCN9A|CXCL12|SGK1|SLC1A1|SLC1A2|SLC1A3|SRC|TACR2|TAL1|CNTN2|THRB|NR2E1|TMOD1|VDAC3|BTG2|MBD2|LARGE1|NOG|PLK2|NCSTN|RASD2|SLC7A11…	-10	MyList
Reactome Gene Sets	6	R-HSA-194315	Signaling by Rho GTPases		-13	2	8.1	30337	706	2355	112	4.8	0.44	182|389|701|1058|1080|1213|1855|2040|2185|2316|2697|2889|3020|3021|3320|3831|4548|4627|4638|4660|4689|5099|5295|5337|5515|5519|5579|5783|5825|5903|5924|6279|6434|6714|7126|7204|7409|7431|7444|7456|8239|8379|8440|8452|8776|8826|8997|9217|9414|9578|9590|9639|9732|9855|9886|9901|9938|10097|10160|10254|10395|10409|10424|10451|10505|10810|10928|11130|23028|23092|23129|23263|23348|23433|26230|27145|272…	JAG1|RHOC|BUB1B|CENPA|CFTR|CLTC|DVL1|STOM|PTK2B|FLNA|GJA1|RAPGEF1|H3-3A|H3-3B|HSP90AA1|KLC1|MTR|MYH9|MYLK|PPP1R12B|NCF4|PCDH7|PIK3R1|PLD1|PPP2CA|PPP2R1B|PRKCB|PTPN13|ABCD3|RANBP2|RASGRF2|S100A8|TRA2B|SRC|TNFAIP1|TRIO|VAV1|VIM|VRK2|WIPF1|USP9X|MAD1L1|NCK2|CUL3|MTMR1|IQGAP1|KALRN|VAPB|TJP2|CDC42BPB|AKAP12|ARHGEF10|DOCK4|FARP2|RHOBTB1|SRGAP3|ARHGAP25|ACTR2|FARP1|STAM2|DLC1|BASP1|PGRMC2|VAV3|SEMA4F|W…	-10	MyList
Hallmark Gene Sets	23	M5906	HALLMARK ESTROGEN RESPONSE EARLY		-12	3.2	8.9	30337	200	2355	49	2.1	0.29	107|794|960|1717|1952|1960|2274|2296|2353|2697|3280|3717|3880|3983|4299|4477|4609|4681|5366|5932|6196|6387|6505|6509|6820|7022|7031|7071|9249|9314|9620|10125|10160|10395|11098|23254|23286|23329|23389|26018|26353|54463|55686|56603|57419|64699|79875|89797|375449	ADCY1|CALB2|CD44|DHCR7|CELSR2|EGR3|FHL2|FOXC1|FOS|GJA1|HES1|JAK2|KRT19|ABLIM1|AFF1|MSMB|MYC|NBL1|PMAIP1|RBBP8|RPS6KA2|CXCL12|SLC1A1|SLC1A4|SULT2B1|TFAP2C|TFF1|KLF10|DHRS3|KLF4|CELSR1|RASGRP1|FARP1|DLC1|PRSS23|KAZN|WWC1|TBC1D30|MED13L|LRIG1|HSPB8|RETREG1|MREG|CYP26B1|SLC24A3|TMPRSS3|THSD4|NAV2|MAST4	-10	MyList
GO Biological Processes	19	GO:0030001	metal ion transport	19_GO:0051179 localization	-12	2.1	8.2	30337	646	2355	105	4.5	0.43	40|481|489|491|773|775|779|1213|1236|1318|1594|1649|2316|2814|2815|3357|3685|3736|3737|3747|3748|3752|3754|3755|3768|3772|3775|3786|4878|5530|5579|5818|6335|6336|6338|6352|6446|6505|6507|6523|6526|6549|6554|6556|6561|6575|6717|7222|7225|7782|7881|8989|9033|9058|9132|9187|9215|9312|9962|10050|10424|10723|10916|23704|26251|26266|27012|27032|27039|27133|30818|30820|51305|51312|53373|55002|55089|5524…	ASIC2|ATP1B1|ATP2A3|ATP2B2|CACNA1A|CACNA1C|CACNA1S|CLTC|CCR7|SLC31A2|CYP27B1|DDIT3|FLNA|GP5|GP9|HTR2B|ITGAV|KCNA1|KCNA2|KCNC2|KCNC3|KCND3|KCNF1|KCNG1|KCNJ12|KCNJ15|KCNK1|KCNQ3|NPPA|PPP3CA|PRKCB|NECTIN1|SCN9A|SCN10A|SCNN1B|CCL5|SGK1|SLC1A1|SLC1A3|SLC5A1|SLC5A3|SLC9A2|SLC10A1|SLC11A1|SLC13A1|SLC20A2|SRI|TRPC3|TRPC6|SLC30A4|KCNAB1|TRPA1|PKD2L1|SLC13A2|KCNQ4|SLC24A1|LARGE1|KCNB2|SLC23A2|SLC17A4|PGRMC…	-10	MyList
GO Biological Processes	19	GO:0051338	regulation of transferase activity	19_GO:0065007 biological regulation	-12	2.1	8.1	30337	623	2355	102	4.3	0.42	114|116|150|238|335|641|868|894|899|1026|1029|1030|1236|1435|1622|1647|1843|1915|2011|2069|2185|2246|2260|2263|2321|2688|2776|3084|3181|3184|3320|3357|3491|3570|3593|3690|3717|3791|3815|3937|4092|4233|4593|4609|4878|5154|5478|5515|5575|5606|5607|5629|5787|5800|5912|5934|5985|6352|6556|6714|7042|7070|7295|8091|8313|8543|8660|8817|8826|8844|8945|9052|9314|9655|9693|9770|9966|10116|10125|10221|10645…	ADCY8|ADCYAP1|ADRA2A|ALK|APOA1|BLM|CBLB|CCND2|CCNF|CDKN1A|CDKN2A|CDKN2B|CCR7|CSF1|DBI|GADD45A|DUSP1|EEF1A1|MARK2|EREG|PTK2B|FGF1|FGFR1|FGFR2|FLT1|GH1|GNAQ|NRG1|HNRNPA2B1|HNRNPD|HSP90AA1|HTR2B|CCN1|IL6R|IL12B|ITGB3|JAK2|KDR|KIT|LCP2|SMAD7|MET|MUSK|MYC|NPPA|PDGFA|PPIA|PPP2CA|PRKAR1B|MAP2K3|MAP2K5|PROX1|PTPRB|PTPRO|RAP2B|RBL2|RFC5|CCL5|SLC11A1|SRC|TGFB2|THY1|TXN|HMGA2|AXIN2|LMO4|IRS2|FGF18|IQGAP1|KS…	-10	MyList
GO Biological Processes	19	GO:0051345	positive regulation of hydrolase activity	19_GO:0065007 biological regulation	-12	2.4	8.3	30337	431	2355	79	3.4	0.37	116|335|389|489|1029|1513|1514|1520|1611|1663|2260|2263|2889|3146|3655|3672|3717|4088|4594|4609|4804|4824|5366|5909|5996|6000|6251|6279|6281|6346|6347|6352|6850|7070|7481|7498|8477|8743|8767|8787|9451|9639|9693|9712|9779|9938|9966|10125|10395|10507|10892|10928|10982|11138|11314|22841|23151|23329|23348|23385|23786|25771|26230|27113|55075|55357|57186|57533|57580|58484|58504|64065|64115|85360|112399…	ADCYAP1|APOA1|RHOC|ATP2A3|CDKN2A|CTSK|CTSL|CTSS|DAP|DDX11|FGFR1|FGFR2|RAPGEF1|HMGB1|ITGA6|ITGA1|JAK2|SMAD3|MMUT|MYC|NGFR|NKX3-1|PMAIP1|RAP1GAP|RGS1|RGS7|RSU1|S100A8|S100A10|CCL1|CCL2|CCL5|SYK|THY1|WNT11|XDH|GPR65|TNFSF10|RIPK2|RGS9|EIF2AK3|ARHGEF10|RAPGEF2|USP6NL|TBC1D5|ARHGAP25|TNFSF15|RASGRP1|DLC1|SEMA4D|MALT1|RALBP1|MAPRE2|TBC1D8|CD300A|RAB11FIP2|GRAMD4|TBC1D30|DOCK9|NCSTN|BCL2L13|TBC1D22A|TIA…	-10	MyList
GO Biological Processes	19	GO:0042692	muscle cell differentiation	19_GO:0032502 developmental process	-12	2.7	8.5	30337	291	2355	61	2.6	0.33	652|688|779|836|840|928|983|1000|2274|3020|3021|3084|3280|3488|3670|3880|4205|4627|4756|4814|4842|4892|5530|5629|6272|6382|7111|7140|7168|7422|8837|9172|9215|9444|11155|23028|23345|23493|54910|56203|57496|64091|79191|79652|79810|80206|81029|84033|84700|84717|85461|115701|127294|130827|136319|137814|137868|144165|150094|170689|255743	BMP4|KLF5|CACNA1S|CASP3|CASP7|CD9|CDK1|CDH2|FHL2|H3-3A|H3-3B|NRG1|HES1|IGFBP5|ISL1|KRT19|MEF2A|MYH9|NEO1|NINJ1|NOS1|NRAP|PPP3CA|PROX1|SORT1|SDC1|TMOD1|TNNT3|TPM1|VEGFA|CFLAR|MYOM2|LARGE1|QKI|LDB3|KDM1A|SYNE1|HEY2|SEMA4C|LMOD3|MRTFB|POPDC2|IRX3|TMEM204|PTCD2|FHOD3|WNT5B|OBSCN|MYO18B|HDGFL2|TANC1|ALPK2|MYOM3|TMEM182|MTPN|NKX2-6|SGCZ|PRICKLE1|SIK1|ADAMTS15|NPNT	-10	MyList
GO Biological Processes	19	GO:0098655	monoatomic cation transmembrane transport	19_GO:0051179 localization	-12	2.1	8	30337	654	2355	105	4.5	0.43	40|481|489|491|518|527|539|773|775|779|1236|1318|1649|2316|2814|2815|3357|3685|3736|3737|3747|3748|3752|3754|3755|3768|3772|3775|3786|4878|6335|6336|6338|6505|6507|6523|6526|6549|6556|6561|6575|6580|7222|7225|7386|7782|7881|8989|9033|9058|9132|9167|9187|9215|9296|9312|9725|10050|10159|10312|10723|23704|26251|26266|27012|27032|27039|27133|30818|30820|51305|51312|51606|53373|55002|55089|55858|56704…	ASIC2|ATP1B1|ATP2A3|ATP2B2|ATP5MC3|ATP6V0C|ATP5PO|CACNA1A|CACNA1C|CACNA1S|CCR7|SLC31A2|DDIT3|FLNA|GP5|GP9|HTR2B|ITGAV|KCNA1|KCNA2|KCNC2|KCNC3|KCND3|KCNF1|KCNG1|KCNJ12|KCNJ15|KCNK1|KCNQ3|NPPA|SCN9A|SCN10A|SCNN1B|SLC1A1|SLC1A3|SLC5A1|SLC5A3|SLC9A2|SLC11A1|SLC13A1|SLC20A2|SLC22A1|TRPC3|TRPC6|UQCRFS1|SLC30A4|KCNAB1|TRPA1|PKD2L1|SLC13A2|KCNQ4|COX7A2L|SLC24A1|LARGE1|ATP6V1F|KCNB2|TMEM63A|SLC17A4|ATP6AP…	-10	MyList
GO Biological Processes	19	GO:0098657	import into cell	19_GO:0051179 localization	-12	2	8	30337	690	2355	109	4.6	0.43	134|135|273|301|481|575|773|775|779|928|948|1130|1184|1213|1514|1601|2055|3146|3357|3394|3676|3685|3690|3768|3772|3786|3949|4233|4240|4627|4689|4923|5874|6272|6338|6382|6456|6505|6506|6507|6509|6523|6526|6549|6556|6580|6714|6850|6857|7409|7430|8411|8685|9066|9135|9187|9261|9685|9844|9886|9910|9938|10043|10451|10723|10868|10928|22841|22918|23166|23184|23317|23433|23657|23677|29924|29967|30844|5130…	ADORA1|ADORA2A|AMPH|ANXA1|ATP1B1|ADGRB1|CACNA1A|CACNA1C|CACNA1S|CD9|CD36|LYST|CLCN5|CLTC|CTSL|DAB2|CLN8|HMGB1|HTR2B|IRF8|ITGA4|ITGAV|ITGB3|KCNJ12|KCNJ15|KCNQ3|LDLR|MET|MFGE8|MYH9|NCF4|NTSR1|RAB27B|SORT1|SCNN1B|SDC1|SH3GL2|SLC1A1|SLC1A2|SLC1A3|SLC1A4|SLC5A1|SLC5A3|SLC9A2|SLC11A1|SLC22A1|SRC|SYK|SYT1|VAV1|EZR|EEA1|MARCO|SYT7|RABEP1|SLC24A1|MAPKAPK2|CLINT1|ELMO1|RHOBTB1|RABGAP1L|ARHGAP25|TOM1|VAV3|S…	-10	MyList
GO Biological Processes	19	GO:0043065	positive regulation of apoptotic process	19_GO:0048518 positive regulation of biological process	-12	2.2	8.1	30337	552	2355	93	3.9	0.4	135|301|467|580|652|665|694|817|836|839|840|1029|1268|1513|1514|1520|1545|1647|1649|1848|1871|2308|2309|2898|2908|3146|3162|3375|3394|3486|3491|3586|3593|3624|3655|3672|3676|3717|3725|4318|4488|4609|4760|4804|4824|4853|4923|5133|5366|5519|5608|5743|5913|6196|6279|6347|6352|6714|7042|7046|7262|7481|8440|8739|8743|8767|8837|8878|8893|9262|9500|9521|9590|9693|9770|9833|10395|10533|10687|23429|23604|…	ADORA2A|ANXA1|ATF3|BARD1|BMP4|BNIP3L|BTG1|CAMK2D|CASP3|CASP6|CASP7|CDKN2A|CNR1|CTSK|CTSL|CTSS|CYP1B1|GADD45A|DDIT3|DUSP6|E2F3|FOXO1|FOXO3|GRIK2|NR3C1|HMGB1|HMOX1|IAPP|IRF8|IGFBP3|CCN1|IL10|IL12B|INHBA|ITGA6|ITGA1|ITGA4|JAK2|JUN|MMP9|MSX2|MYC|NEUROD1|NGFR|NKX3-1|NOTCH2|NTSR1|PDCD1|PMAIP1|PPP2R1B|MAP2K6|PTGS2|RAPSN|RPS6KA2|S100A8|CCL2|CCL5|SRC|TGFB2|TGFBR1|PHLDA2|WNT11|NCK2|HRK|TNFSF10|RIPK2|CFLAR|…	-9.9	MyList
GO Biological Processes	19	GO:0098662	inorganic cation transmembrane transport	19_GO:0051179 localization	-12	2.1	8	30337	639	2355	103	4.4	0.42	40|481|489|491|518|527|539|773|775|779|1236|1318|1649|2316|2814|2815|3357|3359|3685|3736|3737|3747|3748|3752|3754|3755|3768|3772|3775|3786|4878|6335|6336|6338|6505|6507|6523|6526|6549|6556|6561|6575|7222|7225|7386|7782|7881|8989|9033|9058|9132|9167|9187|9215|9296|9312|10050|10159|10312|10723|23704|26251|26266|27012|27032|27039|27133|30818|30820|51305|51312|51458|51606|53373|55002|55089|55858|5670…	ASIC2|ATP1B1|ATP2A3|ATP2B2|ATP5MC3|ATP6V0C|ATP5PO|CACNA1A|CACNA1C|CACNA1S|CCR7|SLC31A2|DDIT3|FLNA|GP5|GP9|HTR2B|HTR3A|ITGAV|KCNA1|KCNA2|KCNC2|KCNC3|KCND3|KCNF1|KCNG1|KCNJ12|KCNJ15|KCNK1|KCNQ3|NPPA|SCN9A|SCN10A|SCNN1B|SLC1A1|SLC1A3|SLC5A1|SLC5A3|SLC9A2|SLC11A1|SLC13A1|SLC20A2|TRPC3|TRPC6|UQCRFS1|SLC30A4|KCNAB1|TRPA1|PKD2L1|SLC13A2|KCNQ4|COX7A2L|SLC24A1|LARGE1|ATP6V1F|KCNB2|SLC17A4|ATP6AP2|TCIRG1|S…	-9.9	MyList
GO Biological Processes	19	GO:0032970	regulation of actin filament-based process	19_GO:0050789 regulation of biological process	-12	2.4	8.2	30337	387	2355	73	3.1	0.36	59|119|134|335|389|775|817|1236|1490|1901|1946|2006|2042|2044|2185|2241|2316|3552|3690|4070|4088|4233|4627|4653|5142|5144|5154|5295|5629|5921|6050|6281|6385|6387|6624|6717|7046|7111|7168|7481|8440|8477|9168|9620|9639|9788|9839|9897|10391|10395|10630|10810|11034|11346|23189|23433|23671|27289|29119|53904|54509|56203|57580|81553|85366|85477|89848|123016|136319|140469|171024|203228|342184	ACTA2|ADD2|ADORA1|APOA1|RHOC|CACNA1C|CAMK2D|CCR7|CCN2|S1PR1|EFNA5|ELN|EPHA3|EPHA5|PTK2B|FER|FLNA|IL1A|ITGB3|TACSTD2|SMAD3|MET|MYH9|MYOC|PDE4B|PDE4D|PDGFA|PIK3R1|PROX1|RASA1|RNH1|S100A10|SDC4|CXCL12|FSCN1|SRI|TGFBR1|TMOD1|TPM1|WNT11|NCK2|GPR65|TMSB10|CELSR1|ARHGEF10|MTSS1|ZEB2|WASHC5|CORO2B|DLC1|PDPN|WASF3|DSTN|SYNPO|KANK1|RHOQ|TMEFF2|RND1|CTNNA3|MYO3A|RHOF|LMOD3|PREX1|CYRIA|MYLK2|SCIN|FCHSD1|TTC8…	-9.9	MyList
GO Biological Processes	19	GO:0051251	positive regulation of lymphocyte activation	19_GO:0002376 immune system process	-12	2.6	8.3	30337	332	2355	66	2.8	0.34	301|861|864|940|970|1026|1236|1960|2309|2736|2737|3146|3280|3552|3566|3567|3586|3593|3600|3601|3717|4254|5530|5781|5896|6347|6352|6461|6595|6688|6693|6714|6777|6850|7070|7297|7409|8440|8660|8740|8767|8808|9308|9655|10125|10451|10892|11221|29851|51010|51561|55012|55626|57181|57492|57678|64115|64127|64332|80380|84807|84868|118460|140885|259307|388552	ANXA1|RUNX1|RUNX3|CD28|CD70|CDKN1A|CCR7|EGR3|FOXO3|GLI2|GLI3|HMGB1|HES1|IL1A|IL4R|IL5|IL10|IL12B|IL15|IL15RA|JAK2|KITLG|PPP3CA|PTPN11|RAG1|CCL2|CCL5|SHB|SMARCA2|SPI1|SPN|SRC|STAT5B|SYK|THY1|TYK2|VAV1|NCK2|IRS2|TNFSF14|RIPK2|IL1RL2|CD83|SOCS5|RASGRP1|VAV3|MALT1|DUSP10|ICOS|EXOSC3|IL23A|PPP2R3C|AMBRA1|SLC39A10|ARID1B|GPAM|VSIR|NOD2|NFKBIZ|PDCD1LG2|NFKBID|HAVCR2|EXOSC6|SIRPA|IL4I1|BLOC1S3	-9.9	MyList
GO Biological Processes	19	GO:0003007	heart morphogenesis	19_GO:0032502 developmental process	-12	2.8	8.4	30337	264	2355	57	2.4	0.32	182|652|653|1301|1363|1855|1901|2006|2131|2138|2263|2274|2296|2316|2697|3084|3280|3357|3491|3670|4088|4092|4193|4488|4853|5629|6092|6664|7042|7046|7168|7422|7481|8313|8321|8828|9095|9241|9249|9421|9510|10370|10395|10413|23129|23493|23768|53834|54806|55636|57211|64321|65009|79810|85366|115701|144165	JAG1|BMP4|BMP5|COL11A1|CPE|DVL1|S1PR1|ELN|EXT1|EYA1|FGFR2|FHL2|FOXC1|FLNA|GJA1|NRG1|HES1|HTR2B|CCN1|ISL1|SMAD3|SMAD7|MDM2|MSX2|NOTCH2|PROX1|ROBO2|SOX11|TGFB2|TGFBR1|TPM1|VEGFA|WNT11|AXIN2|FZD1|NRP2|TBX19|NOG|DHRS3|HAND1|ADAMTS1|CITED2|DLC1|YAP1|PLXND1|HEY2|FLRT2|FGFRL1|AHI1|CHD7|ADGRG6|SOX17|NDRG4|PTCD2|MYLK2|ALPK2|PRICKLE1	-9.9	MyList
GO Biological Processes	19	GO:0051347	positive regulation of transferase activity	19_GO:0065007 biological regulation	-12	2.5	8.2	30337	364	2355	70	3	0.35	114|116|150|238|335|894|1026|1236|1435|1622|2011|2069|2185|2246|2260|2263|2321|2688|3084|3181|3184|3320|3357|3491|3570|3593|3690|3717|3791|3815|3937|4233|4593|4609|5154|5478|5515|5606|5607|5629|5985|6352|6556|6714|7042|7295|8091|8313|8543|8817|8826|8945|9314|9693|9770|9966|10125|10920|23533|27338|51561|51704|55437|57561|91947|92345|143384|146433|256987|353514	ADCY8|ADCYAP1|ADRA2A|ALK|APOA1|CCND2|CDKN1A|CCR7|CSF1|DBI|MARK2|EREG|PTK2B|FGF1|FGFR1|FGFR2|FLT1|GH1|NRG1|HNRNPA2B1|HNRNPD|HSP90AA1|HTR2B|CCN1|IL6R|IL12B|ITGB3|JAK2|KDR|KIT|LCP2|MET|MUSK|MYC|PDGFA|PPIA|PPP2CA|MAP2K3|MAP2K5|PROX1|RFC5|CCL5|SLC11A1|SRC|TGFB2|TXN|HMGA2|AXIN2|LMO4|FGF18|IQGAP1|BTRC|KLF4|RAPGEF2|RASSF2|TNFSF15|RASGRP1|COPS8|PIK3R5|UBE2S|IL23A|GPRC5B|STRADB|ARRDC3|ARRDC4|NAF1|CACUL1|IL…	-9.8	MyList
GO Biological Processes	19	GO:1902532	negative regulation of intracellular signal transduction	19_GO:0048519 negative regulation of biological process	-12	2	7.9	30337	704	2355	110	4.7	0.43	467|624|753|960|1407|1601|1649|1843|1846|1847|1848|1850|2099|2122|2192|2218|2274|2308|3309|3586|3638|3670|4092|4189|4193|4233|4318|4534|4609|4653|4780|4792|4856|4878|5478|5494|5495|5515|5575|5606|5743|5922|6387|6688|6714|6772|6943|7042|7126|7128|7430|7498|8321|8440|8452|8887|8994|9241|9249|9516|9686|9709|9750|9770|9938|10318|10395|10617|10771|10846|10868|11133|11221|11314|22821|22954|23028|23151|…	ATF3|BDKRB2|LDLRAD4|CD44|CRY1|DAB2|DDIT3|DUSP1|DUSP4|DUSP5|DUSP6|DUSP8|ESR1|MECOM|FBLN1|FKTN|FHL2|FOXO1|HSPA5|IL10|INSIG1|ISL1|SMAD7|DNAJB9|MDM2|MET|MMP9|MTM1|MYC|MYOC|NFE2L2|NFKBIA|CCN3|NPPA|PPIA|PPM1A|PPM1B|PPP2CA|PRKAR1B|MAP2K3|PTGS2|RASA2|CXCL12|SPI1|SRC|STAT1|TCF21|TGFB2|TNFAIP1|TNFAIP3|EZR|XDH|FZD1|NCK2|CUL3|TAX1BP1|LIMD1|NOG|DHRS3|LITAF|VGLL4|HERPUD1|RIPOR2|RASSF2|ARHGAP25|TNIP1|DLC1|STAMB…	-9.8	MyList
KEGG Pathway	24	hsa05165	Human papillomavirus infection		-12	2.6	8.3	30337	333	2355	66	2.8	0.34	182|527|836|894|1021|1026|1278|1297|1740|1855|2308|2335|3280|3371|3455|3551|3655|3672|3676|3685|3690|3691|3694|3696|3909|3910|3911|3915|4193|4242|4600|4790|4853|5295|5515|5519|5521|5743|5934|6772|7297|7422|7450|7478|7481|7855|8313|8321|8324|9296|9519|9586|10000|10207|10312|10319|10474|23493|51606|55012|55534|56288|81029|84552|84667|90993	JAG1|ATP6V0C|CASP3|CCND2|CDK6|CDKN1A|COL1A2|COL9A1|DLG2|DVL1|FOXO1|FN1|HES1|TNC|IFNAR2|IKBKB|ITGA6|ITGA1|ITGA4|ITGAV|ITGB3|ITGB4|ITGB6|ITGB8|LAMA3|LAMA4|LAMA5|LAMC1|MDM2|MFNG|MX2|NFKB1|NOTCH2|PIK3R1|PPP2CA|PPP2R1B|PPP2R2B|PTGS2|RBL2|STAT1|TYK2|VEGFA|VWF|WNT8A|WNT11|FZD5|AXIN2|FZD1|FZD7|ATP6V1F|TBPL1|CREB5|AKT3|PATJ|TCIRG1|LAMC3|TADA3|HEY2|ATP6V1H|PPP2R3C|MAML3|PARD3|WNT5B|PARD6G|HES7|CREB3L1	-9.8	MyList
GO Biological Processes	19	GO:0072073	kidney epithelium development	19_GO:0032502 developmental process	-12	3.6	8.8	30337	141	2355	39	1.7	0.26	182|652|2131|2138|2246|2260|2263|2296|2668|2737|3280|3911|4070|4088|4092|4609|4853|5087|5800|6092|6382|6385|6580|6943|7481|8826|9241|9788|10409|54806|55083|56998|79191|79192|80000|153572|168667|255743|342184	JAG1|BMP4|EXT1|EYA1|FGF1|FGFR1|FGFR2|FOXC1|GDNF|GLI3|HES1|LAMA5|TACSTD2|SMAD3|SMAD7|MYC|NOTCH2|PBX1|PTPRO|ROBO2|SDC1|SDC4|SLC22A1|TCF21|WNT11|IQGAP1|NOG|MTSS1|BASP1|AHI1|KIF26B|CTNNBIP1|IRX3|IRX1|GREB1L|IRX2|BMPER|NPNT|FMN1	-9.8	MyList
Reactome Gene Sets	6	R-HSA-5673001	RAF/MAP kinase cascade		-12	2.7	8.4	30337	280	2355	59	2.5	0.32	369|817|1437|1740|1839|1843|1846|1847|1848|1850|2069|2246|2251|2252|2260|2263|2335|2668|2675|3084|3563|3567|3568|3667|3690|3717|3815|4233|4254|5154|5295|5515|5519|5687|5695|5708|5908|5921|5922|5924|6714|7450|7979|8452|8660|8817|8826|8844|9365|9693|10125|11221|22821|23179|26281|145957|200734|221002|283455	ARAF|CAMK2D|CSF2|DLG2|HBEGF|DUSP1|DUSP4|DUSP5|DUSP6|DUSP8|EREG|FGF1|FGF6|FGF7|FGFR1|FGFR2|FN1|GDNF|GFRA2|NRG1|IL3RA|IL5|IL5RA|IRS1|ITGB3|JAK2|KIT|MET|KITLG|PDGFA|PIK3R1|PPP2CA|PPP2R1B|PSMA6|PSMB7|PSMD2|RAP1B|RASA1|RASA2|RASGRF2|SRC|VWF|SEM1|CUL3|IRS2|FGF18|IQGAP1|KSR1|KL|RAPGEF2|RASGRP1|DUSP10|RASA3|RGL1|FGF20|NRG4|SPRED2|RASGEF1A|KSR2	-9.8	MyList
GO Biological Processes	19	GO:0045596	negative regulation of cell differentiation	19_GO:0032502 developmental process	-12	2	7.9	30337	723	2355	112	4.8	0.44	182|301|474|652|653|677|753|861|864|1021|1029|1030|1600|1620|1649|1656|1786|1840|2069|2103|2185|2308|2309|2737|3146|3280|3375|3488|3552|3566|3624|3638|3670|3685|3690|3902|3949|4088|4092|4318|4488|4609|4780|4792|4856|4880|4982|5087|5295|5515|5530|5629|5764|5781|5909|6272|6431|6461|6595|6664|6772|6777|7042|7046|7070|7101|7130|7204|7422|7498|7832|8111|8313|8324|8621|8840|8994|9241|9290|9655|9693|975…	JAG1|ANXA1|ATOH1|BMP4|BMP5|ZFP36L1|LDLRAD4|RUNX1|RUNX3|CDK6|CDKN2A|CDKN2B|DAB1|BRINP1|DDIT3|DDX6|DNMT1|DTX1|EREG|ESRRB|PTK2B|FOXO1|FOXO3|GLI3|HMGB1|HES1|IAPP|IGFBP5|IL1A|IL4R|INHBA|INSIG1|ISL1|ITGAV|ITGB3|LAG3|LDLR|SMAD3|SMAD7|MMP9|MSX2|MYC|NFE2L2|NFKBIA|CCN3|NPPC|TNFRSF11B|PBX1|PIK3R1|PPP2CA|PPP3CA|PROX1|PTN|PTPN11|RAP1GAP|SORT1|SRSF6|SHB|SMARCA2|SOX11|STAT1|STAT5B|TGFB2|TGFBR1|THY1|NR2E1|TNFAIP…	-9.8	MyList
GO Biological Processes	19	GO:0070374	positive regulation of ERK1 and ERK2 cascade	19_GO:0048518 positive regulation of biological process	-12	3.1	8.6	30337	194	2355	47	2	0.29	59|116|652|948|960|1236|1490|2185|2246|2263|2641|2651|3084|3146|3357|3383|3552|3624|3690|3791|4853|5028|5151|5154|5781|5908|6714|6764|7066|8482|8685|8767|8817|8837|9290|9590|9693|10125|10457|26281|64127|65009|84868|168667|255743|387129|388325	ACTA2|ADCYAP1|BMP4|CD36|CD44|CCR7|CCN2|PTK2B|FGF1|FGFR2|GCG|GCNT2|NRG1|HMGB1|HTR2B|ICAM1|IL1A|INHBA|ITGB3|KDR|NOTCH2|P2RY1|PDE8A|PDGFA|PTPN11|RAP1B|SRC|DENND2B|THPO|SEMA7A|MARCO|RIPK2|FGF18|CFLAR|GPR55|AKAP12|RAPGEF2|RASGRP1|GPNMB|FGF20|NOD2|NDRG4|HAVCR2|BMPER|NPNT|NPSR1|SCIMP	-9.8	MyList
GO Biological Processes	19	GO:0050900	leukocyte migration	19_GO:0002376 immune system process	-12	2.9	8.4	30337	244	2355	54	2.3	0.31	119|134|240|301|1130|1236|1269|1435|1800|1901|1907|2131|2241|2321|3146|3383|3570|3586|3603|3655|3672|3676|3815|3958|4254|4478|4627|4814|5142|5295|5478|5764|5800|6279|6346|6347|6352|6373|6374|6693|6714|6777|6850|7042|7409|7852|8740|10451|56833|57580|58191|64083|84675|140885	ADD2|ADORA1|ALOX5|ANXA1|LYST|CCR7|CNR2|CSF1|DPEP1|S1PR1|EDN2|EXT1|FER|FLT1|HMGB1|ICAM1|IL6R|IL10|IL16|ITGA6|ITGA1|ITGA4|KIT|LGALS3|KITLG|MSN|MYH9|NINJ1|PDE4B|PIK3R1|PPIA|PTN|PTPRO|S100A8|CCL1|CCL2|CCL5|CXCL11|CXCL5|SPN|SRC|STAT5B|SYK|TGFB2|VAV1|CXCR4|TNFSF14|VAV3|SLAMF8|PREX1|CXCL16|GOLPH3|TRIM55|SIRPA	-9.7	MyList
GO Biological Processes	19	GO:0034330	cell junction organization	19_GO:0009987 cellular process	-12	2.2	7.9	30337	533	2355	90	3.8	0.4	40|119|288|389|718|779|928|1000|1009|1016|1134|1826|1855|1946|2131|2185|2239|2241|2316|2335|2668|2697|2743|3371|3655|3690|3691|3897|3909|3911|3915|4088|4092|4301|4593|4774|5789|5800|5818|5908|5913|6272|6505|6624|6714|6900|7042|7070|7430|7481|7855|8292|8321|9076|9118|9215|9414|9788|10160|10207|10391|10395|10810|11346|23085|23129|23284|23654|23767|25861|26045|27020|27145|28513|51208|53942|55765|562…	ASIC2|ADD2|ANK3|RHOC|C3|CACNA1S|CD9|CDH2|CDH11|CDH18|CHRNA1|DSCAM|DVL1|EFNA5|EXT1|PTK2B|GPC4|FER|FLNA|FN1|GDNF|GJA1|GLRB|TNC|ITGA6|ITGB3|ITGB4|L1CAM|LAMA3|LAMA5|LAMC1|SMAD3|SMAD7|AFDN|MUSK|NFIA|PTPRD|PTPRO|NECTIN1|RAP1B|RAPSN|SORT1|SLC1A1|FSCN1|SRC|CNTN2|TGFB2|THY1|EZR|WNT11|FZD5|COLQ|FZD1|CLDN1|INA|LARGE1|TJP2|MTSS1|FARP1|PATJ|CORO2B|DLC1|WASF3|SYNPO|ERC1|PLXND1|ADGRL3|PLXNB2|FLRT3|WHRN|LRRTM2|N…	-9.7	MyList
GO Biological Processes	19	GO:0030217	T cell differentiation	19_GO:0002376 immune system process	-12	3.2	8.6	30337	182	2355	45	1.9	0.28	301|602|677|860|940|944|1021|1236|1514|1840|1958|2355|2737|3146|3566|3570|3593|3600|3815|3981|4297|5295|5896|5971|6670|6688|6693|6775|6777|6850|7409|7855|8324|8767|9308|10312|10803|26279|27086|51463|55636|57546|57580|64332|91543	ANXA1|BCL3|ZFP36L1|RUNX2|CD28|TNFSF8|CDK6|CCR7|CTSL|DTX1|EGR1|FOSL2|GLI3|HMGB1|IL4R|IL6R|IL12B|IL15|KIT|LIG4|KMT2A|PIK3R1|RAG1|RELB|SP3|SPI1|SPN|STAT4|STAT5B|SYK|VAV1|FZD5|FZD7|RIPK2|CD83|TCIRG1|CCR9|PLA2G2D|FOXP1|GPR89B|CHD7|PDP2|PREX1|NFKBIZ|RSAD2	-9.6	MyList
GO Biological Processes	19	GO:0050678	regulation of epithelial cell proliferation	19_GO:0050789 regulation of biological process	-12	2.4	8.1	30337	408	2355	75	3.2	0.36	182|240|652|653|677|860|864|1021|1030|1601|1960|2069|2138|2246|2252|2260|2263|2321|3146|3162|3280|3357|3586|3593|3664|3676|3690|3791|3911|3915|4070|4088|4163|4609|4781|4804|4824|4853|5607|5629|5764|5909|6347|6352|6387|6431|6489|6664|6772|7042|7046|7128|7422|7498|8013|8324|8660|8805|8828|8837|9076|9241|9500|9788|10000|10413|11221|22846|57521|64127|79812|84913|130120|137814|283131	JAG1|ALOX5|BMP4|BMP5|ZFP36L1|RUNX2|RUNX3|CDK6|CDKN2B|DAB2|EGR3|EREG|EYA1|FGF1|FGF7|FGFR1|FGFR2|FLT1|HMGB1|HMOX1|HES1|HTR2B|IL10|IL12B|IRF6|ITGA4|ITGB3|KDR|LAMA5|LAMC1|TACSTD2|SMAD3|MCC|MYC|NFIB|NGFR|NKX3-1|NOTCH2|MAP2K5|PROX1|PTN|RAP1GAP|CCL2|CCL5|CXCL12|SRSF6|ST8SIA1|SOX11|STAT1|TGFB2|TGFBR1|TNFAIP3|VEGFA|XDH|NR4A3|FZD7|IRS2|TRIM24|NRP2|CFLAR|CLDN1|NOG|MAGED1|MTSS1|AKT3|YAP1|DUSP10|VASH1|RPTOR|N…	-9.6	MyList
GO Biological Processes	19	GO:0007411	axon guidance	19_GO:0032502 developmental process	-12	2.9	8.4	30337	224	2355	51	2.2	0.3	474|1272|1826|1855|1946|1959|2042|2044|2115|2131|2668|2736|2737|3670|3800|3897|4756|4781|4804|4853|5800|5818|6092|6387|6900|7204|7422|8482|8543|8828|8997|9241|9252|9638|10505|10507|10509|10678|23022|23114|23767|23768|53942|54910|55701|55740|57556|91653|123016|133418|285220	ATOH1|CNTN1|DSCAM|DVL1|EFNA5|EGR2|EPHA3|EPHA5|ETV1|EXT1|GDNF|GLI2|GLI3|ISL1|KIF5C|L1CAM|NEO1|NFIB|NGFR|NOTCH2|PTPRO|NECTIN1|ROBO2|CXCL12|CNTN2|TRIO|VEGFA|SEMA7A|LMO4|NRP2|KALRN|NOG|RPS6KA5|FEZ1|SEMA4F|SEMA4D|SEMA4B|B3GNT2|PALLD|NFASC|FLRT3|FLRT2|CNTN5|SEMA4C|ARHGEF40|ENAH|SEMA6A|BOC|TTC8|EMB|EPHA6	-9.6	MyList
GO Biological Processes	19	GO:0007389	pattern specification process	19_GO:0032502 developmental process	-12	2.3	8	30337	458	2355	81	3.4	0.38	652|653|718|1649|1767|1855|1952|1959|2131|2138|2263|2296|2697|2736|2737|2926|3211|3229|3280|3670|3911|4088|4188|4242|4297|4488|4681|4760|4824|4853|5087|5991|6434|6493|7046|7478|7481|7832|7855|8313|8828|9241|9421|10159|10370|10409|11197|22823|22856|23242|23420|23424|23493|23639|23648|25790|27023|54806|54880|55764|56603|56983|56998|57619|64321|65009|79191|79192|79365|79809|84100|84667|84678|123016|…	BMP4|BMP5|C3|DDIT3|DNAH5|DVL1|CELSR2|EGR2|EXT1|EYA1|FGFR2|FOXC1|GJA1|GLI2|GLI3|GRSF1|HOXB1|HOXC13|HES1|ISL1|LAMA5|SMAD3|MDFI|MFNG|KMT2A|MSX2|NBL1|NEUROD1|NKX3-1|NOTCH2|PBX1|RFX3|TRA2B|SIM2|TGFBR1|WNT8A|WNT11|BTG2|FZD5|AXIN2|NRP2|NOG|HAND1|ATP6AP2|CITED2|BASP1|WIF1|MTF2|CHSY1|COBL|NOMO1|TDRD7|HEY2|DNAAF11|SSBP3|CFAP45|FOXB1|AHI1|BCOR|IFT122|CYP26B1|POGLUT1|CTNNBIP1|SHROOM3|SOX17|NDRG4|IRX3|IRX1|BH…	-9.6	MyList
GO Biological Processes	19	GO:0048732	gland development	19_GO:0032502 developmental process	-12	2.3	8	30337	425	2355	77	3.3	0.37	335|445|652|1030|1054|1392|1394|1435|1545|2099|2131|2252|2260|2263|2296|2697|2736|2737|2908|3084|3099|3184|3280|3371|3488|3586|3664|3670|3717|3911|4088|4233|4478|4488|4781|4790|4824|4853|5087|5629|5896|6670|6714|6777|6943|7038|7042|7046|7166|7298|7372|7422|7481|7498|8379|8452|8543|8660|8945|9076|9095|9241|10116|10370|23129|23242|27023|29842|54206|54575|57864|64065|64478|79810|83606|84159|344167	APOA1|ASS1|BMP4|CDKN2B|CEBPG|CRH|CRHR1|CSF1|CYP1B1|ESR1|EXT1|FGF7|FGFR1|FGFR2|FOXC1|GJA1|GLI2|GLI3|NR3C1|NRG1|HK2|HNRNPD|HES1|TNC|IGFBP5|IL10|IRF6|ISL1|JAK2|LAMA5|SMAD3|MET|MSN|MSX2|NFIB|NFKB1|NKX3-1|NOTCH2|PBX1|PROX1|RAG1|SP3|SRC|STAT5B|TCF21|TG|TGFB2|TGFBR1|TPH1|TYMS|UMPS|VEGFA|WNT11|XDH|MAD1L1|CUL3|LMO4|IRS2|BTRC|CLDN1|TBX19|NOG|FEM1B|CITED2|PLXND1|COBL|FOXB1|TFCP2L1|ERRFI1|UGT1A10|SLC46A2|PER…	-9.6	MyList
GO Biological Processes	19	GO:0097485	neuron projection guidance	19_GO:0032502 developmental process	-12	2.9	8.4	30337	225	2355	51	2.2	0.3	474|1272|1826|1855|1946|1959|2042|2044|2115|2131|2668|2736|2737|3670|3800|3897|4756|4781|4804|4853|5800|5818|6092|6387|6900|7204|7422|8482|8543|8828|8997|9241|9252|9638|10505|10507|10509|10678|23022|23114|23767|23768|53942|54910|55701|55740|57556|91653|123016|133418|285220	ATOH1|CNTN1|DSCAM|DVL1|EFNA5|EGR2|EPHA3|EPHA5|ETV1|EXT1|GDNF|GLI2|GLI3|ISL1|KIF5C|L1CAM|NEO1|NFIB|NGFR|NOTCH2|PTPRO|NECTIN1|ROBO2|CXCL12|CNTN2|TRIO|VEGFA|SEMA7A|LMO4|NRP2|KALRN|NOG|RPS6KA5|FEZ1|SEMA4F|SEMA4D|SEMA4B|B3GNT2|PALLD|NFASC|FLRT3|FLRT2|CNTN5|SEMA4C|ARHGEF40|ENAH|SEMA6A|BOC|TTC8|EMB|EPHA6	-9.6	MyList
GO Biological Processes	19	GO:0071216	cellular response to biotic stimulus	19_GO:0050896 response to stimulus	-12	2.8	8.3	30337	247	2355	54	2.3	0.31	196|445|820|840|948|1437|1649|3146|3309|3394|3552|3586|3593|3656|3717|4318|4790|4792|4843|4853|5054|5142|5606|5724|6347|6373|6374|6714|6850|7128|7431|7855|8767|9451|9516|10318|10892|11093|23643|26228|27179|57088|64127|64332|79931|80149|80380|84639|84868|129607|140885|388325|389643|730249	AHR|ASS1|CAMP|CASP7|CD36|CSF2|DDIT3|HMGB1|HSPA5|IRF8|IL1A|IL10|IL12B|IRAK2|JAK2|MMP9|NFKB1|NFKBIA|NOS2|NOTCH2|SERPINE1|PDE4B|MAP2K3|PTAFR|CCL2|CXCL11|CXCL5|SRC|SYK|TNFAIP3|VIM|FZD5|RIPK2|EIF2AK3|LITAF|TNIP1|MALT1|ADAMTS13|LY96|STAP1|IL36A|PLSCR4|NOD2|NFKBIZ|TNIP3|ZC3H12A|PDCD1LG2|IL1F10|HAVCR2|CMPK2|SIRPA|SCIMP|NUGGC|ACOD1	-9.5	MyList
GO Biological Processes	19	GO:0001558	regulation of cell growth	19_GO:0040007 growth	-12	2.4	8	30337	402	2355	74	3.1	0.36	694|734|817|1026|1029|1457|1594|1601|1826|1839|1946|2100|2185|2335|2697|2803|3020|3021|3371|3486|3488|3624|3897|4088|4092|4856|5607|6279|6387|6446|6595|6695|6832|6857|7003|7042|7046|7422|7481|7852|8482|9472|9686|9699|9962|10413|10505|10507|10591|11116|22954|23327|23369|23566|23677|27086|27185|57154|57521|57609|57698|58191|60676|64321|64769|79109|81501|84275|84678|84717|127833|131566|136319|343472	BTG1|OSGIN2|CAMK2D|CDKN1A|CDKN2A|CSNK2A1|CYP27B1|DAB2|DSCAM|HBEGF|EFNA5|ESR2|PTK2B|FN1|GJA1|GOLGA4|H3-3A|H3-3B|TNC|IGFBP3|IGFBP5|INHBA|L1CAM|SMAD3|SMAD7|CCN3|MAP2K5|S100A8|CXCL12|SGK1|SMARCA2|SPOCK1|SUPV3L1|SYT1|TEAD1|TGFB2|TGFBR1|VEGFA|WNT11|CXCR4|SEMA7A|AKAP6|VGLL4|RIMS2|SLC23A2|YAP1|SEMA4F|SEMA4D|DNPH1|CEP43|TRIM32|NEDD4L|PUM2|LPAR3|SH3BP4|FOXP1|DISC1|SMURF1|RPTOR|DIP2B|SHTN1|CXCL16|PAPPA2|SOX…	-9.5	MyList
GO Biological Processes	19	GO:0055080	monoatomic cation homeostasis	19_GO:0042592 homeostatic process	-12	2.2	7.9	30337	502	2355	86	3.7	0.39	114|134|288|481|489|491|527|794|817|845|1080|1268|1318|1534|1594|1907|2131|2132|2260|2898|3162|3357|3552|3736|3791|3920|4502|4609|4756|4880|5028|5579|5664|6279|6338|6346|6352|6387|6505|6507|6508|6549|6556|6717|7222|7225|8805|8989|9187|9217|9296|9365|9709|9899|10159|10312|10723|23627|23682|25932|27020|27032|27185|28952|51458|51463|51606|55858|56833|57158|57181|57217|57419|57620|63892|64699|65082|7…	ADCY8|ADORA1|ANK3|ATP1B1|ATP2A3|ATP2B2|ATP6V0C|CALB2|CAMK2D|CASQ2|CFTR|CNR1|SLC31A2|CYB561|CYP27B1|EDN2|EXT1|EXT2|FGFR1|GRIK2|HMOX1|HTR2B|IL1A|KCNA1|KDR|LAMP2|MT2A|MYC|NEO1|NPPC|P2RY1|PRKCB|PSEN2|S100A8|SCNN1B|CCL1|CCL5|CXCL12|SLC1A1|SLC1A3|SLC4A3|SLC9A2|SLC11A1|SRI|TRPC3|TRPC6|TRIM24|TRPA1|SLC24A1|VAPB|ATP6V1F|KL|HERPUD1|SV2B|ATP6AP2|TCIRG1|SLC12A7|PRND|RAB38|CLIC4|NPTN|ATP2C1|DISC1|CCDC22|RHCG|…	-9.5	MyList
GO Biological Processes	19	GO:0008015	blood circulation	19_GO:0032501 multicellular organismal process	-12	2.3	8	30337	419	2355	76	3.2	0.36	40|59|134|135|136|150|153|481|624|775|817|845|1268|1278|1392|1907|2006|2131|2132|2296|2697|3269|3357|3672|3676|3752|4088|4842|4843|4852|4878|4880|4923|5028|5606|5608|5724|5742|5743|5800|6335|6336|6338|6387|6446|6456|6505|6649|6714|6772|6865|7168|7422|7852|9365|9414|9590|9732|9839|9962|10159|10365|10391|11138|11156|23171|23327|23704|55636|56998|83988|85366|89797|91608|137868|255061	ASIC2|ACTA2|ADORA1|ADORA2A|ADORA2B|ADRA2A|ADRB1|ATP1B1|BDKRB2|CACNA1C|CAMK2D|CASQ2|CNR1|COL1A2|CRH|EDN2|ELN|EXT1|EXT2|FOXC1|GJA1|HRH1|HTR2B|ITGA1|ITGA4|KCND3|SMAD3|NOS1|NOS2|NPY|NPPA|NPPC|NTSR1|P2RY1|MAP2K3|MAP2K6|PTAFR|PTGS1|PTGS2|PTPRO|SCN9A|SCN10A|SCNN1B|CXCL12|SGK1|SH3GL2|SLC1A1|SOD3|SRC|STAT1|TACR2|TPM1|VEGFA|CXCR4|KL|TJP2|AKAP12|DOCK4|ZEB2|SLC23A2|ATP6AP2|KLF2|CORO2B|TBC1D8|PTP4A3|GPD1L|NED…	-9.5	MyList
GO Biological Processes	19	GO:0046883	regulation of hormone secretion	19_GO:0051179 localization	-12	2.8	8.3	30337	255	2355	55	2.3	0.31	114|116|134|150|240|301|640|1080|1268|1392|1394|1407|1601|1946|2044|2151|2182|2260|2308|2587|2641|2697|2781|3624|3667|3670|3717|3814|4760|4824|4826|4843|4856|5028|5530|5579|5781|5991|6352|6664|6717|6865|8111|8660|9066|10312|11069|50487|55636|56943|65220|80223|91608|130399|338442	ADCY8|ADCYAP1|ADORA1|ADRA2A|ALOX5|ANXA1|BLK|CFTR|CNR1|CRH|CRHR1|CRY1|DAB2|EFNA5|EPHA5|F2RL2|ACSL4|FGFR1|FOXO1|GALR1|GCG|GJA1|GNAZ|INHBA|IRS1|ISL1|JAK2|KISS1|NEUROD1|NKX3-1|NNAT|NOS2|CCN3|P2RY1|PPP3CA|PRKCB|PTPN11|RFX3|CCL5|SOX11|SRI|TACR2|GPR68|IRS2|SYT7|TCIRG1|RAPGEF4|PLA2G3|CHD7|ENY2|NADK|RAB11FIP1|RASL10B|ACVR1C|HCAR2	-9.5	MyList
GO Biological Processes	19	GO:0050801	monoatomic ion homeostasis	19_GO:0042592 homeostatic process	-11	2.2	7.9	30337	512	2355	87	3.7	0.39	114|134|288|481|489|491|527|794|817|845|1080|1268|1318|1392|1534|1594|1907|2131|2132|2260|2898|3162|3357|3552|3736|3791|3920|4502|4609|4756|4880|5028|5579|5664|6279|6338|6346|6352|6387|6505|6507|6508|6549|6556|6717|7222|7225|8805|8989|9187|9217|9296|9365|9709|9899|10159|10312|10723|23627|23682|25932|27020|27032|27185|28952|51458|51463|51606|55858|56833|57158|57181|57217|57419|57620|63892|64699|65…	ADCY8|ADORA1|ANK3|ATP1B1|ATP2A3|ATP2B2|ATP6V0C|CALB2|CAMK2D|CASQ2|CFTR|CNR1|SLC31A2|CRH|CYB561|CYP27B1|EDN2|EXT1|EXT2|FGFR1|GRIK2|HMOX1|HTR2B|IL1A|KCNA1|KDR|LAMP2|MT2A|MYC|NEO1|NPPC|P2RY1|PRKCB|PSEN2|S100A8|SCNN1B|CCL1|CCL5|CXCL12|SLC1A1|SLC1A3|SLC4A3|SLC9A2|SLC11A1|SRI|TRPC3|TRPC6|TRIM24|TRPA1|SLC24A1|VAPB|ATP6V1F|KL|HERPUD1|SV2B|ATP6AP2|TCIRG1|SLC12A7|PRND|RAB38|CLIC4|NPTN|ATP2C1|DISC1|CCDC22|R…	-9.5	MyList
GO Biological Processes	19	GO:0007015	actin filament organization	19_GO:0009987 cellular process	-11	2.7	8.2	30337	278	2355	58	2.5	0.32	119|389|800|1266|1809|2006|2185|2316|2620|3717|4892|5629|6624|6714|7111|7126|7168|7430|7456|7791|8440|8452|8522|8826|9168|9839|9844|9886|9897|9938|10097|10810|11034|11133|23242|23433|27289|54509|55740|56203|56907|57381|57580|57619|57698|64423|65108|79585|79778|81624|85477|94134|165904|221692|246176|283431|342184|359845	ADD2|RHOC|CALD1|CNN3|DPYSL3|ELN|PTK2B|FLNA|GAS2|JAK2|NRAP|PROX1|FSCN1|SRC|TMOD1|TNFAIP1|TPM1|EZR|WIPF1|ZYX|NCK2|CUL3|GAS7|IQGAP1|TMSB10|ZEB2|ELMO1|RHOBTB1|WASHC5|ARHGAP25|ACTR2|WASF3|DSTN|KPTN|COBL|RHOQ|RND1|RHOF|ENAH|LMOD3|SPIRE1|RHOJ|PREX1|SHROOM3|SHTN1|INF2|MARCKSL1|CORO7|MICALL2|DIAPH3|SCIN|ARHGAP12|XIRP1|PHACTR1|GAS2L2|GAS2L3|FMN1|RFLNB	-9.5	MyList
Reactome Gene Sets	6	R-HSA-9675108	Nervous system development		-11	2.1	7.8	30337	573	2355	94	4	0.4	288|389|775|779|1213|1272|1297|1457|1595|1600|1809|1826|1946|1959|2042|2044|2197|2260|2549|2668|2675|2887|3320|3670|3672|3685|3690|3786|3897|3915|3983|4233|4318|4478|4627|4651|4756|5295|5376|5664|5687|5695|5708|5781|5909|5921|6092|6196|6229|6335|6336|6387|6456|6714|6900|7003|7204|7222|7225|7402|7430|7852|7979|8440|8482|8660|8828|8997|9252|9855|9901|10097|10154|10413|10451|10507|23114|23129|23385|…	ANK3|RHOC|CACNA1C|CACNA1S|CLTC|CNTN1|COL9A1|CSNK2A1|CYP51A1|DAB1|DPYSL3|DSCAM|EFNA5|EGR2|EPHA3|EPHA5|FAU|FGFR1|GAB1|GDNF|GFRA2|GRB10|HSP90AA1|ISL1|ITGA1|ITGAV|ITGB3|KCNQ3|L1CAM|LAMC1|ABLIM1|MET|MMP9|MSN|MYH9|MYO10|NEO1|PIK3R1|PMP22|PSEN2|PSMA6|PSMB7|PSMD2|PTPN11|RAP1GAP|RASA1|ROBO2|RPS6KA2|RPS24|SCN9A|SCN10A|CXCL12|SH3GL2|SRC|CNTN2|TEAD1|TRIO|TRPC3|TRPC6|UTRN|EZR|CXCR4|SEM1|NCK2|SEMA7A|IRS2|NRP2|…	-9.4	MyList
Hallmark Gene Sets	23	M5947	HALLMARK IL2 STAT5 SIGNALING		-11	3	8.4	30337	199	2355	47	2	0.29	196|836|894|960|1316|1435|1437|2012|2151|3099|3394|3563|3566|3586|3655|3664|3685|4609|4783|4953|5292|5359|5451|5732|6050|6335|7185|7372|7850|8477|8611|8743|9249|9261|9308|9910|10075|10397|10924|23600|26018|29851|64332|64866|79026|115361|200734	AHR|CASP3|CCND2|CD44|KLF6|CSF1|CSF2|EMP1|F2RL2|HK2|IRF8|IL3RA|IL4R|IL10|ITGA6|IRF6|ITGAV|MYC|NFIL3|ODC1|PIM1|PLSCR1|POU2F1|PTGER2|RNH1|SCN9A|TRAF1|UMPS|IL1R2|GPR65|PLPP1|TNFSF10|DHRS3|MAPKAPK2|CD83|RABGAP1L|HUWE1|NDRG1|SMPDL3A|AMACR|LRIG1|ICOS|NFKBIZ|CDCP1|AHNAK|GBP4|SPRED2	-9.4	MyList
Reactome Gene Sets	6	R-HSA-2219528	PI3K/AKT Signaling in Cancer		-11	3.9	8.8	30337	109	2355	33	1.4	0.24	940|1026|1839|2069|2099|2100|2246|2251|2252|2260|2263|2308|2309|2549|3084|3667|3815|4193|4233|4254|5154|5295|5781|6714|7409|8660|8817|9365|10000|26281|29851|79109|145957	CD28|CDKN1A|HBEGF|EREG|ESR1|ESR2|FGF1|FGF6|FGF7|FGFR1|FGFR2|FOXO1|FOXO3|GAB1|NRG1|IRS1|KIT|MDM2|MET|KITLG|PDGFA|PIK3R1|PTPN11|SRC|VAV1|IRS2|FGF18|KL|AKT3|FGF20|ICOS|MAPKAP1|NRG4	-9.3	MyList
GO Biological Processes	19	GO:0051056	regulation of small GTPase mediated signal transduction	19_GO:0050896 response to stimulus	-11	2.6	8.1	30337	304	2355	61	2.6	0.33	335|1435|2151|3685|4233|4254|4653|4803|4853|5909|5922|5924|6714|7042|7126|7204|7409|8452|8477|8878|8997|9267|9290|9639|9649|9750|9901|9938|10125|10260|10395|10451|10507|10617|10928|10982|22821|23092|23094|23189|23263|23550|26230|50650|54509|55200|55701|57186|57480|57580|58504|79109|79658|84033|85360|94134|152273|157285|221002|221178|440073	APOA1|CSF1|F2RL2|ITGAV|MET|KITLG|MYOC|NGF|NOTCH2|RAP1GAP|RASA2|RASGRF2|SRC|TGFB2|TNFAIP1|TRIO|VAV1|CUL3|GPR65|SQSTM1|KALRN|CYTH1|GPR55|ARHGEF10|RALGPS1|RIPOR2|SRGAP3|ARHGAP25|RASGRP1|DENND4A|DLC1|VAV3|SEMA4D|STAMBP|RALBP1|MAPRE2|RASA3|ARHGAP26|SIPA1L3|KANK1|MCF2L|PSD4|TIAM2|ARHGEF3|RHOF|PLEKHG6|ARHGEF40|RALGAPA2|PLEKHG1|PREX1|ARHGAP22|MAPKAP1|ARHGAP10|OBSCN|SYDE1|ARHGAP12|FGD5|PRAG1|RASGEF1A|SPAT…	-9.3	MyList
Reactome Gene Sets	6	R-HSA-109582	Hemostasis		-11	2.1	7.7	30337	622	2355	99	4.2	0.41	150|335|338|481|489|491|928|948|960|1278|2151|2162|2316|2335|2776|2814|2815|2888|2995|3020|3021|3309|3655|3671|3672|3676|3685|3690|3699|3717|3831|3897|3920|3937|4842|4843|5028|5054|5099|5154|5295|5321|5327|5328|5478|5515|5519|5575|5579|5781|5874|5890|5908|6281|6382|6385|6693|6714|6717|6850|7042|7066|7078|7222|7225|7409|7422|7450|7465|9056|9162|9630|9732|9749|10125|10184|10335|10447|10451|10544|10…	ADRA2A|APOA1|APOB|ATP1B1|ATP2A3|ATP2B2|CD9|CD36|CD44|COL1A2|F2RL2|F13A1|FLNA|FN1|GNAQ|GP5|GP9|GRB14|GYPC|H3-3A|H3-3B|HSPA5|ITGA6|ISLR|ITGA1|ITGA4|ITGAV|ITGB3|ITIH3|JAK2|KLC1|L1CAM|LAMP2|LCP2|NOS1|NOS2|P2RY1|SERPINE1|PCDH7|PDGFA|PIK3R1|PLA2G4A|PLAT|PLAU|PPIA|PPP2CA|PPP2R1B|PRKAR1B|PRKCB|PTPN11|RAB27B|RAD51B|RAP1B|S100A10|SDC1|SDC4|SPN|SRC|SRI|SYK|TGFB2|THPO|TIMP3|TRPC3|TRPC6|VAV1|VEGFA|VWF|WEE1|SL…	-9.2	MyList
GO Biological Processes	19	GO:0030900	forebrain development	19_GO:0032502 developmental process	-11	2.3	7.9	30337	409	2355	74	3.1	0.36	238|474|652|836|1000|1021|1392|1600|1767|2044|2131|2260|2263|2316|2736|2737|3280|3337|3624|3670|3736|3737|3747|4677|4760|4781|4852|5101|5629|5830|5992|6092|6387|6434|6506|6714|6716|6887|7101|7832|7852|8482|8828|8893|9095|9201|9215|9241|9638|9693|10215|10395|10579|23028|23657|27023|27086|27185|50674|51199|55636|55681|59336|63974|64211|79648|79809|84678|123016|137814|153241|166614|221692|340260	ALK|ATOH1|BMP4|CASP3|CDH2|CDK6|CRH|DAB1|DNAH5|EPHA5|EXT1|FGFR1|FGFR2|FLNA|GLI2|GLI3|HES1|DNAJB1|INHBA|ISL1|KCNA1|KCNA2|KCNC2|NARS1|NEUROD1|NFIB|NPY|PCDH9|PROX1|PEX5|RFX4|ROBO2|CXCL12|TRA2B|SLC1A2|SRC|SRD5A2|TAL2|NR2E1|BTG2|CXCR4|SEMA7A|NRP2|EIF2B5|TBX19|DCLK1|LARGE1|NOG|FEZ1|RAPGEF2|OLIG2|DLC1|TACC2|KDM1A|SLC7A11|FOXB1|FOXP1|DISC1|NEUROG3|NIN|CHD7|SCYL2|PRDM13|NEUROD6|LHX5|MCPH1|TTC21B|KDM2B|TTC8…	-9.2	MyList
GO Biological Processes	19	GO:0070201	regulation of establishment of protein localization	19_GO:0051179 localization	-11	2.1	7.7	30337	536	2355	89	3.8	0.39	114|135|150|240|288|580|640|652|665|948|983|1080|1268|1392|1595|1946|2040|2044|2151|2182|2308|2316|2641|2737|2781|3320|3552|3593|3638|3667|3670|3717|4088|4193|4756|4760|4826|4843|4856|5295|5478|5494|5530|5579|5743|5781|5991|6352|6505|6714|6717|7042|7295|7855|8111|8660|8724|9066|9695|10075|10312|10391|10972|11069|11156|23255|23657|25930|27032|27113|29969|55691|56943|57602|64083|64215|65220|79628|7…	ADCY8|ADORA2A|ADRA2A|ALOX5|ANK3|BARD1|BLK|BMP4|BNIP3L|CD36|CDK1|CFTR|CNR1|CRH|CYP51A1|EFNA5|STOM|EPHA5|F2RL2|ACSL4|FOXO1|FLNA|GCG|GLI3|GNAZ|HSP90AA1|IL1A|IL12B|INSIG1|IRS1|ISL1|JAK2|SMAD3|MDM2|NEO1|NEUROD1|NNAT|NOS2|CCN3|PIK3R1|PPIA|PPM1A|PPP3CA|PRKCB|PTGS2|PTPN11|RFX3|CCL5|SLC1A1|SRC|SRI|TGFB2|TXN|FZD5|GPR68|IRS2|SNX3|SYT7|EDEM1|HUWE1|TCIRG1|CORO2B|TMED10|RAPGEF4|PTP4A3|MTCL1|SLC7A11|PTPN23|ATP2…	-9.2	MyList
GO Biological Processes	19	GO:0002695	negative regulation of leukocyte activation	19_GO:0002376 immune system process	-11	3	8.3	30337	195	2355	46	2	0.29	135|301|652|836|861|864|868|1029|1268|1269|1840|2241|2335|2737|3146|3566|3586|3624|3902|3949|3958|4092|5133|6385|6664|6693|7128|8379|9306|9655|9750|10457|11314|26279|55024|56940|64115|80149|80380|80762|83593|84868|114770|114771|259307|284467	ADORA2A|ANXA1|BMP4|CASP3|RUNX1|RUNX3|CBLB|CDKN2A|CNR1|CNR2|DTX1|FER|FN1|GLI3|HMGB1|IL4R|IL10|INHBA|LAG3|LDLR|LGALS3|SMAD7|PDCD1|SDC4|SOX11|SPN|TNFAIP3|MAD1L1|SOCS6|SOCS5|RIPOR2|GPNMB|CD300A|PLA2G2D|BANK1|DUSP22|VSIR|ZC3H12A|PDCD1LG2|NDFIP1|RASSF5|HAVCR2|PGLYRP2|PGLYRP3|IL4I1|TAFA3	-9.2	MyList
GO Biological Processes	19	GO:0050866	negative regulation of cell activation	19_GO:0048519 negative regulation of biological process	-11	2.9	8.1	30337	218	2355	49	2.1	0.29	135|301|652|836|861|864|868|928|1029|1268|1269|1840|2241|2335|2737|3146|3566|3586|3624|3902|3949|3958|4092|5133|5154|6385|6664|6693|7128|8379|9306|9655|9750|10457|11314|26279|55024|56940|64115|80149|80380|80762|81542|83593|84868|114770|114771|259307|284467	ADORA2A|ANXA1|BMP4|CASP3|RUNX1|RUNX3|CBLB|CD9|CDKN2A|CNR1|CNR2|DTX1|FER|FN1|GLI3|HMGB1|IL4R|IL10|INHBA|LAG3|LDLR|LGALS3|SMAD7|PDCD1|PDGFA|SDC4|SOX11|SPN|TNFAIP3|MAD1L1|SOCS6|SOCS5|RIPOR2|GPNMB|CD300A|PLA2G2D|BANK1|DUSP22|VSIR|ZC3H12A|PDCD1LG2|NDFIP1|TMX1|RASSF5|HAVCR2|PGLYRP2|PGLYRP3|IL4I1|TAFA3	-9	MyList
GO Biological Processes	19	GO:0007229	integrin-mediated signaling pathway	19_GO:0050896 response to stimulus	-11	4.1	8.8	30337	94	2355	30	1.3	0.23	335|1490|2185|2335|2530|2533|3655|3672|3676|3685|3690|3691|3694|3696|3911|4627|5764|5781|6714|6850|7070|7409|7791|8452|8482|8613|9510|10451|11093|81624	APOA1|CCN2|PTK2B|FN1|FUT8|FYB1|ITGA6|ITGA1|ITGA4|ITGAV|ITGB3|ITGB4|ITGB6|ITGB8|LAMA5|MYH9|PTN|PTPN11|SRC|SYK|THY1|VAV1|ZYX|CUL3|SEMA7A|PLPP3|ADAMTS1|VAV3|ADAMTS13|DIAPH3	-9	MyList
GO Biological Processes	19	GO:0070663	regulation of leukocyte proliferation	19_GO:0050789 regulation of biological process	-11	2.7	8	30337	270	2355	56	2.4	0.31	196|301|652|836|868|940|944|970|1026|1029|1435|1437|3146|3280|3552|3567|3568|3586|3593|3600|3717|3815|3958|4254|5530|6352|6385|6480|6664|6693|6777|6850|7128|7297|8379|8440|8660|8767|8995|10451|10457|11314|26279|51237|51561|57181|57678|64115|80380|80762|83593|84868|90865|146433|246778|259307	AHR|ANXA1|BMP4|CASP3|CBLB|CD28|TNFSF8|CD70|CDKN1A|CDKN2A|CSF1|CSF2|HMGB1|HES1|IL1A|IL5|IL5RA|IL10|IL12B|IL15|JAK2|KIT|LGALS3|KITLG|PPP3CA|CCL5|SDC4|ST6GAL1|SOX11|SPN|STAT5B|SYK|TNFAIP3|TYK2|MAD1L1|NCK2|IRS2|RIPK2|TNFSF18|VAV3|GPNMB|CD300A|PLA2G2D|MZB1|IL23A|SLC39A10|GPAM|VSIR|PDCD1LG2|NDFIP1|RASSF5|HAVCR2|IL33|IL34|IL27|IL4I1	-9	MyList
GO Biological Processes	19	GO:0043434	response to peptide hormone	19_GO:0050896 response to stimulus	-11	2.4	7.8	30337	380	2355	70	3	0.35	114|445|677|1394|1395|1407|1513|1545|1958|1959|2069|2241|2308|2353|2549|2641|2688|2887|2888|3488|3586|3624|3638|3667|3690|3717|3973|4088|4193|4780|4790|5295|5743|6272|6338|6387|6431|6714|6716|6772|6775|6777|7031|7297|7832|8013|8471|8660|8743|8805|8837|8891|8893|9365|9734|22937|23038|23175|23433|25948|51141|54206|57492|57727|84275|117581|123041|130120|130399|286753	ADCY8|ASS1|ZFP36L1|CRHR1|CRHR2|CRY1|CTSK|CYP1B1|EGR1|EGR2|EREG|FER|FOXO1|FOS|GAB1|GCG|GH1|GRB10|GRB14|IGFBP5|IL10|INHBA|INSIG1|IRS1|ITGB3|JAK2|LHCGR|SMAD3|MDM2|NFE2L2|NFKB1|PIK3R1|PTGS2|SORT1|SCNN1B|CXCL12|SRSF6|SRC|SRD5A2|STAT1|STAT4|STAT5B|TFF1|TYK2|BTG2|NR4A3|IRS4|IRS2|TNFSF10|TRIM24|CFLAR|EIF2B3|EIF2B5|KL|HDAC9|SCAP|WDTC1|LPIN1|RHOQ|KBTBD2|INSIG2|ERRFI1|ARID1B|NCOA5|SLC25A33|TWIST2|SLC24A4|RE…	-9	MyList
GO Biological Processes	19	GO:0019725	cellular homeostasis	19_GO:0042592 homeostatic process	-11	2	7.5	30337	691	2355	106	4.5	0.43	32|114|134|481|489|491|527|794|817|845|1080|1134|1268|1318|1534|1649|1907|2308|2309|2898|3099|3162|3357|3383|3552|3920|4088|4502|4534|4609|4756|4760|4780|4804|4842|4843|4880|5028|5295|5530|5579|5799|6279|6338|6346|6347|6352|6387|6434|6505|6507|6508|6549|6556|6717|7222|7225|7295|8660|8989|9187|9215|9217|9296|9709|9899|10159|10312|10723|10891|22841|22954|23038|23627|23657|23682|25932|27020|27032|27…	ACACB|ADCY8|ADORA1|ATP1B1|ATP2A3|ATP2B2|ATP6V0C|CALB2|CAMK2D|CASQ2|CFTR|CHRNA1|CNR1|SLC31A2|CYB561|DDIT3|EDN2|FOXO1|FOXO3|GRIK2|HK2|HMOX1|HTR2B|ICAM1|IL1A|LAMP2|SMAD3|MT2A|MTM1|MYC|NEO1|NEUROD1|NFE2L2|NGFR|NOS1|NOS2|NPPC|P2RY1|PIK3R1|PPP3CA|PRKCB|PTPRN2|S100A8|SCNN1B|CCL1|CCL2|CCL5|CXCL12|TRA2B|SLC1A1|SLC1A3|SLC4A3|SLC9A2|SLC11A1|SRI|TRPC3|TRPC6|TXN|IRS2|TRPA1|SLC24A1|LARGE1|VAPB|ATP6V1F|HERPUD1|…	-9	MyList
GO Biological Processes	19	GO:0051090	regulation of DNA-binding transcription factor activity	19_GO:0008152 metabolic process	-11	2.4	7.8	30337	365	2355	68	2.9	0.35	107|114|238|602|1029|1054|1545|1611|1649|1660|2044|2099|2100|2241|2307|2316|3280|3551|3586|3656|3815|4088|4188|4760|4792|5292|5478|5607|5629|5687|6279|6446|6688|6850|7128|7185|7188|8321|8613|8767|8807|8837|8887|8945|8995|9252|9314|9421|9759|10221|10891|10892|22954|23028|23085|28232|28952|56998|58484|64127|80149|84159|84868|136319|150094|219790|284434|730249	ADCY1|ADCY8|ALK|BCL3|CDKN2A|CEBPG|CYP1B1|DAP|DDIT3|DHX9|EPHA5|ESR1|ESR2|FER|FOXS1|FLNA|HES1|IKBKB|IL10|IRAK2|KIT|SMAD3|MDFI|NEUROD1|NFKBIA|PIM1|PPIA|MAP2K5|PROX1|PSMA6|S100A8|SGK1|SPI1|SYK|TNFAIP3|TRAF1|TRAF5|FZD1|PLPP3|RIPK2|IL18RAP|CFLAR|TAX1BP1|BTRC|TNFSF18|RPS6KA5|KLF4|HAND1|HDAC4|TRIB1|PPARGC1A|MALT1|TRIM32|KDM1A|ERC1|SLCO3A1|CCDC22|CTNNBIP1|NLRC4|NOD2|ZC3H12A|ARID5B|HAVCR2|MTPN|SIK1|RTKN2|N…	-8.9	MyList
GO Biological Processes	19	GO:0042391	regulation of membrane potential	19_GO:0065007 biological regulation	-11	2.2	7.7	30337	465	2355	80	3.4	0.37	40|134|135|153|288|481|665|775|817|845|948|1080|1134|1135|1268|1269|1855|2185|2316|2569|2697|2743|2776|2898|2899|2900|3359|3736|3737|3747|3748|3752|3754|3755|3775|3786|3791|4092|4233|4297|4653|4842|4878|4923|5366|5530|5575|6335|6336|6508|6714|6717|8620|8838|9312|9472|9630|9699|23171|23327|23345|23704|26251|27012|27133|29119|51305|54532|55012|56853|64091|84275|93107|116443|123041|153396|170850|266…	ASIC2|ADORA1|ADORA2A|ADRB1|ANK3|ATP1B1|BNIP3L|CACNA1C|CAMK2D|CASQ2|CD36|CFTR|CHRNA1|CHRNA2|CNR1|CNR2|DVL1|PTK2B|FLNA|GABRR1|GJA1|GLRB|GNAQ|GRIK2|GRIK3|GRIK4|HTR3A|KCNA1|KCNA2|KCNC2|KCNC3|KCND3|KCNF1|KCNG1|KCNK1|KCNQ3|KDR|SMAD7|MET|KMT2A|MYOC|NOS1|NPPA|NTSR1|PMAIP1|PPP3CA|PRKAR1B|SCN9A|SCN10A|SLC4A3|SRC|SRI|NPFF|CCN6|KCNB2|AKAP6|GNA14|RIMS2|GPD1L|NEDD4L|SYNE1|KCNE4|KCNG2|KCNV1|KCNH5|CTNNA3|KCNK9|U…	-8.9	MyList
GO Biological Processes	19	GO:0050870	positive regulation of T cell activation	19_GO:0002376 immune system process	-11	2.7	8	30337	257	2355	54	2.3	0.31	301|861|864|940|970|1236|1960|2309|2736|2737|3146|3280|3552|3566|3593|3600|3717|4254|5530|5781|5896|6347|6352|6461|6595|6693|6714|6777|6850|7070|7297|7409|8440|8740|8767|8808|9308|9655|10125|10892|11221|29851|51561|55626|57492|57678|64115|64127|64332|80380|84807|84868|140885|259307	ANXA1|RUNX1|RUNX3|CD28|CD70|CCR7|EGR3|FOXO3|GLI2|GLI3|HMGB1|HES1|IL1A|IL4R|IL12B|IL15|JAK2|KITLG|PPP3CA|PTPN11|RAG1|CCL2|CCL5|SHB|SMARCA2|SPN|SRC|STAT5B|SYK|THY1|TYK2|VAV1|NCK2|TNFSF14|RIPK2|IL1RL2|CD83|SOCS5|RASGRP1|MALT1|DUSP10|ICOS|IL23A|AMBRA1|ARID1B|GPAM|VSIR|NOD2|NFKBIZ|PDCD1LG2|NFKBID|HAVCR2|SIRPA|IL4I1	-8.9	MyList
GO Biological Processes	19	GO:0060411	cardiac septum morphogenesis	19_GO:0032502 developmental process	-11	4.6	8.9	30337	73	2355	26	1.1	0.22	182|652|653|2263|3280|3491|3670|4092|4193|4488|4853|5629|6092|6664|7042|7046|7481|8321|8828|9241|9249|9421|10370|23493|53834|55636	JAG1|BMP4|BMP5|FGFR2|HES1|CCN1|ISL1|SMAD7|MDM2|MSX2|NOTCH2|PROX1|ROBO2|SOX11|TGFB2|TGFBR1|WNT11|FZD1|NRP2|NOG|DHRS3|HAND1|CITED2|HEY2|FGFRL1|CHD7	-8.9	MyList
GO Biological Processes	19	GO:0043549	regulation of kinase activity	19_GO:0008152 metabolic process	-11	2.1	7.6	30337	517	2355	86	3.7	0.39	114|116|150|238|641|868|894|899|1026|1029|1030|1236|1435|1647|1843|1915|2011|2069|2185|2246|2260|2263|2321|2688|2776|3084|3320|3357|3491|3570|3593|3690|3717|3791|3815|3937|4233|4593|4878|5154|5478|5515|5575|5606|5607|5629|5787|5800|5912|5934|6352|6556|6714|7042|7070|7295|8091|8313|8543|8660|8817|8826|8844|9052|9655|9693|9770|9966|10125|10221|10645|10920|11116|11221|11314|23533|51561|51704|54206|5…	ADCY8|ADCYAP1|ADRA2A|ALK|BLM|CBLB|CCND2|CCNF|CDKN1A|CDKN2A|CDKN2B|CCR7|CSF1|GADD45A|DUSP1|EEF1A1|MARK2|EREG|PTK2B|FGF1|FGFR1|FGFR2|FLT1|GH1|GNAQ|NRG1|HSP90AA1|HTR2B|CCN1|IL6R|IL12B|ITGB3|JAK2|KDR|KIT|LCP2|MET|MUSK|NPPA|PDGFA|PPIA|PPP2CA|PRKAR1B|MAP2K3|MAP2K5|PROX1|PTPRB|PTPRO|RAP2B|RBL2|CCL5|SLC11A1|SRC|TGFB2|THY1|TXN|HMGA2|AXIN2|LMO4|IRS2|FGF18|IQGAP1|KSR1|GPRC5A|SOCS5|RAPGEF2|RASSF2|TNFSF15|RAS…	-8.9	MyList
GO Biological Processes	19	GO:0022408	negative regulation of cell-cell adhesion	19_GO:0048519 negative regulation of biological process	-11	2.9	8.1	30337	206	2355	47	2	0.29	135|182|301|335|445|652|836|861|864|868|928|1029|1840|2737|3146|3557|3566|3586|3717|3902|3958|4092|5133|5607|6385|6387|6688|6693|7422|8379|9306|9314|9655|9750|10457|11314|26279|56477|56940|64115|80149|80380|80762|81542|84830|84868|259307	ADORA2A|JAG1|ANXA1|APOA1|ASS1|BMP4|CASP3|RUNX1|RUNX3|CBLB|CD9|CDKN2A|DTX1|GLI3|HMGB1|IL1RN|IL4R|IL10|JAK2|LAG3|LGALS3|SMAD7|PDCD1|MAP2K5|SDC4|CXCL12|SPI1|SPN|VEGFA|MAD1L1|SOCS6|KLF4|SOCS5|RIPOR2|GPNMB|CD300A|PLA2G2D|CCL28|DUSP22|VSIR|ZC3H12A|PDCD1LG2|NDFIP1|TMX1|ADTRP|HAVCR2|IL4I1	-8.9	MyList
GO Biological Processes	19	GO:0001667	ameboidal-type cell migration	19_GO:0009987 cellular process	-11	3	8.1	30337	199	2355	46	2	0.29	335|1000|1545|1907|1960|2185|2335|2530|2549|2668|3357|3670|3676|3691|3791|3815|3911|4254|4627|4856|5629|5781|7046|7422|7481|7763|8482|8660|8826|8828|9839|10505|10507|10509|11156|23129|23189|51057|54910|57556|64321|79812|84159|84830|147372|154810	APOA1|CDH2|CYP1B1|EDN2|EGR3|PTK2B|FN1|FUT8|GAB1|GDNF|HTR2B|ISL1|ITGA4|ITGB4|KDR|KIT|LAMA5|KITLG|MYH9|CCN3|PROX1|PTPN11|TGFBR1|VEGFA|WNT11|ZFAND5|SEMA7A|IRS2|IQGAP1|NRP2|ZEB2|SEMA4F|SEMA4D|SEMA4B|PTP4A3|PLXND1|KANK1|WDPCP|SEMA4C|SEMA6A|SOX17|MMRN2|ARID5B|ADTRP|CCBE1|AMOTL1	-8.9	MyList
GO Biological Processes	19	GO:0061326	renal tubule development	19_GO:0032502 developmental process	-11	4.2	8.7	30337	90	2355	29	1.2	0.23	182|652|2138|2246|2668|2737|3280|3911|4070|4609|4853|5087|6580|6772|6943|7481|9241|9788|54806|55083|56998|79191|79192|80000|123016|144165|153572|255743|342184	JAG1|BMP4|EYA1|FGF1|GDNF|GLI3|HES1|LAMA5|TACSTD2|MYC|NOTCH2|PBX1|SLC22A1|STAT1|TCF21|WNT11|NOG|MTSS1|AHI1|KIF26B|CTNNBIP1|IRX3|IRX1|GREB1L|TTC8|PRICKLE1|IRX2|NPNT|FMN1	-8.8	MyList
GO Biological Processes	19	GO:0043010	camera-type eye development	19_GO:0032502 developmental process	-11	2.5	7.8	30337	336	2355	64	2.7	0.34	182|491|639|652|775|779|1545|1826|2055|2296|2321|2697|2737|3280|3624|3791|4088|4760|4774|4781|4853|5629|5818|5954|6505|6664|6670|7042|7046|7068|7070|7101|7111|7422|7431|7855|9172|9215|9314|10312|10319|10370|23424|23554|23657|25932|25945|49855|51057|54806|55636|55764|57381|65084|81029|84062|84465|84678|94137|123016|128637|144165|261734|343472	JAG1|ATP2B2|PRDM1|BMP4|CACNA1C|CACNA1S|CYP1B1|DSCAM|CLN8|FOXC1|FLT1|GJA1|GLI3|HES1|INHBA|KDR|SMAD3|NEUROD1|NFIA|NFIB|NOTCH2|PROX1|NECTIN1|RCN1|SLC1A1|SOX11|SP3|TGFB2|TGFBR1|THRB|THY1|NR2E1|TMOD1|VEGFA|VIM|FZD5|MYOM2|LARGE1|KLF4|TCIRG1|LAMC3|CITED2|TDRD7|TSPAN12|SLC7A11|CLIC4|NECTIN3|SCAPER|WDPCP|AHI1|CHD7|IFT122|RHOJ|TMEM135|WNT5B|DTNBP1|MEGF11|KDM2B|RP1L1|TTC8|TBC1D20|PRICKLE1|NPHP4|BARHL2	-8.8	MyList
GO Biological Processes	19	GO:0048608	reproductive structure development	19_GO:0022414 reproductive process	-11	2.6	7.8	30337	297	2355	59	2.5	0.32	652|653|718|836|1545|2069|2099|2241|2263|2296|2309|2316|2515|2620|2697|3020|3021|3293|3371|3624|3791|3815|3973|4254|4824|4880|5781|6092|6382|6714|6716|6777|6874|6943|7022|7042|7046|7130|7422|8743|8893|9241|9510|10116|10370|10388|10409|22862|23639|49855|54206|55636|57122|63951|64478|80000|84159|128637|344758	BMP4|BMP5|C3|CASP3|CYP1B1|EREG|ESR1|FER|FGFR2|FOXC1|FOXO3|FLNA|ADAM2|GAS2|GJA1|H3-3A|H3-3B|HSD17B3|TNC|INHBA|KDR|KIT|LHCGR|KITLG|NKX3-1|NPPC|PTPN11|ROBO2|SDC1|SRC|SRD5A2|STAT5B|TAF4|TCF21|TFAP2C|TGFB2|TGFBR1|TNFAIP6|VEGFA|TNFSF10|EIF2B5|NOG|ADAMTS1|FEM1B|CITED2|SYCP2|BASP1|FNDC3A|DNAAF11|SCAPER|ERRFI1|CHD7|NUP107|DMRTA1|CSMD1|GREB1L|ARID5B|TBC1D20|GPR149	-8.8	MyList
GO Biological Processes	19	GO:0001894	tissue homeostasis	19_GO:0042592 homeostatic process	-11	2.8	8	30337	222	2355	49	2.1	0.29	580|1435|1490|1513|2055|2074|2103|2131|2185|2296|2355|2651|2697|3375|3915|4117|4297|4520|4585|4781|5743|5781|6456|6505|6714|7031|7422|9076|9290|9414|9839|10000|10312|10413|22954|23554|25861|54206|55765|64065|64127|64332|65217|94137|143689|144165|145226|261734|285331	BARD1|CSF1|CCN2|CTSK|CLN8|ERCC6|ESRRB|EXT1|PTK2B|FOXC1|FOSL2|GCNT2|GJA1|IAPP|LAMC1|MAK|KMT2A|MTF1|MUC4|NFIB|PTGS2|PTPN11|SH3GL2|SLC1A1|SRC|TFF1|VEGFA|CLDN1|GPR55|TJP2|ZEB2|AKT3|TCIRG1|YAP1|TRIM32|TSPAN12|WHRN|ERRFI1|INAVA|PERP|NOD2|NFKBIZ|PCDH15|RP1L1|PIWIL4|PRICKLE1|RDH12|NPHP4|CCDC66	-8.8	MyList
GO Biological Processes	19	GO:0060249	anatomical structure homeostasis	19_GO:0042592 homeostatic process	-11	2.8	8	30337	222	2355	49	2.1	0.29	580|1435|1490|1513|2055|2074|2103|2131|2185|2296|2355|2651|2697|3375|3915|4117|4297|4520|4585|4781|5743|5781|6456|6505|6714|7031|7422|9076|9290|9414|9839|10000|10312|10413|22954|23554|25861|54206|55765|64065|64127|64332|65217|94137|143689|144165|145226|261734|285331	BARD1|CSF1|CCN2|CTSK|CLN8|ERCC6|ESRRB|EXT1|PTK2B|FOXC1|FOSL2|GCNT2|GJA1|IAPP|LAMC1|MAK|KMT2A|MTF1|MUC4|NFIB|PTGS2|PTPN11|SH3GL2|SLC1A1|SRC|TFF1|VEGFA|CLDN1|GPR55|TJP2|ZEB2|AKT3|TCIRG1|YAP1|TRIM32|TSPAN12|WHRN|ERRFI1|INAVA|PERP|NOD2|NFKBIZ|PCDH15|RP1L1|PIWIL4|PRICKLE1|RDH12|NPHP4|CCDC66	-8.8	MyList
GO Biological Processes	19	GO:0051047	positive regulation of secretion	19_GO:0051179 localization	-11	2.5	7.8	30337	313	2355	61	2.6	0.33	114|116|134|135|136|242|640|1080|1392|1601|2151|2182|2260|2587|2641|2668|3552|3566|3624|3670|3717|3814|4824|4826|4923|5028|5321|5478|5530|5579|5608|5724|5781|5874|6279|6281|6382|6385|6387|6664|6717|6850|6857|6865|7042|8111|8660|9066|10972|11069|25930|50487|55691|64083|65220|84062|85477|91608|134957|338442|376267	ADCY8|ADCYAP1|ADORA1|ADORA2A|ADORA2B|ALOX12B|BLK|CFTR|CRH|DAB2|F2RL2|ACSL4|FGFR1|GALR1|GCG|GDNF|IL1A|IL4R|INHBA|ISL1|JAK2|KISS1|NKX3-1|NNAT|NTSR1|P2RY1|PLA2G4A|PPIA|PPP3CA|PRKCB|MAP2K6|PTAFR|PTPN11|RAB27B|S100A8|S100A10|SDC1|SDC4|CXCL12|SOX11|SRI|SYK|SYT1|TACR2|TGFB2|GPR68|IRS2|SYT7|TMED10|RAPGEF4|PTPN23|PLA2G3|FRMD4A|GOLPH3|NADK|DTNBP1|SCIN|RASL10B|STXBP5|HCAR2|RAB15	-8.8	MyList
GO Biological Processes	19	GO:0031346	positive regulation of cell projection organization	19_GO:0048518 positive regulation of biological process	-11	2.4	7.7	30337	361	2355	67	2.8	0.34	238|653|1236|1268|1272|1809|1826|1855|1946|2011|2042|2185|2260|2316|2335|2803|2889|3320|3655|3815|3897|4593|4780|5295|5764|5789|6092|6387|6624|6714|7046|7422|8321|8482|8507|8724|8837|9638|9693|9750|9842|9897|10097|10154|10507|10801|22906|23028|23129|23242|23369|23433|23566|23654|26230|27020|27185|50487|50807|51199|53904|57154|57698|65009|140469|153241|162427	ALK|BMP5|CCR7|CNR1|CNTN1|DPYSL3|DSCAM|DVL1|EFNA5|MARK2|EPHA3|PTK2B|FGFR1|FLNA|FN1|GOLGA4|RAPGEF1|HSP90AA1|ITGA6|KIT|L1CAM|MUSK|NFE2L2|PIK3R1|PTN|PTPRD|ROBO2|CXCL12|FSCN1|SRC|TGFBR1|VEGFA|FZD1|SEMA7A|ENC1|SNX3|CFLAR|FEZ1|RAPGEF2|RIPOR2|PLEKHM1|WASHC5|ACTR2|PLXNC1|SEMA4D|SEPTIN9|TRAK1|KDM1A|PLXND1|COBL|PUM2|RHOQ|LPAR3|PLXNB2|TIAM2|NPTN|DISC1|PLA2G3|ASAP1|NIN|MYO3A|SMURF1|SHTN1|NDRG4|MYO3B|CEP120|RE…	-8.8	MyList
GO Biological Processes	19	GO:0016310	phosphorylation	19_GO:0008152 metabolic process	-11	2.1	7.5	30337	547	2355	89	3.8	0.39	238|640|817|864|983|1021|1111|1457|2011|2042|2044|2185|2241|2260|2263|2321|3099|3357|3486|3551|3600|3656|3717|3791|3815|4117|4593|4638|5209|5292|5575|5579|5597|5891|6196|6347|6446|6714|6850|7046|7294|7297|7444|7465|7481|8317|8491|8621|8994|8997|9162|9201|9252|9261|9262|9451|9578|9833|9874|9891|10000|10645|10769|10783|10920|22983|23085|23235|23515|23604|51086|51231|53904|54472|54861|56924|56997|57…	ALK|BLK|CAMK2D|RUNX3|CDK1|CDK6|CHEK1|CSNK2A1|MARK2|EPHA3|EPHA5|PTK2B|FER|FGFR1|FGFR2|FLT1|HK2|HTR2B|IGFBP3|IKBKB|IL15|IRAK2|JAK2|KDR|KIT|MAK|MUSK|MYLK|PFKFB3|PIM1|PRKAR1B|PRKCB|MAPK6|MOK|RPS6KA2|CCL2|SGK1|SRC|SYK|TGFBR1|TXK|TYK2|VRK2|WEE1|WNT11|CDC7|MAP4K3|CDK13|LIMD1|KALRN|DGKI|DCLK1|RPS6KA5|MAPKAPK2|STK17B|EIF2AK3|CDC42BPB|MELK|TLK1|NUAK1|AKT3|CAMKK2|PLK2|NEK6|COPS8|MAST1|ERC1|SIK2|MORC3|DAPK2|…	-8.7	MyList
KEGG Pathway	24	hsa04060	Cytokine-cytokine receptor interaction		-11	2.6	7.8	30337	298	2355	59	2.5	0.32	652|653|944|970|1236|1435|1437|2688|3455|3552|3557|3563|3566|3567|3568|3570|3586|3588|3593|3597|3600|3601|3603|3624|4803|4804|4982|6346|6347|6352|6373|6374|6387|7042|7046|7066|7850|7852|8740|8743|8807|8808|8995|9180|9966|10803|27179|51561|56477|56832|58191|64109|84639|84957|90865|130399|146433|246778|386653	BMP4|BMP5|TNFSF8|CD70|CCR7|CSF1|CSF2|GH1|IFNAR2|IL1A|IL1RN|IL3RA|IL4R|IL5|IL5RA|IL6R|IL10|IL10RB|IL12B|IL13RA1|IL15|IL15RA|IL16|INHBA|NGF|NGFR|TNFRSF11B|CCL1|CCL2|CCL5|CXCL11|CXCL5|CXCL12|TGFB2|TGFBR1|THPO|IL1R2|CXCR4|TNFSF14|TNFSF10|IL18RAP|IL1RL2|TNFSF18|OSMR|TNFSF15|CCR9|IL36A|IL23A|CCL28|IFNK|CXCL16|CRLF2|IL1F10|RELT|IL33|ACVR1C|IL34|IL27|IL31	-8.7	MyList
GO Biological Processes	19	GO:0003002	regionalization	19_GO:0032502 developmental process	-11	2.3	7.6	30337	411	2355	73	3.1	0.36	652|718|1649|1767|1855|1952|1959|2131|2263|2296|2697|2736|2737|2926|3211|3229|3280|3670|3911|4088|4188|4297|4488|4681|4760|4824|4853|5087|5991|6434|7046|7478|7481|7832|7855|8313|8828|9241|9421|10159|10370|10409|11197|22823|22856|23242|23420|23424|23493|23639|23648|25790|27023|54806|55764|56603|56983|56998|64321|65009|79191|79192|79365|79809|84100|84667|84678|134701|144165|153572|219670|220136|391…	BMP4|C3|DDIT3|DNAH5|DVL1|CELSR2|EGR2|EXT1|FGFR2|FOXC1|GJA1|GLI2|GLI3|GRSF1|HOXB1|HOXC13|HES1|ISL1|LAMA5|SMAD3|MDFI|KMT2A|MSX2|NBL1|NEUROD1|NKX3-1|NOTCH2|PBX1|RFX3|TRA2B|TGFBR1|WNT8A|WNT11|BTG2|FZD5|AXIN2|NRP2|NOG|HAND1|ATP6AP2|CITED2|BASP1|WIF1|MTF2|CHSY1|COBL|NOMO1|TDRD7|HEY2|DNAAF11|SSBP3|CFAP45|FOXB1|AHI1|IFT122|CYP26B1|POGLUT1|CTNNBIP1|SOX17|NDRG4|IRX3|IRX1|BHLHE41|TTC21B|ARL6|HES7|KDM2B|RIPP…	-8.7	MyList
GO Biological Processes	19	GO:0002697	regulation of immune effector process	19_GO:0002376 immune system process	-11	2.3	7.6	30337	396	2355	71	3	0.35	136|196|301|335|718|940|948|1653|2241|3146|3383|3566|3567|3586|3593|3815|3823|3902|3958|4092|4189|4843|5133|5724|5817|6461|6688|6693|6777|6850|6891|7042|7409|7855|8013|8482|8767|8807|9261|9516|9655|10125|10225|10892|11221|11314|26228|50487|51010|51237|51561|51704|55061|55198|55765|56833|56940|64127|64332|80149|80762|84807|84868|90865|91543|114770|114771|118460|246778|259307|388325	ADORA2B|AHR|ANXA1|APOA1|C3|CD28|CD36|DDX1|FER|HMGB1|ICAM1|IL4R|IL5|IL10|IL12B|KIT|KLRC3|LAG3|LGALS3|SMAD7|DNAJB9|NOS2|PDCD1|PTAFR|PVR|SHB|SPI1|SPN|STAT5B|SYK|TAP2|TGFB2|VAV1|FZD5|NR4A3|SEMA7A|RIPK2|IL18RAP|MAPKAPK2|LITAF|SOCS5|RASGRP1|CD96|MALT1|DUSP10|CD300A|STAP1|PLA2G3|EXOSC3|MZB1|IL23A|GPRC5B|SUSD4|APPL2|INAVA|SLAMF8|DUSP22|NOD2|NFKBIZ|ZC3H12A|NDFIP1|NFKBID|HAVCR2|IL33|RSAD2|PGLYRP2|PGLYRP3|E…	-8.6	MyList
GO Biological Processes	19	GO:0003206	cardiac chamber morphogenesis	19_GO:0032502 developmental process	-11	3.5	8.3	30337	128	2355	35	1.5	0.25	182|652|653|1301|1363|2263|2274|2296|3084|3280|3491|3670|4092|4193|4488|4853|5629|6092|6664|7042|7046|7168|7481|8321|8828|9241|9249|9421|9510|10370|23493|53834|55636|57211|79810	JAG1|BMP4|BMP5|COL11A1|CPE|FGFR2|FHL2|FOXC1|NRG1|HES1|CCN1|ISL1|SMAD7|MDM2|MSX2|NOTCH2|PROX1|ROBO2|SOX11|TGFB2|TGFBR1|TPM1|WNT11|FZD1|NRP2|NOG|DHRS3|HAND1|ADAMTS1|CITED2|HEY2|FGFRL1|CHD7|ADGRG6|PTCD2	-8.6	MyList
GO Biological Processes	19	GO:0051223	regulation of protein transport	19_GO:0051179 localization	-11	2.2	7.6	30337	438	2355	76	3.2	0.36	114|135|150|240|580|640|652|948|983|1080|1268|1392|1595|1946|2044|2151|2182|2308|2316|2641|2737|2781|3320|3552|3593|3638|3667|3670|3717|4088|4193|4756|4760|4826|4843|4856|5295|5478|5494|5530|5579|5743|5781|5991|6352|6714|6717|7042|7295|8111|8660|8724|9066|9695|10312|10972|11069|23657|25930|27032|29969|55691|56943|64083|64215|65220|79628|79899|80149|80223|80762|84830|91543|127933|130399|338442	ADCY8|ADORA2A|ADRA2A|ALOX5|BARD1|BLK|BMP4|CD36|CDK1|CFTR|CNR1|CRH|CYP51A1|EFNA5|EPHA5|F2RL2|ACSL4|FOXO1|FLNA|GCG|GLI3|GNAZ|HSP90AA1|IL1A|IL12B|INSIG1|IRS1|ISL1|JAK2|SMAD3|MDM2|NEO1|NEUROD1|NNAT|NOS2|CCN3|PIK3R1|PPIA|PPM1A|PPP3CA|PRKCB|PTGS2|PTPN11|RFX3|CCL5|SRC|SRI|TGFB2|TXN|GPR68|IRS2|SNX3|SYT7|EDEM1|TCIRG1|TMED10|RAPGEF4|SLC7A11|PTPN23|ATP2C1|MDFIC|FRMD4A|ENY2|GOLPH3|DNAJC1|NADK|SH3TC2|PRR5L|ZC…	-8.6	MyList
KEGG Pathway	24	hsa05418	Fluid shear stress and atherosclerosis		-11	3.4	8.2	30337	141	2355	37	1.6	0.26	445|652|810|1514|1843|2353|2940|3162|3320|3383|3551|3552|3685|3690|3725|3791|4205|4258|4318|4780|4790|4880|5154|5295|5327|5607|5608|6347|6382|6385|6714|7295|7422|7850|8878|10000|10365	ASS1|BMP4|CALML3|CTSL|DUSP1|FOS|GSTA3|HMOX1|HSP90AA1|ICAM1|IKBKB|IL1A|ITGAV|ITGB3|JUN|KDR|MEF2A|MGST2|MMP9|NFE2L2|NFKB1|NPPC|PDGFA|PIK3R1|PLAT|MAP2K5|MAP2K6|CCL2|SDC1|SDC4|SRC|TXN|VEGFA|IL1R2|SQSTM1|AKT3|KLF2	-8.6	MyList
GO Biological Processes	19	GO:0043087	regulation of GTPase activity	19_GO:0065007 biological regulation	-11	2.6	7.8	30337	277	2355	56	2.4	0.31	116|1946|2042|2044|2889|3655|4233|4594|5909|5996|6000|6251|6281|6346|6347|6352|7070|7409|7481|8477|8787|9639|9693|9712|9750|9779|9910|9938|10125|10154|10451|10507|10928|10982|11033|11138|22841|23129|23329|23348|23654|23677|25771|26230|55357|55785|57186|57533|57580|58504|85360|94134|128637|129049|152273|203228	ADCYAP1|EFNA5|EPHA3|EPHA5|RAPGEF1|ITGA6|MET|MMUT|RAP1GAP|RGS1|RGS7|RSU1|S100A10|CCL1|CCL2|CCL5|THY1|VAV1|WNT11|GPR65|RGS9|ARHGEF10|RAPGEF2|USP6NL|RIPOR2|TBC1D5|RABGAP1L|ARHGAP25|RASGRP1|PLXNC1|VAV3|SEMA4D|RALBP1|MAPRE2|ADAP1|TBC1D8|RAB11FIP2|PLXND1|TBC1D30|DOCK9|PLXNB2|SH3BP4|TBC1D22A|TIAM2|TBC1D2|FGD6|RALGAPA2|TBC1D14|PREX1|ARHGAP22|SYDE1|ARHGAP12|TBC1D20|SGSM1|FGD5|C9orf72	-8.6	MyList
KEGG Pathway	24	hsa04820	Cytoskeleton in muscle cells		-11	2.8	7.9	30337	232	2355	50	2.1	0.3	270|272|288|481|1278|1297|1301|1674|2006|2192|2274|2335|3655|3672|3676|3685|3690|3691|3694|3696|4627|4811|4892|6382|6385|6641|7111|7140|7168|7431|7791|8082|8572|8735|9172|11155|23345|56203|64423|81624|84033|84675|84676|91010|114793|127294|137868|165904|171024|255631	AMPD1|AMPD3|ANK3|ATP1B1|COL1A2|COL9A1|COL11A1|DES|ELN|FBLN1|FHL2|FN1|ITGA6|ITGA1|ITGA4|ITGAV|ITGB3|ITGB4|ITGB6|ITGB8|MYH9|NID1|NRAP|SDC1|SDC4|SNTB1|TMOD1|TNNT3|TPM1|VIM|ZYX|SSPN|PDLIM4|MYH13|MYOM2|LDB3|SYNE1|LMOD3|INF2|DIAPH3|OBSCN|TRIM55|TRIM63|FMNL3|FMNL2|MYOM3|SGCZ|XIRP1|SYNPO2|COL24A1	-8.6	MyList
GO Biological Processes	19	GO:0002685	regulation of leukocyte migration	19_GO:0040011 locomotion	-11	2.8	7.9	30337	232	2355	50	2.1	0.3	134|301|653|928|1236|1435|1843|1907|2185|3146|3162|3383|3552|3570|3676|3690|3958|4254|4478|4681|4856|5054|5295|5724|5764|6346|6347|6352|6387|6693|7070|7130|7422|8740|8995|9435|9750|10164|11314|23604|26228|51561|56477|56833|64065|64127|79890|84830|90865|146433	ADORA1|ANXA1|BMP5|CD9|CCR7|CSF1|DUSP1|EDN2|PTK2B|HMGB1|HMOX1|ICAM1|IL1A|IL6R|ITGA4|ITGB3|LGALS3|KITLG|MSN|NBL1|CCN3|SERPINE1|PIK3R1|PTAFR|PTN|CCL1|CCL2|CCL5|CXCL12|SPN|THY1|TNFAIP6|VEGFA|TNFSF14|TNFSF18|CHST2|RIPOR2|CHST4|CD300A|DAPK2|STAP1|IL23A|CCL28|SLAMF8|PERP|NOD2|RIN3|ADTRP|IL33|IL34	-8.6	MyList
GO Biological Processes	19	GO:0061458	reproductive system development	19_GO:0032502 developmental process	-10	2.5	7.7	30337	301	2355	59	2.5	0.32	652|653|718|836|1545|2069|2099|2241|2263|2296|2309|2316|2515|2620|2697|3020|3021|3293|3371|3624|3791|3815|3973|4254|4824|4880|5781|6092|6382|6714|6716|6777|6874|6943|7022|7042|7046|7130|7422|8743|8893|9241|9510|10116|10370|10388|10409|22862|23639|49855|54206|55636|57122|63951|64478|80000|84159|128637|344758	BMP4|BMP5|C3|CASP3|CYP1B1|EREG|ESR1|FER|FGFR2|FOXC1|FOXO3|FLNA|ADAM2|GAS2|GJA1|H3-3A|H3-3B|HSD17B3|TNC|INHBA|KDR|KIT|LHCGR|KITLG|NKX3-1|NPPC|PTPN11|ROBO2|SDC1|SRC|SRD5A2|STAT5B|TAF4|TCF21|TFAP2C|TGFB2|TGFBR1|TNFAIP6|VEGFA|TNFSF10|EIF2B5|NOG|ADAMTS1|FEM1B|CITED2|SYCP2|BASP1|FNDC3A|DNAAF11|SCAPER|ERRFI1|CHD7|NUP107|DMRTA1|CSMD1|GREB1L|ARID5B|TBC1D20|GPR149	-8.6	MyList
GO Biological Processes	19	GO:0034762	regulation of transmembrane transport	19_GO:0051179 localization	-10	2.2	7.5	30337	491	2355	82	3.5	0.38	40|150|288|481|718|775|810|817|845|1080|1318|1392|1394|1520|2040|2185|2316|2688|2887|3099|3667|3690|3747|3755|3768|3772|3973|4205|4318|4780|4842|4878|4923|5142|5144|5292|5295|5530|5579|5664|5781|6000|6336|6347|6373|6506|6717|6769|7070|7222|7225|7402|7881|8013|8660|8787|9472|10312|23171|23327|23433|23704|30818|30820|51582|55198|55636|55917|56704|57158|57620|57628|59285|79026|80333|81539|84502|3756…	ASIC2|ADRA2A|ANK3|ATP1B1|C3|CACNA1C|CALML3|CAMK2D|CASQ2|CFTR|SLC31A2|CRH|CRHR1|CTSS|STOM|PTK2B|FLNA|GH1|GRB10|HK2|IRS1|ITGB3|KCNC2|KCNG1|KCNJ12|KCNJ15|LHCGR|MEF2A|MMP9|NFE2L2|NOS1|NPPA|NTSR1|PDE4B|PDE4D|PIM1|PIK3R1|PPP3CA|PRKCB|PSEN2|PTPN11|RGS7|SCN10A|CCL2|CXCL11|SLC1A2|SRI|STAC|THY1|TRPC3|TRPC6|UTRN|KCNAB1|NR4A3|IRS2|RGS9|AKAP6|TCIRG1|GPD1L|NEDD4L|RHOQ|KCNE4|KCNIP3|KCNIP1|AZIN1|APPL2|CHD7|CTTNB…	-8.5	MyList
KEGG Pathway	24	hsa05205	Proteoglycans in cancer		-10	2.9	7.9	30337	204	2355	46	2	0.29	288|369|817|836|960|1026|1278|1514|1839|2099|2260|2316|2335|2549|3593|3685|3690|3791|4193|4233|4318|4478|4609|4660|5295|5328|5579|5781|6382|6385|6714|7042|7078|7409|7422|7430|7478|7481|7855|8321|8324|8826|10000|10451|81029|117581	ANK3|ARAF|CAMK2D|CASP3|CD44|CDKN1A|COL1A2|CTSL|HBEGF|ESR1|FGFR1|FLNA|FN1|GAB1|IL12B|ITGAV|ITGB3|KDR|MDM2|MET|MMP9|MSN|MYC|PPP1R12B|PIK3R1|PLAU|PRKCB|PTPN11|SDC1|SDC4|SRC|TGFB2|TIMP3|VAV1|VEGFA|EZR|WNT8A|WNT11|FZD5|FZD1|FZD7|IQGAP1|AKT3|VAV3|WNT5B|TWIST2	-8.5	MyList
GO Biological Processes	19	GO:0048638	regulation of developmental growth	19_GO:0040007 growth	-10	2.5	7.7	30337	318	2355	61	2.6	0.33	32|153|861|983|1026|1435|1826|1848|1946|2260|2263|2296|2307|2335|2355|2688|2803|3897|4092|4534|4593|4880|5292|5629|5830|6387|6777|6857|7046|7422|7430|7852|8292|8482|9241|9472|9686|9699|9962|10370|10409|10413|10505|10507|11221|23286|23327|23369|23493|23566|26281|27086|27185|51316|55636|57154|57609|57678|57698|127833|343472	ACACB|ADRB1|RUNX1|CDK1|CDKN1A|CSF1|DSCAM|DUSP6|EFNA5|FGFR1|FGFR2|FOXC1|FOXS1|FN1|FOSL2|GH1|GOLGA4|L1CAM|SMAD7|MTM1|MUSK|NPPC|PIM1|PROX1|PEX5|CXCL12|STAT5B|SYT1|TGFBR1|VEGFA|EZR|CXCR4|COLQ|SEMA7A|NOG|AKAP6|VGLL4|RIMS2|SLC23A2|CITED2|BASP1|YAP1|SEMA4F|SEMA4D|DUSP10|WWC1|NEDD4L|PUM2|HEY2|LPAR3|FGF20|FOXP1|DISC1|PLAC8|CHD7|SMURF1|DIP2B|GPAM|SHTN1|SYT2|BARHL2	-8.5	MyList
GO Biological Processes	19	GO:0050727	regulation of inflammatory response	19_GO:0050896 response to stimulus	-10	2.2	7.5	30337	433	2355	75	3.2	0.36	134|135|136|196|240|301|330|335|718|836|940|1236|1268|1660|2000|2099|2177|3371|3586|3593|3600|3603|3670|3717|3949|4088|4258|4318|4790|4792|4814|4856|5054|5687|5743|6279|6346|6352|6693|6714|6777|6850|7128|7130|8482|8808|8840|9180|9314|9655|9870|10318|10769|11221|26228|26279|27086|50487|51561|51704|54093|56833|58484|64127|64332|79648|80762|90865|114770|140885|201292|283131|284467|353514|730249	ADORA1|ADORA2A|ADORA2B|AHR|ALOX5|ANXA1|BIRC3|APOA1|C3|CASP3|CD28|CCR7|CNR1|DHX9|ELF4|ESR1|FANCD2|TNC|IL10|IL12B|IL15|IL16|ISL1|JAK2|LDLR|SMAD3|MGST2|MMP9|NFKB1|NFKBIA|NINJ1|CCN3|SERPINE1|PSMA6|PTGS2|S100A8|CCL1|CCL5|SPN|SRC|STAT5B|SYK|TNFAIP3|TNFAIP6|SEMA7A|IL1RL2|CCN4|OSMR|KLF4|SOCS5|AREL1|TNIP1|PLK2|DUSP10|STAP1|PLA2G2D|FOXP1|PLA2G3|IL23A|GPRC5B|SETD4|SLAMF8|NLRC4|NOD2|NFKBIZ|MCPH1|NDFIP1|IL33|…	-8.5	MyList
GO Biological Processes	19	GO:0030031	cell projection assembly	19_GO:0009987 cellular process	-10	2.2	7.5	30337	450	2355	77	3.3	0.37	378|688|1767|1901|1952|2012|2260|2316|3691|3754|3815|3911|3983|4117|4638|4735|5154|5376|5800|5911|5991|5992|6624|7046|7419|7430|8239|8440|9693|9788|10097|10451|10810|23566|23639|25886|25930|27185|30844|50487|50807|51057|54777|54806|54935|55764|55785|56683|57698|64083|79809|79864|84062|84071|84100|84140|84448|85477|89891|91010|92344|94137|112752|123016|125488|139212|144165|145508|150737|152273|154…	ARF4|KLF5|DNAH5|S1PR1|CELSR2|EMP1|FGFR1|FLNA|ITGB4|KCNF1|KIT|LAMA5|ABLIM1|MAK|MYLK|SEPTIN2|PDGFA|PMP22|PTPRO|RAP2A|RFX3|RFX4|FSCN1|TGFBR1|VDAC3|EZR|USP9X|NCK2|RAPGEF2|MTSS1|ACTR2|VAV3|WASF3|LPAR3|DNAAF11|POC1A|PTPN23|DISC1|EHD4|PLA2G3|ASAP1|WDPCP|CFAP46|AHI1|DUSP23|IFT122|FGD6|CFAP298|SHTN1|GOLPH3|TTC21B|JHY|DTNBP1|ARMC2|ARL6|FAM161A|ABLIM2|SCIN|DYNC2I2|FMNL3|GORAB|RP1L1|IFT43|TTC8|TTC39C|DNAAF6|…	-8.5	MyList
GO Biological Processes	19	GO:0048880	sensory system development	19_GO:0032502 developmental process	-10	2.3	7.5	30337	392	2355	70	3	0.35	182|491|639|652|718|775|779|1545|1826|2055|2296|2321|2697|2737|3280|3624|3670|3791|4088|4760|4774|4781|4853|5087|5629|5818|5954|6505|6664|6670|7042|7046|7068|7070|7101|7111|7422|7431|7837|7855|9172|9215|9314|10312|10319|10370|23094|23424|23554|23657|25932|25945|49855|51057|54806|55636|55764|57381|65084|81029|84062|84465|84678|94137|123016|128637|144165|261734|343472|388552	JAG1|ATP2B2|PRDM1|BMP4|C3|CACNA1C|CACNA1S|CYP1B1|DSCAM|CLN8|FOXC1|FLT1|GJA1|GLI3|HES1|INHBA|ISL1|KDR|SMAD3|NEUROD1|NFIA|NFIB|NOTCH2|PBX1|PROX1|NECTIN1|RCN1|SLC1A1|SOX11|SP3|TGFB2|TGFBR1|THRB|THY1|NR2E1|TMOD1|VEGFA|VIM|PXDN|FZD5|MYOM2|LARGE1|KLF4|TCIRG1|LAMC3|CITED2|SIPA1L3|TDRD7|TSPAN12|SLC7A11|CLIC4|NECTIN3|SCAPER|WDPCP|AHI1|CHD7|IFT122|RHOJ|TMEM135|WNT5B|DTNBP1|MEGF11|KDM2B|RP1L1|TTC8|TBC1D20|P…	-8.4	MyList
GO Biological Processes	19	GO:0048568	embryonic organ development	19_GO:0032502 developmental process	-10	2.2	7.4	30337	452	2355	77	3.3	0.37	474|639|652|653|677|860|1301|1437|1855|2138|2260|2263|2296|2668|2697|2709|2736|2737|3211|3280|3491|3586|3638|3791|3815|3880|4088|4188|4254|4297|4760|4853|5087|5154|5629|5887|6434|6664|6670|6886|6943|7003|7042|7046|7422|7481|7855|8521|8932|9132|9241|9394|9421|10370|10413|22846|23242|23493|25861|25949|26018|29924|50515|51057|51141|53904|54806|55084|55636|55764|64321|65009|84678|125488|137814|140469…	ATOH1|PRDM1|BMP4|BMP5|ZFP36L1|RUNX2|COL11A1|CSF2|DVL1|EYA1|FGFR1|FGFR2|FOXC1|GDNF|GJA1|GJB5|GLI2|GLI3|HOXB1|HES1|CCN1|IL10|INSIG1|KDR|KIT|KRT19|SMAD3|MDFI|KITLG|KMT2A|NEUROD1|NOTCH2|PBX1|PDGFA|PROX1|RAD23B|TRA2B|SOX11|SP3|TAL1|TCF21|TEAD1|TGFB2|TGFBR1|VEGFA|WNT11|FZD5|GCM1|MBD2|KCNQ4|NOG|HS6ST1|HAND1|CITED2|YAP1|VASH1|COBL|HEY2|WHRN|SYF2|LRIG1|EPN1|CHST11|WDPCP|INSIG2|MYO3A|AHI1|SOBP|CHD7|IFT122|…	-8.4	MyList
GO Biological Processes	19	GO:0071219	cellular response to molecule of bacterial origin	19_GO:0044419 biological process involved in interspecies interaction between organisms	-10	2.8	7.8	30337	221	2355	48	2	0.29	196|445|820|840|948|1437|3146|3394|3552|3586|3593|3656|3717|4318|4790|4792|4843|5054|5142|5606|5724|6347|6373|6374|6714|7128|7431|7855|8767|9516|10318|10892|11093|23643|26228|27179|57088|64127|64332|79931|80149|80380|84639|84868|129607|140885|389643|730249	AHR|ASS1|CAMP|CASP7|CD36|CSF2|HMGB1|IRF8|IL1A|IL10|IL12B|IRAK2|JAK2|MMP9|NFKB1|NFKBIA|NOS2|SERPINE1|PDE4B|MAP2K3|PTAFR|CCL2|CXCL11|CXCL5|SRC|TNFAIP3|VIM|FZD5|RIPK2|LITAF|TNIP1|MALT1|ADAMTS13|LY96|STAP1|IL36A|PLSCR4|NOD2|NFKBIZ|TNIP3|ZC3H12A|PDCD1LG2|IL1F10|HAVCR2|CMPK2|SIRPA|NUGGC|ACOD1	-8.3	MyList
GO Biological Processes	19	GO:0150063	visual system development	19_GO:0032502 developmental process	-10	2.3	7.5	30337	386	2355	69	2.9	0.35	182|491|639|652|718|775|779|1545|1826|2055|2296|2321|2697|2737|3280|3624|3791|4088|4760|4774|4781|4853|5087|5629|5818|5954|6505|6664|6670|7042|7046|7068|7070|7101|7111|7422|7431|7837|7855|9172|9215|9314|10312|10319|10370|23094|23424|23554|23657|25932|25945|49855|51057|54806|55636|55764|57381|65084|81029|84062|84465|84678|94137|123016|128637|144165|261734|343472|388552	JAG1|ATP2B2|PRDM1|BMP4|C3|CACNA1C|CACNA1S|CYP1B1|DSCAM|CLN8|FOXC1|FLT1|GJA1|GLI3|HES1|INHBA|KDR|SMAD3|NEUROD1|NFIA|NFIB|NOTCH2|PBX1|PROX1|NECTIN1|RCN1|SLC1A1|SOX11|SP3|TGFB2|TGFBR1|THRB|THY1|NR2E1|TMOD1|VEGFA|VIM|PXDN|FZD5|MYOM2|LARGE1|KLF4|TCIRG1|LAMC3|CITED2|SIPA1L3|TDRD7|TSPAN12|SLC7A11|CLIC4|NECTIN3|SCAPER|WDPCP|AHI1|CHD7|IFT122|RHOJ|TMEM135|WNT5B|DTNBP1|MEGF11|KDM2B|RP1L1|TTC8|TBC1D20|PRICKL…	-8.3	MyList
Hallmark Gene Sets	23	M5913	HALLMARK INTERFERON GAMMA RESPONSE		-10	2.9	7.8	30337	200	2355	45	1.9	0.28	694|836|840|1026|3383|3394|3455|3566|3600|3601|3717|3937|4061|4261|4502|4600|4790|4792|5142|5214|5292|5321|5359|5743|6347|6352|6373|6717|6772|6775|7127|7128|7130|8082|8743|8767|9246|23424|55024|57674|84159|91543|94240|115361|129607	BTG1|CASP3|CASP7|CDKN1A|ICAM1|IRF8|IFNAR2|IL4R|IL15|IL15RA|JAK2|LCP2|LY6E|CIITA|MT2A|MX2|NFKB1|NFKBIA|PDE4B|PFKP|PIM1|PLA2G4A|PLSCR1|PTGS2|CCL2|CCL5|CXCL11|SRI|STAT1|STAT4|TNFAIP2|TNFAIP3|TNFAIP6|SSPN|TNFSF10|RIPK2|UBE2L6|TDRD7|BANK1|RNF213|ARID5B|RSAD2|EPSTI1|GBP4|CMPK2	-8.3	MyList
Reactome Gene Sets	6	R-HSA-2219530	Constitutive Signaling by Aberrant PI3K in Cancer		-10	4.2	8.4	30337	83	2355	27	1.1	0.22	940|1839|2069|2099|2100|2246|2251|2252|2260|2263|2549|3084|3667|3815|4233|4254|5154|5295|5781|6714|7409|8660|8817|9365|26281|29851|145957	CD28|HBEGF|EREG|ESR1|ESR2|FGF1|FGF6|FGF7|FGFR1|FGFR2|GAB1|NRG1|IRS1|KIT|MET|KITLG|PDGFA|PIK3R1|PTPN11|SRC|VAV1|IRS2|FGF18|KL|FGF20|ICOS|NRG4	-8.3	MyList
KEGG Pathway	24	hsa05202	Transcriptional misregulation in cancer		-10	2.9	7.8	30337	193	2355	44	1.9	0.28	330|860|861|894|1026|1437|1647|1649|1848|2115|2120|2138|2308|2321|2530|3020|3021|3195|3486|4005|4149|4193|4233|4297|4299|4318|4609|4790|4804|5077|5087|5154|5327|5328|5966|6688|7185|7850|8013|8091|8148|9915|64332|221037	BIRC3|RUNX2|RUNX1|CCND2|CDKN1A|CSF2|GADD45A|DDIT3|DUSP6|ETV1|ETV6|EYA1|FOXO1|FLT1|FUT8|H3-3A|H3-3B|TLX1|IGFBP3|LMO2|MAX|MDM2|MET|KMT2A|AFF1|MMP9|MYC|NFKB1|NGFR|PAX3|PBX1|PDGFA|PLAT|PLAU|REL|SPI1|TRAF1|IL1R2|NR4A3|HMGA2|TAF15|ARNT2|NFKBIZ|JMJD1C	-8.3	MyList
GO Biological Processes	19	GO:0006468	protein phosphorylation	19_GO:0008152 metabolic process	-10	2.1	7.3	30337	489	2355	81	3.4	0.38	238|640|817|864|983|1021|1111|1457|2011|2042|2044|2185|2241|2260|2263|2321|3486|3551|3600|3656|3717|3791|3815|4117|4593|4638|5292|5575|5579|5597|5891|6196|6347|6446|6714|6850|7046|7294|7297|7444|7465|7481|8317|8491|8621|8997|9201|9252|9261|9262|9451|9578|9833|9874|9891|10000|10645|10769|10783|10920|22983|23085|23235|23515|23604|51086|51231|53904|54861|56924|57600|65061|79858|85366|127933|130399|1…	ALK|BLK|CAMK2D|RUNX3|CDK1|CDK6|CHEK1|CSNK2A1|MARK2|EPHA3|EPHA5|PTK2B|FER|FGFR1|FGFR2|FLT1|IGFBP3|IKBKB|IL15|IRAK2|JAK2|KDR|KIT|MAK|MUSK|MYLK|PIM1|PRKAR1B|PRKCB|MAPK6|MOK|RPS6KA2|CCL2|SGK1|SRC|SYK|TGFBR1|TXK|TYK2|VRK2|WEE1|WNT11|CDC7|MAP4K3|CDK13|KALRN|DCLK1|RPS6KA5|MAPKAPK2|STK17B|EIF2AK3|CDC42BPB|MELK|TLK1|NUAK1|AKT3|CAMKK2|PLK2|NEK6|COPS8|MAST1|ERC1|SIK2|MORC3|DAPK2|TNNI3K|VRK3|MYO3A|SNRK|PAK6|…	-8.3	MyList
KEGG Pathway	24	hsa04512	ECM-receptor interaction		-10	4.1	8.4	30337	89	2355	28	1.2	0.22	948|960|1278|1297|2335|2814|2815|3371|3655|3672|3676|3685|3690|3691|3694|3696|3909|3910|3911|3915|6382|6385|7450|9899|10319|22987|56955|255743	CD36|CD44|COL1A2|COL9A1|FN1|GP5|GP9|TNC|ITGA6|ITGA1|ITGA4|ITGAV|ITGB3|ITGB4|ITGB6|ITGB8|LAMA3|LAMA4|LAMA5|LAMC1|SDC1|SDC4|VWF|SV2B|LAMC3|SV2C|MEPE|NPNT	-8.3	MyList
GO Biological Processes	19	GO:0009617	response to bacterium	19_GO:0044419 biological process involved in interspecies interaction between organisms	-10	1.9	7.2	30337	713	2355	106	4.5	0.43	196|445|575|602|718|820|836|840|944|948|1118|1130|1236|1268|1269|1437|1594|2197|2241|2263|2353|2355|3146|3240|3394|3552|3570|3586|3593|3656|3717|4258|4318|4781|4790|4792|4842|4843|4853|5054|5142|5606|5724|5732|5743|5996|6279|6338|6347|6373|6374|6556|6693|6714|6850|6891|7128|7431|7855|8724|8767|9076|9261|9516|9590|10221|10225|10318|10892|11093|11221|23166|23643|25819|26228|27086|27179|51316|51561|…	AHR|ASS1|ADGRB1|BCL3|C3|CAMP|CASP3|CASP7|TNFSF8|CD36|CHIT1|LYST|CCR7|CNR1|CNR2|CSF2|CYP27B1|FAU|FER|FGFR2|FOS|FOSL2|HMGB1|HP|IRF8|IL1A|IL6R|IL10|IL12B|IRAK2|JAK2|MGST2|MMP9|NFIB|NFKB1|NFKBIA|NOS1|NOS2|NOTCH2|SERPINE1|PDE4B|MAP2K3|PTAFR|PTGER2|PTGS2|RGS1|S100A8|SCNN1B|CCL2|CXCL11|CXCL5|SLC11A1|SPN|SRC|SYK|TAP2|TNFAIP3|VIM|FZD5|SNX3|RIPK2|CLDN1|MAPKAPK2|LITAF|AKAP12|TRIB1|CD96|TNIP1|MALT1|ADAMTS13|…	-8.3	MyList
GO Biological Processes	19	GO:0071222	cellular response to lipopolysaccharide	19_GO:0044419 biological process involved in interspecies interaction between organisms	-10	2.8	7.8	30337	208	2355	46	2	0.29	445|820|840|948|1437|3146|3394|3552|3586|3593|3656|3717|4318|4790|4792|4843|5054|5142|5606|5724|6347|6373|6374|6714|7128|7431|8767|9516|10318|10892|11093|23643|26228|27179|57088|64127|64332|79931|80149|80380|84639|84868|129607|140885|389643|730249	ASS1|CAMP|CASP7|CD36|CSF2|HMGB1|IRF8|IL1A|IL10|IL12B|IRAK2|JAK2|MMP9|NFKB1|NFKBIA|NOS2|SERPINE1|PDE4B|MAP2K3|PTAFR|CCL2|CXCL11|CXCL5|SRC|TNFAIP3|VIM|RIPK2|LITAF|TNIP1|MALT1|ADAMTS13|LY96|STAP1|IL36A|PLSCR4|NOD2|NFKBIZ|TNIP3|ZC3H12A|PDCD1LG2|IL1F10|HAVCR2|CMPK2|SIRPA|NUGGC|ACOD1	-8.2	MyList
GO Biological Processes	19	GO:1903038	negative regulation of leukocyte cell-cell adhesion	19_GO:0048519 negative regulation of biological process	-10	3.2	8	30337	152	2355	38	1.6	0.26	135|301|445|652|836|861|864|868|1029|1840|2737|3146|3566|3586|3902|3958|4092|5133|6385|6387|6693|8379|9306|9314|9655|9750|10457|11314|26279|56477|56940|64115|80149|80380|80762|84830|84868|259307	ADORA2A|ANXA1|ASS1|BMP4|CASP3|RUNX1|RUNX3|CBLB|CDKN2A|DTX1|GLI3|HMGB1|IL4R|IL10|LAG3|LGALS3|SMAD7|PDCD1|SDC4|CXCL12|SPN|MAD1L1|SOCS6|KLF4|SOCS5|RIPOR2|GPNMB|CD300A|PLA2G2D|CCL28|DUSP22|VSIR|ZC3H12A|PDCD1LG2|NDFIP1|ADTRP|HAVCR2|IL4I1	-8.2	MyList
GO Biological Processes	19	GO:0007369	gastrulation	19_GO:0032502 developmental process	-10	3.1	7.9	30337	173	2355	41	1.7	0.27	652|1301|1843|1846|1847|1855|2131|2132|2138|2139|2263|2296|2335|3281|3624|3676|3685|3690|3691|3909|4088|4318|4627|6886|7481|8013|8091|8452|8613|9095|9241|9314|9421|25949|55614|55788|56983|64321|84913|123169|144165	BMP4|COL11A1|DUSP1|DUSP4|DUSP5|DVL1|EXT1|EXT2|EYA1|EYA2|FGFR2|FOXC1|FN1|HSBP1|INHBA|ITGA4|ITGAV|ITGB3|ITGB4|LAMA3|SMAD3|MMP9|MYH9|TAL1|WNT11|NR4A3|HMGA2|CUL3|PLPP3|TBX19|NOG|KLF4|HAND1|SYF2|KIF16B|LMBRD1|POGLUT1|SOX17|ATOH8|LEO1|PRICKLE1	-8.2	MyList
GO Biological Processes	19	GO:0033674	positive regulation of kinase activity	19_GO:0048518 positive regulation of biological process	-10	2.5	7.5	30337	292	2355	57	2.4	0.32	114|116|150|238|894|1026|1236|1435|2011|2069|2185|2246|2260|2263|2321|2688|3084|3320|3357|3491|3570|3593|3690|3717|3791|3815|3937|4233|4593|5154|5478|5515|5606|5607|5629|6352|6556|6714|7042|7295|8091|8313|8543|8817|8826|9693|9770|9966|10125|10920|23533|51561|51704|55437|143384|146433|353514	ADCY8|ADCYAP1|ADRA2A|ALK|CCND2|CDKN1A|CCR7|CSF1|MARK2|EREG|PTK2B|FGF1|FGFR1|FGFR2|FLT1|GH1|NRG1|HSP90AA1|HTR2B|CCN1|IL6R|IL12B|ITGB3|JAK2|KDR|KIT|LCP2|MET|MUSK|PDGFA|PPIA|PPP2CA|MAP2K3|MAP2K5|PROX1|CCL5|SLC11A1|SRC|TGFB2|TXN|HMGA2|AXIN2|LMO4|FGF18|IQGAP1|RAPGEF2|RASSF2|TNFSF15|RASGRP1|COPS8|PIK3R5|IL23A|GPRC5B|STRADB|CACUL1|IL34|LILRA5	-8.2	MyList
GO Biological Processes	19	GO:0099537	trans-synaptic signaling	19_GO:0050789 regulation of biological process	-10	2.2	7.4	30337	431	2355	74	3.1	0.36	40|134|135|273|773|1129|1132|1134|1135|1268|1392|1740|1855|1960|2054|2131|2569|2571|2743|2898|2899|2900|2908|3269|3357|3359|3786|4233|4852|4923|5327|5367|5368|5376|5530|5789|5799|5913|6196|6505|6506|6507|6509|6857|7419|8224|8292|8411|8572|8620|9066|9215|9229|9699|9899|10160|10723|22987|23085|23504|23551|23566|56853|59340|79608|85366|89848|116372|116443|121551|127833|266743|388336|594857	ASIC2|ADORA1|ADORA2A|AMPH|CACNA1A|CHRM2|CHRM4|CHRNA1|CHRNA2|CNR1|CRH|DLG2|DVL1|EGR3|STX2|EXT1|GABRR1|GAD1|GLRB|GRIK2|GRIK3|GRIK4|NR3C1|HRH1|HTR2B|HTR3A|KCNQ3|MET|NPY|NTSR1|PLAT|PMCH|PNOC|PMP22|PPP3CA|PTPRD|PTPRN2|RAPSN|RPS6KA2|SLC1A1|SLC1A2|SLC1A3|SLC1A4|SYT1|VDAC3|SYN3|COLQ|EEA1|PDLIM4|NPFF|SYT7|LARGE1|DLGAP1|RIMS2|SV2B|FARP1|SLC12A7|SV2C|ERC1|RIMBP2|RASD2|LPAR3|CELF4|HRH4|RIC3|MYLK2|FCHSD1|LYPD…	-8.2	MyList
GO Biological Processes	19	GO:0045860	positive regulation of protein kinase activity	19_GO:0048518 positive regulation of biological process	-10	2.7	7.6	30337	246	2355	51	2.2	0.3	114|116|150|894|1026|1236|1435|2011|2069|2185|2246|2260|2321|2688|3084|3320|3357|3491|3570|3593|3690|3717|3815|3937|5154|5478|5515|5606|5607|5629|6352|6556|6714|7042|7295|8091|8313|8817|8826|9693|9770|9966|10125|10920|23533|51561|51704|55437|143384|146433|353514	ADCY8|ADCYAP1|ADRA2A|CCND2|CDKN1A|CCR7|CSF1|MARK2|EREG|PTK2B|FGF1|FGFR1|FLT1|GH1|NRG1|HSP90AA1|HTR2B|CCN1|IL6R|IL12B|ITGB3|JAK2|KIT|LCP2|PDGFA|PPIA|PPP2CA|MAP2K3|MAP2K5|PROX1|CCL5|SLC11A1|SRC|TGFB2|TXN|HMGA2|AXIN2|FGF18|IQGAP1|RAPGEF2|RASSF2|TNFSF15|RASGRP1|COPS8|PIK3R5|IL23A|GPRC5B|STRADB|CACUL1|IL34|LILRA5	-8.2	MyList
GO Biological Processes	19	GO:0040013	negative regulation of locomotion	19_GO:0040011 locomotion	-10	2.2	7.3	30337	415	2355	72	3.1	0.35	134|182|575|652|653|753|1009|1545|1602|1647|1800|1809|1843|2192|2309|2697|3146|3162|3486|3488|4070|4092|4163|4301|4681|4780|4804|4856|5054|5607|5793|5800|5911|5912|6092|6347|6387|6480|7046|7070|7130|7168|7481|9241|9314|9750|9839|9901|10221|10370|10395|11221|11314|22846|23189|23671|25930|25932|26228|55466|56477|56833|56940|57522|57561|65009|79812|79890|84830|84978|90865|130399	ADORA1|JAG1|ADGRB1|BMP4|BMP5|LDLRAD4|CDH11|CYP1B1|DACH1|GADD45A|DPEP1|DPYSL3|DUSP1|FBLN1|FOXO3|GJA1|HMGB1|HMOX1|IGFBP3|IGFBP5|TACSTD2|SMAD7|MCC|AFDN|NBL1|NFE2L2|NGFR|CCN3|SERPINE1|MAP2K5|PTPRG|PTPRO|RAP2A|RAP2B|ROBO2|CCL2|CXCL12|ST6GAL1|TGFBR1|THY1|TNFAIP6|TPM1|WNT11|NOG|KLF4|RIPOR2|ZEB2|SRGAP3|TRIB1|CITED2|DLC1|DUSP10|CD300A|VASH1|KANK1|TMEFF2|PTPN23|CLIC4|STAP1|DNAJA4|CCL28|SLAMF8|DUSP22|SRGAP1…	-8.2	MyList
GO Biological Processes	19	GO:0001654	eye development	19_GO:0032502 developmental process	-10	2.3	7.4	30337	382	2355	68	2.9	0.35	182|491|639|652|775|779|1545|1826|2055|2296|2321|2697|2737|3280|3624|3791|4088|4760|4774|4781|4853|5087|5629|5818|5954|6505|6664|6670|7042|7046|7068|7070|7101|7111|7422|7431|7837|7855|9172|9215|9314|10312|10319|10370|23094|23424|23554|23657|25932|25945|49855|51057|54806|55636|55764|57381|65084|81029|84062|84465|84678|94137|123016|128637|144165|261734|343472|388552	JAG1|ATP2B2|PRDM1|BMP4|CACNA1C|CACNA1S|CYP1B1|DSCAM|CLN8|FOXC1|FLT1|GJA1|GLI3|HES1|INHBA|KDR|SMAD3|NEUROD1|NFIA|NFIB|NOTCH2|PBX1|PROX1|NECTIN1|RCN1|SLC1A1|SOX11|SP3|TGFB2|TGFBR1|THRB|THY1|NR2E1|TMOD1|VEGFA|VIM|PXDN|FZD5|MYOM2|LARGE1|KLF4|TCIRG1|LAMC3|CITED2|SIPA1L3|TDRD7|TSPAN12|SLC7A11|CLIC4|NECTIN3|SCAPER|WDPCP|AHI1|CHD7|IFT122|RHOJ|TMEM135|WNT5B|DTNBP1|MEGF11|KDM2B|RP1L1|TTC8|TBC1D20|PRICKLE1|…	-8.1	MyList
GO Biological Processes	19	GO:0010959	regulation of metal ion transport	19_GO:0051179 localization	-10	2.3	7.3	30337	399	2355	70	3	0.35	134|135|150|288|481|775|810|817|845|1272|1318|1392|1394|2185|2316|2641|3280|3603|3690|3747|3755|3958|3973|4638|4842|4878|4923|5142|5144|5530|5664|5743|5957|6000|6347|6352|6373|6387|6717|6769|7070|7222|7225|7402|7852|7881|8787|9472|23171|23327|23704|30818|30820|55636|56704|57158|57620|57628|59285|79026|79570|80333|81542|84502|150094|154043|162514|196051|353514|387129	ADORA1|ADORA2A|ADRA2A|ANK3|ATP1B1|CACNA1C|CALML3|CAMK2D|CASQ2|CNTN1|SLC31A2|CRH|CRHR1|PTK2B|FLNA|GCG|HES1|IL16|ITGB3|KCNC2|KCNG1|LGALS3|LHCGR|MYLK|NOS1|NPPA|NTSR1|PDE4B|PDE4D|PPP3CA|PSEN2|PTGS2|RCVRN|RGS7|CCL2|CCL5|CXCL11|CXCL12|SRI|STAC|THY1|TRPC3|TRPC6|UTRN|CXCR4|KCNAB1|RGS9|AKAP6|GPD1L|NEDD4L|KCNE4|KCNIP3|KCNIP1|CHD7|JPH1|JPH2|STIM2|DPP10|CACNG6|AHNAK|NKAIN1|KCNIP4|TMX1|JPH4|SIK1|CNKSR3|TRPV3|…	-8.1	MyList
GO Biological Processes	19	GO:0055082	intracellular chemical homeostasis	19_GO:0042592 homeostatic process	-10	2	7.2	30337	581	2355	91	3.9	0.4	32|114|134|481|489|491|527|794|817|845|1080|1268|1318|1534|1907|2308|2309|2898|3099|3162|3357|3383|3552|3920|4088|4502|4609|4756|4760|4804|4880|5028|5295|5530|5579|5799|6279|6338|6346|6352|6387|6434|6505|6507|6508|6549|6556|6717|7222|7225|8660|8989|9187|9217|9296|9709|9899|10159|10312|10723|10891|22841|23038|23627|23657|23682|25932|27020|27032|27185|28952|51458|51463|51606|55858|56833|57181|57217…	ACACB|ADCY8|ADORA1|ATP1B1|ATP2A3|ATP2B2|ATP6V0C|CALB2|CAMK2D|CASQ2|CFTR|CNR1|SLC31A2|CYB561|EDN2|FOXO1|FOXO3|GRIK2|HK2|HMOX1|HTR2B|ICAM1|IL1A|LAMP2|SMAD3|MT2A|MYC|NEO1|NEUROD1|NGFR|NPPC|P2RY1|PIK3R1|PPP3CA|PRKCB|PTPRN2|S100A8|SCNN1B|CCL1|CCL5|CXCL12|TRA2B|SLC1A1|SLC1A3|SLC4A3|SLC9A2|SLC11A1|SRI|TRPC3|TRPC6|IRS2|TRPA1|SLC24A1|VAPB|ATP6V1F|HERPUD1|SV2B|ATP6AP2|TCIRG1|SLC12A7|PPARGC1A|RAB11FIP2|WDTC…	-8.1	MyList
GO Biological Processes	19	GO:0030162	regulation of proteolysis	19_GO:0008152 metabolic process	-10	2	7.2	30337	599	2355	93	3.9	0.4	150|330|369|489|861|960|1029|1457|1473|1513|1514|1520|1601|1611|1800|1855|2055|2168|2185|3146|3586|3717|4088|4092|4193|4318|4534|4609|4627|4780|4804|4824|5054|5327|5328|5366|5607|5887|5992|6279|6281|6695|6714|6850|7078|7079|7141|7422|7498|7850|8239|8313|8743|8767|8945|9314|9451|9655|9709|9966|10221|10395|10892|22954|23151|23385|23429|23786|25898|27113|27185|28952|51322|54103|55075|57154|58484|640…	ADRA2A|BIRC3|ARAF|ATP2A3|RUNX1|CD44|CDKN2A|CSNK2A1|CST5|CTSK|CTSL|CTSS|DAB2|DAP|DPEP1|DVL1|CLN8|FABP1|PTK2B|HMGB1|IL10|JAK2|SMAD3|SMAD7|MDM2|MMP9|MTM1|MYC|MYH9|NFE2L2|NGFR|NKX3-1|SERPINE1|PLAT|PLAU|PMAIP1|MAP2K5|RAD23B|RFX4|S100A8|S100A10|SPOCK1|SRC|SYK|TIMP3|TIMP4|TNP1|VEGFA|XDH|IL1R2|USP9X|AXIN2|TNFSF10|RIPK2|BTRC|KLF4|EIF2AK3|SOCS5|HERPUD1|TNFSF15|TRIB1|DLC1|MALT1|TRIM32|GRAMD4|NCSTN|RYBP|BCL2…	-8.1	MyList
GO Biological Processes	19	GO:0007163	establishment or maintenance of cell polarity	19_GO:0009987 cellular process	-10	2.9	7.7	30337	203	2355	45	1.9	0.28	378|1058|1236|1740|2011|2697|3280|4478|4627|6624|6693|7465|7481|9267|9578|9638|9886|10090|10097|10207|10312|22841|23094|23255|23286|23433|25932|54908|55083|55691|56288|56603|57381|64083|79585|79648|81624|84552|115701|117583|123016|144165|154810|162282|387755	ARF4|CENPA|CCR7|DLG2|MARK2|GJA1|HES1|MSN|MYH9|FSCN1|SPN|WEE1|WNT11|CYTH1|CDC42BPB|FEZ1|RHOBTB1|UST|ACTR2|PATJ|TCIRG1|RAB11FIP2|SIPA1L3|MTCL1|WWC1|RHOQ|CLIC4|SPDL1|KIF26B|FRMD4A|PARD3|CYP26B1|RHOJ|GOLPH3|CORO7|MCPH1|DIAPH3|PARD6G|ALPK2|PARD3B|TTC8|PRICKLE1|AMOTL1|ANKFN1|INSC	-8.1	MyList
GO Biological Processes	19	GO:0051250	negative regulation of lymphocyte activation	19_GO:0002376 immune system process	-9.9	3.1	7.8	30337	168	2355	40	1.7	0.27	135|301|652|836|861|864|868|1029|1840|2737|3146|3566|3586|3624|3902|3958|4092|5133|6385|6664|6693|7128|8379|9306|9655|9750|10457|11314|26279|55024|56940|64115|80149|80380|80762|83593|84868|114770|114771|259307	ADORA2A|ANXA1|BMP4|CASP3|RUNX1|RUNX3|CBLB|CDKN2A|DTX1|GLI3|HMGB1|IL4R|IL10|INHBA|LAG3|LGALS3|SMAD7|PDCD1|SDC4|SOX11|SPN|TNFAIP3|MAD1L1|SOCS6|SOCS5|RIPOR2|GPNMB|CD300A|PLA2G2D|BANK1|DUSP22|VSIR|ZC3H12A|PDCD1LG2|NDFIP1|RASSF5|HAVCR2|PGLYRP2|PGLYRP3|IL4I1	-8.1	MyList
GO Biological Processes	19	GO:0099536	synaptic signaling	19_GO:0050789 regulation of biological process	-9.9	2.2	7.2	30337	460	2355	77	3.3	0.37	40|134|135|273|773|1129|1132|1134|1135|1268|1392|1740|1855|1960|2054|2131|2569|2571|2743|2776|2898|2899|2900|2908|3269|3357|3359|3786|4233|4852|4923|5327|5367|5368|5376|5530|5579|5789|5799|5913|6196|6505|6506|6507|6509|6857|7402|7419|8224|8292|8411|8572|8620|9066|9215|9229|9699|9899|10160|10723|22987|23085|23504|23551|23566|56853|59340|79608|85366|89848|116372|116443|121551|127833|266743|388336|5…	ASIC2|ADORA1|ADORA2A|AMPH|CACNA1A|CHRM2|CHRM4|CHRNA1|CHRNA2|CNR1|CRH|DLG2|DVL1|EGR3|STX2|EXT1|GABRR1|GAD1|GLRB|GNAQ|GRIK2|GRIK3|GRIK4|NR3C1|HRH1|HTR2B|HTR3A|KCNQ3|MET|NPY|NTSR1|PLAT|PMCH|PNOC|PMP22|PPP3CA|PRKCB|PTPRD|PTPRN2|RAPSN|RPS6KA2|SLC1A1|SLC1A2|SLC1A3|SLC1A4|SYT1|UTRN|VDAC3|SYN3|COLQ|EEA1|PDLIM4|NPFF|SYT7|LARGE1|DLGAP1|RIMS2|SV2B|FARP1|SLC12A7|SV2C|ERC1|RIMBP2|RASD2|LPAR3|CELF4|HRH4|RIC3|M…	-8	MyList
Reactome Gene Sets	6	R-HSA-422475	Axon guidance		-9.9	2	7.2	30337	548	2355	87	3.7	0.39	288|389|775|779|1213|1272|1297|1457|1600|1809|1826|1946|2042|2044|2197|2260|2549|2668|2675|2887|3320|3670|3672|3685|3690|3786|3897|3915|3983|4233|4318|4478|4627|4651|4756|5295|5664|5687|5695|5708|5781|5909|5921|6092|6196|6229|6335|6336|6387|6456|6714|6900|7204|7222|7225|7430|7852|7979|8440|8482|8660|8828|8997|9252|9855|9901|10097|10154|10451|10507|23114|23129|23385|23767|26986|27289|51807|55740|5…	ANK3|RHOC|CACNA1C|CACNA1S|CLTC|CNTN1|COL9A1|CSNK2A1|DAB1|DPYSL3|DSCAM|EFNA5|EPHA3|EPHA5|FAU|FGFR1|GAB1|GDNF|GFRA2|GRB10|HSP90AA1|ISL1|ITGA1|ITGAV|ITGB3|KCNQ3|L1CAM|LAMC1|ABLIM1|MET|MMP9|MSN|MYH9|MYO10|NEO1|PIK3R1|PSEN2|PSMA6|PSMB7|PSMD2|PTPN11|RAP1GAP|RASA1|ROBO2|RPS6KA2|RPS24|SCN9A|SCN10A|CXCL12|SH3GL2|SRC|CNTN2|TRIO|TRPC3|TRPC6|EZR|CXCR4|SEM1|NCK2|SEMA7A|IRS2|NRP2|KALRN|RPS6KA5|FARP2|SRGAP3|ACT…	-8	MyList
GO Biological Processes	19	GO:0048639	positive regulation of developmental growth	19_GO:0040007 growth	-9.8	3	7.7	30337	169	2355	40	1.7	0.27	32|983|1435|1826|1946|2260|2263|2307|2335|2688|2803|3897|4092|4534|5292|5629|5830|6387|6777|6857|7422|7430|7852|8482|9472|9699|9962|10409|10413|10507|23327|23369|23493|23566|27185|55636|57154|57678|57698|127833	ACACB|CDK1|CSF1|DSCAM|EFNA5|FGFR1|FGFR2|FOXS1|FN1|GH1|GOLGA4|L1CAM|SMAD7|MTM1|PIM1|PROX1|PEX5|CXCL12|STAT5B|SYT1|VEGFA|EZR|CXCR4|SEMA7A|AKAP6|RIMS2|SLC23A2|BASP1|YAP1|SEMA4D|NEDD4L|PUM2|HEY2|LPAR3|DISC1|CHD7|SMURF1|GPAM|SHTN1|SYT2	-8	MyList
GO Biological Processes	19	GO:0031349	positive regulation of defense response	19_GO:0048518 positive regulation of biological process	-9.8	2.2	7.2	30337	436	2355	74	3.1	0.36	136|718|836|839|940|948|1236|1268|1392|1520|1660|2069|3146|3320|3551|3593|3600|3603|3656|3823|3902|3949|4258|4792|4814|5054|5359|5515|5608|5743|5817|6279|6346|6352|6688|6714|6777|6850|7128|7294|7409|8767|8807|8840|9180|9261|10125|10318|22841|23369|23643|26228|50487|51561|51704|54093|55765|56832|57864|58484|64127|64332|79812|79931|84868|84937|90865|91543|130120|283131|284467|353514|388325|730249	ADORA2B|C3|CASP3|CASP6|CD28|CD36|CCR7|CNR1|CRH|CTSS|DHX9|EREG|HMGB1|HSP90AA1|IKBKB|IL12B|IL15|IL16|IRAK2|KLRC3|LAG3|LDLR|MGST2|NFKBIA|NINJ1|SERPINE1|PLSCR1|PPP2CA|MAP2K6|PTGS2|PVR|S100A8|CCL1|CCL5|SPI1|SRC|STAT5B|SYK|TNFAIP3|TXK|VAV1|RIPK2|IL18RAP|CCN4|OSMR|MAPKAPK2|RASGRP1|TNIP1|RAB11FIP2|PUM2|LY96|STAP1|PLA2G3|IL23A|GPRC5B|SETD4|INAVA|IFNK|SLC46A2|NLRC4|NOD2|NFKBIZ|MMRN2|TNIP3|HAVCR2|ZNRF1|IL33…	-8	MyList
GO Biological Processes	19	GO:0072009	nephron epithelium development	19_GO:0032502 developmental process	-9.8	3.6	8	30337	110	2355	31	1.3	0.23	182|652|2131|2138|2246|2296|2668|2737|3280|3911|4070|4609|4853|5087|5800|6580|6943|7481|8826|9241|9788|10409|54806|55083|56998|79191|79192|80000|153572|255743|342184	JAG1|BMP4|EXT1|EYA1|FGF1|FOXC1|GDNF|GLI3|HES1|LAMA5|TACSTD2|MYC|NOTCH2|PBX1|PTPRO|SLC22A1|TCF21|WNT11|IQGAP1|NOG|MTSS1|BASP1|AHI1|KIF26B|CTNNBIP1|IRX3|IRX1|GREB1L|IRX2|NPNT|FMN1	-7.9	MyList
GO Biological Processes	19	GO:0120031	plasma membrane bounded cell projection assembly	19_GO:0009987 cellular process	-9.8	2.2	7.2	30337	437	2355	74	3.1	0.36	378|688|1767|1901|1952|2012|2316|3691|3754|3815|3911|3983|4117|4638|4735|5376|5800|5911|5991|5992|6624|7046|7419|7430|8239|8440|9693|9788|10097|10451|10810|23566|23639|25886|25930|27185|30844|50487|50807|51057|54777|54806|54935|55764|55785|56683|57698|64083|79809|79864|84062|84071|84100|84140|84448|89891|91010|92344|94137|112752|123016|125488|139212|144165|145508|150737|152273|154865|159686|22013…	ARF4|KLF5|DNAH5|S1PR1|CELSR2|EMP1|FLNA|ITGB4|KCNF1|KIT|LAMA5|ABLIM1|MAK|MYLK|SEPTIN2|PMP22|PTPRO|RAP2A|RFX3|RFX4|FSCN1|TGFBR1|VDAC3|EZR|USP9X|NCK2|RAPGEF2|MTSS1|ACTR2|VAV3|WASF3|LPAR3|DNAAF11|POC1A|PTPN23|DISC1|EHD4|PLA2G3|ASAP1|WDPCP|CFAP46|AHI1|DUSP23|IFT122|FGD6|CFAP298|SHTN1|GOLPH3|TTC21B|JHY|DTNBP1|ARMC2|ARL6|FAM161A|ABLIM2|DYNC2I2|FMNL3|GORAB|RP1L1|IFT43|TTC8|TTC39C|DNAAF6|PRICKLE1|CEP128|I…	-7.9	MyList
GO Biological Processes	19	GO:0045862	positive regulation of proteolysis	19_GO:0048518 positive regulation of biological process	-9.8	2.4	7.3	30337	337	2355	62	2.6	0.33	150|489|1029|1513|1514|1520|1601|1611|1855|2185|3146|3717|4088|4092|4193|4609|4627|4780|4804|4824|5366|6279|6281|6714|6850|7141|7498|8313|8743|8767|8945|9451|9655|9709|9966|10221|10395|10892|22954|23151|23385|23786|25898|27113|27185|28952|55075|57154|58484|64065|64115|81542|84236|84900|90637|90865|112399|130399|144165|147372|153769|344558	ADRA2A|ATP2A3|CDKN2A|CTSK|CTSL|CTSS|DAB2|DAP|DVL1|PTK2B|HMGB1|JAK2|SMAD3|SMAD7|MDM2|MYC|MYH9|NFE2L2|NGFR|NKX3-1|PMAIP1|S100A8|S100A10|SRC|SYK|TNP1|XDH|AXIN2|TNFSF10|RIPK2|BTRC|EIF2AK3|SOCS5|HERPUD1|TNFSF15|TRIB1|DLC1|MALT1|TRIM32|GRAMD4|NCSTN|BCL2L13|RCHY1|BBC3|DISC1|CCDC22|UACA|SMURF1|NLRC4|PERP|VSIR|TMX1|RHBDD1|RNFT2|ZFAND2A|IL33|EGLN3|ACVR1C|PRICKLE1|CCBE1|SH3RF2|SH3RF3	-7.9	MyList
GO Biological Processes	19	GO:0045859	regulation of protein kinase activity	19_GO:0008152 metabolic process	-9.7	2.2	7.2	30337	455	2355	76	3.2	0.36	114|116|150|641|868|894|899|1026|1029|1030|1236|1435|1647|1843|2011|2069|2185|2246|2260|2321|2688|2776|3084|3320|3357|3491|3570|3593|3690|3717|3815|3937|4878|5154|5478|5515|5575|5606|5607|5629|5787|5800|5912|6352|6556|6714|7042|7070|7295|8091|8313|8817|8826|8844|9052|9655|9693|9770|9966|10125|10221|10645|10920|11116|11221|11314|23533|51561|51704|54206|55437|56940|84062|143384|146433|353514	ADCY8|ADCYAP1|ADRA2A|BLM|CBLB|CCND2|CCNF|CDKN1A|CDKN2A|CDKN2B|CCR7|CSF1|GADD45A|DUSP1|MARK2|EREG|PTK2B|FGF1|FGFR1|FLT1|GH1|GNAQ|NRG1|HSP90AA1|HTR2B|CCN1|IL6R|IL12B|ITGB3|JAK2|KIT|LCP2|NPPA|PDGFA|PPIA|PPP2CA|PRKAR1B|MAP2K3|MAP2K5|PROX1|PTPRB|PTPRO|RAP2B|CCL5|SLC11A1|SRC|TGFB2|THY1|TXN|HMGA2|AXIN2|FGF18|IQGAP1|KSR1|GPRC5A|SOCS5|RAPGEF2|RASSF2|TNFSF15|RASGRP1|TRIB1|CAMKK2|COPS8|CEP43|DUSP10|CD300A|P…	-7.9	MyList
GO Biological Processes	19	GO:2001233	regulation of apoptotic signaling pathway	19_GO:0050896 response to stimulus	-9.7	2.2	7.2	30337	396	2355	69	2.9	0.35	135|467|624|652|653|960|1437|1457|1513|1514|1520|1649|2070|2138|2139|2140|2260|2668|3162|3190|3383|3552|3586|3624|3655|3685|3717|3958|4193|4318|4609|4780|4804|4824|5054|5366|5478|5519|5607|5743|6279|6387|6714|7046|7128|7185|8321|8440|8743|8837|9241|9451|9500|9521|9709|10116|10413|10771|22954|23028|23604|27113|50486|55437|63979|79370|81618|90993|219790	ADORA2A|ATF3|BDKRB2|BMP4|BMP5|CD44|CSF2|CSNK2A1|CTSK|CTSL|CTSS|DDIT3|EYA4|EYA1|EYA2|EYA3|FGFR1|GDNF|HMOX1|HNRNPK|ICAM1|IL1A|IL10|INHBA|ITGA6|ITGAV|JAK2|LGALS3|MDM2|MMP9|MYC|NFE2L2|NGFR|NKX3-1|SERPINE1|PMAIP1|PPIA|PPP2R1B|MAP2K5|PTGS2|S100A8|CXCL12|SRC|TGFBR1|TNFAIP3|TRAF1|FZD1|NCK2|TNFSF10|CFLAR|NOG|EIF2AK3|MAGED1|EEF1E1|HERPUD1|FEM1B|YAP1|ZMYND11|TRIM32|KDM1A|DAPK2|BBC3|G0S2|STRADB|FIGNL1|BCL2L1…	-7.9	MyList
GO Biological Processes	19	GO:0002831	regulation of response to biotic stimulus	19_GO:0050896 response to stimulus	-9.7	2	7.1	30337	543	2355	86	3.7	0.39	196|330|839|948|1520|1660|2069|2074|2099|3146|3320|3551|3593|3600|3656|3823|3902|4780|4792|4814|5133|5292|5295|5359|5495|5515|5608|5781|5817|6279|6352|6688|6693|6714|6772|6777|6850|7128|7294|7409|8767|8807|8878|8887|9261|9470|10125|10221|10225|10318|11221|11314|22841|22954|22978|23151|23369|23643|27086|51561|54476|54941|55012|55061|55198|55765|56832|56833|57864|58484|64127|64332|79812|79931|80149…	AHR|BIRC3|CASP6|CD36|CTSS|DHX9|EREG|ERCC6|ESR1|HMGB1|HSP90AA1|IKBKB|IL12B|IL15|IRAK2|KLRC3|LAG3|NFE2L2|NFKBIA|NINJ1|PDCD1|PIM1|PIK3R1|PLSCR1|PPM1B|PPP2CA|MAP2K6|PTPN11|PVR|S100A8|CCL5|SPI1|SPN|SRC|STAT1|STAT5B|SYK|TNFAIP3|TXK|VAV1|RIPK2|IL18RAP|SQSTM1|TAX1BP1|MAPKAPK2|EIF4E2|RASGRP1|TRIB1|CD96|TNIP1|DUSP10|CD300A|RAB11FIP2|TRIM32|NT5C2|GRAMD4|PUM2|LY96|FOXP1|IL23A|RNF216|RNF125|PPP2R3C|SUSD4|APPL…	-7.9	MyList
GO Biological Processes	19	GO:0030163	protein catabolic process	19_GO:0008152 metabolic process	-9.7	1.9	7	30337	725	2355	106	4.5	0.43	338|665|836|840|868|899|1357|1513|1514|1520|1649|2055|2131|3309|3320|3920|3949|4126|4189|4193|4534|4780|5069|5192|5366|5687|5695|5708|5887|6400|6907|7126|7128|7979|8239|8313|8452|8507|8805|8878|8945|9246|9306|9695|9709|9870|10075|10116|10254|10312|10892|11093|11160|11173|11342|22954|23327|25897|25898|25930|26235|27185|27338|29116|51132|54431|54472|54476|54788|54926|54941|55626|57132|57154|57484|5…	APOB|BNIP3L|CASP3|CASP7|CBLB|CCNF|CPA1|CTSK|CTSL|CTSS|DDIT3|CLN8|EXT1|HSPA5|HSP90AA1|LAMP2|LDLR|MANBA|DNAJB9|MDM2|MTM1|NFE2L2|PAPPA|PEX10|PMAIP1|PSMA6|PSMB7|PSMD2|RAD23B|SEL1L|TBL1X|TNFAIP1|TNFAIP3|SEM1|USP9X|AXIN2|CUL3|ENC1|TRIM24|SQSTM1|BTRC|UBE2L6|SOCS6|EDEM1|HERPUD1|AREL1|HUWE1|FEM1B|STAM2|TCIRG1|MALT1|ADAMTS13|ERLIN2|ADAMTS7|RNF13|TRIM32|NEDD4L|RNF19A|RCHY1|PTPN23|FBXL4|DISC1|UBE2S|MYLIP|RLI…	-7.9	MyList
GO Biological Processes	19	GO:0001763	morphogenesis of a branching structure	19_GO:0032502 developmental process	-9.7	3	7.6	30337	178	2355	41	1.7	0.27	473|639|652|1305|1435|2099|2131|2138|2246|2252|2260|2263|2668|2736|2737|3371|3586|3791|3911|4233|4488|4609|4824|5087|5629|6714|6943|7422|7855|8521|8945|9241|9620|10116|10413|23129|25932|56998|64478|80000|255743	RERE|PRDM1|BMP4|COL13A1|CSF1|ESR1|EXT1|EYA1|FGF1|FGF7|FGFR1|FGFR2|GDNF|GLI2|GLI3|TNC|IL10|KDR|LAMA5|MET|MSX2|MYC|NKX3-1|PBX1|PROX1|SRC|TCF21|VEGFA|FZD5|GCM1|BTRC|NOG|CELSR1|FEM1B|YAP1|PLXND1|CLIC4|CTNNBIP1|CSMD1|GREB1L|NPNT	-7.8	MyList
GO Biological Processes	19	GO:0007548	sex differentiation	19_GO:0022414 reproductive process	-9.7	2.5	7.4	30337	283	2355	55	2.3	0.31	653|836|1545|1602|2069|2099|2241|2296|2309|2316|2515|2620|2697|3020|3021|3293|3624|3791|3815|3973|4254|4824|4880|5087|5781|6092|6382|6714|6716|6777|6874|6943|7022|7042|7046|7130|7422|8743|8893|9510|10184|10370|10388|10409|22862|23639|49855|55636|57122|63951|64478|80000|84159|128637|344758	BMP5|CASP3|CYP1B1|DACH1|EREG|ESR1|FER|FOXC1|FOXO3|FLNA|ADAM2|GAS2|GJA1|H3-3A|H3-3B|HSD17B3|INHBA|KDR|KIT|LHCGR|KITLG|NKX3-1|NPPC|PBX1|PTPN11|ROBO2|SDC1|SRC|SRD5A2|STAT5B|TAF4|TCF21|TFAP2C|TGFB2|TGFBR1|TNFAIP6|VEGFA|TNFSF10|EIF2B5|ADAMTS1|LHFPL2|CITED2|SYCP2|BASP1|FNDC3A|DNAAF11|SCAPER|CHD7|NUP107|DMRTA1|CSMD1|GREB1L|ARID5B|TBC1D20|GPR149	-7.8	MyList
GO Biological Processes	19	GO:0098771	inorganic ion homeostasis	19_GO:0042592 homeostatic process	-9.7	2.2	7.2	30337	431	2355	73	3.1	0.36	114|134|288|481|489|491|794|817|845|1268|1318|1534|1594|1907|2131|2132|2260|2898|3162|3357|3552|3736|3791|4502|4609|4756|4880|5028|5579|5664|6279|6338|6346|6352|6387|6505|6507|6556|6717|7222|7225|8805|8989|9187|9217|9365|9709|9899|10312|10723|23627|27020|27032|27185|28952|51458|55858|57158|57181|57217|57419|57620|63892|64699|79572|80762|84068|84239|114781|123041|134288|160335|283652	ADCY8|ADORA1|ANK3|ATP1B1|ATP2A3|ATP2B2|CALB2|CAMK2D|CASQ2|CNR1|SLC31A2|CYB561|CYP27B1|EDN2|EXT1|EXT2|FGFR1|GRIK2|HMOX1|HTR2B|IL1A|KCNA1|KDR|MT2A|MYC|NEO1|NPPC|P2RY1|PRKCB|PSEN2|S100A8|SCNN1B|CCL1|CCL5|CXCL12|SLC1A1|SLC1A3|SLC11A1|SRI|TRPC3|TRPC6|TRIM24|TRPA1|SLC24A1|VAPB|KL|HERPUD1|SV2B|TCIRG1|SLC12A7|PRND|NPTN|ATP2C1|DISC1|CCDC22|RHCG|TMEM165|JPH2|SLC39A10|TTC7A|SLC24A3|STIM2|THADA|TMPRSS3|ATP13…	-7.8	MyList
GO Biological Processes	19	GO:1903532	positive regulation of secretion by cell	19_GO:0051179 localization	-9.7	2.5	7.4	30337	291	2355	56	2.4	0.31	114|116|135|136|640|1080|1392|1601|2151|2182|2260|2587|2641|2668|3552|3566|3624|3670|3717|3814|4824|4826|4923|5028|5321|5478|5579|5608|5724|5781|5874|6281|6382|6385|6387|6664|6717|6850|6857|6865|7042|8111|8660|9066|10972|11069|25930|50487|55691|64083|65220|84062|91608|134957|338442|376267	ADCY8|ADCYAP1|ADORA2A|ADORA2B|BLK|CFTR|CRH|DAB2|F2RL2|ACSL4|FGFR1|GALR1|GCG|GDNF|IL1A|IL4R|INHBA|ISL1|JAK2|KISS1|NKX3-1|NNAT|NTSR1|P2RY1|PLA2G4A|PPIA|PRKCB|MAP2K6|PTAFR|PTPN11|RAB27B|S100A10|SDC1|SDC4|CXCL12|SOX11|SRI|SYK|SYT1|TACR2|TGFB2|GPR68|IRS2|SYT7|TMED10|RAPGEF4|PTPN23|PLA2G3|FRMD4A|GOLPH3|NADK|DTNBP1|RASL10B|STXBP5|HCAR2|RAB15	-7.8	MyList
Hallmark Gene Sets	23	M5950	HALLMARK ALLOGRAFT REJECTION		-9.6	2.8	7.5	30337	200	2355	44	1.9	0.28	586|602|894|940|1029|1435|1520|2000|2069|2316|2533|3383|3394|3455|3551|3566|3586|3593|3600|3603|3624|3717|3937|4318|4689|4843|5579|5917|6347|6352|6688|6772|6775|6891|7042|7070|8477|8767|8807|9655|9734|10225|11222|23166	BCAT1|BCL3|CCND2|CD28|CDKN2A|CSF1|CTSS|ELF4|EREG|FLNA|FYB1|ICAM1|IRF8|IFNAR2|IKBKB|IL4R|IL10|IL12B|IL15|IL16|INHBA|JAK2|LCP2|MMP9|NCF4|NOS2|PRKCB|RARS1|CCL2|CCL5|SPI1|STAT1|STAT4|TAP2|TGFB2|THY1|GPR65|RIPK2|IL18RAP|SOCS5|HDAC9|CD96|MRPL3|STAB1	-7.8	MyList
GO Biological Processes	19	GO:0032944	regulation of mononuclear cell proliferation	19_GO:0050789 regulation of biological process	-9.6	2.6	7.4	30337	245	2355	50	2.1	0.3	196|301|652|836|868|940|944|970|1026|1029|1435|3146|3280|3552|3567|3586|3593|3600|3717|3958|4254|5530|6352|6385|6480|6664|6693|6777|6850|7297|8379|8440|8660|8767|8995|10451|10457|11314|26279|51237|51561|57181|57678|64115|80380|80762|83593|84868|246778|259307	AHR|ANXA1|BMP4|CASP3|CBLB|CD28|TNFSF8|CD70|CDKN1A|CDKN2A|CSF1|HMGB1|HES1|IL1A|IL5|IL10|IL12B|IL15|JAK2|LGALS3|KITLG|PPP3CA|CCL5|SDC4|ST6GAL1|SOX11|SPN|STAT5B|SYK|TYK2|MAD1L1|NCK2|IRS2|RIPK2|TNFSF18|VAV3|GPNMB|CD300A|PLA2G2D|MZB1|IL23A|SLC39A10|GPAM|VSIR|PDCD1LG2|NDFIP1|RASSF5|HAVCR2|IL27|IL4I1	-7.8	MyList
GO Biological Processes	19	GO:0042063	gliogenesis	19_GO:0032502 developmental process	-9.6	2.5	7.4	30337	276	2355	54	2.3	0.31	135|176|928|1000|1021|1272|1435|1600|1840|1959|2185|2737|2908|3280|3691|4653|4774|4781|5028|5781|5787|5803|6279|6347|6664|6886|7042|7101|7431|8521|8613|8891|8893|9215|9334|9444|9639|9839|10215|10319|10397|10810|10893|11221|23385|27185|56288|57211|79628|79809|84504|90865|146433|253782	ADORA2A|ACAN|CD9|CDH2|CDK6|CNTN1|CSF1|DAB1|DTX1|EGR2|PTK2B|GLI3|NR3C1|HES1|ITGB4|MYOC|NFIA|NFIB|P2RY1|PTPN11|PTPRB|PTPRZ1|S100A8|CCL2|SOX11|TAL1|TGFB2|NR2E1|VIM|GCM1|PLPP3|EIF2B3|EIF2B5|LARGE1|B4GALT5|QKI|ARHGEF10|ZEB2|OLIG2|LAMC3|NDRG1|WASF3|MMP24|DUSP10|NCSTN|DISC1|PARD3|ADGRG6|SH3TC2|TTC21B|NKX6-2|IL33|IL34|CERS6	-7.8	MyList
GO Biological Processes	19	GO:0060326	cell chemotaxis	19_GO:0040011 locomotion	-9.6	2.8	7.5	30337	215	2355	46	2	0.29	240|301|1130|1236|1238|1269|1800|1839|1901|1907|1960|2321|2549|3146|3570|3586|3603|3672|3815|3958|4814|4856|5142|5478|5764|5800|6279|6346|6347|6352|6373|6374|6387|6850|7042|7409|7422|7852|8740|9732|10451|10803|56477|56833|57580|58191	ALOX5|ANXA1|LYST|CCR7|ACKR2|CNR2|DPEP1|HBEGF|S1PR1|EDN2|EGR3|FLT1|GAB1|HMGB1|IL6R|IL10|IL16|ITGA1|KIT|LGALS3|NINJ1|CCN3|PDE4B|PPIA|PTN|PTPRO|S100A8|CCL1|CCL2|CCL5|CXCL11|CXCL5|CXCL12|SYK|TGFB2|VAV1|VEGFA|CXCR4|TNFSF14|DOCK4|VAV3|CCR9|CCL28|SLAMF8|PREX1|CXCL16	-7.8	MyList
GO Biological Processes	19	GO:0007264	small GTPase-mediated signal transduction	19_GO:0050896 response to stimulus	-9.6	2.6	7.4	30337	261	2355	52	2.2	0.3	150|389|1026|1029|1278|1435|1600|2889|4254|4804|4925|5337|5908|5911|5912|5924|8844|9402|9620|9649|9693|9732|9844|9855|9886|10125|10160|10451|10630|10750|10769|10928|11069|23179|23348|23433|23682|26230|27289|27314|50650|54453|54509|55103|55816|57381|57698|153020|201475|221002|283455|376267	ADRA2A|RHOC|CDKN1A|CDKN2A|COL1A2|CSF1|DAB1|RAPGEF1|KITLG|NGFR|NUCB2|PLD1|RAP1B|RAP2A|RAP2B|RASGRF2|KSR1|GRAP2|CELSR1|RALGPS1|RAPGEF2|DOCK4|ELMO1|FARP2|RHOBTB1|RASGRP1|FARP1|VAV3|PDPN|GRAP|PLK2|RALBP1|RAPGEF4|RGL1|DOCK9|RHOQ|RAB38|TIAM2|RND1|RAB30|ARHGEF3|RIN2|RHOF|RALGPS2|DOK5|RHOJ|SHTN1|RASGEF1B|RAB12|RASGEF1A|KSR2|RAB15	-7.8	MyList
GO Biological Processes	19	GO:0051960	regulation of nervous system development	19_GO:0032502 developmental process	-9.6	2.1	7.1	30337	459	2355	76	3.2	0.36	40|176|474|575|1030|1600|1620|1826|1946|1959|2335|2737|2803|3280|3815|3897|3949|3981|4673|5530|5629|5764|5783|5789|5803|6092|6281|6387|6664|7038|7070|7101|7422|7832|7852|8482|9241|9444|9451|9693|10154|10215|10413|10505|10507|10810|11221|22906|22954|23028|23129|23175|23493|23566|23654|23767|23768|26045|26230|27020|27185|51199|54674|55198|55636|56288|57154|57609|57698|79365|79953|84504|84667|90865|…	ASIC2|ACAN|ATOH1|ADGRB1|CDKN2B|DAB1|BRINP1|DSCAM|EFNA5|EGR2|FN1|GLI3|GOLGA4|HES1|KIT|L1CAM|LDLR|LIG4|NAP1L1|PPP3CA|PROX1|PTN|PTPN13|PTPRD|PTPRZ1|ROBO2|S100A10|CXCL12|SOX11|TG|THY1|NR2E1|VEGFA|BTG2|CXCR4|SEMA7A|NOG|QKI|EIF2AK3|RAPGEF2|PLXNC1|OLIG2|YAP1|SEMA4F|SEMA4D|WASF3|DUSP10|TRAK1|TRIM32|KDM1A|PLXND1|LPIN1|HEY2|LPAR3|PLXNB2|FLRT3|FLRT2|LRRTM2|TIAM2|NPTN|DISC1|NIN|LRRN3|APPL2|CHD7|PARD3|SMURF1|…	-7.7	MyList
KEGG Pathway	24	hsa04020	Calcium signaling pathway		-9.5	2.6	7.4	30337	254	2355	51	2.2	0.3	107|114|135|136|153|489|491|624|773|775|779|810|817|845|1129|2185|2246|2251|2252|2260|2263|2321|2668|2776|3269|3357|3791|3973|4233|4638|4803|4842|4843|4923|5154|5257|5530|5579|5724|6865|7201|7419|7422|7852|8817|9630|26281|53373|57620|85366|116443	ADCY1|ADCY8|ADORA2A|ADORA2B|ADRB1|ATP2A3|ATP2B2|BDKRB2|CACNA1A|CACNA1C|CACNA1S|CALML3|CAMK2D|CASQ2|CHRM2|PTK2B|FGF1|FGF6|FGF7|FGFR1|FGFR2|FLT1|GDNF|GNAQ|HRH1|HTR2B|KDR|LHCGR|MET|MYLK|NGF|NOS1|NOS2|NTSR1|PDGFA|PHKB|PPP3CA|PRKCB|PTAFR|TACR2|TRHR|VDAC3|VEGFA|CXCR4|FGF18|GNA14|FGF20|TPCN1|STIM2|MYLK2|GRIN3A	-7.7	MyList
GO Biological Processes	19	GO:0001657	ureteric bud development	19_GO:0032502 developmental process	-9.5	4	8	30337	88	2355	27	1.1	0.22	652|2138|2246|2260|2263|2296|2668|2737|3280|3911|4070|4088|4092|4609|5087|6092|6382|6385|6943|7481|9241|55083|56998|80000|168667|255743|342184	BMP4|EYA1|FGF1|FGFR1|FGFR2|FOXC1|GDNF|GLI3|HES1|LAMA5|TACSTD2|SMAD3|SMAD7|MYC|PBX1|ROBO2|SDC1|SDC4|TCF21|WNT11|NOG|KIF26B|CTNNBIP1|GREB1L|BMPER|NPNT|FMN1	-7.7	MyList
GO Biological Processes	19	GO:0045580	regulation of T cell differentiation	19_GO:0002376 immune system process	-9.5	2.9	7.5	30337	187	2355	42	1.8	0.27	301|639|652|861|864|940|1029|1840|1960|2177|2309|2736|2737|3146|3566|3593|3600|3902|4092|5896|6461|6595|6777|6850|8767|8808|9308|9655|10125|10892|11221|51561|55626|56603|57492|57864|64115|64332|80149|84807|246778|259307	ANXA1|PRDM1|BMP4|RUNX1|RUNX3|CD28|CDKN2A|DTX1|EGR3|FANCD2|FOXO3|GLI2|GLI3|HMGB1|IL4R|IL12B|IL15|LAG3|SMAD7|RAG1|SHB|SMARCA2|STAT5B|SYK|RIPK2|IL1RL2|CD83|SOCS5|RASGRP1|MALT1|DUSP10|IL23A|AMBRA1|CYP26B1|ARID1B|SLC46A2|VSIR|NFKBIZ|ZC3H12A|NFKBID|IL27|IL4I1	-7.7	MyList
GO Biological Processes	19	GO:0060485	mesenchyme development	19_GO:0032502 developmental process	-9.5	2.6	7.4	30337	247	2355	50	2.1	0.3	59|182|652|653|677|1000|2131|2260|2263|2296|2316|2335|2668|3084|3280|3357|3670|3911|4088|4193|4254|4488|6092|6772|6943|7042|7046|7478|7481|8091|8482|8828|9241|9421|10370|10409|10413|10505|10507|10509|23420|23493|54796|54910|56983|57181|57556|64839|144165|359845	ACTA2|JAG1|BMP4|BMP5|ZFP36L1|CDH2|EXT1|FGFR1|FGFR2|FOXC1|FLNA|FN1|GDNF|NRG1|HES1|HTR2B|ISL1|LAMA5|SMAD3|MDM2|KITLG|MSX2|ROBO2|STAT1|TCF21|TGFB2|TGFBR1|WNT8A|WNT11|HMGA2|SEMA7A|NRP2|NOG|HAND1|CITED2|BASP1|YAP1|SEMA4F|SEMA4D|SEMA4B|NOMO1|HEY2|BNC2|SEMA4C|POGLUT1|SLC39A10|SEMA6A|FBXL17|PRICKLE1|RFLNB	-7.7	MyList
GO Biological Processes	19	GO:0045137	development of primary sexual characteristics	19_GO:0022414 reproductive process	-9.5	2.7	7.4	30337	232	2355	48	2	0.29	836|1545|1602|2069|2099|2241|2296|2309|2316|2515|2620|2697|3020|3021|3624|3791|3815|3973|4254|4824|4880|6092|6382|6714|6716|6777|6874|6943|7022|7042|7046|7130|7422|8743|8893|9510|10184|10370|10409|22862|23639|49855|57122|63951|64478|84159|128637|344758	CASP3|CYP1B1|DACH1|EREG|ESR1|FER|FOXC1|FOXO3|FLNA|ADAM2|GAS2|GJA1|H3-3A|H3-3B|INHBA|KDR|KIT|LHCGR|KITLG|NKX3-1|NPPC|ROBO2|SDC1|SRC|SRD5A2|STAT5B|TAF4|TCF21|TFAP2C|TGFB2|TGFBR1|TNFAIP6|VEGFA|TNFSF10|EIF2B5|ADAMTS1|LHFPL2|CITED2|BASP1|FNDC3A|DNAAF11|SCAPER|NUP107|DMRTA1|CSMD1|ARID5B|TBC1D20|GPR149	-7.7	MyList
GO Biological Processes	19	GO:0008360	regulation of cell shape	19_GO:0032502 developmental process	-9.5	3.2	7.7	30337	139	2355	35	1.5	0.25	301|2011|2185|2335|2620|3791|3815|4478|4627|4651|5028|5921|6347|7168|7422|7430|8994|10154|10395|10507|10630|10810|23129|23433|23654|51057|54751|55785|57381|57619|91010|114793|152273|157285|375611	ANXA1|MARK2|PTK2B|FN1|GAS2|KDR|KIT|MSN|MYH9|MYO10|P2RY1|RASA1|CCL2|TPM1|VEGFA|EZR|LIMD1|PLXNC1|DLC1|SEMA4D|PDPN|WASF3|PLXND1|RHOQ|PLXNB2|WDPCP|FBLIM1|FGD6|RHOJ|SHROOM3|FMNL3|FMNL2|FGD5|PRAG1|SLC26A5	-7.7	MyList
Reactome Gene Sets	6	R-HSA-76002	Platelet activation, signaling and aggregation		-9.5	2.5	7.3	30337	263	2355	52	2.2	0.3	150|335|928|948|1278|2151|2162|2316|2335|2776|2814|2815|3309|3671|3690|3699|3920|3937|5028|5054|5099|5154|5295|5321|5478|5579|5781|5874|5908|6714|6850|7042|7066|7078|7222|7225|7409|7422|7450|9162|9630|9749|10125|10184|10447|10451|10630|10916|11069|23533|29789|55970	ADRA2A|APOA1|CD9|CD36|COL1A2|F2RL2|F13A1|FLNA|FN1|GNAQ|GP5|GP9|HSPA5|ISLR|ITGB3|ITIH3|LAMP2|LCP2|P2RY1|SERPINE1|PCDH7|PDGFA|PIK3R1|PLA2G4A|PPIA|PRKCB|PTPN11|RAB27B|RAP1B|SRC|SYK|TGFB2|THPO|TIMP3|TRPC3|TRPC6|VAV1|VEGFA|VWF|DGKI|GNA14|PHACTR2|RASGRP1|LHFPL2|FAM3C|VAV3|PDPN|MAGED2|RAPGEF4|PIK3R5|OLA1|GNG12	-7.6	MyList
GO Biological Processes	19	GO:0030595	leukocyte chemotaxis	19_GO:0040011 locomotion	-9.5	3.2	7.6	30337	146	2355	36	1.5	0.25	240|301|1130|1236|1269|1800|1901|1907|2321|3146|3570|3586|3603|3672|3815|3958|4814|5142|5478|5764|5800|6279|6346|6347|6352|6373|6374|6850|7042|7409|7852|8740|10451|56833|57580|58191	ALOX5|ANXA1|LYST|CCR7|CNR2|DPEP1|S1PR1|EDN2|FLT1|HMGB1|IL6R|IL10|IL16|ITGA1|KIT|LGALS3|NINJ1|PDE4B|PPIA|PTN|PTPRO|S100A8|CCL1|CCL2|CCL5|CXCL11|CXCL5|SYK|TGFB2|VAV1|CXCR4|TNFSF14|VAV3|SLAMF8|PREX1|CXCL16	-7.6	MyList
GO Biological Processes	19	GO:0050673	epithelial cell proliferation	19_GO:0009987 cellular process	-9.4	3	7.5	30337	174	2355	40	1.7	0.27	335|652|860|1026|1602|2069|2099|2138|2246|2252|2263|3162|3486|3488|3664|3791|3815|4824|4853|4856|5629|6352|6489|7046|7422|8660|8805|8945|9241|9788|9839|10413|23385|51208|54206|55145|60675|64332|137814|168667	APOA1|BMP4|RUNX2|CDKN1A|DACH1|EREG|ESR1|EYA1|FGF1|FGF7|FGFR2|HMOX1|IGFBP3|IGFBP5|IRF6|KDR|KIT|NKX3-1|NOTCH2|CCN3|PROX1|CCL5|ST8SIA1|TGFBR1|VEGFA|IRS2|TRIM24|BTRC|NOG|MTSS1|ZEB2|YAP1|NCSTN|CLDN18|ERRFI1|THAP1|PROK2|NFKBIZ|NKX2-6|BMPER	-7.6	MyList
GO Biological Processes	19	GO:0072164	mesonephric tubule development	19_GO:0032502 developmental process	-9.4	3.9	8	30337	89	2355	27	1.1	0.22	652|2138|2246|2260|2263|2296|2668|2737|3280|3911|4070|4088|4092|4609|5087|6092|6382|6385|6943|7481|9241|55083|56998|80000|168667|255743|342184	BMP4|EYA1|FGF1|FGFR1|FGFR2|FOXC1|GDNF|GLI3|HES1|LAMA5|TACSTD2|SMAD3|SMAD7|MYC|PBX1|ROBO2|SDC1|SDC4|TCF21|WNT11|NOG|KIF26B|CTNNBIP1|GREB1L|BMPER|NPNT|FMN1	-7.6	MyList
GO Biological Processes	19	GO:0072163	mesonephric epithelium development	19_GO:0032502 developmental process	-9.4	3.9	8	30337	89	2355	27	1.1	0.22	652|2138|2246|2260|2263|2296|2668|2737|3280|3911|4070|4088|4092|4609|5087|6092|6382|6385|6943|7481|9241|55083|56998|80000|168667|255743|342184	BMP4|EYA1|FGF1|FGFR1|FGFR2|FOXC1|GDNF|GLI3|HES1|LAMA5|TACSTD2|SMAD3|SMAD7|MYC|PBX1|ROBO2|SDC1|SDC4|TCF21|WNT11|NOG|KIF26B|CTNNBIP1|GREB1L|BMPER|NPNT|FMN1	-7.6	MyList
GO Biological Processes	19	GO:0001701	in utero embryonic development	19_GO:0032502 developmental process	-9.4	2.2	7.1	30337	394	2355	68	2.9	0.35	338|639|653|677|1026|1111|1437|2260|2263|2296|2530|2697|2709|2737|3280|3294|3491|3586|3880|3981|4071|4088|4188|4242|4627|4853|5890|5932|5954|6670|7046|7422|7763|7855|8452|8521|9241|9394|9421|9915|10365|10370|10413|22846|23038|23250|23493|25949|29924|50515|54880|54888|55636|56853|57187|60625|64321|79831|81624|84700|91746|92521|123920|130399|196051|338596|345630|402569	APOB|PRDM1|BMP5|ZFP36L1|CDKN1A|CHEK1|CSF2|FGFR1|FGFR2|FOXC1|FUT8|GJA1|GJB5|GLI3|HES1|HSD17B2|CCN1|IL10|KRT19|LIG4|TM4SF1|SMAD3|MDFI|MFNG|MYH9|NOTCH2|RAD51B|RBBP8|RCN1|SP3|TGFBR1|VEGFA|ZFAND5|FZD5|CUL3|GCM1|NOG|HS6ST1|HAND1|ARNT2|KLF2|CITED2|YAP1|VASH1|WDTC1|ATP11A|HEY2|SYF2|EPN1|CHST11|BCOR|NSUN2|CHD7|CELF4|THOC2|DHX35|SOX17|KDM8|DIAPH3|MYO18B|YTHDC1|SPECC1|CMTM3|ACVR1C|PLPP4|ST8SIA6|FBLL1|KPNA7	-7.6	MyList
GO Biological Processes	19	GO:0044092	negative regulation of molecular function	19_GO:0065007 biological regulation	-9.4	1.9	6.8	30337	734	2355	106	4.5	0.43	150|288|489|602|817|845|868|960|1026|1029|1054|1394|1457|1473|1545|1594|1601|1611|1647|1649|1663|1800|1843|2099|2168|2307|2316|2587|2776|3240|3280|3551|3586|3656|3676|3685|3690|3717|3725|3958|4092|4188|4233|4318|4790|4792|4842|4878|5054|5292|5478|5575|5607|5629|5787|5800|6272|6664|6688|6695|6714|6717|7070|7078|7079|7128|7422|7881|8091|8660|8887|8945|9052|9241|9314|9421|9655|9750|9759|10221|11116|…	ADRA2A|ANK3|ATP2A3|BCL3|CAMK2D|CASQ2|CBLB|CD44|CDKN1A|CDKN2A|CEBPG|CRHR1|CSNK2A1|CST5|CYP1B1|CYP27B1|DAB2|DAP|GADD45A|DDIT3|DDX11|DPEP1|DUSP1|ESR1|FABP1|FOXS1|FLNA|GALR1|GNAQ|HP|HES1|IKBKB|IL10|IRAK2|ITGA4|ITGAV|ITGB3|JAK2|JUN|LGALS3|SMAD7|MDFI|MET|MMP9|NFKB1|NFKBIA|NOS1|NPPA|SERPINE1|PIM1|PPIA|PRKAR1B|MAP2K5|PROX1|PTPRB|PTPRO|SORT1|SOX11|SPI1|SPOCK1|SRC|SRI|THY1|TIMP3|TIMP4|TNFAIP3|VEGFA|KCNAB1|…	-7.6	MyList
GO Biological Processes	19	GO:0072006	nephron development	19_GO:0032502 developmental process	-9.4	3.2	7.6	30337	140	2355	35	1.5	0.25	59|182|652|1958|2131|2138|2246|2296|2668|2737|3280|3911|4070|4609|4811|4853|5087|5800|6580|6943|7481|8826|9241|9788|10409|54806|55083|56998|57122|79191|79192|80000|153572|255743|342184	ACTA2|JAG1|BMP4|EGR1|EXT1|EYA1|FGF1|FOXC1|GDNF|GLI3|HES1|LAMA5|TACSTD2|MYC|NID1|NOTCH2|PBX1|PTPRO|SLC22A1|TCF21|WNT11|IQGAP1|NOG|MTSS1|BASP1|AHI1|KIF26B|CTNNBIP1|NUP107|IRX3|IRX1|GREB1L|IRX2|NPNT|FMN1	-7.6	MyList
GO Biological Processes	19	GO:0051146	striated muscle cell differentiation	19_GO:0032502 developmental process	-9.3	2.7	7.3	30337	227	2355	47	2	0.29	652|688|779|836|840|928|983|1000|2274|3084|3488|3670|3880|4205|4627|4756|4842|4892|5530|5629|6272|6382|7111|7140|7168|7422|8837|9172|9215|11155|23345|23493|56203|64091|79191|80206|84033|84700|85461|115701|127294|130827|136319|137814|144165|150094|170689	BMP4|KLF5|CACNA1S|CASP3|CASP7|CD9|CDK1|CDH2|FHL2|NRG1|IGFBP5|ISL1|KRT19|MEF2A|MYH9|NEO1|NOS1|NRAP|PPP3CA|PROX1|SORT1|SDC1|TMOD1|TNNT3|TPM1|VEGFA|CFLAR|MYOM2|LARGE1|LDB3|SYNE1|HEY2|LMOD3|POPDC2|IRX3|FHOD3|OBSCN|MYO18B|TANC1|ALPK2|MYOM3|TMEM182|MTPN|NKX2-6|PRICKLE1|SIK1|ADAMTS15	-7.5	MyList
GO Biological Processes	19	GO:0098916	anterograde trans-synaptic signaling	19_GO:0050789 regulation of biological process	-9.3	2.2	7	30337	414	2355	70	3	0.35	40|134|135|273|773|1129|1132|1134|1135|1392|1740|1855|1960|2054|2131|2569|2571|2743|2898|2899|2900|2908|3269|3357|3359|3786|4233|4852|4923|5367|5368|5376|5530|5799|5913|6196|6505|6506|6507|6509|6857|7419|8224|8292|8411|8572|8620|9066|9215|9229|9699|9899|10723|22987|23085|23504|23551|23566|56853|59340|79608|85366|89848|116372|116443|121551|127833|266743|388336|594857	ASIC2|ADORA1|ADORA2A|AMPH|CACNA1A|CHRM2|CHRM4|CHRNA1|CHRNA2|CRH|DLG2|DVL1|EGR3|STX2|EXT1|GABRR1|GAD1|GLRB|GRIK2|GRIK3|GRIK4|NR3C1|HRH1|HTR2B|HTR3A|KCNQ3|MET|NPY|NTSR1|PMCH|PNOC|PMP22|PPP3CA|PTPRN2|RAPSN|RPS6KA2|SLC1A1|SLC1A2|SLC1A3|SLC1A4|SYT1|VDAC3|SYN3|COLQ|EEA1|PDLIM4|NPFF|SYT7|LARGE1|DLGAP1|RIMS2|SV2B|SLC12A7|SV2C|ERC1|RIMBP2|RASD2|LPAR3|CELF4|HRH4|RIC3|MYLK2|FCHSD1|LYPD1|GRIN3A|ABTB3|SYT2|NP…	-7.5	MyList
GO Biological Processes	19	GO:0007268	chemical synaptic transmission	19_GO:0050789 regulation of biological process	-9.3	2.2	7	30337	414	2355	70	3	0.35	40|134|135|273|773|1129|1132|1134|1135|1392|1740|1855|1960|2054|2131|2569|2571|2743|2898|2899|2900|2908|3269|3357|3359|3786|4233|4852|4923|5367|5368|5376|5530|5799|5913|6196|6505|6506|6507|6509|6857|7419|8224|8292|8411|8572|8620|9066|9215|9229|9699|9899|10723|22987|23085|23504|23551|23566|56853|59340|79608|85366|89848|116372|116443|121551|127833|266743|388336|594857	ASIC2|ADORA1|ADORA2A|AMPH|CACNA1A|CHRM2|CHRM4|CHRNA1|CHRNA2|CRH|DLG2|DVL1|EGR3|STX2|EXT1|GABRR1|GAD1|GLRB|GRIK2|GRIK3|GRIK4|NR3C1|HRH1|HTR2B|HTR3A|KCNQ3|MET|NPY|NTSR1|PMCH|PNOC|PMP22|PPP3CA|PTPRN2|RAPSN|RPS6KA2|SLC1A1|SLC1A2|SLC1A3|SLC1A4|SYT1|VDAC3|SYN3|COLQ|EEA1|PDLIM4|NPFF|SYT7|LARGE1|DLGAP1|RIMS2|SV2B|SLC12A7|SV2C|ERC1|RIMBP2|RASD2|LPAR3|CELF4|HRH4|RIC3|MYLK2|FCHSD1|LYPD1|GRIN3A|ABTB3|SYT2|NP…	-7.5	MyList
GO Biological Processes	19	GO:2000146	negative regulation of cell motility	19_GO:0040011 locomotion	-9.3	2.2	7	30337	397	2355	68	2.9	0.35	134|182|575|652|653|753|1009|1545|1602|1647|1800|1809|1843|2192|2309|2697|3146|3162|3486|3488|4070|4092|4163|4301|4681|4780|4804|4856|5054|5607|5793|5911|5912|6347|6387|7046|7070|7130|7168|7481|9241|9314|9750|9839|9901|10221|10370|10395|11221|11314|22846|23189|23671|25930|25932|26228|55466|56477|56833|56940|57522|65009|79812|79890|84830|84978|90865|130399	ADORA1|JAG1|ADGRB1|BMP4|BMP5|LDLRAD4|CDH11|CYP1B1|DACH1|GADD45A|DPEP1|DPYSL3|DUSP1|FBLN1|FOXO3|GJA1|HMGB1|HMOX1|IGFBP3|IGFBP5|TACSTD2|SMAD7|MCC|AFDN|NBL1|NFE2L2|NGFR|CCN3|SERPINE1|MAP2K5|PTPRG|RAP2A|RAP2B|CCL2|CXCL12|TGFBR1|THY1|TNFAIP6|TPM1|WNT11|NOG|KLF4|RIPOR2|ZEB2|SRGAP3|TRIB1|CITED2|DLC1|DUSP10|CD300A|VASH1|KANK1|TMEFF2|PTPN23|CLIC4|STAP1|DNAJA4|CCL28|SLAMF8|DUSP22|SRGAP1|NDRG4|MMRN2|RIN3|AD…	-7.5	MyList
GO Biological Processes	19	GO:0009410	response to xenobiotic stimulus	19_GO:0050896 response to stimulus	-9.2	2.1	7	30337	432	2355	72	3.1	0.35	9|32|40|107|135|196|445|836|983|1026|1392|1545|1800|1848|2185|2309|2353|2355|2940|3320|3357|3586|3690|3786|3973|4193|4609|4760|4780|4824|4842|4843|4880|4982|5142|5579|5608|5743|5825|5911|6338|6505|6506|6507|6554|6580|6714|6716|6730|6772|7050|7298|7372|7409|7852|8321|8989|10451|11044|54206|54498|54575|56603|57521|57552|64078|64332|120227|144165|284996|375611|388552	NAT1|ACACB|ASIC2|ADCY1|ADORA2A|AHR|ASS1|CASP3|CDK1|CDKN1A|CRH|CYP1B1|DPEP1|DUSP6|PTK2B|FOXO3|FOS|FOSL2|GSTA3|HSP90AA1|HTR2B|IL10|ITGB3|KCNQ3|LHCGR|MDM2|MYC|NEUROD1|NFE2L2|NKX3-1|NOS1|NOS2|NPPC|TNFRSF11B|PDE4B|PRKCB|MAP2K6|PTGS2|ABCD3|RAP2A|SCNN1B|SLC1A1|SLC1A2|SLC1A3|SLC10A1|SLC22A1|SRC|SRD5A2|SRP68|STAT1|TGIF1|TYMS|UMPS|VAV1|CXCR4|FZD1|TRPA1|VAV3|TENT4A|ERRFI1|SMOX|UGT1A10|CYP26B1|RPTOR|NCEH1|SL…	-7.4	MyList
GO Biological Processes	19	GO:0003205	cardiac chamber development	19_GO:0032502 developmental process	-9.2	3	7.4	30337	170	2355	39	1.7	0.26	182|639|652|653|1301|1363|2263|2274|2296|3084|3280|3491|3670|4092|4193|4488|4853|5629|6092|6664|7042|7046|7168|7481|8321|8543|8828|9241|9249|9421|9510|10370|23129|23493|53834|55636|57211|79810|80000	JAG1|PRDM1|BMP4|BMP5|COL11A1|CPE|FGFR2|FHL2|FOXC1|NRG1|HES1|CCN1|ISL1|SMAD7|MDM2|MSX2|NOTCH2|PROX1|ROBO2|SOX11|TGFB2|TGFBR1|TPM1|WNT11|FZD1|LMO4|NRP2|NOG|DHRS3|HAND1|ADAMTS1|CITED2|PLXND1|HEY2|FGFRL1|CHD7|ADGRG6|PTCD2|GREB1L	-7.4	MyList
GO Biological Processes	19	GO:0009266	response to temperature stimulus	19_GO:0050896 response to stimulus	-9.2	3	7.4	30337	163	2355	38	1.6	0.26	134|153|1026|2246|2308|2766|2898|3162|3281|3320|3337|3357|3552|4792|4804|4842|4923|5743|5832|6335|6387|6489|6769|7852|8891|8893|8989|9451|10294|10893|11080|27185|51316|55198|55466|65084|162514|644139	ADORA1|ADRB1|CDKN1A|FGF1|FOXO1|GMPR|GRIK2|HMOX1|HSBP1|HSP90AA1|DNAJB1|HTR2B|IL1A|NFKBIA|NGFR|NOS1|NTSR1|PTGS2|ALDH18A1|SCN9A|CXCL12|ST8SIA1|STAC|CXCR4|EIF2B3|EIF2B5|TRPA1|EIF2AK3|DNAJA2|MMP24|DNAJB4|DISC1|PLAC8|APPL2|DNAJA4|TMEM135|TRPV3|PIRT	-7.4	MyList
GO Biological Processes	19	GO:0090257	regulation of muscle system process	19_GO:0032501 multicellular organismal process	-9.2	2.6	7.2	30337	252	2355	50	2.1	0.3	32|134|136|150|481|775|779|817|845|1129|1907|2308|2309|3320|3488|3736|3815|4088|4092|4205|4660|4842|4878|5142|5144|5530|5724|5743|6336|6717|6865|7140|7168|7222|8013|9312|9472|9732|9759|27086|29119|51086|56923|60675|80149|84676|85366|90523|136319|255743	ACACB|ADORA1|ADORA2B|ADRA2A|ATP1B1|CACNA1C|CACNA1S|CAMK2D|CASQ2|CHRM2|EDN2|FOXO1|FOXO3|HSP90AA1|IGFBP5|KCNA1|KIT|SMAD3|SMAD7|MEF2A|PPP1R12B|NOS1|NPPA|PDE4B|PDE4D|PPP3CA|PTAFR|PTGS2|SCN10A|SRI|TACR2|TNNT3|TPM1|TRPC3|NR4A3|KCNB2|AKAP6|DOCK4|HDAC4|FOXP1|CTNNA3|TNNI3K|NMUR2|PROK2|ZC3H12A|TRIM63|MYLK2|MLIP|MTPN|NPNT	-7.4	MyList
GO Biological Processes	19	GO:0046545	development of primary female sexual characteristics	19_GO:0022414 reproductive process	-9.2	3.7	7.8	30337	97	2355	28	1.2	0.22	836|1602|2069|2099|2296|2309|2620|3624|3791|3815|3973|4254|4880|6092|6714|6777|6874|7130|7422|8893|9510|10184|49855|57122|63951|64478|84159|344758	CASP3|DACH1|EREG|ESR1|FOXC1|FOXO3|GAS2|INHBA|KDR|KIT|LHCGR|KITLG|NPPC|ROBO2|SRC|STAT5B|TAF4|TNFAIP6|VEGFA|EIF2B5|ADAMTS1|LHFPL2|SCAPER|NUP107|DMRTA1|CSMD1|ARID5B|GPR149	-7.4	MyList
GO Biological Processes	19	GO:0072080	nephron tubule development	19_GO:0032502 developmental process	-9.2	3.9	7.9	30337	85	2355	26	1.1	0.22	182|652|2138|2246|2668|2737|3280|3911|4070|4609|4853|5087|6580|6943|7481|9241|9788|54806|55083|56998|79191|79192|80000|153572|255743|342184	JAG1|BMP4|EYA1|FGF1|GDNF|GLI3|HES1|LAMA5|TACSTD2|MYC|NOTCH2|PBX1|SLC22A1|TCF21|WNT11|NOG|MTSS1|AHI1|KIF26B|CTNNBIP1|IRX3|IRX1|GREB1L|IRX2|NPNT|FMN1	-7.4	MyList
GO Biological Processes	19	GO:0030336	negative regulation of cell migration	19_GO:0040011 locomotion	-9.2	2.2	7	30337	382	2355	66	2.8	0.34	134|182|575|652|653|753|1009|1545|1602|1647|1800|1809|1843|2309|2697|3146|3162|3486|3488|4070|4092|4163|4301|4681|4780|4804|4856|5054|5607|5793|5911|5912|6347|6387|7046|7070|7130|7168|7481|9241|9314|9750|9839|9901|10221|10370|10395|11221|11314|22846|23189|23671|25930|25932|26228|55466|56477|56833|56940|57522|65009|79812|79890|84830|90865|130399	ADORA1|JAG1|ADGRB1|BMP4|BMP5|LDLRAD4|CDH11|CYP1B1|DACH1|GADD45A|DPEP1|DPYSL3|DUSP1|FOXO3|GJA1|HMGB1|HMOX1|IGFBP3|IGFBP5|TACSTD2|SMAD7|MCC|AFDN|NBL1|NFE2L2|NGFR|CCN3|SERPINE1|MAP2K5|PTPRG|RAP2A|RAP2B|CCL2|CXCL12|TGFBR1|THY1|TNFAIP6|TPM1|WNT11|NOG|KLF4|RIPOR2|ZEB2|SRGAP3|TRIB1|CITED2|DLC1|DUSP10|CD300A|VASH1|KANK1|TMEFF2|PTPN23|CLIC4|STAP1|DNAJA4|CCL28|SLAMF8|DUSP22|SRGAP1|NDRG4|MMRN2|RIN3|ADTRP|IL…	-7.4	MyList
GO Biological Processes	19	GO:0001704	formation of primary germ layer	19_GO:0032502 developmental process	-9.1	3.4	7.6	30337	123	2355	32	1.4	0.24	652|1301|1843|1846|1847|2132|2138|2139|2263|2296|2335|3281|3624|3676|3685|3690|3691|3909|4088|4318|4627|6886|7481|8091|9095|9241|9314|9421|55614|64321|84913|123169	BMP4|COL11A1|DUSP1|DUSP4|DUSP5|EXT2|EYA1|EYA2|FGFR2|FOXC1|FN1|HSBP1|INHBA|ITGA4|ITGAV|ITGB3|ITGB4|LAMA3|SMAD3|MMP9|MYH9|TAL1|WNT11|HMGA2|TBX19|NOG|KLF4|HAND1|KIF16B|SOX17|ATOH8|LEO1	-7.3	MyList
GO Biological Processes	19	GO:0030003	intracellular monoatomic cation homeostasis	19_GO:0042592 homeostatic process	-9.1	2.1	6.9	30337	426	2355	71	3	0.35	114|134|481|489|491|527|794|817|845|1080|1268|1318|1534|1907|2898|3162|3357|3552|3920|4502|4609|4756|4880|5028|5579|6279|6338|6346|6352|6387|6505|6507|6508|6549|6556|6717|7222|7225|8989|9187|9217|9296|9709|9899|10159|10312|23627|23682|25932|27020|27032|27185|28952|51463|51606|55858|56833|57181|57217|57419|57620|63892|64699|65082|79572|80762|84068|84239|84679|123041|283652	ADCY8|ADORA1|ATP1B1|ATP2A3|ATP2B2|ATP6V0C|CALB2|CAMK2D|CASQ2|CFTR|CNR1|SLC31A2|CYB561|EDN2|GRIK2|HMOX1|HTR2B|IL1A|LAMP2|MT2A|MYC|NEO1|NPPC|P2RY1|PRKCB|S100A8|SCNN1B|CCL1|CCL5|CXCL12|SLC1A1|SLC1A3|SLC4A3|SLC9A2|SLC11A1|SRI|TRPC3|TRPC6|TRPA1|SLC24A1|VAPB|ATP6V1F|HERPUD1|SV2B|ATP6AP2|TCIRG1|PRND|RAB38|CLIC4|NPTN|ATP2C1|DISC1|CCDC22|GPR89B|ATP6V1H|TMEM165|SLAMF8|SLC39A10|TTC7A|SLC24A3|STIM2|THADA|TMP…	-7.3	MyList
GO Biological Processes	19	GO:0006873	intracellular monoatomic ion homeostasis	19_GO:0042592 homeostatic process	-9.1	2.1	6.9	30337	435	2355	72	3.1	0.35	114|134|481|489|491|527|794|817|845|1080|1268|1318|1534|1907|2898|3162|3357|3552|3920|4502|4609|4756|4880|5028|5579|6279|6338|6346|6352|6387|6505|6507|6508|6549|6556|6717|7222|7225|8989|9187|9217|9296|9709|9899|10159|10312|23627|23682|25932|27020|27032|27185|28952|51458|51463|51606|55858|56833|57181|57217|57419|57620|63892|64699|65082|79572|80762|84068|84239|84679|123041|283652	ADCY8|ADORA1|ATP1B1|ATP2A3|ATP2B2|ATP6V0C|CALB2|CAMK2D|CASQ2|CFTR|CNR1|SLC31A2|CYB561|EDN2|GRIK2|HMOX1|HTR2B|IL1A|LAMP2|MT2A|MYC|NEO1|NPPC|P2RY1|PRKCB|S100A8|SCNN1B|CCL1|CCL5|CXCL12|SLC1A1|SLC1A3|SLC4A3|SLC9A2|SLC11A1|SRI|TRPC3|TRPC6|TRPA1|SLC24A1|VAPB|ATP6V1F|HERPUD1|SV2B|ATP6AP2|TCIRG1|PRND|RAB38|CLIC4|NPTN|ATP2C1|DISC1|CCDC22|RHCG|GPR89B|ATP6V1H|TMEM165|SLAMF8|SLC39A10|TTC7A|SLC24A3|STIM2|THAD…	-7.3	MyList
Reactome Gene Sets	6	R-HSA-373076	Class A/1 (Rhodopsin-like receptors)		-9.1	2.3	7	30337	334	2355	60	2.5	0.32	134|135|136|150|153|301|624|718|1129|1132|1236|1238|1268|1269|1901|1907|2151|2587|2834|3269|3357|3814|3973|4158|4543|4852|4923|5028|5367|5368|5724|5732|5995|6346|6347|6352|6373|6374|6387|6865|7201|7852|8111|8477|8620|9290|10803|10887|23566|27199|50865|56477|56923|58191|59340|60675|128674|338442|387129|594857	ADORA1|ADORA2A|ADORA2B|ADRA2A|ADRB1|ANXA1|BDKRB2|C3|CHRM2|CHRM4|CCR7|ACKR2|CNR1|CNR2|S1PR1|EDN2|F2RL2|GALR1|PRLHR|HRH1|HTR2B|KISS1|LHCGR|MC2R|MTNR1A|NPY|NTSR1|P2RY1|PMCH|PNOC|PTAFR|PTGER2|RGR|CCL1|CCL2|CCL5|CXCL11|CXCL5|CXCL12|TACR2|TRHR|CXCR4|GPR68|GPR65|NPFF|GPR55|CCR9|PROKR1|LPAR3|OXGR1|HEBP1|CCL28|NMUR2|CXCL16|HRH4|PROK2|PROKR2|HCAR2|NPSR1|NPS	-7.3	MyList
GO Biological Processes	19	GO:0051924	regulation of calcium ion transport	19_GO:0051179 localization	-9.1	2.5	7.1	30337	254	2355	50	2.1	0.3	135|150|481|775|810|817|845|1392|1394|2185|2641|3280|3603|3690|3958|3973|4638|4842|4878|4923|5142|5144|5530|5664|5743|5957|6347|6352|6373|6387|6717|6769|7070|7222|7225|7852|8787|9472|55636|56704|57158|57620|59285|79026|81542|84502|162514|196051|353514|387129	ADORA2A|ADRA2A|ATP1B1|CACNA1C|CALML3|CAMK2D|CASQ2|CRH|CRHR1|PTK2B|GCG|HES1|IL16|ITGB3|LGALS3|LHCGR|MYLK|NOS1|NPPA|NTSR1|PDE4B|PDE4D|PPP3CA|PSEN2|PTGS2|RCVRN|CCL2|CCL5|CXCL11|CXCL12|SRI|STAC|THY1|TRPC3|TRPC6|CXCR4|RGS9|AKAP6|CHD7|JPH1|JPH2|STIM2|CACNG6|AHNAK|TMX1|JPH4|TRPV3|PLPP4|LILRA5|NPSR1	-7.3	MyList
GO Biological Processes	19	GO:0044344	cellular response to fibroblast growth factor stimulus	19_GO:0050896 response to stimulus	-9.1	3.9	7.8	30337	86	2355	26	1.1	0.22	677|960|1490|1960|2131|2132|2246|2251|2252|2260|2263|4804|5781|6347|6352|8817|8826|9241|9365|23767|23768|26281|53834|55614|79801|131405	ZFP36L1|CD44|CCN2|EGR3|EXT1|EXT2|FGF1|FGF6|FGF7|FGFR1|FGFR2|NGFR|PTPN11|CCL2|CCL5|FGF18|IQGAP1|NOG|KL|FLRT3|FLRT2|FGF20|FGFRL1|KIF16B|SHCBP1|TRIM71	-7.3	MyList
GO Biological Processes	19	GO:0021700	developmental maturation	19_GO:0032502 developmental process	-9	2.4	7.1	30337	286	2355	54	2.3	0.31	473|718|860|1026|1080|1649|1901|2069|2131|2185|2260|2309|2688|2697|3020|3021|3280|3600|3786|3791|4653|4774|4880|5991|6886|6900|7298|7422|7855|9296|9334|9855|9897|10116|10159|10365|10507|10981|11173|23028|23294|23424|23682|27289|29842|50487|51606|54888|64131|79670|81624|84966|123041|388552	RERE|C3|RUNX2|CDKN1A|CFTR|DDIT3|S1PR1|EREG|EXT1|PTK2B|FGFR1|FOXO3|GH1|GJA1|H3-3A|H3-3B|HES1|IL15|KCNQ3|KDR|MYOC|NFIA|NPPC|RFX3|TAL1|CNTN2|TYMS|VEGFA|FZD5|ATP6V1F|B4GALT5|FARP2|WASHC5|FEM1B|ATP6AP2|KLF2|SEMA4D|RAB32|ADAMTS7|KDM1A|ANKS1A|TDRD7|RAB38|RND1|TFCP2L1|PLA2G3|ATP6V1H|NSUN2|XYLT1|TUT7|DIAPH3|IGSF21|SLC24A4|BLOC1S3	-7.3	MyList
Reactome Gene Sets	6	R-HSA-6811558	PI5P, PP2A and IER3 Regulate PI3K/AKT Signaling		-9	3.5	7.6	30337	111	2355	30	1.3	0.23	940|1839|2069|2099|2100|2246|2251|2252|2260|2263|2549|3084|3667|3815|4233|4254|5154|5295|5515|5519|5781|6714|7409|8660|8817|9365|26281|29851|90865|145957	CD28|HBEGF|EREG|ESR1|ESR2|FGF1|FGF6|FGF7|FGFR1|FGFR2|GAB1|NRG1|IRS1|KIT|MET|KITLG|PDGFA|PIK3R1|PPP2CA|PPP2R1B|PTPN11|SRC|VAV1|IRS2|FGF18|KL|FGF20|ICOS|IL33|NRG4	-7.2	MyList
GO Biological Processes	19	GO:0010811	positive regulation of cell-substrate adhesion	19_GO:0048518 positive regulation of biological process	-9	3.3	7.5	30337	124	2355	32	1.4	0.24	335|948|1021|1236|1435|1601|2185|2316|2335|3491|3655|3690|3717|3791|4088|4653|4811|6251|6281|6385|7070|7402|7422|8631|25890|27185|54453|56477|57580|255743|342184|375567	APOA1|CD36|CDK6|CCR7|CSF1|DAB2|PTK2B|FLNA|FN1|CCN1|ITGA6|ITGB3|JAK2|KDR|SMAD3|MYOC|NID1|RSU1|S100A10|SDC4|THY1|UTRN|VEGFA|SKAP1|ABI3BP|DISC1|RIN2|CCL28|PREX1|NPNT|FMN1|VWC2	-7.2	MyList
GO Biological Processes	19	GO:0061448	connective tissue development	19_GO:0032502 developmental process	-9	2.6	7.1	30337	232	2355	47	2	0.29	59|652|653|860|861|864|960|1301|1435|1490|1958|2131|2132|2251|2260|2355|2737|3491|3696|4256|4488|4774|4781|4856|4880|7045|7298|8091|8313|8817|9215|9241|9421|9451|10424|10891|11173|22856|23369|25884|50515|51320|54206|57561|81029|84159|340260	ACTA2|BMP4|BMP5|RUNX2|RUNX1|RUNX3|CD44|COL11A1|CSF1|CCN2|EGR1|EXT1|EXT2|FGF6|FGFR1|FOSL2|GLI3|CCN1|ITGB8|MGP|MSX2|NFIA|NFIB|CCN3|NPPC|TGFBI|TYMS|HMGA2|AXIN2|FGF18|LARGE1|NOG|HAND1|EIF2AK3|PGRMC2|PPARGC1A|ADAMTS7|CHSY1|PUM2|CHRDL2|CHST11|MEX3C|ERRFI1|ARRDC3|WNT5B|ARID5B|UNCX	-7.2	MyList
GO Biological Processes	19	GO:0050670	regulation of lymphocyte proliferation	19_GO:0002376 immune system process	-9	2.6	7.1	30337	240	2355	48	2	0.29	196|301|652|836|868|940|944|970|1026|1029|3146|3280|3552|3567|3586|3593|3600|3717|3958|4254|5530|6352|6385|6664|6693|6777|6850|7297|8379|8440|8660|8767|8995|10451|10457|11314|26279|51237|51561|57181|57678|64115|80380|80762|83593|84868|246778|259307	AHR|ANXA1|BMP4|CASP3|CBLB|CD28|TNFSF8|CD70|CDKN1A|CDKN2A|HMGB1|HES1|IL1A|IL5|IL10|IL12B|IL15|JAK2|LGALS3|KITLG|PPP3CA|CCL5|SDC4|SOX11|SPN|STAT5B|SYK|TYK2|MAD1L1|NCK2|IRS2|RIPK2|TNFSF18|VAV3|GPNMB|CD300A|PLA2G2D|MZB1|IL23A|SLC39A10|GPAM|VSIR|PDCD1LG2|NDFIP1|RASSF5|HAVCR2|IL27|IL4I1	-7.2	MyList
GO Biological Processes	19	GO:0007188	adenylate cyclase-modulating G protein-coupled receptor signaling pathway	19_GO:0050896 response to stimulus	-9	2.6	7.1	30337	240	2355	48	2	0.29	107|114|116|134|135|136|150|153|575|1129|1132|1268|1269|1394|1395|1901|2316|2587|2641|2776|2781|2830|2899|3973|4158|4543|5028|5732|5996|6373|6954|8477|8685|9472|9590|9630|9693|9699|10149|11069|23284|23566|57211|59340|83873|165082|266977|283383	ADCY1|ADCY8|ADCYAP1|ADORA1|ADORA2A|ADORA2B|ADRA2A|ADRB1|ADGRB1|CHRM2|CHRM4|CNR1|CNR2|CRHR1|CRHR2|S1PR1|FLNA|GALR1|GCG|GNAQ|GNAZ|GPR6|GRIK3|LHCGR|MC2R|MTNR1A|P2RY1|PTGER2|RGS1|CXCL11|TCP11|GPR65|MARCO|AKAP6|AKAP12|GNA14|RAPGEF2|RIMS2|ADGRG2|RAPGEF4|ADGRL3|LPAR3|ADGRG6|HRH4|GPR61|ADGRF3|ADGRF1|ADGRD1	-7.2	MyList
Reactome Gene Sets	6	R-HSA-199418	Negative regulation of the PI3K/AKT network		-9	3.4	7.5	30337	118	2355	31	1.3	0.23	940|1839|2069|2099|2100|2246|2251|2252|2260|2263|2549|3084|3667|3815|4233|4254|5154|5295|5515|5519|5781|6714|7409|8660|8817|9365|10000|26281|29851|90865|145957	CD28|HBEGF|EREG|ESR1|ESR2|FGF1|FGF6|FGF7|FGFR1|FGFR2|GAB1|NRG1|IRS1|KIT|MET|KITLG|PDGFA|PIK3R1|PPP2CA|PPP2R1B|PTPN11|SRC|VAV1|IRS2|FGF18|KL|AKT3|FGF20|ICOS|IL33|NRG4	-7.2	MyList
Reactome Gene Sets	6	R-HSA-382551	Transport of small molecules		-9	1.8	6.6	30337	738	2355	105	4.5	0.43	40|107|114|119|335|338|481|489|491|527|759|817|845|861|1080|1184|1186|1213|2040|3162|3949|5205|5575|5687|5695|5708|5825|6338|6400|6446|6505|6506|6507|6508|6509|6523|6526|6549|6556|6561|6575|6578|6580|6717|7222|7225|7419|7979|8766|8989|9056|9058|9187|9296|9388|10312|10559|10723|11160|22841|23250|23327|23446|23457|23657|26266|27032|28231|28232|29116|51458|51606|53373|53919|55089|55240|55343|55832|5…	ASIC2|ADCY1|ADCY8|ADD2|APOA1|APOB|ATP1B1|ATP2A3|ATP2B2|ATP6V0C|CA1|CAMK2D|CASQ2|RUNX1|CFTR|CLCN5|CLCN7|CLTC|STOM|HMOX1|LDLR|ATP8B1|PRKAR1B|PSMA6|PSMB7|PSMD2|ABCD3|SCNN1B|SEL1L|SGK1|SLC1A1|SLC1A2|SLC1A3|SLC4A3|SLC1A4|SLC5A1|SLC5A3|SLC9A2|SLC11A1|SLC13A1|SLC20A2|SLCO2A1|SLC22A1|SRI|TRPC3|TRPC6|VDAC3|SEM1|RAB11A|TRPA1|SLC7A7|SLC13A2|SLC24A1|ATP6V1F|LIPG|TCIRG1|SLC35A1|SLC12A7|ERLIN2|RAB11FIP2|ATP11A…	-7.2	MyList
KEGG Pathway	24	hsa05222	Small cell lung cancer		-8.9	3.7	7.7	30337	93	2355	27	1.1	0.22	330|836|1021|1026|1030|1164|1647|1871|2335|3551|3655|3685|3909|3910|3911|3915|4149|4609|4790|4792|4843|5295|5743|7185|7188|10000|10319	BIRC3|CASP3|CDK6|CDKN1A|CDKN2B|CKS2|GADD45A|E2F3|FN1|IKBKB|ITGA6|ITGAV|LAMA3|LAMA4|LAMA5|LAMC1|MAX|MYC|NFKB1|NFKBIA|NOS2|PIK3R1|PTGS2|TRAF1|TRAF5|AKT3|LAMC3	-7.2	MyList
GO Biological Processes	19	GO:0001823	mesonephros development	19_GO:0032502 developmental process	-8.9	3.7	7.7	30337	93	2355	27	1.1	0.22	652|2138|2246|2260|2263|2296|2668|2737|3280|3911|4070|4088|4092|4609|5087|6092|6382|6385|6943|7481|9241|55083|56998|80000|168667|255743|342184	BMP4|EYA1|FGF1|FGFR1|FGFR2|FOXC1|GDNF|GLI3|HES1|LAMA5|TACSTD2|SMAD3|SMAD7|MYC|PBX1|ROBO2|SDC1|SDC4|TCF21|WNT11|NOG|KIF26B|CTNNBIP1|GREB1L|BMPER|NPNT|FMN1	-7.2	MyList
GO Biological Processes	19	GO:0032956	regulation of actin cytoskeleton organization	19_GO:0050789 regulation of biological process	-8.9	2.3	6.9	30337	345	2355	61	2.6	0.33	119|335|389|1236|1490|1901|1946|2006|2042|2044|2185|2241|2316|3552|3690|4070|4088|4233|4653|5154|5295|5629|5921|6050|6281|6385|6387|6624|7046|7111|7168|7481|8440|8477|9168|9620|9639|9788|9897|10391|10395|10810|11034|11346|23189|23433|23671|27289|53904|54509|56203|57580|81553|85477|89848|123016|136319|140469|171024|203228|342184	ADD2|APOA1|RHOC|CCR7|CCN2|S1PR1|EFNA5|ELN|EPHA3|EPHA5|PTK2B|FER|FLNA|IL1A|ITGB3|TACSTD2|SMAD3|MET|MYOC|PDGFA|PIK3R1|PROX1|RASA1|RNH1|S100A10|SDC4|CXCL12|FSCN1|TGFBR1|TMOD1|TPM1|WNT11|NCK2|GPR65|TMSB10|CELSR1|ARHGEF10|MTSS1|WASHC5|CORO2B|DLC1|WASF3|DSTN|SYNPO|KANK1|RHOQ|TMEFF2|RND1|MYO3A|RHOF|LMOD3|PREX1|CYRIA|SCIN|FCHSD1|TTC8|MTPN|MYO3B|SYNPO2|C9orf72|FMN1	-7.2	MyList
GO Biological Processes	19	GO:0030099	myeloid cell differentiation	19_GO:0032502 developmental process	-8.9	2.4	7	30337	296	2355	55	2.3	0.31	211|652|836|861|1030|1054|1236|1435|1437|2316|2353|2355|2814|2815|2908|3375|3394|3600|3624|3694|3696|3717|3815|4254|4318|4627|4853|5295|5781|5971|6670|6688|6714|6777|6886|7066|7422|8111|8837|8840|9215|9444|9855|10312|10320|10365|10370|27086|54790|54861|55904|65082|81501|81624|90865	ALAS1|BMP4|CASP3|RUNX1|CDKN2B|CEBPG|CCR7|CSF1|CSF2|FLNA|FOS|FOSL2|GP5|GP9|NR3C1|IAPP|IRF8|IL15|INHBA|ITGB6|ITGB8|JAK2|KIT|KITLG|MMP9|MYH9|NOTCH2|PIK3R1|PTPN11|RELB|SP3|SPI1|SRC|STAT5B|TAL1|THPO|VEGFA|GPR68|CFLAR|CCN4|LARGE1|QKI|FARP2|TCIRG1|IKZF1|KLF2|CITED2|FOXP1|TET2|SNRK|KMT2E|VPS33A|DCSTAMP|DIAPH3|IL33	-7.2	MyList
GO Biological Processes	19	GO:0001952	regulation of cell-matrix adhesion	19_GO:0050789 regulation of biological process	-8.9	3.3	7.5	30337	125	2355	32	1.4	0.24	182|948|1021|1029|1236|1435|1946|2042|2185|3690|3791|4088|4653|5054|5295|5328|5921|6281|6385|6714|7070|7402|7422|8631|10395|27185|51057|54453|56477|56940|342184|349633	JAG1|CD36|CDK6|CDKN2A|CCR7|CSF1|EFNA5|EPHA3|PTK2B|ITGB3|KDR|SMAD3|MYOC|SERPINE1|PIK3R1|PLAU|RASA1|S100A10|SDC4|SRC|THY1|UTRN|VEGFA|SKAP1|DLC1|DISC1|WDPCP|RIN2|CCL28|DUSP22|FMN1|PLET1	-7.2	MyList
GO Biological Processes	19	GO:0046660	female sex differentiation	19_GO:0022414 reproductive process	-8.9	3.5	7.5	30337	112	2355	30	1.3	0.23	836|1602|2069|2099|2296|2309|2620|3624|3791|3815|3973|4254|4880|6092|6714|6716|6777|6874|7130|7422|8893|9510|10184|49855|55636|57122|63951|64478|84159|344758	CASP3|DACH1|EREG|ESR1|FOXC1|FOXO3|GAS2|INHBA|KDR|KIT|LHCGR|KITLG|NPPC|ROBO2|SRC|SRD5A2|STAT5B|TAF4|TNFAIP6|VEGFA|EIF2B5|ADAMTS1|LHFPL2|SCAPER|CHD7|NUP107|DMRTA1|CSMD1|ARID5B|GPR149	-7.2	MyList
GO Biological Processes	19	GO:0090066	regulation of anatomical structure size	19_GO:0065007 biological regulation	-8.9	2	6.8	30337	501	2355	79	3.4	0.37	40|59|119|134|135|136|150|153|624|1236|1826|1907|1946|2006|2055|2131|2132|2185|2241|2296|2335|2803|3269|3320|3357|3672|3676|3897|4478|4842|4878|4880|5028|5743|5921|6338|6387|6649|7111|7409|7422|7430|8440|8482|8766|9168|9732|9897|10000|10365|10451|10505|10507|10723|11034|23028|23038|23189|23369|23566|27185|51704|53904|56203|57154|57403|57521|57580|57609|57698|79890|81553|85477|89848|136319|140469|…	ASIC2|ACTA2|ADD2|ADORA1|ADORA2A|ADORA2B|ADRA2A|ADRB1|BDKRB2|CCR7|DSCAM|EDN2|EFNA5|ELN|CLN8|EXT1|EXT2|PTK2B|FER|FOXC1|FN1|GOLGA4|HRH1|HSP90AA1|HTR2B|ITGA1|ITGA4|L1CAM|MSN|NOS1|NPPA|NPPC|P2RY1|PTGS2|RASA1|SCNN1B|CXCL12|SOD3|TMOD1|VAV1|VEGFA|EZR|NCK2|SEMA7A|RAB11A|TMSB10|DOCK4|WASHC5|AKT3|KLF2|VAV3|SEMA4F|SEMA4D|SLC12A7|DSTN|KDM1A|WDTC1|KANK1|PUM2|LPAR3|DISC1|GPRC5B|MYO3A|LMOD3|SMURF1|RAB22A|RPTOR|P…	-7.1	MyList
GO Biological Processes	19	GO:0030010	establishment of cell polarity	19_GO:0009987 cellular process	-8.9	3.2	7.4	30337	132	2355	33	1.4	0.24	1058|1236|2011|2697|3280|4478|4627|6624|7465|9267|9638|10090|10207|10312|22841|23094|23286|54908|55083|55691|56288|56603|64083|79585|79648|81624|115701|117583|123016|144165|154810|162282|387755	CENPA|CCR7|MARK2|GJA1|HES1|MSN|MYH9|FSCN1|WEE1|CYTH1|FEZ1|UST|PATJ|TCIRG1|RAB11FIP2|SIPA1L3|WWC1|SPDL1|KIF26B|FRMD4A|PARD3|CYP26B1|GOLPH3|CORO7|MCPH1|DIAPH3|ALPK2|PARD3B|TTC8|PRICKLE1|AMOTL1|ANKFN1|INSC	-7.1	MyList
KEGG Pathway	24	hsa04024	cAMP signaling pathway		-8.9	2.6	7.1	30337	226	2355	46	2	0.29	107|114|116|134|135|153|481|489|491|775|779|810|817|1080|1129|1392|1394|1395|1907|2353|2641|2737|3725|3973|4158|4301|4790|4792|4852|4878|5142|5144|5295|5337|5732|5908|7409|9586|10000|10451|10846|11069|64091|90993|116443|338442	ADCY1|ADCY8|ADCYAP1|ADORA1|ADORA2A|ADRB1|ATP1B1|ATP2A3|ATP2B2|CACNA1C|CACNA1S|CALML3|CAMK2D|CFTR|CHRM2|CRH|CRHR1|CRHR2|EDN2|FOS|GCG|GLI3|JUN|LHCGR|MC2R|AFDN|NFKB1|NFKBIA|NPY|NPPA|PDE4B|PDE4D|PIK3R1|PLD1|PTGER2|RAP1B|VAV1|CREB5|AKT3|VAV3|PDE10A|RAPGEF4|POPDC2|CREB3L1|GRIN3A|HCAR2	-7.1	MyList
KEGG Pathway	24	hsa04668	TNF signaling pathway		-8.9	3.4	7.5	30337	119	2355	31	1.3	0.23	182|330|602|836|840|1435|1437|2353|3383|3551|3600|3725|4318|4790|4792|5295|5606|5608|5743|6347|6352|6374|7128|7185|7188|8837|9252|9586|10000|64127|90993	JAG1|BIRC3|BCL3|CASP3|CASP7|CSF1|CSF2|FOS|ICAM1|IKBKB|IL15|JUN|MMP9|NFKB1|NFKBIA|PIK3R1|MAP2K3|MAP2K6|PTGS2|CCL2|CCL5|CXCL5|TNFAIP3|TRAF1|TRAF5|CFLAR|RPS6KA5|CREB5|AKT3|NOD2|CREB3L1	-7.1	MyList
GO Biological Processes	19	GO:0061138	morphogenesis of a branching epithelium	19_GO:0032502 developmental process	-8.9	2.9	7.3	30337	167	2355	38	1.6	0.26	652|1435|2099|2131|2138|2246|2252|2260|2263|2668|2736|2737|3371|3586|3791|3911|4233|4488|4609|4824|5087|5629|6714|6943|7422|7855|8521|8945|9241|9620|10116|10413|23129|25932|56998|64478|80000|255743	BMP4|CSF1|ESR1|EXT1|EYA1|FGF1|FGF7|FGFR1|FGFR2|GDNF|GLI2|GLI3|TNC|IL10|KDR|LAMA5|MET|MSX2|MYC|NKX3-1|PBX1|PROX1|SRC|TCF21|VEGFA|FZD5|GCM1|BTRC|NOG|CELSR1|FEM1B|YAP1|PLXND1|CLIC4|CTNNBIP1|CSMD1|GREB1L|NPNT	-7.1	MyList
GO Biological Processes	19	GO:0014706	striated muscle tissue development	19_GO:0032502 developmental process	-8.8	2.7	7.1	30337	204	2355	43	1.8	0.28	652|653|983|1301|1901|2138|2139|2260|2263|2274|2296|2697|3084|3670|4092|4205|4488|4853|4878|4892|5629|7042|7046|7168|7422|8932|9215|9241|9421|23345|23493|55636|65009|79191|79810|80206|84700|85366|115701|137814|137868|144165|150094	BMP4|BMP5|CDK1|COL11A1|S1PR1|EYA1|EYA2|FGFR1|FGFR2|FHL2|FOXC1|GJA1|NRG1|ISL1|SMAD7|MEF2A|MSX2|NOTCH2|NPPA|NRAP|PROX1|TGFB2|TGFBR1|TPM1|VEGFA|MBD2|LARGE1|NOG|HAND1|SYNE1|HEY2|CHD7|NDRG4|IRX3|PTCD2|FHOD3|MYO18B|MYLK2|ALPK2|NKX2-6|SGCZ|PRICKLE1|SIK1	-7.1	MyList
GO Biological Processes	19	GO:0071774	response to fibroblast growth factor	19_GO:0050896 response to stimulus	-8.8	3.7	7.6	30337	94	2355	27	1.1	0.22	677|960|1490|1960|2131|2132|2246|2251|2252|2260|2263|3371|4804|5781|6347|6352|8817|8826|9241|9365|23767|23768|26281|53834|55614|79801|131405	ZFP36L1|CD44|CCN2|EGR3|EXT1|EXT2|FGF1|FGF6|FGF7|FGFR1|FGFR2|TNC|NGFR|PTPN11|CCL2|CCL5|FGF18|IQGAP1|NOG|KL|FLRT3|FLRT2|FGF20|FGFRL1|KIF16B|SHCBP1|TRIM71	-7.1	MyList
GO Biological Processes	19	GO:0034612	response to tumor necrosis factor	19_GO:0050896 response to stimulus	-8.8	2.8	7.2	30337	182	2355	40	1.7	0.27	330|445|677|820|836|970|1513|1545|1660|2185|2309|2353|3280|3551|3717|3899|4780|4790|4792|4824|5743|6347|6352|6772|7185|7188|8491|8995|9076|9590|10365|11093|11173|22954|27086|58191|80149|81501|255743|730249	BIRC3|ASS1|ZFP36L1|CAMP|CASP3|CD70|CTSK|CYP1B1|DHX9|PTK2B|FOXO3|FOS|HES1|IKBKB|JAK2|AFF3|NFE2L2|NFKB1|NFKBIA|NKX3-1|PTGS2|CCL2|CCL5|STAT1|TRAF1|TRAF5|MAP4K3|TNFSF18|CLDN1|AKAP12|KLF2|ADAMTS13|ADAMTS7|TRIM32|FOXP1|CXCL16|ZC3H12A|DCSTAMP|NPNT|ACOD1	-7.1	MyList
GO Biological Processes	19	GO:0006897	endocytosis	19_GO:0051179 localization	-8.8	2	6.7	30337	503	2355	79	3.4	0.37	134|135|273|301|575|928|948|1130|1184|1213|1514|1601|3146|3357|3394|3676|3685|3690|3786|3949|4233|4240|4627|4689|5874|6272|6382|6456|6556|6714|6850|6857|7409|7430|8411|8685|9066|9135|9261|9685|9844|9886|9910|9938|10043|10451|10868|10928|22841|22918|23166|23184|23317|23433|23677|29924|29967|30844|51606|53373|54453|54492|54586|55207|55681|55788|57381|57403|57720|58191|64127|79890|85377|94134|126432…	ADORA1|ADORA2A|AMPH|ANXA1|ADGRB1|CD9|CD36|LYST|CLCN5|CLTC|CTSL|DAB2|HMGB1|HTR2B|IRF8|ITGA4|ITGAV|ITGB3|KCNQ3|LDLR|MET|MFGE8|MYH9|NCF4|RAB27B|SORT1|SDC1|SH3GL2|SLC11A1|SRC|SYK|SYT1|VAV1|EZR|EEA1|MARCO|SYT7|RABEP1|MAPKAPK2|CLINT1|ELMO1|RHOBTB1|RABGAP1L|ARHGAP25|TOM1|VAV3|USP20|RALBP1|RAB11FIP2|CD93|STAB1|MESD|DNAJC13|RHOQ|SH3BP4|EPN1|LRP12|EHD4|ATP6V1H|TPCN1|RIN2|NEURL1B|EQTN|ARL8B|SCYL2|LMBRD1|RHO…	-7.1	MyList
GO Biological Processes	19	GO:0055074	calcium ion homeostasis	19_GO:0042592 homeostatic process	-8.8	2.6	7.1	30337	227	2355	46	2	0.29	114|134|481|489|491|794|817|845|1268|1594|1907|2260|2898|3357|3791|4880|5028|5579|5664|6346|6352|6387|7222|7225|8805|8989|9187|9217|9365|9709|9899|10312|27020|27032|27185|55858|57158|57419|57620|63892|79572|84068|84239|123041|160335|283652	ADCY8|ADORA1|ATP1B1|ATP2A3|ATP2B2|CALB2|CAMK2D|CASQ2|CNR1|CYP27B1|EDN2|FGFR1|GRIK2|HTR2B|KDR|NPPC|P2RY1|PRKCB|PSEN2|CCL1|CCL5|CXCL12|TRPC3|TRPC6|TRIM24|TRPA1|SLC24A1|VAPB|KL|HERPUD1|SV2B|TCIRG1|NPTN|ATP2C1|DISC1|TMEM165|JPH2|SLC24A3|STIM2|THADA|ATP13A3|SLC10A7|ATP13A4|SLC24A4|TMTC2|SLC24A5	-7.1	MyList
GO Biological Processes	19	GO:0008406	gonad development	19_GO:0022414 reproductive process	-8.8	2.6	7.1	30337	227	2355	46	2	0.29	836|1545|2069|2099|2241|2296|2309|2316|2515|2620|2697|3020|3021|3624|3791|3815|3973|4254|4824|4880|6092|6382|6714|6716|6777|6874|6943|7022|7042|7046|7130|7422|8743|8893|9510|10370|10409|22862|23639|49855|57122|63951|64478|84159|128637|344758	CASP3|CYP1B1|EREG|ESR1|FER|FOXC1|FOXO3|FLNA|ADAM2|GAS2|GJA1|H3-3A|H3-3B|INHBA|KDR|KIT|LHCGR|KITLG|NKX3-1|NPPC|ROBO2|SDC1|SRC|SRD5A2|STAT5B|TAF4|TCF21|TFAP2C|TGFB2|TGFBR1|TNFAIP6|VEGFA|TNFSF10|EIF2B5|ADAMTS1|CITED2|BASP1|FNDC3A|DNAAF11|SCAPER|NUP107|DMRTA1|CSMD1|ARID5B|TBC1D20|GPR149	-7.1	MyList
GO Biological Processes	19	GO:0050708	regulation of protein secretion	19_GO:0051179 localization	-8.8	2.5	7	30337	266	2355	51	2.2	0.3	114|135|150|240|640|1080|1268|1392|1595|1946|2044|2151|2182|2308|2641|2781|3552|3593|3667|3670|3717|4756|4760|4826|4843|4856|5478|5530|5579|5781|5991|6352|6717|7042|8111|8660|9066|10312|10972|11069|25930|55691|56943|64083|64215|65220|80223|84830|91543|130399|338442	ADCY8|ADORA2A|ADRA2A|ALOX5|BLK|CFTR|CNR1|CRH|CYP51A1|EFNA5|EPHA5|F2RL2|ACSL4|FOXO1|GCG|GNAZ|IL1A|IL12B|IRS1|ISL1|JAK2|NEO1|NEUROD1|NNAT|NOS2|CCN3|PPIA|PPP3CA|PRKCB|PTPN11|RFX3|CCL5|SRI|TGFB2|GPR68|IRS2|SYT7|TCIRG1|TMED10|RAPGEF4|PTPN23|FRMD4A|ENY2|GOLPH3|DNAJC1|NADK|RAB11FIP1|ADTRP|RSAD2|ACVR1C|HCAR2	-7.1	MyList
GO Biological Processes	19	GO:0050868	negative regulation of T cell activation	19_GO:0002376 immune system process	-8.8	3.2	7.4	30337	133	2355	33	1.4	0.24	135|301|652|836|861|864|868|1029|1840|2737|3146|3566|3586|3902|3958|4092|5133|6385|6693|8379|9306|9655|9750|10457|11314|26279|56940|64115|80149|80380|80762|84868|259307	ADORA2A|ANXA1|BMP4|CASP3|RUNX1|RUNX3|CBLB|CDKN2A|DTX1|GLI3|HMGB1|IL4R|IL10|LAG3|LGALS3|SMAD7|PDCD1|SDC4|SPN|MAD1L1|SOCS6|SOCS5|RIPOR2|GPNMB|CD300A|PLA2G2D|DUSP22|VSIR|ZC3H12A|PDCD1LG2|NDFIP1|HAVCR2|IL4I1	-7.1	MyList
Reactome Gene Sets	6	R-HSA-1474244	Extracellular matrix organization		-8.7	2.4	6.9	30337	300	2355	55	2.3	0.31	176|652|836|960|1278|1297|1301|1305|1513|1514|1520|2006|2192|2335|3371|3383|3655|3672|3676|3685|3690|3691|3694|3696|3791|3909|3910|3911|3915|4052|4318|4319|4593|4811|5054|5154|6382|6385|7042|7177|7450|7837|8785|8974|9510|10319|10893|23385|26577|64386|84570|91522|222663|255631|388743	ACAN|BMP4|CASP3|CD44|COL1A2|COL9A1|COL11A1|COL13A1|CTSK|CTSL|CTSS|ELN|FBLN1|FN1|TNC|ICAM1|ITGA6|ITGA1|ITGA4|ITGAV|ITGB3|ITGB4|ITGB6|ITGB8|KDR|LAMA3|LAMA4|LAMA5|LAMC1|LTBP1|MMP9|MMP10|MUSK|NID1|SERPINE1|PDGFA|SDC1|SDC4|TGFB2|TPSAB1|VWF|PXDN|MATN4|P4HA2|ADAMTS1|LAMC3|MMP24|NCSTN|PCOLCE2|MMP25|COL25A1|COL23A1|SCUBE3|COL24A1|CAPN8	-7	MyList
GO Biological Processes	19	GO:0021537	telencephalon development	19_GO:0032502 developmental process	-8.7	2.4	6.9	30337	276	2355	52	2.2	0.3	238|474|652|836|1000|1021|1600|1767|2044|2131|2316|2737|3280|3624|3736|3737|4677|4760|4781|4852|5629|5830|5992|6092|6387|6434|6506|6716|7101|7832|7852|8482|8893|9215|9638|10579|23028|23657|27023|27086|27185|51199|55636|63974|64211|79648|84678|123016|153241|166614|221692|340260	ALK|ATOH1|BMP4|CASP3|CDH2|CDK6|DAB1|DNAH5|EPHA5|EXT1|FLNA|GLI3|HES1|INHBA|KCNA1|KCNA2|NARS1|NEUROD1|NFIB|NPY|PROX1|PEX5|RFX4|ROBO2|CXCL12|TRA2B|SLC1A2|SRD5A2|NR2E1|BTG2|CXCR4|SEMA7A|EIF2B5|LARGE1|FEZ1|TACC2|KDM1A|SLC7A11|FOXB1|FOXP1|DISC1|NIN|CHD7|NEUROD6|LHX5|MCPH1|KDM2B|TTC8|CEP120|DCLK2|PHACTR1|UNCX	-7	MyList
GO Biological Processes	19	GO:0044089	positive regulation of cellular component biogenesis	19_GO:0048518 positive regulation of biological process	-8.7	2	6.6	30337	515	2355	80	3.4	0.37	40|335|389|575|948|1236|1437|1490|1809|1946|2185|2241|2316|3038|3084|3320|3567|3791|3815|3958|4088|4233|4478|4653|5295|5515|5789|5908|6281|6382|6385|6624|6714|6850|6886|7046|7070|7168|7422|7481|8440|8477|8631|8739|9076|9639|9659|9750|9788|9842|10097|10507|10801|11346|22954|23242|23433|23767|23768|26045|27113|50807|51375|51673|53904|54674|55196|55626|55729|55832|57600|79191|79953|89848|140469|1532…	ASIC2|APOA1|RHOC|ADGRB1|CD36|CCR7|CSF2|CCN2|DPYSL3|EFNA5|PTK2B|FER|FLNA|HAS3|NRG1|HSP90AA1|IL5|KDR|KIT|LGALS3|SMAD3|MET|MSN|MYOC|PIK3R1|PPP2CA|PTPRD|RAP1B|S100A10|SDC1|SDC4|FSCN1|SRC|SYK|TAL1|TGFBR1|THY1|TPM1|VEGFA|WNT11|NCK2|GPR65|SKAP1|HRK|CLDN1|ARHGEF10|PDE4DIP|RIPOR2|MTSS1|PLEKHM1|ACTR2|SEMA4D|SEPTIN9|SYNPO|TRIM32|COBL|RHOQ|FLRT3|FLRT2|LRRTM2|BBC3|ASAP1|SNX7|TPPP3|MYO3A|LRRN3|RESF1|AMBRA1|ATF…	-7	MyList
GO Biological Processes	19	GO:0032649	regulation of type II interferon production	19_GO:0032501 multicellular organismal process	-8.7	3.3	7.4	30337	121	2355	31	1.3	0.23	602|1054|1236|1649|3146|3394|3586|3593|3624|3670|3717|5142|5144|6556|7294|7297|7855|8767|10125|10225|51561|64115|64127|80149|80380|84868|90865|114770|114771|140885|246778	BCL3|CEBPG|CCR7|DDIT3|HMGB1|IRF8|IL10|IL12B|INHBA|ISL1|JAK2|PDE4B|PDE4D|SLC11A1|TXK|TYK2|FZD5|RIPK2|RASGRP1|CD96|IL23A|VSIR|NOD2|ZC3H12A|PDCD1LG2|HAVCR2|IL33|PGLYRP2|PGLYRP3|SIRPA|IL27	-6.9	MyList
GO Biological Processes	19	GO:0071695	anatomical structure maturation	19_GO:0032502 developmental process	-8.7	2.6	7	30337	237	2355	47	2	0.29	473|718|860|1026|1080|1649|1901|2069|2131|2185|2260|2309|2688|2697|3020|3021|3280|3600|3786|3791|4653|4880|5991|6886|6900|7298|7422|7855|9334|9855|9897|10116|10159|10365|10507|11173|23028|23294|23424|27289|29842|50487|54888|64131|79670|81624|123041	RERE|C3|RUNX2|CDKN1A|CFTR|DDIT3|S1PR1|EREG|EXT1|PTK2B|FGFR1|FOXO3|GH1|GJA1|H3-3A|H3-3B|HES1|IL15|KCNQ3|KDR|MYOC|NPPC|RFX3|TAL1|CNTN2|TYMS|VEGFA|FZD5|B4GALT5|FARP2|WASHC5|FEM1B|ATP6AP2|KLF2|SEMA4D|ADAMTS7|KDM1A|ANKS1A|TDRD7|RND1|TFCP2L1|PLA2G3|NSUN2|XYLT1|TUT7|DIAPH3|SLC24A4	-6.9	MyList
GO Biological Processes	19	GO:0002761	regulation of myeloid leukocyte differentiation	19_GO:0002376 immune system process	-8.6	3.2	7.3	30337	128	2355	32	1.4	0.24	677|861|1021|1435|2353|3375|3567|3593|3624|4254|4609|4853|4982|5295|5530|6886|7071|7130|8111|9290|9444|9770|10221|27086|50487|51208|51561|56998|57521|80762|81501|146433	ZFP36L1|RUNX1|CDK6|CSF1|FOS|IAPP|IL5|IL12B|INHBA|KITLG|MYC|NOTCH2|TNFRSF11B|PIK3R1|PPP3CA|TAL1|KLF10|TNFAIP6|GPR68|GPR55|QKI|RASSF2|TRIB1|FOXP1|PLA2G3|CLDN18|IL23A|CTNNBIP1|RPTOR|NDFIP1|DCSTAMP|IL34	-6.9	MyList
GO Biological Processes	19	GO:0046903	secretion	19_GO:0051179 localization	-8.6	2	6.6	30337	544	2355	83	3.5	0.38	32|116|134|136|301|624|1080|1363|1394|1437|1855|1952|2054|2252|2355|2697|3099|3557|3624|3786|3815|3973|4627|4756|4760|4843|5321|5743|5799|5874|5908|6279|6338|6352|6400|6777|6850|6857|6865|7127|7166|7372|7422|7498|8013|8111|8224|8766|9066|9515|9699|9725|10125|10972|11069|22841|26279|27023|50487|50640|51030|54097|54586|54843|55207|55240|55770|56923|57586|64083|80223|85413|85477|90993|127833|130399|…	ACACB|ADCYAP1|ADORA1|ADORA2B|ANXA1|BDKRB2|CFTR|CPE|CRHR1|CSF2|DVL1|CELSR2|STX2|FGF7|FOSL2|GJA1|HK2|IL1RN|INHBA|KCNQ3|KIT|LHCGR|MYH9|NEO1|NEUROD1|NOS2|PLA2G4A|PTGS2|PTPRN2|RAB27B|RAP1B|S100A8|SCNN1B|CCL5|SEL1L|STAT5B|SYK|SYT1|TACR2|TNFAIP2|TPH1|UMPS|VEGFA|XDH|NR4A3|GPR68|SYN3|RAB11A|SYT7|STXBP5L|RIMS2|TMEM63A|RASGRP1|TMED10|RAPGEF4|RAB11FIP2|PLA2G2D|FOXB1|PLA2G3|PNPLA8|TVP23B|FAM3B|EQTN|SYTL2|ARL8…	-6.9	MyList
KEGG Pathway	24	hsa04014	Ras signaling pathway		-8.6	2.5	6.9	30337	238	2355	47	2	0.29	810|1435|1946|2246|2251|2252|2260|2263|2321|2549|3551|3791|3815|4233|4254|4301|4790|4803|4804|5154|5295|5321|5337|5579|5781|5908|5921|5922|5924|5966|7422|8817|8844|10000|10125|10928|22821|23179|26279|26281|50487|55770|55970|56924|57186|83593|283455	CALML3|CSF1|EFNA5|FGF1|FGF6|FGF7|FGFR1|FGFR2|FLT1|GAB1|IKBKB|KDR|KIT|MET|KITLG|AFDN|NFKB1|NGF|NGFR|PDGFA|PIK3R1|PLA2G4A|PLD1|PRKCB|PTPN11|RAP1B|RASA1|RASA2|RASGRF2|REL|VEGFA|FGF18|KSR1|AKT3|RASGRP1|RALBP1|RASA3|RGL1|PLA2G2D|FGF20|PLA2G3|EXOC2|GNG12|PAK6|RALGAPA2|RASSF5|KSR2	-6.9	MyList
GO Biological Processes	19	GO:0061333	renal tubule morphogenesis	19_GO:0032502 developmental process	-8.6	4.1	7.7	30337	72	2355	23	0.98	0.2	652|2138|2246|2668|2737|3280|3911|4070|4609|5087|6943|7481|9241|9788|54806|55083|56998|79191|79192|80000|153572|255743|342184	BMP4|EYA1|FGF1|GDNF|GLI3|HES1|LAMA5|TACSTD2|MYC|PBX1|TCF21|WNT11|NOG|MTSS1|AHI1|KIF26B|CTNNBIP1|IRX3|IRX1|GREB1L|IRX2|NPNT|FMN1	-6.9	MyList
GO Biological Processes	19	GO:0022604	regulation of cell morphogenesis	19_GO:0032502 developmental process	-8.6	2.5	6.9	30337	246	2355	48	2	0.29	301|960|1855|1946|2011|2185|2335|2620|3791|3815|4478|4627|4651|5028|5789|5921|6347|6714|6857|7168|7422|7430|7852|8994|9699|9962|10154|10395|10507|10630|10810|23129|23189|23327|23433|23654|51057|54751|55785|57154|57381|57619|91010|114793|127833|152273|157285|375611	ANXA1|CD44|DVL1|EFNA5|MARK2|PTK2B|FN1|GAS2|KDR|KIT|MSN|MYH9|MYO10|P2RY1|PTPRD|RASA1|CCL2|SRC|SYT1|TPM1|VEGFA|EZR|CXCR4|LIMD1|RIMS2|SLC23A2|PLXNC1|DLC1|SEMA4D|PDPN|WASF3|PLXND1|KANK1|NEDD4L|RHOQ|PLXNB2|WDPCP|FBLIM1|FGD6|SMURF1|RHOJ|SHROOM3|FMNL3|FMNL2|SYT2|FGD5|PRAG1|SLC26A5	-6.9	MyList
GO Biological Processes	19	GO:0006914	autophagy	19_GO:0008152 metabolic process	-8.6	2.3	6.8	30337	327	2355	58	2.5	0.32	987|1213|1513|1611|2011|2308|3146|3162|3320|3394|3624|3691|3920|4534|5287|5830|6279|6714|8767|8878|8887|9779|9842|10043|10254|10312|10533|22954|23092|23274|25851|26235|29919|29982|51375|54463|54472|55207|55626|57132|57154|57533|57674|60673|64127|65082|79720|81624|84937|84938|92421|115201|132671|157753|162427|165324|201475|203228	LRBA|CLTC|CTSK|DAP|MARK2|FOXO1|HMGB1|HMOX1|HSP90AA1|IRF8|INHBA|ITGB4|LAMP2|MTM1|PIK3C2B|PEX5|S100A8|SRC|RIPK2|SQSTM1|TAX1BP1|TBC1D5|PLEKHM1|TOM1|STAM2|TCIRG1|ATG7|TRIM32|ARHGAP26|CLEC16A|TECPR1|FBXL4|RMC1|NRBF2|SNX7|RETREG1|TOLLIP|ARL8B|AMBRA1|CHMP1B|SMURF1|TBC1D14|RNF213|ATG101|NOD2|VPS33A|VPS37B|DIAPH3|ZNRF1|ATG4C|CHMP4C|ATG4A|SPATA18|TMEM74|RETREG3|UBXN2A|RAB12|C9orf72	-6.9	MyList
GO Biological Processes	19	GO:0061919	process utilizing autophagic mechanism	19_GO:0009987 cellular process	-8.6	2.3	6.8	30337	327	2355	58	2.5	0.32	987|1213|1513|1611|2011|2308|3146|3162|3320|3394|3624|3691|3920|4534|5287|5830|6279|6714|8767|8878|8887|9779|9842|10043|10254|10312|10533|22954|23092|23274|25851|26235|29919|29982|51375|54463|54472|55207|55626|57132|57154|57533|57674|60673|64127|65082|79720|81624|84937|84938|92421|115201|132671|157753|162427|165324|201475|203228	LRBA|CLTC|CTSK|DAP|MARK2|FOXO1|HMGB1|HMOX1|HSP90AA1|IRF8|INHBA|ITGB4|LAMP2|MTM1|PIK3C2B|PEX5|S100A8|SRC|RIPK2|SQSTM1|TAX1BP1|TBC1D5|PLEKHM1|TOM1|STAM2|TCIRG1|ATG7|TRIM32|ARHGAP26|CLEC16A|TECPR1|FBXL4|RMC1|NRBF2|SNX7|RETREG1|TOLLIP|ARL8B|AMBRA1|CHMP1B|SMURF1|TBC1D14|RNF213|ATG101|NOD2|VPS33A|VPS37B|DIAPH3|ZNRF1|ATG4C|CHMP4C|ATG4A|SPATA18|TMEM74|RETREG3|UBXN2A|RAB12|C9orf72	-6.9	MyList
GO Biological Processes	19	GO:2000628	regulation of miRNA metabolic process	19_GO:0008152 metabolic process	-8.6	3.7	7.5	30337	90	2355	26	1.1	0.22	652|688|1958|2099|2309|2353|2908|3586|3725|4088|4609|4781|4790|4804|4853|5451|6688|7003|7042|7422|9314|57496|80149|84913|283131|378938	BMP4|KLF5|EGR1|ESR1|FOXO3|FOS|NR3C1|IL10|JUN|SMAD3|MYC|NFIB|NFKB1|NGFR|NOTCH2|POU2F1|SPI1|TEAD1|TGFB2|VEGFA|KLF4|MRTFB|ZC3H12A|ATOH8|NEAT1|MALAT1	-6.9	MyList
GO Biological Processes	19	GO:0002062	chondrocyte differentiation	19_GO:0032502 developmental process	-8.6	3.8	7.5	30337	84	2355	25	1.1	0.21	652|860|861|864|1301|1490|2131|2132|2260|2355|2737|4488|4781|4856|4880|7045|8091|8313|8817|9451|11173|22856|50515|51320|81029	BMP4|RUNX2|RUNX1|RUNX3|COL11A1|CCN2|EXT1|EXT2|FGFR1|FOSL2|GLI3|MSX2|NFIB|CCN3|NPPC|TGFBI|HMGA2|AXIN2|FGF18|EIF2AK3|ADAMTS7|CHSY1|CHST11|MEX3C|WNT5B	-6.8	MyList
GO Biological Processes	19	GO:0003279	cardiac septum development	19_GO:0032502 developmental process	-8.6	3.4	7.4	30337	109	2355	29	1.2	0.23	182|639|652|653|2263|3280|3491|3670|4092|4193|4488|4853|5629|6092|6664|7042|7046|7481|8321|8543|8828|9241|9249|9421|10370|23129|23493|53834|55636	JAG1|PRDM1|BMP4|BMP5|FGFR2|HES1|CCN1|ISL1|SMAD7|MDM2|MSX2|NOTCH2|PROX1|ROBO2|SOX11|TGFB2|TGFBR1|WNT11|FZD1|LMO4|NRP2|NOG|DHRS3|HAND1|CITED2|PLXND1|HEY2|FGFRL1|CHD7	-6.8	MyList
GO Biological Processes	19	GO:0050954	sensory perception of mechanical stimulus	19_GO:0032501 multicellular organismal process	-8.5	2.8	7	30337	186	2355	40	1.7	0.27	40|491|836|1301|1649|2138|2260|3736|3786|3815|5077|5205|6335|6387|6507|6907|7068|7852|8989|9132|9215|9750|10750|25861|26018|53405|53904|53942|54532|55084|55636|56751|64699|65217|81624|89797|125336|140469|349149|375611	ASIC2|ATP2B2|CASP3|COL11A1|DDIT3|EYA1|FGFR1|KCNA1|KCNQ3|KIT|PAX3|ATP8B1|SCN9A|CXCL12|SLC1A3|TBL1X|THRB|CXCR4|TRPA1|KCNQ4|LARGE1|RIPOR2|GRAP|WHRN|LRIG1|CLIC5|MYO3A|CNTN5|USP53|SOBP|CHD7|BARHL1|TMPRSS3|PCDH15|DIAPH3|NAV2|LOXHD1|MYO3B|GJC3|SLC26A5	-6.8	MyList
GO Biological Processes	19	GO:0008543	fibroblast growth factor receptor signaling pathway	19_GO:0050896 response to stimulus	-8.5	4.6	7.8	30337	56	2355	20	0.85	0.19	1490|2131|2246|2251|2252|2260|2263|4804|5781|8817|8826|9241|9365|23767|23768|26281|53834|55614|79801|131405	CCN2|EXT1|FGF1|FGF6|FGF7|FGFR1|FGFR2|NGFR|PTPN11|FGF18|IQGAP1|NOG|KL|FLRT3|FLRT2|FGF20|FGFRL1|KIF16B|SHCBP1|TRIM71	-6.8	MyList
GO Biological Processes	19	GO:2000630	positive regulation of miRNA metabolic process	19_GO:0048518 positive regulation of biological process	-8.5	4.2	7.7	30337	67	2355	22	0.93	0.2	688|1958|2309|2353|2908|3586|3725|4088|4609|4790|4804|4853|5451|6688|7003|7042|9314|57496|80149|84913|283131|378938	KLF5|EGR1|FOXO3|FOS|NR3C1|IL10|JUN|SMAD3|MYC|NFKB1|NGFR|NOTCH2|POU2F1|SPI1|TEAD1|TGFB2|KLF4|MRTFB|ZC3H12A|ATOH8|NEAT1|MALAT1	-6.8	MyList
GO Biological Processes	19	GO:0045621	positive regulation of lymphocyte differentiation	19_GO:0002376 immune system process	-8.5	3.1	7.2	30337	137	2355	33	1.4	0.24	301|861|864|1960|2309|2736|2737|3566|3586|3593|3600|3601|5896|6461|6595|6688|6777|6850|8767|8808|9308|9655|10125|10892|11221|51561|55012|55626|57492|64115|64332|84807|259307	ANXA1|RUNX1|RUNX3|EGR3|FOXO3|GLI2|GLI3|IL4R|IL10|IL12B|IL15|IL15RA|RAG1|SHB|SMARCA2|SPI1|STAT5B|SYK|RIPK2|IL1RL2|CD83|SOCS5|RASGRP1|MALT1|DUSP10|IL23A|PPP2R3C|AMBRA1|ARID1B|VSIR|NFKBIZ|NFKBID|IL4I1	-6.7	MyList
GO Biological Processes	19	GO:0050778	positive regulation of immune response	19_GO:0002376 immune system process	-8.4	1.8	6.4	30337	669	2355	96	4.1	0.41	301|640|718|839|868|940|948|1236|1268|1520|1660|2069|2355|2533|3146|3320|3551|3566|3586|3593|3600|3656|3717|3823|3902|3937|4790|4792|4814|5142|5144|5321|5359|5515|5579|5608|5724|5817|6352|6461|6556|6688|6714|6777|6850|6891|7042|7070|7128|7294|7297|7409|7855|8013|8631|8767|8807|8891|8893|9261|9655|10125|10318|10451|10892|22841|23369|23643|26228|27086|29760|51010|51561|55024|55061|55198|55765|56832…	ANXA1|BLK|C3|CASP6|CBLB|CD28|CD36|CCR7|CNR1|CTSS|DHX9|EREG|FOSL2|FYB1|HMGB1|HSP90AA1|IKBKB|IL4R|IL10|IL12B|IL15|IRAK2|JAK2|KLRC3|LAG3|LCP2|NFKB1|NFKBIA|NINJ1|PDE4B|PDE4D|PLA2G4A|PLSCR1|PPP2CA|PRKCB|MAP2K6|PTAFR|PVR|CCL5|SHB|SLC11A1|SPI1|SRC|STAT5B|SYK|TAP2|TGFB2|THY1|TNFAIP3|TXK|TYK2|VAV1|FZD5|NR4A3|SKAP1|RIPK2|IL18RAP|EIF2B3|EIF2B5|MAPKAPK2|SOCS5|RASGRP1|TNIP1|VAV3|MALT1|RAB11FIP2|PUM2|LY96|STAP…	-6.7	MyList
GO Biological Processes	19	GO:0033365	protein localization to organelle	19_GO:0051179 localization	-8.4	1.8	6.4	30337	764	2355	106	4.5	0.43	378|580|602|701|868|983|1026|1058|1363|1649|1653|1660|1855|1871|2099|2737|3099|3309|3320|3638|3786|3839|3842|3920|3973|4193|4792|5192|5295|5530|5830|5903|5913|6272|6730|6747|6850|7128|7295|8239|8766|8878|8887|9135|9201|9500|9695|9697|9709|9765|9804|10254|10312|10531|10972|10982|11133|23090|23345|23355|23420|23515|23639|23677|25930|27185|50807|51141|51208|54472|54492|54908|54984|55198|55207|55764|…	ARF4|BARD1|BCL3|BUB1B|CBLB|CDK1|CDKN1A|CENPA|CPE|DDIT3|DDX1|DHX9|DVL1|E2F3|ESR1|GLI3|HK2|HSPA5|HSP90AA1|INSIG1|KCNQ3|KPNA3|TNPO1|LAMP2|LHCGR|MDM2|NFKBIA|PEX10|PIK3R1|PPP3CA|PEX5|RANBP2|RAPSN|SORT1|SRP68|SSR3|SYK|TNFAIP3|TXN|USP9X|RAB11A|SQSTM1|TAX1BP1|RABEP1|DCLK1|MAGED1|EDEM1|TRAM2|HERPUD1|ZFYVE16|TOMM20|STAM2|TCIRG1|PITRM1|TMED10|MAPRE2|KPTN|ZNF423|SYNE1|VPS8|NOMO1|MORC3|DNAAF11|SH3BP4|PTPN23|D…	-6.7	MyList
GO Biological Processes	19	GO:0048660	regulation of smooth muscle cell proliferation	19_GO:0050789 regulation of biological process	-8.4	2.8	7	30337	173	2355	38	1.6	0.26	652|1026|1786|1839|1901|2006|2069|2263|2697|3162|3486|3488|3570|3586|3593|3690|3717|3725|4193|4318|4880|5295|5724|5743|6352|6714|6772|7128|7168|8013|8840|9314|9510|10221|10891|27086|56998|65009	BMP4|CDKN1A|DNMT1|HBEGF|S1PR1|ELN|EREG|FGFR2|GJA1|HMOX1|IGFBP3|IGFBP5|IL6R|IL10|IL12B|ITGB3|JAK2|JUN|MDM2|MMP9|NPPC|PIK3R1|PTAFR|PTGS2|CCL5|SRC|STAT1|TNFAIP3|TPM1|NR4A3|CCN4|KLF4|ADAMTS1|TRIB1|PPARGC1A|FOXP1|CTNNBIP1|NDRG4	-6.7	MyList
GO Biological Processes	19	GO:0060541	respiratory system development	19_GO:0032502 developmental process	-8.4	2.6	6.9	30337	218	2355	44	1.9	0.28	445|652|1392|1490|1907|2131|2246|2252|2260|2263|2355|2736|2737|3280|3371|3488|3694|3791|3911|4781|5154|5629|6493|6664|6670|6943|7068|7422|7481|8817|9241|9394|9620|10365|10409|10413|10630|23657|51057|51208|53834|54206|55636|147372	ASS1|BMP4|CRH|CCN2|EDN2|EXT1|FGF1|FGF7|FGFR1|FGFR2|FOSL2|GLI2|GLI3|HES1|TNC|IGFBP5|ITGB6|KDR|LAMA5|NFIB|PDGFA|PROX1|SIM2|SOX11|SP3|TCF21|THRB|VEGFA|WNT11|FGF18|NOG|HS6ST1|CELSR1|KLF2|BASP1|YAP1|PDPN|SLC7A11|WDPCP|CLDN18|FGFRL1|ERRFI1|CHD7|CCBE1	-6.7	MyList
GO Biological Processes	19	GO:0032870	cellular response to hormone stimulus	19_GO:0050896 response to stimulus	-8.4	2	6.5	30337	514	2355	79	3.4	0.37	114|150|301|445|677|1392|1394|1395|1514|1520|1545|1946|2099|2100|2103|2241|2308|2309|2353|2494|2549|2641|2688|2887|2888|2908|3371|3624|3638|3667|3670|3690|3717|3973|4193|4306|4780|4790|4824|5292|5295|5732|5781|6092|6338|6446|6714|6772|6777|7068|7101|7297|8013|8313|8471|8611|8660|8805|8837|9734|10424|10474|23038|23175|23433|23543|51141|51208|54206|55198|56603|57492|57727|79039|84275|84830|266743|2…	ADCY8|ADRA2A|ANXA1|ASS1|ZFP36L1|CRH|CRHR1|CRHR2|CTSL|CTSS|CYP1B1|EFNA5|ESR1|ESR2|ESRRB|FER|FOXO1|FOXO3|FOS|NR5A2|GAB1|GCG|GH1|GRB10|GRB14|NR3C1|TNC|INHBA|INSIG1|IRS1|ISL1|ITGB3|JAK2|LHCGR|MDM2|NR3C2|NFE2L2|NFKB1|NKX3-1|PIM1|PIK3R1|PTGER2|PTPN11|ROBO2|SCNN1B|SGK1|SRC|STAT1|STAT5B|THRB|NR2E1|TYK2|NR4A3|AXIN2|IRS4|PLPP1|IRS2|TRIM24|CFLAR|HDAC9|PGRMC2|TADA3|WDTC1|LPIN1|RHOQ|RBFOX2|INSIG2|CLDN18|ERRFI…	-6.7	MyList
GO Biological Processes	19	GO:0072078	nephron tubule morphogenesis	19_GO:0032502 developmental process	-8.4	4.2	7.6	30337	68	2355	22	0.93	0.2	652|2138|2246|2668|2737|3280|3911|4070|4609|5087|6943|7481|9241|54806|55083|56998|79191|79192|80000|153572|255743|342184	BMP4|EYA1|FGF1|GDNF|GLI3|HES1|LAMA5|TACSTD2|MYC|PBX1|TCF21|WNT11|NOG|AHI1|KIF26B|CTNNBIP1|IRX3|IRX1|GREB1L|IRX2|NPNT|FMN1	-6.7	MyList
GO Biological Processes	19	GO:0010721	negative regulation of cell development	19_GO:0032502 developmental process	-8.4	2.4	6.7	30337	274	2355	51	2.2	0.3	301|474|652|861|864|1021|1029|1030|1600|1620|1840|2737|3146|3280|3375|3552|3566|3624|3902|3949|4092|4609|4880|4982|5295|5530|5629|5764|6461|6664|7070|7101|7130|7422|7832|8111|9241|9290|9655|9693|10221|10505|11221|51208|55198|57609|80149|84504|114770|114771|359845	ANXA1|ATOH1|BMP4|RUNX1|RUNX3|CDK6|CDKN2A|CDKN2B|DAB1|BRINP1|DTX1|GLI3|HMGB1|HES1|IAPP|IL1A|IL4R|INHBA|LAG3|LDLR|SMAD7|MYC|NPPC|TNFRSF11B|PIK3R1|PPP3CA|PROX1|PTN|SHB|SOX11|THY1|NR2E1|TNFAIP6|VEGFA|BTG2|GPR68|NOG|GPR55|SOCS5|RAPGEF2|TRIB1|SEMA4F|DUSP10|CLDN18|APPL2|DIP2B|ZC3H12A|NKX6-2|PGLYRP2|PGLYRP3|RFLNB	-6.6	MyList
Reactome Gene Sets	6	R-HSA-9006925	Intracellular signaling by second messengers		-8.3	2.3	6.7	30337	315	2355	56	2.4	0.31	107|114|817|940|1026|1457|1839|1958|2069|2099|2100|2122|2246|2251|2252|2260|2263|2308|2309|2549|3084|3667|3725|3815|4193|4233|4254|5154|5295|5515|5519|5575|5687|5695|5708|5781|6446|6714|7101|7409|7979|8660|8817|9365|10000|10645|23028|26281|26960|29851|57521|79109|80012|90865|145957|192669	ADCY1|ADCY8|CAMK2D|CD28|CDKN1A|CSNK2A1|HBEGF|EGR1|EREG|ESR1|ESR2|MECOM|FGF1|FGF6|FGF7|FGFR1|FGFR2|FOXO1|FOXO3|GAB1|NRG1|IRS1|JUN|KIT|MDM2|MET|KITLG|PDGFA|PIK3R1|PPP2CA|PPP2R1B|PRKAR1B|PSMA6|PSMB7|PSMD2|PTPN11|SGK1|SRC|NR2E1|VAV1|SEM1|IRS2|FGF18|KL|AKT3|CAMKK2|KDM1A|FGF20|NBEA|ICOS|RPTOR|MAPKAP1|PHC3|IL33|NRG4|AGO3	-6.6	MyList
GO Biological Processes	19	GO:0009314	response to radiation	19_GO:0050896 response to stimulus	-8.3	2.1	6.6	30337	426	2355	69	2.9	0.35	40|339|580|602|641|836|840|894|1026|1407|1647|1958|2074|2131|2138|2140|2177|2353|2515|2776|3269|3364|3552|3593|3694|3747|3815|3981|4193|4297|4318|4609|5295|5896|5957|5995|6506|6507|7222|7295|8491|8787|9187|9215|9241|10413|10714|22954|23028|23345|23657|25896|27023|27113|63979|64839|65009|84236|85461|90381|93589|120227|123041|150094|163859|261734|285331|338811|594857	ASIC2|APOBEC1|BARD1|BCL3|BLM|CASP3|CASP7|CCND2|CDKN1A|CRY1|GADD45A|EGR1|ERCC6|EXT1|EYA1|EYA3|FANCD2|FOS|ADAM2|GNAQ|HRH1|HUS1|IL1A|IL12B|ITGB6|KCNC2|KIT|LIG4|MDM2|KMT2A|MMP9|MYC|PIK3R1|RAG1|RCVRN|RGR|SLC1A2|SLC1A3|TRPC3|TXN|MAP4K3|RGS9|SLC24A1|LARGE1|NOG|YAP1|POLD3|TRIM32|KDM1A|SYNE1|SLC7A11|INTS7|FOXB1|BBC3|FIGNL1|FBXL17|NDRG4|RHBDD1|TANC1|TICRR|CACNA2D4|CYP2R1|SLC24A4|SIK1|SDE2|NPHP4|CCDC66|TAFA…	-6.6	MyList
GO Biological Processes	19	GO:0010001	glial cell differentiation	19_GO:0032502 developmental process	-8.3	2.6	6.8	30337	219	2355	44	1.9	0.28	135|176|1000|1021|1272|1600|1840|1959|2737|2908|3280|3691|4653|4774|4781|5781|5803|6279|6664|6886|7101|7431|8521|8613|8891|8893|9215|9334|9444|9639|9839|10215|10319|10397|10810|10893|11221|23385|56288|57211|79628|79809|84504|253782	ADORA2A|ACAN|CDH2|CDK6|CNTN1|DAB1|DTX1|EGR2|GLI3|NR3C1|HES1|ITGB4|MYOC|NFIA|NFIB|PTPN11|PTPRZ1|S100A8|SOX11|TAL1|NR2E1|VIM|GCM1|PLPP3|EIF2B3|EIF2B5|LARGE1|B4GALT5|QKI|ARHGEF10|ZEB2|OLIG2|LAMC3|NDRG1|WASF3|MMP24|DUSP10|NCSTN|PARD3|ADGRG6|SH3TC2|TTC21B|NKX6-2|CERS6	-6.6	MyList
GO Biological Processes	19	GO:0051216	cartilage development	19_GO:0032502 developmental process	-8.3	2.8	7	30337	174	2355	38	1.6	0.26	652|653|860|861|864|960|1301|1490|2131|2132|2251|2260|2355|2737|3491|3696|4256|4488|4774|4781|4856|4880|7045|7298|8091|8313|8817|9241|9421|9451|11173|22856|25884|50515|51320|54206|81029|340260	BMP4|BMP5|RUNX2|RUNX1|RUNX3|CD44|COL11A1|CCN2|EXT1|EXT2|FGF6|FGFR1|FOSL2|GLI3|CCN1|ITGB8|MGP|MSX2|NFIA|NFIB|CCN3|NPPC|TGFBI|TYMS|HMGA2|AXIN2|FGF18|NOG|HAND1|EIF2AK3|ADAMTS7|CHSY1|CHRDL2|CHST11|MEX3C|ERRFI1|WNT5B|UNCX	-6.6	MyList
GO Biological Processes	19	GO:0003151	outflow tract morphogenesis	19_GO:0032502 developmental process	-8.3	3.9	7.4	30337	80	2355	24	1	0.21	182|652|1855|2006|2138|2263|2296|3280|3670|4488|6092|6664|7042|7422|7481|8321|8828|9241|9249|10370|23129|23493|64321|144165	JAG1|BMP4|DVL1|ELN|EYA1|FGFR2|FOXC1|HES1|ISL1|MSX2|ROBO2|SOX11|TGFB2|VEGFA|WNT11|FZD1|NRP2|NOG|DHRS3|CITED2|PLXND1|HEY2|SOX17|PRICKLE1	-6.6	MyList
GO Biological Processes	19	GO:0071805	potassium ion transmembrane transport	19_GO:0051179 localization	-8.3	2.9	7	30337	167	2355	37	1.6	0.26	481|3736|3737|3747|3748|3752|3754|3755|3768|3772|3775|3786|6507|6549|7881|9033|9132|9187|9215|9312|10723|23704|26251|27012|27133|30818|30820|51305|55002|57419|80333|84679|93107|123041|157855|170850|283652	ATP1B1|KCNA1|KCNA2|KCNC2|KCNC3|KCND3|KCNF1|KCNG1|KCNJ12|KCNJ15|KCNK1|KCNQ3|SLC1A3|SLC9A2|KCNAB1|PKD2L1|KCNQ4|SLC24A1|LARGE1|KCNB2|SLC12A7|KCNE4|KCNG2|KCNV1|KCNH5|KCNIP3|KCNIP1|KCNK9|TMCO3|SLC24A3|KCNIP4|SLC9A7|KCNG4|SLC24A4|KCNU1|KCNG3|SLC24A5	-6.6	MyList
GO Biological Processes	19	GO:0022602	ovulation cycle process	19_GO:0048511 rhythmic process	-8.3	4.9	7.8	30337	47	2355	18	0.76	0.18	836|2069|2099|2309|2620|3624|3814|3973|4880|5608|6092|6714|6777|7042|7130|9510|49855|344758	CASP3|EREG|ESR1|FOXO3|GAS2|INHBA|KISS1|LHCGR|NPPC|MAP2K6|ROBO2|SRC|STAT5B|TGFB2|TNFAIP6|ADAMTS1|SCAPER|GPR149	-6.6	MyList
GO Biological Processes	19	GO:0007498	mesoderm development	19_GO:0032502 developmental process	-8.3	3.1	7.1	30337	132	2355	32	1.4	0.24	652|677|2131|2132|2138|2139|2260|2263|2296|3624|3690|3691|3717|4088|5515|6886|7422|7481|8091|9095|9241|9314|9421|10320|10370|10413|23184|23420|23648|56983|79191|84667	BMP4|ZFP36L1|EXT1|EXT2|EYA1|EYA2|FGFR1|FGFR2|FOXC1|INHBA|ITGB3|ITGB4|JAK2|SMAD3|PPP2CA|TAL1|VEGFA|WNT11|HMGA2|TBX19|NOG|KLF4|HAND1|IKZF1|CITED2|YAP1|MESD|NOMO1|SSBP3|POGLUT1|IRX3|HES7	-6.6	MyList
GO Biological Processes	19	GO:0002573	myeloid leukocyte differentiation	19_GO:0032502 developmental process	-8.3	2.9	7	30337	153	2355	35	1.5	0.25	652|861|1236|1435|1437|2353|2355|2908|3375|3600|3694|3696|3815|4254|4318|4627|4853|5295|5971|6670|6688|6714|6886|7422|8111|8840|9215|9444|9855|10312|10370|27086|81501|81624|90865	BMP4|RUNX1|CCR7|CSF1|CSF2|FOS|FOSL2|NR3C1|IAPP|IL15|ITGB6|ITGB8|KIT|KITLG|MMP9|MYH9|NOTCH2|PIK3R1|RELB|SP3|SPI1|SRC|TAL1|VEGFA|GPR68|CCN4|LARGE1|QKI|FARP2|TCIRG1|CITED2|FOXP1|DCSTAMP|DIAPH3|IL33	-6.6	MyList
GO Biological Processes	19	GO:0050679	positive regulation of epithelial cell proliferation	19_GO:0048518 positive regulation of biological process	-8.3	2.6	6.8	30337	220	2355	44	1.9	0.28	652|653|860|1960|2138|2246|2252|2260|2263|3146|3162|3357|3586|3676|3690|3791|3915|4609|4853|5607|5629|5764|6352|6387|6431|6489|6664|7046|7128|7422|8013|8324|8660|8828|8837|9076|9241|10000|10413|57521|64127|130120|137814|283131	BMP4|BMP5|RUNX2|EGR3|EYA1|FGF1|FGF7|FGFR1|FGFR2|HMGB1|HMOX1|HTR2B|IL10|ITGA4|ITGB3|KDR|LAMC1|MYC|NOTCH2|MAP2K5|PROX1|PTN|CCL5|CXCL12|SRSF6|ST8SIA1|SOX11|TGFBR1|TNFAIP3|VEGFA|NR4A3|FZD7|IRS2|NRP2|CFLAR|CLDN1|NOG|AKT3|YAP1|RPTOR|NOD2|REG3G|NKX2-6|NEAT1	-6.6	MyList
GO Biological Processes	19	GO:0141091	transforming growth factor beta receptor superfamily signaling pathway	19_GO:0050896 response to stimulus	-8.3	2.8	6.9	30337	175	2355	38	1.6	0.26	652|653|860|1278|1601|1747|1958|2131|2353|2530|2651|3280|3624|3694|3696|3725|4088|4092|4488|4774|4853|6714|7042|7046|7791|8239|9241|10370|11197|50515|55198|56940|57154|130399|168667|255743|285704|644815	BMP4|BMP5|RUNX2|COL1A2|DAB2|DLX3|EGR1|EXT1|FOS|FUT8|GCNT2|HES1|INHBA|ITGB6|ITGB8|JUN|SMAD3|SMAD7|MSX2|NFIA|NOTCH2|SRC|TGFB2|TGFBR1|ZYX|USP9X|NOG|CITED2|WIF1|CHST11|APPL2|DUSP22|SMURF1|ACVR1C|BMPER|NPNT|RGMB|FAM83G	-6.6	MyList
GO Biological Processes	19	GO:0008585	female gonad development	19_GO:0022414 reproductive process	-8.2	3.6	7.3	30337	93	2355	26	1.1	0.22	836|2069|2099|2296|2309|2620|3624|3791|3815|3973|4254|4880|6092|6714|6777|6874|7130|7422|8893|9510|49855|57122|63951|64478|84159|344758	CASP3|EREG|ESR1|FOXC1|FOXO3|GAS2|INHBA|KDR|KIT|LHCGR|KITLG|NPPC|ROBO2|SRC|STAT5B|TAF4|TNFAIP6|VEGFA|EIF2B5|ADAMTS1|SCAPER|NUP107|DMRTA1|CSMD1|ARID5B|GPR149	-6.6	MyList
KEGG Pathway	24	hsa04630	JAK-STAT signaling pathway		-8.2	2.8	6.9	30337	168	2355	37	1.6	0.26	894|1026|1437|2688|3455|3563|3566|3567|3568|3570|3586|3588|3593|3597|3600|3601|3717|4609|5154|5292|5295|5781|6772|6775|6777|7066|7297|9180|9306|9655|10000|10254|51561|56832|64109|246778|386653	CCND2|CDKN1A|CSF2|GH1|IFNAR2|IL3RA|IL4R|IL5|IL5RA|IL6R|IL10|IL10RB|IL12B|IL13RA1|IL15|IL15RA|JAK2|MYC|PDGFA|PIM1|PIK3R1|PTPN11|STAT1|STAT4|STAT5B|THPO|TYK2|OSMR|SOCS6|SOCS5|AKT3|STAM2|IL23A|IFNK|CRLF2|IL27|IL31	-6.5	MyList
GO Biological Processes	19	GO:1903522	regulation of blood circulation	19_GO:0032501 multicellular organismal process	-8.2	2.4	6.7	30337	260	2355	49	2.1	0.29	40|134|150|153|481|489|491|624|775|817|845|1129|1674|1839|1907|2697|3269|3320|3670|3676|3752|3768|4092|4193|4205|4842|4878|5142|5144|5743|6336|6505|6508|6714|6717|7042|7068|7168|9732|10659|23171|23493|23704|26251|29119|51086|64091|80149|153396	ASIC2|ADORA1|ADRA2A|ADRB1|ATP1B1|ATP2A3|ATP2B2|BDKRB2|CACNA1C|CAMK2D|CASQ2|CHRM2|DES|HBEGF|EDN2|GJA1|HRH1|HSP90AA1|ISL1|ITGA4|KCND3|KCNJ12|SMAD7|MDM2|MEF2A|NOS1|NPPA|PDE4B|PDE4D|PTGS2|SCN10A|SLC1A1|SLC4A3|SRC|SRI|TGFB2|THRB|TPM1|DOCK4|CELF2|GPD1L|HEY2|KCNE4|KCNG2|CTNNA3|TNNI3K|POPDC2|ZC3H12A|TMEM161B	-6.5	MyList
GO Biological Processes	19	GO:0034765	regulation of monoatomic ion transmembrane transport	19_GO:0051179 localization	-8.2	2.2	6.6	30337	351	2355	60	2.5	0.32	40|150|288|481|775|810|817|845|1080|1318|1394|1520|2040|2185|2316|3690|3747|3755|3768|3772|3973|4318|4842|4878|4923|5142|5144|5530|5664|6000|6336|6347|6373|6717|6769|7070|7222|7225|7402|7881|8787|9472|10312|23171|23327|23704|30818|30820|55636|56704|57158|57620|57628|59285|79026|80333|84502|375611|387129|644139	ASIC2|ADRA2A|ANK3|ATP1B1|CACNA1C|CALML3|CAMK2D|CASQ2|CFTR|SLC31A2|CRHR1|CTSS|STOM|PTK2B|FLNA|ITGB3|KCNC2|KCNG1|KCNJ12|KCNJ15|LHCGR|MMP9|NOS1|NPPA|NTSR1|PDE4B|PDE4D|PPP3CA|PSEN2|RGS7|SCN10A|CCL2|CXCL11|SRI|STAC|THY1|TRPC3|TRPC6|UTRN|KCNAB1|RGS9|AKAP6|TCIRG1|GPD1L|NEDD4L|KCNE4|KCNIP3|KCNIP1|CHD7|JPH1|JPH2|STIM2|DPP10|CACNG6|AHNAK|KCNIP4|JPH4|SLC26A5|NPSR1|PIRT	-6.5	MyList
GO Biological Processes	19	GO:0048738	cardiac muscle tissue development	19_GO:0032502 developmental process	-8.2	2.7	6.8	30337	198	2355	41	1.7	0.27	652|653|983|1301|1901|2260|2263|2274|2296|2697|3084|3670|4092|4205|4488|4853|4878|4892|5629|7042|7046|7168|7422|8932|9215|9241|9421|23345|23493|55636|65009|79191|79810|80206|84700|85366|115701|137814|137868|144165|150094	BMP4|BMP5|CDK1|COL11A1|S1PR1|FGFR1|FGFR2|FHL2|FOXC1|GJA1|NRG1|ISL1|SMAD7|MEF2A|MSX2|NOTCH2|NPPA|NRAP|PROX1|TGFB2|TGFBR1|TPM1|VEGFA|MBD2|LARGE1|NOG|HAND1|SYNE1|HEY2|CHD7|NDRG4|IRX3|PTCD2|FHOD3|MYO18B|MYLK2|ALPK2|NKX2-6|SGCZ|PRICKLE1|SIK1	-6.5	MyList
GO Biological Processes	19	GO:0030111	regulation of Wnt signaling pathway	19_GO:0050896 response to stimulus	-8.2	2.2	6.6	30337	343	2355	59	2.5	0.32	527|1000|1457|1601|1649|1958|2263|2308|2309|2737|2776|2887|3670|4088|4163|4188|4790|5494|5495|5800|6714|6907|7090|7128|7481|8313|8321|8324|8418|8613|8724|8840|8932|8945|8994|9241|9686|9839|10159|10413|11197|22881|23189|27185|29969|51704|55681|56998|57674|59343|64321|79809|81029|115701|144165|261734|284654|343637|388336	ATP6V0C|CDH2|CSNK2A1|DAB2|DDIT3|EGR1|FGFR2|FOXO1|FOXO3|GLI3|GNAQ|GRB10|ISL1|SMAD3|MCC|MDFI|NFKB1|PPM1A|PPM1B|PTPRO|SRC|TBL1X|TLE3|TNFAIP3|WNT11|AXIN2|FZD1|FZD7|CMAHP|PLPP3|SNX3|CCN4|MBD2|BTRC|LIMD1|NOG|VGLL4|ZEB2|ATP6AP2|YAP1|WIF1|ANKRD6|KANK1|DISC1|MDFIC|GPRC5B|SCYL2|CTNNBIP1|RNF213|SENP2|SOX17|TTC21B|WNT5B|ALPK2|PRICKLE1|NPHP4|RSPO1|RSPO4|SHISA6	-6.5	MyList
GO Biological Processes	19	GO:0001541	ovarian follicle development	19_GO:0022414 reproductive process	-8.2	4.6	7.6	30337	53	2355	19	0.81	0.18	2069|2099|2296|2309|2620|3624|3791|3815|3973|4254|4880|6714|6874|7130|7422|8893|49855|63951|344758	EREG|ESR1|FOXC1|FOXO3|GAS2|INHBA|KDR|KIT|LHCGR|KITLG|NPPC|SRC|TAF4|TNFAIP6|VEGFA|EIF2B5|SCAPER|DMRTA1|GPR149	-6.5	MyList
KEGG Pathway	24	hsa04360	Axon guidance		-8.1	2.7	6.8	30337	184	2355	39	1.7	0.26	817|1946|2042|2044|3897|3983|4233|4756|5295|5530|5781|5921|6092|6387|6714|7222|7225|7852|8440|8482|9901|10154|10505|10507|10509|23654|27289|54910|55740|56288|56924|57522|57556|57689|81029|84448|84552|91653|285220	CAMK2D|EFNA5|EPHA3|EPHA5|L1CAM|ABLIM1|MET|NEO1|PIK3R1|PPP3CA|PTPN11|RASA1|ROBO2|CXCL12|SRC|TRPC3|TRPC6|CXCR4|NCK2|SEMA7A|SRGAP3|PLXNC1|SEMA4F|SEMA4D|SEMA4B|PLXNB2|RND1|SEMA4C|ENAH|PARD3|PAK6|SRGAP1|SEMA6A|LRRC4C|WNT5B|ABLIM2|PARD6G|BOC|EPHA6	-6.5	MyList
GO Biological Processes	19	GO:0008016	regulation of heart contraction	19_GO:0032501 multicellular organismal process	-8.1	2.6	6.8	30337	207	2355	42	1.8	0.27	134|153|481|489|491|775|817|845|1129|1674|1839|1907|2697|3320|3670|3752|3768|4092|4193|4205|4842|4878|5142|5144|6336|6505|6508|6714|6717|7042|7068|7168|10659|23171|23493|23704|26251|29119|51086|64091|80149|153396	ADORA1|ADRB1|ATP1B1|ATP2A3|ATP2B2|CACNA1C|CAMK2D|CASQ2|CHRM2|DES|HBEGF|EDN2|GJA1|HSP90AA1|ISL1|KCND3|KCNJ12|SMAD7|MDM2|MEF2A|NOS1|NPPA|PDE4B|PDE4D|SCN10A|SLC1A1|SLC4A3|SRC|SRI|TGFB2|THRB|TPM1|CELF2|GPD1L|HEY2|KCNE4|KCNG2|CTNNA3|TNNI3K|POPDC2|ZC3H12A|TMEM161B	-6.4	MyList
GO Biological Processes	19	GO:0046631	alpha-beta T cell activation	19_GO:0002376 immune system process	-8.1	3.4	7.1	30337	107	2355	28	1.2	0.22	301|602|868|940|944|1514|2000|2355|2737|3146|3566|3570|3593|3600|4297|5971|6693|6775|6850|8767|9308|10312|26279|27086|57546|64332|80762|91543	ANXA1|BCL3|CBLB|CD28|TNFSF8|CTSL|ELF4|FOSL2|GLI3|HMGB1|IL4R|IL6R|IL12B|IL15|KMT2A|RELB|SPN|STAT4|SYK|RIPK2|CD83|TCIRG1|PLA2G2D|FOXP1|PDP2|NFKBIZ|NDFIP1|RSAD2	-6.4	MyList
GO Biological Processes	19	GO:0072088	nephron epithelium morphogenesis	19_GO:0032502 developmental process	-8.1	4	7.4	30337	70	2355	22	0.93	0.2	652|2138|2246|2668|2737|3280|3911|4070|4609|5087|6943|7481|9241|54806|55083|56998|79191|79192|80000|153572|255743|342184	BMP4|EYA1|FGF1|GDNF|GLI3|HES1|LAMA5|TACSTD2|MYC|PBX1|TCF21|WNT11|NOG|AHI1|KIF26B|CTNNBIP1|IRX3|IRX1|GREB1L|IRX2|NPNT|FMN1	-6.4	MyList
GO Biological Processes	19	GO:0050767	regulation of neurogenesis	19_GO:0032502 developmental process	-8.1	2.1	6.5	30337	380	2355	63	2.7	0.33	176|474|1030|1600|1620|1826|1946|1959|2335|2737|2803|3280|3815|3897|3949|3981|4673|5530|5629|5764|5789|5803|6092|6281|6387|6664|7070|7101|7422|7832|7852|8482|9241|9444|9693|10154|10215|10413|10505|10507|11221|22906|22954|23028|23129|23493|23566|23654|26230|27020|27185|51199|55198|55636|57154|57609|57698|79365|84504|84667|90865|146433|391723	ACAN|ATOH1|CDKN2B|DAB1|BRINP1|DSCAM|EFNA5|EGR2|FN1|GLI3|GOLGA4|HES1|KIT|L1CAM|LDLR|LIG4|NAP1L1|PPP3CA|PROX1|PTN|PTPRD|PTPRZ1|ROBO2|S100A10|CXCL12|SOX11|THY1|NR2E1|VEGFA|BTG2|CXCR4|SEMA7A|NOG|QKI|RAPGEF2|PLXNC1|OLIG2|YAP1|SEMA4F|SEMA4D|DUSP10|TRAK1|TRIM32|KDM1A|PLXND1|HEY2|LPAR3|PLXNB2|TIAM2|NPTN|DISC1|NIN|APPL2|CHD7|SMURF1|DIP2B|SHTN1|BHLHE41|NKX6-2|HES7|IL33|IL34|HELT	-6.4	MyList
Reactome Gene Sets	6	R-HSA-500792	GPCR ligand binding		-8.1	2	6.4	30337	468	2355	73	3.1	0.36	116|134|135|136|150|153|301|624|718|1129|1132|1236|1238|1268|1269|1392|1394|1395|1901|1907|2151|2587|2641|2834|3269|3357|3375|3814|3973|4158|4543|4852|4923|5028|5367|5368|5724|5732|5995|6346|6347|6352|6373|6374|6387|6865|7201|7478|7481|7852|7855|8111|8321|8324|8477|8620|9290|10803|10887|23566|27199|50865|55970|56477|56923|58191|59340|60675|80834|128674|338442|387129|594857	ADCYAP1|ADORA1|ADORA2A|ADORA2B|ADRA2A|ADRB1|ANXA1|BDKRB2|C3|CHRM2|CHRM4|CCR7|ACKR2|CNR1|CNR2|CRH|CRHR1|CRHR2|S1PR1|EDN2|F2RL2|GALR1|GCG|PRLHR|HRH1|HTR2B|IAPP|KISS1|LHCGR|MC2R|MTNR1A|NPY|NTSR1|P2RY1|PMCH|PNOC|PTAFR|PTGER2|RGR|CCL1|CCL2|CCL5|CXCL11|CXCL5|CXCL12|TACR2|TRHR|WNT8A|WNT11|CXCR4|FZD5|GPR68|FZD1|FZD7|GPR65|NPFF|GPR55|CCR9|PROKR1|LPAR3|OXGR1|HEBP1|GNG12|CCL28|NMUR2|CXCL16|HRH4|PROK2|TAS1R2…	-6.4	MyList
GO Biological Processes	19	GO:0002699	positive regulation of immune effector process	19_GO:0002376 immune system process	-8.1	2.4	6.6	30337	263	2355	49	2.1	0.29	136|301|718|940|948|1653|2241|3566|3567|3586|3593|3815|3823|3902|4189|4843|5724|5817|6461|6688|6777|6850|6891|7409|7855|8013|8482|8767|8807|9261|9655|10125|10892|11314|26228|50487|51010|51237|51561|51704|55198|55765|64127|64332|84807|90865|91543|118460|388325	ADORA2B|ANXA1|C3|CD28|CD36|DDX1|FER|IL4R|IL5|IL10|IL12B|KIT|KLRC3|LAG3|DNAJB9|NOS2|PTAFR|PVR|SHB|SPI1|STAT5B|SYK|TAP2|VAV1|FZD5|NR4A3|SEMA7A|RIPK2|IL18RAP|MAPKAPK2|SOCS5|RASGRP1|MALT1|CD300A|STAP1|PLA2G3|EXOSC3|MZB1|IL23A|GPRC5B|APPL2|INAVA|NOD2|NFKBIZ|NFKBID|IL33|RSAD2|EXOSC6|SCIMP	-6.4	MyList
GO Biological Processes	19	GO:0090087	regulation of peptide transport	19_GO:0051179 localization	-8	2.6	6.7	30337	201	2355	41	1.7	0.27	114|116|134|150|240|640|1080|1268|1392|1946|2044|2151|2182|2308|2641|2781|3667|3670|3717|3814|4760|4826|4843|4856|5530|5579|5781|5991|6279|6352|6717|8111|8660|9066|10312|11069|55636|56943|65220|91608|130399	ADCY8|ADCYAP1|ADORA1|ADRA2A|ALOX5|BLK|CFTR|CNR1|CRH|EFNA5|EPHA5|F2RL2|ACSL4|FOXO1|GCG|GNAZ|IRS1|ISL1|JAK2|KISS1|NEUROD1|NNAT|NOS2|CCN3|PPP3CA|PRKCB|PTPN11|RFX3|S100A8|CCL5|SRI|GPR68|IRS2|SYT7|TCIRG1|RAPGEF4|CHD7|ENY2|NADK|RASL10B|ACVR1C	-6.3	MyList
GO Biological Processes	19	GO:0002791	regulation of peptide secretion	19_GO:0051179 localization	-8	2.6	6.7	30337	201	2355	41	1.7	0.27	114|116|134|150|240|640|1080|1268|1392|1946|2044|2151|2182|2308|2641|2781|3667|3670|3717|3814|4760|4826|4843|4856|5530|5579|5781|5991|6279|6352|6717|8111|8660|9066|10312|11069|55636|56943|65220|91608|130399	ADCY8|ADCYAP1|ADORA1|ADRA2A|ALOX5|BLK|CFTR|CNR1|CRH|EFNA5|EPHA5|F2RL2|ACSL4|FOXO1|GCG|GNAZ|IRS1|ISL1|JAK2|KISS1|NEUROD1|NNAT|NOS2|CCN3|PPP3CA|PRKCB|PTPN11|RFX3|S100A8|CCL5|SRI|GPR68|IRS2|SYT7|TCIRG1|RAPGEF4|CHD7|ENY2|NADK|RASL10B|ACVR1C	-6.3	MyList
KEGG Pathway	24	hsa04390	Hippo signaling pathway		-8	2.9	6.8	30337	157	2355	35	1.5	0.25	330|652|653|894|1490|1740|1855|2246|2736|4088|4092|4609|5054|5515|5519|5521|7003|7042|7046|7478|7481|7855|8313|8321|8324|8945|8994|10207|10413|23286|27113|29119|56288|81029|84552	BIRC3|BMP4|BMP5|CCND2|CCN2|DLG2|DVL1|FGF1|GLI2|SMAD3|SMAD7|MYC|SERPINE1|PPP2CA|PPP2R1B|PPP2R2B|TEAD1|TGFB2|TGFBR1|WNT8A|WNT11|FZD5|AXIN2|FZD1|FZD7|BTRC|LIMD1|PATJ|YAP1|WWC1|BBC3|CTNNA3|PARD3|WNT5B|PARD6G	-6.3	MyList
KEGG Pathway	24	hsa04218	Cellular senescence		-8	2.9	6.8	30337	157	2355	35	1.5	0.25	677|810|894|983|1021|1026|1029|1030|1111|1647|1871|1875|2308|2309|3364|3486|3552|4088|4193|4609|4790|5054|5295|5530|5606|5608|5934|7042|7046|7419|8878|8945|9261|10000|83593	ZFP36L1|CALML3|CCND2|CDK1|CDK6|CDKN1A|CDKN2A|CDKN2B|CHEK1|GADD45A|E2F3|E2F5|FOXO1|FOXO3|HUS1|IGFBP3|IL1A|SMAD3|MDM2|MYC|NFKB1|SERPINE1|PIK3R1|PPP3CA|MAP2K3|MAP2K6|RBL2|TGFB2|TGFBR1|VDAC3|SQSTM1|BTRC|MAPKAPK2|AKT3|RASSF5	-6.3	MyList
GO Biological Processes	19	GO:0060840	artery development	19_GO:0032502 developmental process	-8	3.4	7.1	30337	102	2355	27	1.1	0.22	182|338|639|652|1649|1959|2138|2296|2737|3280|3949|4092|4638|4804|4824|5629|6092|7042|7046|7422|7481|9241|10370|23129|23493|55636|144165	JAG1|APOB|PRDM1|BMP4|DDIT3|EGR2|EYA1|FOXC1|GLI3|HES1|LDLR|SMAD7|MYLK|NGFR|NKX3-1|PROX1|ROBO2|TGFB2|TGFBR1|VEGFA|WNT11|NOG|CITED2|PLXND1|HEY2|CHD7|PRICKLE1	-6.3	MyList
Reactome Gene Sets	6	R-HSA-1257604	PIP3 activates AKT signaling		-8	2.4	6.5	30337	273	2355	50	2.1	0.3	940|1026|1457|1839|1958|2069|2099|2100|2122|2246|2251|2252|2260|2263|2308|2309|2549|3084|3667|3725|3815|4193|4233|4254|5154|5295|5515|5519|5687|5695|5708|5781|6446|6714|7101|7409|7979|8660|8817|9365|10000|23028|26281|29851|57521|79109|80012|90865|145957|192669	CD28|CDKN1A|CSNK2A1|HBEGF|EGR1|EREG|ESR1|ESR2|MECOM|FGF1|FGF6|FGF7|FGFR1|FGFR2|FOXO1|FOXO3|GAB1|NRG1|IRS1|JUN|KIT|MDM2|MET|KITLG|PDGFA|PIK3R1|PPP2CA|PPP2R1B|PSMA6|PSMB7|PSMD2|PTPN11|SGK1|SRC|NR2E1|VAV1|SEM1|IRS2|FGF18|KL|AKT3|KDM1A|FGF20|ICOS|RPTOR|MAPKAP1|PHC3|IL33|NRG4|AGO3	-6.3	MyList
GO Biological Processes	19	GO:0007178	cell surface receptor protein serine/threonine kinase signaling pathway	19_GO:0050896 response to stimulus	-7.9	2.7	6.7	30337	187	2355	39	1.7	0.26	652|653|860|1278|1601|1747|1958|2131|2353|2530|2651|3280|3624|3694|3696|3725|4052|4088|4092|4488|4774|4853|6714|7042|7046|7791|8239|9241|10370|11197|50515|55198|56940|57154|130399|168667|255743|285704|644815	BMP4|BMP5|RUNX2|COL1A2|DAB2|DLX3|EGR1|EXT1|FOS|FUT8|GCNT2|HES1|INHBA|ITGB6|ITGB8|JUN|LTBP1|SMAD3|SMAD7|MSX2|NFIA|NOTCH2|SRC|TGFB2|TGFBR1|ZYX|USP9X|NOG|CITED2|WIF1|CHST11|APPL2|DUSP22|SMURF1|ACVR1C|BMPER|NPNT|RGMB|FAM83G	-6.3	MyList
GO Biological Processes	19	GO:0043588	skin development	19_GO:0032502 developmental process	-7.9	2.3	6.5	30337	282	2355	51	2.2	0.3	182|242|301|836|1026|1278|1747|2069|2131|2252|2263|2355|2736|3229|3488|3552|3624|3655|3664|3691|3694|3911|4233|4804|5154|5530|7042|7053|8837|9076|9314|10413|23022|23254|23369|25833|25932|54206|54888|56603|57561|64332|92344|94234|112802|151516|168002|196374|204219|344167|353142	JAG1|ALOX12B|ANXA1|CASP3|CDKN1A|COL1A2|DLX3|EREG|EXT1|FGF7|FGFR2|FOSL2|GLI2|HOXC13|IGFBP5|IL1A|INHBA|ITGA6|IRF6|ITGB4|ITGB6|LAMA5|MET|NGFR|PDGFA|PPP3CA|TGFB2|TGM3|CFLAR|CLDN1|KLF4|YAP1|PALLD|KAZN|PUM2|POU2F3|CLIC4|ERRFI1|NSUN2|CYP26B1|ARRDC3|NFKBIZ|GORAB|FOXQ1|KRT71|ASPRV1|DACT2|KRT78|CERS3|FOXI3|LCE3A	-6.2	MyList
GO Biological Processes	19	GO:0003018	vascular process in circulatory system	19_GO:0032501 multicellular organismal process	-7.9	2.4	6.5	30337	274	2355	50	2.1	0.3	40|59|134|135|136|150|153|489|624|948|1907|2131|2132|2296|3269|3357|3672|3676|4842|4878|4880|5028|5743|6338|6456|6505|6506|6507|6508|6509|6523|6526|6580|6649|6714|6865|7422|9414|9590|9732|9839|10365|11156|23446|28232|53919|56998|57419|81539|388662	ASIC2|ACTA2|ADORA1|ADORA2A|ADORA2B|ADRA2A|ADRB1|ATP2A3|BDKRB2|CD36|EDN2|EXT1|EXT2|FOXC1|HRH1|HTR2B|ITGA1|ITGA4|NOS1|NPPA|NPPC|P2RY1|PTGS2|SCNN1B|SH3GL2|SLC1A1|SLC1A2|SLC1A3|SLC4A3|SLC1A4|SLC5A1|SLC5A3|SLC22A1|SOD3|SRC|TACR2|VEGFA|TJP2|AKAP12|DOCK4|ZEB2|KLF2|PTP4A3|SLC44A1|SLCO3A1|SLCO1C1|CTNNBIP1|SLC24A3|SLC38A1|SLC6A17	-6.2	MyList
KEGG Pathway	24	hsa04510	Focal adhesion		-7.9	2.6	6.6	30337	203	2355	41	1.7	0.27	330|894|1278|1297|2012|2316|2321|2335|2889|3371|3655|3672|3676|3685|3690|3691|3694|3696|3725|3791|3909|3910|3911|3915|4233|4638|4660|5154|5295|5579|5908|6714|7409|7422|7450|7791|10000|10319|10451|56924|85366	BIRC3|CCND2|COL1A2|COL9A1|EMP1|FLNA|FLT1|FN1|RAPGEF1|TNC|ITGA6|ITGA1|ITGA4|ITGAV|ITGB3|ITGB4|ITGB6|ITGB8|JUN|KDR|LAMA3|LAMA4|LAMA5|LAMC1|MET|MYLK|PPP1R12B|PDGFA|PIK3R1|PRKCB|RAP1B|SRC|VAV1|VEGFA|VWF|ZYX|AKT3|LAMC3|VAV3|PAK6|MYLK2	-6.2	MyList
GO Biological Processes	19	GO:0070661	leukocyte proliferation	19_GO:0009987 cellular process	-7.9	2.9	6.8	30337	151	2355	34	1.4	0.25	868|940|970|1435|2000|2355|2697|3280|3586|3593|3600|3815|4254|4478|6461|6556|6693|6777|8740|8767|8995|9047|10125|10312|10892|23385|51561|56832|57678|64332|80762|83593|90865|146433	CBLB|CD28|CD70|CSF1|ELF4|FOSL2|GJA1|HES1|IL10|IL12B|IL15|KIT|KITLG|MSN|SHB|SLC11A1|SPN|STAT5B|TNFSF14|RIPK2|TNFSF18|SH2D2A|RASGRP1|TCIRG1|MALT1|NCSTN|IL23A|IFNK|GPAM|NFKBIZ|NDFIP1|RASSF5|IL33|IL34	-6.2	MyList
GO Biological Processes	19	GO:0072028	nephron morphogenesis	19_GO:0032502 developmental process	-7.9	3.9	7.2	30337	72	2355	22	0.93	0.2	652|2138|2246|2668|2737|3280|3911|4070|4609|5087|6943|7481|9241|54806|55083|56998|79191|79192|80000|153572|255743|342184	BMP4|EYA1|FGF1|GDNF|GLI3|HES1|LAMA5|TACSTD2|MYC|PBX1|TCF21|WNT11|NOG|AHI1|KIF26B|CTNNBIP1|IRX3|IRX1|GREB1L|IRX2|NPNT|FMN1	-6.2	MyList
GO Biological Processes	19	GO:0007346	regulation of mitotic cell cycle	19_GO:0050789 regulation of biological process	-7.9	1.9	6.2	30337	528	2355	79	3.4	0.37	301|580|641|652|677|694|701|894|940|983|1021|1026|1029|1030|1111|1112|1164|1620|1843|2069|2177|2260|2296|3280|3364|3552|3586|3624|4193|4288|4824|5087|5515|5781|5890|5932|5934|6347|6461|6595|6777|6886|7465|7832|8110|8193|8317|8379|8452|8766|8826|9314|9510|10217|10457|10769|10783|11130|23026|25949|27133|51203|51322|54908|55145|55198|55626|55904|57492|57521|57795|64094|79858|83540|84632|90381|92421|…	ANXA1|BARD1|BLM|BMP4|ZFP36L1|BTG1|BUB1B|CCND2|CD28|CDK1|CDK6|CDKN1A|CDKN2A|CDKN2B|CHEK1|FOXN3|CKS2|BRINP1|DUSP1|EREG|FANCD2|FGFR1|FOXC1|HES1|HUS1|IL1A|IL10|INHBA|MDM2|MKI67|NKX3-1|PBX1|PPP2CA|PTPN11|RAD51B|RBBP8|RBL2|CCL2|SHB|SMARCA2|STAT5B|TAL1|WEE1|BTG2|DPF3|DPF1|CDC7|MAD1L1|CUL3|RAB11A|IQGAP1|KLF4|ADAMTS1|CTDSPL|GPNMB|PLK2|NEK6|ZWINT|MYO16|SYF2|KCNH5|NUSAP1|WAC|SPDL1|THAP1|APPL2|AMBRA1|KMT2E|A…	-6.2	MyList
GO Biological Processes	19	GO:0051668	localization within membrane	19_GO:0051179 localization	-7.8	1.9	6.2	30337	556	2355	82	3.5	0.38	134|288|481|1000|1363|1740|1855|2316|2533|2743|2803|2898|3309|3320|3551|3676|3911|4301|4593|5028|5764|5830|5911|5913|6281|6505|6730|6747|7070|7430|8292|8631|8724|8766|9135|9215|9312|9515|9581|9693|9697|9804|10123|10981|23420|23682|25930|25945|28952|30818|30844|50807|51375|54206|54520|55770|56288|57154|57217|57628|64083|79683|79720|79778|80333|84100|84243|85377|116372|123016|134957|145567|165257|2…	ADORA1|ANK3|ATP1B1|CDH2|CPE|DLG2|DVL1|FLNA|FYB1|GLRB|GOLGA4|GRIK2|HSPA5|HSP90AA1|IKBKB|ITGA4|LAMA5|AFDN|MUSK|P2RY1|PTN|PEX5|RAP2A|RAPSN|S100A10|SLC1A1|SRP68|SSR3|THY1|EZR|COLQ|SKAP1|SNX3|RAB11A|RABEP1|LARGE1|KCNB2|STXBP5L|PREPL|RAPGEF2|TRAM2|TOMM20|ARL4C|RAB32|NOMO1|RAB38|PTPN23|NECTIN3|CCDC22|KCNIP3|EHD4|ASAP1|SNX7|ERRFI1|CCDC93|EXOC2|PARD3|SMURF1|TTC7A|DPP10|GOLPH3|ZDHHC14|VPS37B|MICALL2|KCNIP4…	-6.2	MyList
GO Biological Processes	19	GO:2000106	regulation of leukocyte apoptotic process	19_GO:0050789 regulation of biological process	-7.8	3.5	7	30337	91	2355	25	1.1	0.21	301|602|652|1029|1236|3586|3958|4254|5133|5896|6352|6387|6480|6482|8660|9693|23657|27086|27113|57181|57678|57864|64065|64127|338442	ANXA1|BCL3|BMP4|CDKN2A|CCR7|IL10|LGALS3|KITLG|PDCD1|RAG1|CCL5|CXCL12|ST6GAL1|ST3GAL1|IRS2|RAPGEF2|SLC7A11|FOXP1|BBC3|SLC39A10|GPAM|SLC46A2|PERP|NOD2|HCAR2	-6.1	MyList
GO Biological Processes	19	GO:0060348	bone development	19_GO:0032502 developmental process	-7.8	2.6	6.6	30337	197	2355	40	1.7	0.27	652|860|1112|1305|2131|2132|2263|2296|2355|2688|2697|2737|3638|3694|4488|4653|4880|5608|6714|6716|8111|8313|8817|8840|9215|9249|10370|10507|11173|22856|27086|51141|54796|56603|60676|64131|79648|84068|134701|389058	BMP4|RUNX2|FOXN3|COL13A1|EXT1|EXT2|FGFR2|FOXC1|FOSL2|GH1|GJA1|GLI3|INSIG1|ITGB6|MSX2|MYOC|NPPC|MAP2K6|SRC|SRD5A2|GPR68|AXIN2|FGF18|CCN4|LARGE1|DHRS3|CITED2|SEMA4D|ADAMTS7|CHSY1|FOXP1|INSIG2|BNC2|CYP26B1|PAPPA2|XYLT1|MCPH1|SLC10A7|RIPPLY2|SP5	-6.1	MyList
GO Biological Processes	19	GO:0048705	skeletal system morphogenesis	19_GO:0032502 developmental process	-7.7	2.5	6.5	30337	229	2355	44	1.9	0.28	652|860|1112|1301|1305|1490|2131|2132|2138|2251|2260|2263|2296|2355|2737|3211|3638|3911|4088|4188|4256|4488|4880|6664|7046|7422|7763|8313|8817|9241|9249|10370|22856|50515|51141|56603|60676|64651|84159|134701|340260|342184|359845|389058	BMP4|RUNX2|FOXN3|COL11A1|COL13A1|CCN2|EXT1|EXT2|EYA1|FGF6|FGFR1|FGFR2|FOXC1|FOSL2|GLI3|HOXB1|INSIG1|LAMA5|SMAD3|MDFI|MGP|MSX2|NPPC|SOX11|TGFBR1|VEGFA|ZFAND5|AXIN2|FGF18|NOG|DHRS3|CITED2|CHSY1|CHST11|INSIG2|CYP26B1|PAPPA2|CSRNP1|ARID5B|RIPPLY2|UNCX|FMN1|RFLNB|SP5	-6.1	MyList
GO Biological Processes	19	GO:0001508	action potential	19_GO:0065007 biological regulation	-7.7	3.1	6.8	30337	125	2355	30	1.3	0.23	288|481|775|1134|2697|2776|2898|3736|3737|3747|3748|3752|3754|3755|3786|6335|6336|6508|6717|9312|9472|9630|23171|23327|23704|26251|27012|54532|93107|170850	ANK3|ATP1B1|CACNA1C|CHRNA1|GJA1|GNAQ|GRIK2|KCNA1|KCNA2|KCNC2|KCNC3|KCND3|KCNF1|KCNG1|KCNQ3|SCN9A|SCN10A|SLC4A3|SRI|KCNB2|AKAP6|GNA14|GPD1L|NEDD4L|KCNE4|KCNG2|KCNV1|USP53|KCNG4|KCNG3	-6	MyList
GO Biological Processes	19	GO:0001954	positive regulation of cell-matrix adhesion	19_GO:0048518 positive regulation of biological process	-7.7	4.4	7.3	30337	56	2355	19	0.81	0.18	948|1021|1236|1435|2185|3690|3791|4088|4653|6281|6385|7070|7402|7422|8631|27185|54453|56477|342184	CD36|CDK6|CCR7|CSF1|PTK2B|ITGB3|KDR|SMAD3|MYOC|S100A10|SDC4|THY1|UTRN|VEGFA|SKAP1|DISC1|RIN2|CCL28|FMN1	-6	MyList
GO Biological Processes	19	GO:0042129	regulation of T cell proliferation	19_GO:0002376 immune system process	-7.7	2.7	6.6	30337	183	2355	38	1.6	0.26	301|652|836|868|940|944|970|1029|3146|3280|3552|3586|3593|3600|3717|3958|4254|5530|6352|6385|6693|6777|6850|7297|8379|8440|8767|8995|10457|26279|51561|57678|64115|80380|80762|84868|246778|259307	ANXA1|BMP4|CASP3|CBLB|CD28|TNFSF8|CD70|CDKN2A|HMGB1|HES1|IL1A|IL10|IL12B|IL15|JAK2|LGALS3|KITLG|PPP3CA|CCL5|SDC4|SPN|STAT5B|SYK|TYK2|MAD1L1|NCK2|RIPK2|TNFSF18|GPNMB|PLA2G2D|IL23A|GPAM|VSIR|PDCD1LG2|NDFIP1|HAVCR2|IL27|IL4I1	-6	MyList
GO Biological Processes	19	GO:0022612	gland morphogenesis	19_GO:0032502 developmental process	-7.7	3.3	6.9	30337	105	2355	27	1.1	0.22	652|1435|2099|2252|2260|2263|2737|2908|3371|3488|3911|4478|4488|4781|4790|4824|4853|5629|6714|7042|8452|8945|9241|10116|23129|64065|64478	BMP4|CSF1|ESR1|FGF7|FGFR1|FGFR2|GLI3|NR3C1|TNC|IGFBP5|LAMA5|MSN|MSX2|NFIB|NFKB1|NKX3-1|NOTCH2|PROX1|SRC|TGFB2|CUL3|BTRC|NOG|FEM1B|PLXND1|PERP|CSMD1	-6	MyList
GO Biological Processes	19	GO:0007605	sensory perception of sound	19_GO:0032501 multicellular organismal process	-7.7	2.8	6.6	30337	161	2355	35	1.5	0.25	40|491|836|1301|1649|2138|2260|3786|3815|5077|5205|6507|6907|7068|9132|9215|9750|10750|25861|26018|53405|53904|53942|54532|55084|55636|56751|64699|65217|81624|89797|125336|140469|349149|375611	ASIC2|ATP2B2|CASP3|COL11A1|DDIT3|EYA1|FGFR1|KCNQ3|KIT|PAX3|ATP8B1|SLC1A3|TBL1X|THRB|KCNQ4|LARGE1|RIPOR2|GRAP|WHRN|LRIG1|CLIC5|MYO3A|CNTN5|USP53|SOBP|CHD7|BARHL1|TMPRSS3|PCDH15|DIAPH3|NAV2|LOXHD1|MYO3B|GJC3|SLC26A5	-6	MyList
GO Biological Processes	19	GO:0030324	lung development	19_GO:0032502 developmental process	-7.7	2.6	6.6	30337	191	2355	39	1.7	0.26	652|1392|1490|1907|2131|2246|2252|2260|2263|2355|2736|2737|3280|3371|3488|3694|3791|3911|4781|5154|5629|6493|6664|6670|6943|7068|7422|7481|8817|9241|9394|9620|10365|10413|10630|23657|51208|54206|147372	BMP4|CRH|CCN2|EDN2|EXT1|FGF1|FGF7|FGFR1|FGFR2|FOSL2|GLI2|GLI3|HES1|TNC|IGFBP5|ITGB6|KDR|LAMA5|NFIB|PDGFA|PROX1|SIM2|SOX11|SP3|TCF21|THRB|VEGFA|WNT11|FGF18|NOG|HS6ST1|CELSR1|KLF2|YAP1|PDPN|SLC7A11|CLDN18|ERRFI1|CCBE1	-6	MyList
GO Biological Processes	19	GO:0042176	regulation of protein catabolic process	19_GO:0008152 metabolic process	-7.7	2.1	6.3	30337	363	2355	60	2.5	0.32	150|369|575|580|868|1457|1595|1601|1855|1915|2308|2316|3320|3586|3949|4088|4092|4193|4478|4534|4780|4843|4953|5476|5708|5887|7078|7079|7128|7430|8239|8313|8724|8945|9655|9686|9709|10221|10533|10769|22954|23327|23429|25897|25898|29116|51322|51582|55353|64321|80011|80762|81542|84900|90637|90865|144165|153769|165324|344558	ADRA2A|ARAF|ADGRB1|BARD1|CBLB|CSNK2A1|CYP51A1|DAB2|DVL1|EEF1A1|FOXO1|FLNA|HSP90AA1|IL10|LDLR|SMAD3|SMAD7|MDM2|MSN|MTM1|NFE2L2|NOS2|ODC1|CTSA|PSMD2|RAD23B|TIMP3|TIMP4|TNFAIP3|EZR|USP9X|AXIN2|SNX3|BTRC|SOCS5|VGLL4|HERPUD1|TRIB1|ATG7|PLK2|TRIM32|NEDD4L|RYBP|RNF19A|RCHY1|MYLIP|WAC|AZIN1|LAPTM4B|SOX17|PSME3IP1|NDFIP1|TMX1|RNFT2|ZFAND2A|IL33|PRICKLE1|SH3RF2|UBXN2A|SH3RF3	-6	MyList
GO Biological Processes	19	GO:0051493	regulation of cytoskeleton organization	19_GO:0050789 regulation of biological process	-7.7	1.9	6.1	30337	524	2355	78	3.3	0.37	119|335|389|899|1213|1236|1490|1901|1946|2006|2011|2042|2044|2185|2241|2316|3552|3690|4070|4088|4233|4653|5154|5295|5629|5921|6050|6279|6281|6385|6387|6624|7046|7111|7168|7481|8440|8477|9168|9620|9639|9659|9788|9897|10391|10395|10810|10982|11034|11346|23189|23433|23671|25932|27289|50810|53904|54509|56203|57132|57580|79884|81551|81553|81624|85360|85477|89848|92421|123016|136319|140469|153241|17102…	ADD2|APOA1|RHOC|CCNF|CLTC|CCR7|CCN2|S1PR1|EFNA5|ELN|MARK2|EPHA3|EPHA5|PTK2B|FER|FLNA|IL1A|ITGB3|TACSTD2|SMAD3|MET|MYOC|PDGFA|PIK3R1|PROX1|RASA1|RNH1|S100A8|S100A10|SDC4|CXCL12|FSCN1|TGFBR1|TMOD1|TPM1|WNT11|NCK2|GPR65|TMSB10|CELSR1|ARHGEF10|PDE4DIP|MTSS1|WASHC5|CORO2B|DLC1|WASF3|MAPRE2|DSTN|SYNPO|KANK1|RHOQ|TMEFF2|CLIC4|RND1|HDGFL3|MYO3A|RHOF|LMOD3|CHMP1B|PREX1|MAP9|STMN4|CYRIA|DIAPH3|SYDE1|SCIN|F…	-6	MyList
GO Biological Processes	19	GO:0044248	cellular catabolic process	19_GO:0008152 metabolic process	-7.7	1.7	6	30337	790	2355	106	4.5	0.43	36|290|338|948|987|1213|1513|1545|1594|1611|1800|2011|2098|2308|2571|2653|2799|3146|3162|3320|3394|3624|3691|3920|3949|4258|4534|4780|4842|4843|4942|5095|5287|5321|5337|5444|5825|5830|6279|6342|6714|7837|8611|8613|8630|8767|8801|8878|8887|9388|9779|9842|10043|10247|10254|10312|10533|11093|22954|23092|23175|23274|23600|25851|25953|26235|29919|29982|50640|51375|51390|54363|54463|54472|55207|55289|5…	ACADSB|ANPEP|APOB|CD36|LRBA|CLTC|CTSK|CYP1B1|CYP27B1|DAP|DPEP1|MARK2|ESD|FOXO1|GAD1|GCSH|GNS|HMGB1|HMOX1|HSP90AA1|IRF8|INHBA|ITGB4|LAMP2|LDLR|MGST2|MTM1|NFE2L2|NOS1|NOS2|OAT|PCCA|PIK3C2B|PLA2G4A|PLD1|PON1|ABCD3|PEX5|S100A8|SCP2|SRC|PXDN|PLPP1|PLPP3|HSD17B6|RIPK2|SUCLG2|SQSTM1|TAX1BP1|LIPG|TBC1D5|PLEKHM1|TOM1|RIDA|STAM2|TCIRG1|ATG7|ADAMTS13|TRIM32|ARHGAP26|LPIN1|CLEC16A|AMACR|TECPR1|PNKD|FBXL4|RMC…	-6	MyList
GO Biological Processes	19	GO:0050878	regulation of body fluid levels	19_GO:0065007 biological regulation	-7.6	2.1	6.3	30337	355	2355	59	2.5	0.32	134|135|150|242|928|948|953|1080|1952|2131|2132|2151|2162|2192|2316|2355|2697|2776|2814|2815|3099|3690|4627|4780|5028|5054|5154|5327|5328|5359|5478|5530|5800|5912|6338|6714|6777|6850|7166|7372|7409|7422|7450|7498|9162|10391|10451|10544|10630|11093|23657|27023|57107|81542|84062|84830|144165|221037|388552	ADORA1|ADORA2A|ADRA2A|ALOX12B|CD9|CD36|ENTPD1|CFTR|CELSR2|EXT1|EXT2|F2RL2|F13A1|FBLN1|FLNA|FOSL2|GJA1|GNAQ|GP5|GP9|HK2|ITGB3|MYH9|NFE2L2|P2RY1|SERPINE1|PDGFA|PLAT|PLAU|PLSCR1|PPIA|PPP3CA|PTPRO|RAP2B|SCNN1B|SRC|STAT5B|SYK|TPH1|UMPS|VAV1|VEGFA|VWF|XDH|DGKI|CORO2B|VAV3|PROCR|PDPN|ADAMTS13|SLC7A11|FOXB1|PDSS2|TMX1|DTNBP1|ADTRP|PRICKLE1|JMJD1C|BLOC1S3	-6	MyList
GO Biological Processes	19	GO:0035710	CD4-positive, alpha-beta T cell activation	19_GO:0002376 immune system process	-7.6	4	7.1	30337	68	2355	21	0.89	0.19	602|868|940|1514|3146|3566|3570|3593|4297|5971|6693|6775|8767|9308|10312|26279|27086|57546|64332|80762|91543	BCL3|CBLB|CD28|CTSL|HMGB1|IL4R|IL6R|IL12B|KMT2A|RELB|SPN|STAT4|RIPK2|CD83|TCIRG1|PLA2G2D|FOXP1|PDP2|NFKBIZ|NDFIP1|RSAD2	-6	MyList
GO Biological Processes	19	GO:0042098	T cell proliferation	19_GO:0002376 immune system process	-7.6	3.8	7.1	30337	74	2355	22	0.93	0.2	868|940|2000|2697|3280|3593|3600|4254|4478|6556|6693|6777|8740|8767|8995|9047|10125|10892|23385|51561|57678|80762	CBLB|CD28|ELF4|GJA1|HES1|IL12B|IL15|KITLG|MSN|SLC11A1|SPN|STAT5B|TNFSF14|RIPK2|TNFSF18|SH2D2A|RASGRP1|MALT1|NCSTN|IL23A|GPAM|NDFIP1	-6	MyList
GO Biological Processes	19	GO:0044283	small molecule biosynthetic process	19_GO:0008152 metabolic process	-7.6	2	6.2	30337	462	2355	71	3	0.35	32|132|240|242|335|445|467|586|1080|1407|1594|1595|1717|1719|1841|1907|2224|2571|2641|3293|3638|4258|4507|4548|4942|5092|5321|5631|5724|5742|5743|5825|5832|6307|6342|6507|6716|6850|9388|9444|10090|10170|10591|10891|22929|23600|26031|27306|29914|50640|51074|51141|54206|54363|54995|55276|55301|56997|57107|58484|64577|79611|80704|81539|84869|113675|120227|197322|201562|256987|401494	ACACB|ADK|ALOX5|ALOX12B|APOA1|ASS1|ATF3|BCAT1|CFTR|CRY1|CYP27B1|CYP51A1|DHCR7|DHFR|DTYMK|EDN2|FDPS|GAD1|GCG|HSD17B3|INSIG1|MGST2|MTAP|MTR|OAT|PCBD1|PLA2G4A|PRPS1|PTAFR|PTGS1|PTGS2|ABCD3|ALDH18A1|MSMO1|SCP2|SLC1A3|SRD5A2|SYK|LIPG|QKI|UST|DHRS9|DNPH1|PPARGC1A|SEPHS1|AMACR|OSBPL3|HPGDS|UBIAD1|PNPLA8|APIP|INSIG2|ERRFI1|HAO1|OXSM|PGM2|OLAH|COQ8A|PDSS2|NLRC4|ALDH8A1|ACSS3|SLC19A3|SLC38A1|CBR4|SDSL|CYP2…	-6	MyList
Hallmark Gene Sets	23	M5897	HALLMARK IL6 JAK STAT3 SIGNALING		-7.5	3.6	6.9	30337	87	2355	24	1	0.21	928|948|960|1435|1437|3162|3563|3566|3588|3597|3601|3676|3690|3725|5292|5781|6373|6772|7297|7850|9180|10254|23533|64109	CD9|CD36|CD44|CSF1|CSF2|HMOX1|IL3RA|IL4R|IL10RB|IL13RA1|IL15RA|ITGA4|ITGB3|JUN|PIM1|PTPN11|CXCL11|STAT1|TYK2|IL1R2|OSMR|STAM2|PIK3R5|CRLF2	-5.9	MyList
GO Biological Processes	19	GO:0048661	positive regulation of smooth muscle cell proliferation	19_GO:0048518 positive regulation of biological process	-7.5	3.3	6.8	30337	100	2355	26	1.1	0.22	652|1786|1839|1901|2069|2263|2697|3162|3488|3570|3586|3690|3717|3725|4193|4318|5295|5724|5743|6352|6714|6772|8013|8840|9510|27086	BMP4|DNMT1|HBEGF|S1PR1|EREG|FGFR2|GJA1|HMOX1|IGFBP5|IL6R|IL10|ITGB3|JAK2|JUN|MDM2|MMP9|PIK3R1|PTAFR|PTGS2|CCL5|SRC|STAT1|NR4A3|CCN4|ADAMTS1|FOXP1	-5.9	MyList
GO Biological Processes	19	GO:0071356	cellular response to tumor necrosis factor	19_GO:0050896 response to stimulus	-7.5	2.8	6.6	30337	156	2355	34	1.4	0.25	330|445|677|820|970|1513|1545|1660|2185|2309|2353|3280|3551|3717|4780|4790|4792|4824|6347|6352|6772|7185|7188|8995|9076|9590|10365|11093|11173|27086|80149|81501|255743|730249	BIRC3|ASS1|ZFP36L1|CAMP|CD70|CTSK|CYP1B1|DHX9|PTK2B|FOXO3|FOS|HES1|IKBKB|JAK2|NFE2L2|NFKB1|NFKBIA|NKX3-1|CCL2|CCL5|STAT1|TRAF1|TRAF5|TNFSF18|CLDN1|AKAP12|KLF2|ADAMTS13|ADAMTS7|FOXP1|ZC3H12A|DCSTAMP|NPNT|ACOD1	-5.9	MyList
GO Biological Processes	19	GO:0045637	regulation of myeloid cell differentiation	19_GO:0002376 immune system process	-7.5	2.5	6.4	30337	217	2355	42	1.8	0.27	182|677|861|1021|1435|2185|2309|2353|3375|3567|3593|3624|4254|4609|4792|4853|4982|5295|5530|6688|6772|6777|6886|7066|7071|7130|8111|9290|9444|9770|10221|27086|50487|51208|51561|56998|57521|80762|81501|85477|123169|146433	JAG1|ZFP36L1|RUNX1|CDK6|CSF1|PTK2B|FOXO3|FOS|IAPP|IL5|IL12B|INHBA|KITLG|MYC|NFKBIA|NOTCH2|TNFRSF11B|PIK3R1|PPP3CA|SPI1|STAT1|STAT5B|TAL1|THPO|KLF10|TNFAIP6|GPR68|GPR55|QKI|RASSF2|TRIB1|FOXP1|PLA2G3|CLDN18|IL23A|CTNNBIP1|RPTOR|NDFIP1|DCSTAMP|SCIN|LEO1|IL34	-5.9	MyList
GO Biological Processes	19	GO:1902893	regulation of miRNA transcription	19_GO:0008152 metabolic process	-7.5	3.8	7	30337	75	2355	22	0.93	0.2	652|688|1958|2099|2309|2353|2908|3586|3725|4088|4609|4781|4804|4853|5451|6688|7003|7042|7422|9314|57496|84913	BMP4|KLF5|EGR1|ESR1|FOXO3|FOS|NR3C1|IL10|JUN|SMAD3|MYC|NFIB|NGFR|NOTCH2|POU2F1|SPI1|TEAD1|TGFB2|VEGFA|KLF4|MRTFB|ATOH8	-5.9	MyList
GO Biological Processes	19	GO:1901655	cellular response to ketone	19_GO:0050896 response to stimulus	-7.5	3.3	6.8	30337	107	2355	27	1.1	0.22	107|114|196|445|1080|1392|1545|1946|2309|2353|2908|3371|3717|4478|5732|6338|6446|6714|8313|8837|9314|10365|23367|54464|64083|266743|730249	ADCY1|ADCY8|AHR|ASS1|CFTR|CRH|CYP1B1|EFNA5|FOXO3|FOS|NR3C1|TNC|JAK2|MSN|PTGER2|SCNN1B|SGK1|SRC|AXIN2|CFLAR|KLF4|KLF2|LARP1|XRN1|GOLPH3|NPAS4|ACOD1	-5.9	MyList
GO Biological Processes	19	GO:0016311	dephosphorylation	19_GO:0008152 metabolic process	-7.5	2.6	6.4	30337	194	2355	39	1.7	0.26	55|1843|1846|1847|1848|1850|3632|4534|5475|5494|5495|5515|5519|5530|5781|5783|5787|5789|5791|5793|5799|5800|5803|8611|8613|8776|8821|8945|9108|11221|27071|54893|54935|55917|56940|57546|84792|151649|196051	ACP3|DUSP1|DUSP4|DUSP5|DUSP6|DUSP8|INPP5A|MTM1|PPEF1|PPM1A|PPM1B|PPP2CA|PPP2R1B|PPP3CA|PTPN11|PTPN13|PTPRB|PTPRD|PTPRE|PTPRG|PTPRN2|PTPRO|PTPRZ1|PLPP1|PLPP3|MTMR1|INPP4B|BTRC|MTMR7|DUSP10|DAPP1|MTMR10|DUSP23|CTTNBP2NL|DUSP22|PDP2|FAM220A|PP2D1|PLPP4	-5.8	MyList
Reactome Gene Sets	6	R-HSA-1280218	Adaptive Immune System		-7.4	1.7	5.9	30337	768	2355	103	4.4	0.42	640|718|868|899|940|948|1213|1278|1513|1514|1520|2533|3146|3309|3383|3551|3676|3685|3831|3902|3937|4008|4689|4790|4792|5133|5295|5476|5478|5515|5519|5530|5579|5687|5695|5708|5781|5817|5908|5909|5966|6279|6456|6714|6850|6891|7409|7498|7979|8452|8767|8945|9246|9402|9870|10000|10075|10125|10225|10533|10892|11069|11314|22954|23327|23643|25897|25898|26118|26235|27071|27338|29116|29760|29851|50489|5113…	BLK|C3|CBLB|CCNF|CD28|CD36|CLTC|COL1A2|CTSK|CTSL|CTSS|FYB1|HMGB1|HSPA5|ICAM1|IKBKB|ITGA4|ITGAV|KLC1|LAG3|LCP2|LMO7|NCF4|NFKB1|NFKBIA|PDCD1|PIK3R1|CTSA|PPIA|PPP2CA|PPP2R1B|PPP3CA|PRKCB|PSMA6|PSMB7|PSMD2|PTPN11|PVR|RAP1B|RAP1GAP|REL|S100A8|SH3GL2|SRC|SYK|TAP2|VAV1|XDH|SEM1|CUL3|RIPK2|BTRC|UBE2L6|GRAP2|AREL1|AKT3|HUWE1|RASGRP1|CD96|ATG7|MALT1|RAPGEF4|CD300A|TRIM32|NEDD4L|LY96|RNF19A|RCHY1|WSB1|FBXL4…	-5.8	MyList
GO Biological Processes	19	GO:2001236	regulation of extrinsic apoptotic signaling pathway	19_GO:0050896 response to stimulus	-7.4	2.8	6.5	30337	157	2355	34	1.4	0.25	467|652|653|1437|2070|2138|2139|2140|2260|2668|3162|3383|3552|3624|3655|3685|3958|5054|5366|5519|5607|6714|7046|7128|7185|8743|8837|10116|10413|10771|50486|55437|79370|81618	ATF3|BMP4|BMP5|CSF2|EYA4|EYA1|EYA2|EYA3|FGFR1|GDNF|HMOX1|ICAM1|IL1A|INHBA|ITGA6|ITGAV|LGALS3|SERPINE1|PMAIP1|PPP2R1B|MAP2K5|SRC|TGFBR1|TNFAIP3|TRAF1|TNFSF10|CFLAR|FEM1B|YAP1|ZMYND11|G0S2|STRADB|BCL2L14|ITM2C	-5.8	MyList
GO Biological Processes	19	GO:0030198	extracellular matrix organization	19_GO:0009987 cellular process	-7.4	2.3	6.3	30337	275	2355	49	2.1	0.29	602|1278|1297|1301|1305|1513|1520|1545|1805|2006|2131|2192|2296|2620|3038|3491|3617|3915|4318|4319|4811|4982|7042|7045|7046|7101|7177|7837|7982|8292|8785|9215|9510|10893|11093|11173|23768|25890|64066|64094|64386|79875|80070|90993|91522|144165|170689|255631|255743	BCL3|COL1A2|COL9A1|COL11A1|COL13A1|CTSK|CTSS|CYP1B1|DPT|ELN|EXT1|FBLN1|FOXC1|GAS2|HAS3|CCN1|IMPG1|LAMC1|MMP9|MMP10|NID1|TNFRSF11B|TGFB2|TGFBI|TGFBR1|NR2E1|TPSAB1|PXDN|ST7|COLQ|MATN4|LARGE1|ADAMTS1|MMP24|ADAMTS13|ADAMTS7|FLRT2|ABI3BP|MMP27|SMOC2|MMP25|THSD4|ADAMTS20|CREB3L1|COL23A1|PRICKLE1|ADAMTS15|COL24A1|NPNT	-5.8	MyList
GO Biological Processes	19	GO:0030323	respiratory tube development	19_GO:0032502 developmental process	-7.4	2.6	6.4	30337	195	2355	39	1.7	0.26	652|1392|1490|1907|2131|2246|2252|2260|2263|2355|2736|2737|3280|3371|3488|3694|3791|3911|4781|5154|5629|6493|6664|6670|6943|7068|7422|7481|8817|9241|9394|9620|10365|10413|10630|23657|51208|54206|147372	BMP4|CRH|CCN2|EDN2|EXT1|FGF1|FGF7|FGFR1|FGFR2|FOSL2|GLI2|GLI3|HES1|TNC|IGFBP5|ITGB6|KDR|LAMA5|NFIB|PDGFA|PROX1|SIM2|SOX11|SP3|TCF21|THRB|VEGFA|WNT11|FGF18|NOG|HS6ST1|CELSR1|KLF2|YAP1|PDPN|SLC7A11|CLDN18|ERRFI1|CCBE1	-5.8	MyList
GO Biological Processes	19	GO:0048839	inner ear development	19_GO:0032502 developmental process	-7.4	2.6	6.4	30337	195	2355	39	1.7	0.26	182|474|652|1301|1855|2070|2103|2138|2260|2263|2737|3280|3638|4760|5205|5629|5781|6385|7042|9132|9261|23493|25861|26018|26281|50508|51057|51141|53904|54806|55084|55636|65217|81624|123016|125488|140469|168667|375611	JAG1|ATOH1|BMP4|COL11A1|DVL1|EYA4|ESRRB|EYA1|FGFR1|FGFR2|GLI3|HES1|INSIG1|NEUROD1|ATP8B1|PROX1|PTPN11|SDC4|TGFB2|KCNQ4|MAPKAPK2|HEY2|WHRN|LRIG1|FGF20|NOX3|WDPCP|INSIG2|MYO3A|AHI1|SOBP|CHD7|PCDH15|DIAPH3|TTC8|TTC39C|MYO3B|BMPER|SLC26A5	-5.8	MyList
GO Biological Processes	19	GO:0007265	Ras protein signal transduction	19_GO:0050896 response to stimulus	-7.4	3.6	6.9	30337	82	2355	23	0.98	0.2	150|1026|1029|1435|2889|4254|5337|5924|8844|9402|9649|9693|10125|10750|10769|11069|23179|55103|55816|57698|153020|221002|283455	ADRA2A|CDKN1A|CDKN2A|CSF1|RAPGEF1|KITLG|PLD1|RASGRF2|KSR1|GRAP2|RALGPS1|RAPGEF2|RASGRP1|GRAP|PLK2|RAPGEF4|RGL1|RALGPS2|DOK5|SHTN1|RASGEF1B|RASGEF1A|KSR2	-5.8	MyList
GO Biological Processes	19	GO:0002065	columnar/cuboidal epithelial cell differentiation	19_GO:0032502 developmental process	-7.4	3.2	6.7	30337	108	2355	27	1.1	0.22	182|639|652|653|688|1000|1021|1026|1747|2131|2263|2494|2697|3280|4760|4781|4852|5629|5991|6664|6714|7298|7481|7855|9314|10413|84504	JAG1|PRDM1|BMP4|BMP5|KLF5|CDH2|CDK6|CDKN1A|DLX3|EXT1|FGFR2|NR5A2|GJA1|HES1|NEUROD1|NFIB|NPY|PROX1|RFX3|SOX11|SRC|TYMS|WNT11|FZD5|KLF4|YAP1|NKX6-2	-5.8	MyList
GO Biological Processes	19	GO:0050920	regulation of chemotaxis	19_GO:0040011 locomotion	-7.4	2.5	6.4	30337	211	2355	41	1.7	0.27	1236|1435|1826|1843|1901|1907|2185|2246|2260|3146|3570|3603|3791|4088|4233|4681|4856|5054|5764|5800|6092|6346|6347|6352|6387|6480|7130|7422|7852|8740|8817|9750|23604|26228|51561|56833|64065|64094|64127|79890|146433	CCR7|CSF1|DSCAM|DUSP1|S1PR1|EDN2|PTK2B|FGF1|FGFR1|HMGB1|IL6R|IL16|KDR|SMAD3|MET|NBL1|CCN3|SERPINE1|PTN|PTPRO|ROBO2|CCL1|CCL2|CCL5|CXCL12|ST6GAL1|TNFAIP6|VEGFA|CXCR4|TNFSF14|FGF18|RIPOR2|DAPK2|STAP1|IL23A|SLAMF8|PERP|SMOC2|NOD2|RIN3|IL34	-5.8	MyList
GO Biological Processes	19	GO:1901654	response to ketone	19_GO:0050896 response to stimulus	-7.4	2.5	6.3	30337	219	2355	42	1.8	0.27	107|114|196|445|1026|1080|1236|1392|1545|1946|2309|2353|2908|3184|3371|3624|3717|4478|4507|4824|5069|5724|5732|6338|6446|6714|6716|7042|7298|8313|8837|9076|9314|10365|10413|23367|27086|54206|54464|64083|266743|730249	ADCY1|ADCY8|AHR|ASS1|CDKN1A|CFTR|CCR7|CRH|CYP1B1|EFNA5|FOXO3|FOS|NR3C1|HNRNPD|TNC|INHBA|JAK2|MSN|MTAP|NKX3-1|PAPPA|PTAFR|PTGER2|SCNN1B|SGK1|SRC|SRD5A2|TGFB2|TYMS|AXIN2|CFLAR|CLDN1|KLF4|KLF2|YAP1|LARP1|FOXP1|ERRFI1|XRN1|GOLPH3|NPAS4|ACOD1	-5.8	MyList
GO Biological Processes	19	GO:0042698	ovulation cycle	19_GO:0048511 rhythmic process	-7.4	3.9	7	30337	70	2355	21	0.89	0.19	836|1545|1958|2069|2099|2309|2620|3624|3814|3973|4880|5608|5764|6092|6714|6777|7042|7130|9510|49855|344758	CASP3|CYP1B1|EGR1|EREG|ESR1|FOXO3|GAS2|INHBA|KISS1|LHCGR|NPPC|MAP2K6|PTN|ROBO2|SRC|STAT5B|TGFB2|TNFAIP6|ADAMTS1|SCAPER|GPR149	-5.7	MyList
GO Biological Processes	19	GO:0042476	odontogenesis	19_GO:0032502 developmental process	-7.4	3.1	6.6	30337	122	2355	29	1.2	0.23	652|860|1080|1278|1747|2260|2263|2296|2736|2737|3371|3624|3694|3911|4488|4804|5054|5818|6336|6714|7042|8313|9421|10312|54880|64065|84957|123041|344167	BMP4|RUNX2|CFTR|COL1A2|DLX3|FGFR1|FGFR2|FOXC1|GLI2|GLI3|TNC|INHBA|ITGB6|LAMA5|MSX2|NGFR|SERPINE1|NECTIN1|SCN10A|SRC|TGFB2|AXIN2|HAND1|TCIRG1|BCOR|PERP|RELT|SLC24A4|FOXI3	-5.7	MyList
GO Biological Processes	19	GO:0003231	cardiac ventricle development	19_GO:0032502 developmental process	-7.4	3	6.6	30337	129	2355	30	1.3	0.23	182|639|652|1301|1363|2263|2296|3084|3280|3491|3670|4092|4193|5629|6092|6664|7042|7046|7168|7481|8321|8543|9241|9421|10370|23493|53834|55636|79810|80000	JAG1|PRDM1|BMP4|COL11A1|CPE|FGFR2|FOXC1|NRG1|HES1|CCN1|ISL1|SMAD7|MDM2|PROX1|ROBO2|SOX11|TGFB2|TGFBR1|TPM1|WNT11|FZD1|LMO4|NOG|HAND1|CITED2|HEY2|FGFRL1|CHD7|PTCD2|GREB1L	-5.7	MyList
GO Biological Processes	19	GO:0043062	extracellular structure organization	19_GO:0009987 cellular process	-7.4	2.3	6.2	30337	276	2355	49	2.1	0.29	602|1278|1297|1301|1305|1513|1520|1545|1805|2006|2131|2192|2296|2620|3038|3491|3617|3915|4318|4319|4811|4982|7042|7045|7046|7101|7177|7837|7982|8292|8785|9215|9510|10893|11093|11173|23768|25890|64066|64094|64386|79875|80070|90993|91522|144165|170689|255631|255743	BCL3|COL1A2|COL9A1|COL11A1|COL13A1|CTSK|CTSS|CYP1B1|DPT|ELN|EXT1|FBLN1|FOXC1|GAS2|HAS3|CCN1|IMPG1|LAMC1|MMP9|MMP10|NID1|TNFRSF11B|TGFB2|TGFBI|TGFBR1|NR2E1|TPSAB1|PXDN|ST7|COLQ|MATN4|LARGE1|ADAMTS1|MMP24|ADAMTS13|ADAMTS7|FLRT2|ABI3BP|MMP27|SMOC2|MMP25|THSD4|ADAMTS20|CREB3L1|COL23A1|PRICKLE1|ADAMTS15|COL24A1|NPNT	-5.7	MyList
GO Biological Processes	19	GO:0007565	female pregnancy	19_GO:0022414 reproductive process	-7.4	2.7	6.4	30337	173	2355	36	1.5	0.25	116|150|639|1268|1392|1394|1594|2099|2182|2192|2353|2834|3020|3021|3488|3690|3691|4318|4878|5069|5368|5743|5764|6670|6777|7372|10370|10916|29924|51673|53405|54206|64478|81539|84868|730249	ADCYAP1|ADRA2A|PRDM1|CNR1|CRH|CRHR1|CYP27B1|ESR1|ACSL4|FBLN1|FOS|PRLHR|H3-3A|H3-3B|IGFBP5|ITGB3|ITGB4|MMP9|NPPA|PAPPA|PNOC|PTGS2|PTN|SP3|STAT5B|UMPS|CITED2|MAGED2|EPN1|TPPP3|CLIC5|ERRFI1|CSMD1|SLC38A1|HAVCR2|ACOD1	-5.7	MyList
GO Biological Processes	19	GO:0045229	external encapsulating structure organization	19_GO:0009987 cellular process	-7.3	2.3	6.2	30337	277	2355	49	2.1	0.29	602|1278|1297|1301|1305|1513|1520|1545|1805|2006|2131|2192|2296|2620|3038|3491|3617|3915|4318|4319|4811|4982|7042|7045|7046|7101|7177|7837|7982|8292|8785|9215|9510|10893|11093|11173|23768|25890|64066|64094|64386|79875|80070|90993|91522|144165|170689|255631|255743	BCL3|COL1A2|COL9A1|COL11A1|COL13A1|CTSK|CTSS|CYP1B1|DPT|ELN|EXT1|FBLN1|FOXC1|GAS2|HAS3|CCN1|IMPG1|LAMC1|MMP9|MMP10|NID1|TNFRSF11B|TGFB2|TGFBI|TGFBR1|NR2E1|TPSAB1|PXDN|ST7|COLQ|MATN4|LARGE1|ADAMTS1|MMP24|ADAMTS13|ADAMTS7|FLRT2|ABI3BP|MMP27|SMOC2|MMP25|THSD4|ADAMTS20|CREB3L1|COL23A1|PRICKLE1|ADAMTS15|COL24A1|NPNT	-5.7	MyList
GO Biological Processes	19	GO:0007492	endoderm development	19_GO:0032502 developmental process	-7.3	3.6	6.8	30337	83	2355	23	0.98	0.2	652|677|1301|1843|1846|1847|2131|2335|3281|3624|3676|3685|3909|3915|4088|4318|4627|8091|9241|23648|55614|64321|123169	BMP4|ZFP36L1|COL11A1|DUSP1|DUSP4|DUSP5|EXT1|FN1|HSBP1|INHBA|ITGA4|ITGAV|LAMA3|LAMC1|SMAD3|MMP9|MYH9|HMGA2|NOG|SSBP3|KIF16B|SOX17|LEO1	-5.7	MyList
GO Biological Processes	19	GO:0048762	mesenchymal cell differentiation	19_GO:0032502 developmental process	-7.3	2.7	6.4	30337	174	2355	36	1.5	0.25	182|1000|2131|2260|2263|2296|2316|2335|2668|3084|3280|3357|3670|3911|4254|4488|6772|6943|7042|7046|7478|7481|8091|8482|8828|9241|10370|10505|10507|10509|23493|54910|57181|57556|64839|359845	JAG1|CDH2|EXT1|FGFR1|FGFR2|FOXC1|FLNA|FN1|GDNF|NRG1|HES1|HTR2B|ISL1|LAMA5|KITLG|MSX2|STAT1|TCF21|TGFB2|TGFBR1|WNT8A|WNT11|HMGA2|SEMA7A|NRP2|NOG|CITED2|SEMA4F|SEMA4D|SEMA4B|HEY2|SEMA4C|SLC39A10|SEMA6A|FBXL17|RFLNB	-5.7	MyList
GO Biological Processes	19	GO:0048545	response to steroid hormone	19_GO:0050896 response to stimulus	-7.3	2.3	6.2	30337	286	2355	50	2.1	0.3	301|445|677|836|1026|1392|1545|1601|2099|2100|2103|2309|2353|2355|2908|3557|3586|3624|3670|3717|4193|4306|4824|5069|5724|5732|5743|6338|6382|6446|6714|6716|7042|7101|7298|8013|8313|8611|8837|9076|10413|10424|10474|23543|54206|79039|84676|84830|266743|730249	ANXA1|ASS1|ZFP36L1|CASP3|CDKN1A|CRH|CYP1B1|DAB2|ESR1|ESR2|ESRRB|FOXO3|FOS|FOSL2|NR3C1|IL1RN|IL10|INHBA|ISL1|JAK2|MDM2|NR3C2|NKX3-1|PAPPA|PTAFR|PTGER2|PTGS2|SCNN1B|SDC1|SGK1|SRC|SRD5A2|TGFB2|NR2E1|TYMS|NR4A3|AXIN2|PLPP1|CFLAR|CLDN1|YAP1|PGRMC2|TADA3|RBFOX2|ERRFI1|DDX54|TRIM63|ADTRP|NPAS4|ACOD1	-5.7	MyList
GO Biological Processes	19	GO:0043433	negative regulation of DNA-binding transcription factor activity	19_GO:0008152 metabolic process	-7.3	2.8	6.4	30337	152	2355	33	1.4	0.24	602|1029|1054|1545|1611|1649|2099|2307|2316|3280|3586|3656|4188|4792|5292|5607|5629|6688|7128|8887|8945|9314|9421|9759|10221|23028|28952|56998|80149|84868|150094|284434|730249	BCL3|CDKN2A|CEBPG|CYP1B1|DAP|DDIT3|ESR1|FOXS1|FLNA|HES1|IL10|IRAK2|MDFI|NFKBIA|PIM1|MAP2K5|PROX1|SPI1|TNFAIP3|TAX1BP1|BTRC|KLF4|HAND1|HDAC4|TRIB1|KDM1A|CCDC22|CTNNBIP1|ZC3H12A|HAVCR2|SIK1|NWD1|ACOD1	-5.6	MyList
GO Biological Processes	19	GO:0007189	adenylate cyclase-activating G protein-coupled receptor signaling pathway	19_GO:0050896 response to stimulus	-7.3	2.8	6.4	30337	152	2355	33	1.4	0.24	107|114|116|135|136|150|153|575|1268|1269|1394|1901|2587|2641|2776|2830|3973|4158|5732|6373|6954|8477|9472|9693|10149|11069|23284|23566|57211|83873|165082|266977|283383	ADCY1|ADCY8|ADCYAP1|ADORA2A|ADORA2B|ADRA2A|ADRB1|ADGRB1|CNR1|CNR2|CRHR1|S1PR1|GALR1|GCG|GNAQ|GPR6|LHCGR|MC2R|PTGER2|CXCL11|TCP11|GPR65|AKAP6|RAPGEF2|ADGRG2|RAPGEF4|ADGRL3|LPAR3|ADGRG6|GPR61|ADGRF3|ADGRF1|ADGRD1	-5.6	MyList
GO Biological Processes	19	GO:0003012	muscle system process	19_GO:0032501 multicellular organismal process	-7.3	2.2	6.1	30337	295	2355	51	2.2	0.3	59|136|481|624|775|779|800|817|845|1134|1674|1907|2668|2697|3162|3320|3357|3752|3768|4638|4653|4842|4878|5028|5530|5606|5608|6335|6336|6338|6641|6769|6865|7111|7140|7168|7402|7852|8082|8735|8837|9172|9215|9759|23171|23327|23493|23704|56203|84676|85366	ACTA2|ADORA2B|ATP1B1|BDKRB2|CACNA1C|CACNA1S|CALD1|CAMK2D|CASQ2|CHRNA1|DES|EDN2|GDNF|GJA1|HMOX1|HSP90AA1|HTR2B|KCND3|KCNJ12|MYLK|MYOC|NOS1|NPPA|P2RY1|PPP3CA|MAP2K3|MAP2K6|SCN9A|SCN10A|SCNN1B|SNTB1|STAC|TACR2|TMOD1|TNNT3|TPM1|UTRN|CXCR4|SSPN|MYH13|CFLAR|MYOM2|LARGE1|HDAC4|GPD1L|NEDD4L|HEY2|KCNE4|LMOD3|TRIM63|MYLK2	-5.6	MyList
Reactome Gene Sets	6	R-HSA-1433557	Signaling by SCF-KIT		-7.2	4.8	7.2	30337	43	2355	16	0.68	0.17	1111|2241|2887|3717|3815|4254|4318|5295|5781|6714|6772|6777|7409|9306|9402|10750	CHEK1|FER|GRB10|JAK2|KIT|KITLG|MMP9|PIK3R1|PTPN11|SRC|STAT1|STAT5B|VAV1|SOCS6|GRAP2|GRAP	-5.6	MyList
Reactome Gene Sets	6	R-HSA-1296072	Voltage gated Potassium channels		-7.2	4.8	7.2	30337	43	2355	16	0.68	0.17	3736|3737|3747|3748|3752|3754|3755|3786|7881|9132|9312|26251|27012|27133|93107|170850	KCNA1|KCNA2|KCNC2|KCNC3|KCND3|KCNF1|KCNG1|KCNQ3|KCNAB1|KCNQ4|KCNB2|KCNG2|KCNV1|KCNH5|KCNG4|KCNG3	-5.6	MyList
GO Biological Processes	19	GO:0050890	cognition	19_GO:0032501 multicellular organismal process	-7.2	2.2	6.1	30337	321	2355	54	2.3	0.31	107|114|134|378|836|894|1268|1392|1620|1959|2055|2353|2515|3269|3815|3949|3973|4297|4593|4923|5575|5743|5764|5803|5896|6446|6505|6509|6714|6865|7419|7832|9215|9241|10769|23385|23657|27023|55084|55636|56924|64478|65009|84062|84502|85461|92521|114781|123016|266743|266977|338811|594857|729956	ADCY1|ADCY8|ADORA1|ARF4|CASP3|CCND2|CNR1|CRH|BRINP1|EGR2|CLN8|FOS|ADAM2|HRH1|KIT|LDLR|LHCGR|KMT2A|MUSK|NTSR1|PRKAR1B|PTGS2|PTN|PTPRZ1|RAG1|SGK1|SLC1A1|SLC1A4|SRC|TACR2|VDAC3|BTG2|LARGE1|NOG|PLK2|NCSTN|SLC7A11|FOXB1|SOBP|CHD7|PAK6|CSMD1|NDRG4|DTNBP1|JPH4|TANC1|SPECC1|BTBD9|TTC8|NPAS4|ADGRF1|TAFA2|NPS|SHISA7	-5.6	MyList
GO Biological Processes	19	GO:0090276	regulation of peptide hormone secretion	19_GO:0051179 localization	-7.2	2.5	6.3	30337	198	2355	39	1.7	0.26	114|116|150|240|640|1080|1268|1392|1946|2044|2151|2182|2308|2641|2781|3667|3670|3717|3814|4760|4826|4843|4856|5530|5579|5781|5991|6352|6717|8111|8660|9066|10312|11069|55636|56943|65220|91608|130399	ADCY8|ADCYAP1|ADRA2A|ALOX5|BLK|CFTR|CNR1|CRH|EFNA5|EPHA5|F2RL2|ACSL4|FOXO1|GCG|GNAZ|IRS1|ISL1|JAK2|KISS1|NEUROD1|NNAT|NOS2|CCN3|PPP3CA|PRKCB|PTPN11|RFX3|CCL5|SRI|GPR68|IRS2|SYT7|TCIRG1|RAPGEF4|CHD7|ENY2|NADK|RASL10B|ACVR1C	-5.6	MyList
GO Biological Processes	19	GO:0031667	response to nutrient levels	19_GO:0050896 response to stimulus	-7.2	1.9	6	30337	490	2355	73	3.1	0.36	32|153|445|467|663|1026|1030|1268|1513|1545|1594|1611|1649|2168|2308|2309|2353|2688|3309|3371|3552|3601|3624|3920|3949|4193|4780|4852|4880|4982|5287|5292|5337|5366|5579|5629|5743|6338|6554|6714|6716|6772|6900|7071|7298|7481|8735|8932|9365|9388|9451|9779|9839|10533|10891|11133|22856|22937|22954|23274|23367|55198|55626|56477|56603|56923|57521|64127|64332|65084|79109|80149|130399	ACACB|ADRB1|ASS1|ATF3|BNIP2|CDKN1A|CDKN2B|CNR1|CTSK|CYP1B1|CYP27B1|DAP|DDIT3|FABP1|FOXO1|FOXO3|FOS|GH1|HSPA5|TNC|IL1A|IL15RA|INHBA|LAMP2|LDLR|MDM2|NFE2L2|NPY|NPPC|TNFRSF11B|PIK3C2B|PIM1|PLD1|PMAIP1|PRKCB|PROX1|PTGS2|SCNN1B|SLC10A1|SRC|SRD5A2|STAT1|CNTN2|KLF10|TYMS|WNT11|MYH13|MBD2|KL|LIPG|EIF2AK3|TBC1D5|ZEB2|ATG7|PPARGC1A|KPTN|CHSY1|SCAP|TRIM32|CLEC16A|LARP1|APPL2|AMBRA1|CCL28|CYP26B1|NMUR2|RPTOR…	-5.6	MyList
GO Biological Processes	19	GO:0007623	circadian rhythm	19_GO:0048511 rhythmic process	-7.2	2.9	6.5	30337	138	2355	31	1.3	0.23	107|196|445|1407|1958|1960|3184|4297|4543|4783|4804|4843|5629|5971|6335|7071|7166|7298|9500|10075|10887|10891|25819|50865|60675|79365|79831|83594|114781|128674|162282	ADCY1|AHR|ASS1|CRY1|EGR1|EGR3|HNRNPD|KMT2A|MTNR1A|NFIL3|NGFR|NOS2|PROX1|RELB|SCN9A|KLF10|TPH1|TYMS|MAGED1|HUWE1|PROKR1|PPARGC1A|NOCT|HEBP1|PROK2|BHLHE41|KDM8|NUDT12|BTBD9|PROKR2|ANKFN1	-5.6	MyList
KEGG Pathway	24	hsa04810	Regulation of actin cytoskeleton		-7.2	2.4	6.2	30337	230	2355	43	1.8	0.28	369|624|1129|1132|2246|2251|2252|2260|2263|2335|3655|3672|3676|3685|3690|3691|3694|3696|4478|4627|4638|4660|5154|5295|6387|6714|7409|7430|7852|8817|8826|10000|10097|10451|26281|55740|55970|56924|57180|81624|85366|85477|221178	ARAF|BDKRB2|CHRM2|CHRM4|FGF1|FGF6|FGF7|FGFR1|FGFR2|FN1|ITGA6|ITGA1|ITGA4|ITGAV|ITGB3|ITGB4|ITGB6|ITGB8|MSN|MYH9|MYLK|PPP1R12B|PDGFA|PIK3R1|CXCL12|SRC|VAV1|EZR|CXCR4|FGF18|IQGAP1|AKT3|ACTR2|VAV3|FGF20|ENAH|GNG12|PAK6|ACTR3B|DIAPH3|MYLK2|SCIN|SPATA13	-5.6	MyList
GO Biological Processes	19	GO:0046634	regulation of alpha-beta T cell activation	19_GO:0002376 immune system process	-7.2	3.1	6.5	30337	117	2355	28	1.2	0.22	135|301|639|861|864|868|940|2737|3146|3566|3593|3717|4092|6461|6850|7297|8767|9308|9655|10892|11314|51561|64115|64332|80149|80762|84807|246778	ADORA2A|ANXA1|PRDM1|RUNX1|RUNX3|CBLB|CD28|GLI3|HMGB1|IL4R|IL12B|JAK2|SMAD7|SHB|SYK|TYK2|RIPK2|CD83|SOCS5|MALT1|CD300A|IL23A|VSIR|NFKBIZ|ZC3H12A|NDFIP1|NFKBID|IL27	-5.6	MyList
GO Biological Processes	19	GO:0031032	actomyosin structure organization	19_GO:0009987 cellular process	-7.2	3	6.5	30337	124	2355	29	1.2	0.23	1266|2006|2185|3880|4205|4627|4892|5629|6714|7111|7126|7140|7168|7791|8452|8826|8837|9172|9578|9839|11155|56203|64097|80206|84033|84700|84978|127294|221692	CNN3|ELN|PTK2B|KRT19|MEF2A|MYH9|NRAP|PROX1|SRC|TMOD1|TNFAIP1|TNNT3|TPM1|ZYX|CUL3|IQGAP1|CFLAR|MYOM2|CDC42BPB|ZEB2|LDB3|LMOD3|EPB41L4A|FHOD3|OBSCN|MYO18B|FRMD5|MYOM3|PHACTR1	-5.6	MyList
GO Biological Processes	19	GO:0048863	stem cell differentiation	19_GO:0032502 developmental process	-7.2	2.6	6.3	30337	183	2355	37	1.6	0.26	182|860|1000|1021|1106|2099|2131|2260|2263|2296|2335|2668|3084|3280|3357|3670|3815|3911|4254|4488|6886|7042|7478|8091|8321|8482|8828|9241|10370|10505|10507|10509|22823|54910|57556|64321|64839	JAG1|RUNX2|CDH2|CDK6|CHD2|ESR1|EXT1|FGFR1|FGFR2|FOXC1|FN1|GDNF|NRG1|HES1|HTR2B|ISL1|KIT|LAMA5|KITLG|MSX2|TAL1|TGFB2|WNT8A|HMGA2|FZD1|SEMA7A|NRP2|NOG|CITED2|SEMA4F|SEMA4D|SEMA4B|MTF2|SEMA4C|SEMA6A|SOX17|FBXL17	-5.6	MyList
GO Biological Processes	19	GO:0002011	morphogenesis of an epithelial sheet	19_GO:0032502 developmental process	-7.2	4.3	7	30337	54	2355	18	0.76	0.18	182|389|653|960|1839|1855|2316|3491|3685|3690|4488|4853|6664|10630|23671|23767|94134|349633	JAG1|RHOC|BMP5|CD44|HBEGF|DVL1|FLNA|CCN1|ITGAV|ITGB3|MSX2|NOTCH2|SOX11|PDPN|TMEFF2|FLRT3|ARHGAP12|PLET1	-5.6	MyList
GO Biological Processes	19	GO:0050796	regulation of insulin secretion	19_GO:0051179 localization	-7.2	2.7	6.3	30337	168	2355	35	1.5	0.25	114|150|240|640|1080|1268|1392|1946|2044|2151|2182|2308|2641|2781|3667|3670|3717|4760|4826|4843|4856|5530|5579|5781|5991|6352|6717|8111|8660|9066|10312|11069|56943|65220|130399	ADCY8|ADRA2A|ALOX5|BLK|CFTR|CNR1|CRH|EFNA5|EPHA5|F2RL2|ACSL4|FOXO1|GCG|GNAZ|IRS1|ISL1|JAK2|NEUROD1|NNAT|NOS2|CCN3|PPP3CA|PRKCB|PTPN11|RFX3|CCL5|SRI|GPR68|IRS2|SYT7|TCIRG1|RAPGEF4|ENY2|NADK|ACVR1C	-5.6	MyList
Reactome Gene Sets	6	R-HSA-193704	p75 NTR receptor-mediated signalling		-7.2	3.3	6.6	30337	97	2355	25	1.1	0.21	836|3551|4790|4792|4803|4804|5664|5924|7204|7409|8767|8878|8997|9500|9639|10451|11108|23263|23385|26230|50650|55701|57580|84033|100271715	CASP3|IKBKB|NFKB1|NFKBIA|NGF|NGFR|PSEN2|RASGRF2|TRIO|VAV1|RIPK2|SQSTM1|KALRN|MAGED1|ARHGEF10|VAV3|PRDM4|MCF2L|NCSTN|TIAM2|ARHGEF3|ARHGEF40|PREX1|OBSCN|ARHGEF33	-5.6	MyList
GO Biological Processes	19	GO:0060627	regulation of vesicle-mediated transport	19_GO:0051179 localization	-7.2	1.9	5.9	30337	519	2355	76	3.2	0.36	136|150|301|335|718|948|1080|1601|1855|2042|3084|3146|3190|3566|3600|3601|3685|3690|3958|4478|4735|5028|5054|5337|5359|5530|5575|5579|5724|5874|5908|6281|6347|6382|6385|6556|6688|6714|6850|6857|7422|7430|8724|8766|9066|9581|9699|9765|9779|9899|11069|11314|22987|23317|23327|23345|25930|26045|26228|27032|30844|50487|54806|55198|64127|65009|79890|84062|90416|114781|128637|134957|140885|284654|376267…	ADORA2B|ADRA2A|ANXA1|APOA1|C3|CD36|CFTR|DAB2|DVL1|EPHA3|NRG1|HMGB1|HNRNPK|IL4R|IL15|IL15RA|ITGAV|ITGB3|LGALS3|MSN|SEPTIN2|P2RY1|SERPINE1|PLD1|PLSCR1|PPP3CA|PRKAR1B|PRKCB|PTAFR|RAB27B|RAP1B|S100A10|CCL2|SDC1|SDC4|SLC11A1|SPI1|SRC|SYK|SYT1|VEGFA|EZR|SNX3|RAB11A|SYT7|PREPL|RIMS2|ZFYVE16|TBC1D5|SV2B|RAPGEF4|CD300A|SV2C|DNAJC13|NEDD4L|SYNE1|PTPN23|LRRTM2|STAP1|ATP2C1|EHD4|PLA2G3|AHI1|APPL2|NOD2|NDRG4|…	-5.6	MyList
GO Biological Processes	19	GO:2000116	regulation of cysteine-type endopeptidase activity	19_GO:0008152 metabolic process	-7.2	2.6	6.3	30337	191	2355	38	1.6	0.26	330|489|960|1029|1457|1473|1611|1800|2168|3146|3717|4088|4318|4609|4804|4824|5366|5607|6279|6714|6850|7422|7498|8743|8767|9314|9451|9966|10395|10892|23151|23786|27113|55075|58484|64065|112399|130399	BIRC3|ATP2A3|CD44|CDKN2A|CSNK2A1|CST5|DAP|DPEP1|FABP1|HMGB1|JAK2|SMAD3|MMP9|MYC|NGFR|NKX3-1|PMAIP1|MAP2K5|S100A8|SRC|SYK|VEGFA|XDH|TNFSF10|RIPK2|KLF4|EIF2AK3|TNFSF15|DLC1|MALT1|GRAMD4|BCL2L13|BBC3|UACA|NLRC4|PERP|EGLN3|ACVR1C	-5.6	MyList
GO Biological Processes	19	GO:0045088	regulation of innate immune response	19_GO:0044419 biological process involved in interspecies interaction between organisms	-7.2	2	5.9	30337	455	2355	69	2.9	0.35	330|839|948|1520|1660|2069|2099|3146|3320|3551|3593|3656|3823|3902|4780|4792|4814|5292|5295|5359|5515|5608|5781|5817|6279|6352|6688|6714|6777|6850|7128|7294|7409|8767|8807|8878|8887|9261|9470|10125|10225|10318|11221|11314|22841|22954|23151|23369|23643|54941|55061|55198|55765|56832|56833|57864|58484|64127|64332|79931|84243|84868|84937|91543|127018|130120|253943|388325|730249	BIRC3|CASP6|CD36|CTSS|DHX9|EREG|ESR1|HMGB1|HSP90AA1|IKBKB|IL12B|IRAK2|KLRC3|LAG3|NFE2L2|NFKBIA|NINJ1|PIM1|PIK3R1|PLSCR1|PPP2CA|MAP2K6|PTPN11|PVR|S100A8|CCL5|SPI1|SRC|STAT5B|SYK|TNFAIP3|TXK|VAV1|RIPK2|IL18RAP|SQSTM1|TAX1BP1|MAPKAPK2|EIF4E2|RASGRP1|CD96|TNIP1|DUSP10|CD300A|RAB11FIP2|TRIM32|GRAMD4|PUM2|LY96|RNF125|SUSD4|APPL2|INAVA|IFNK|SLAMF8|SLC46A2|NLRC4|NOD2|NFKBIZ|TNIP3|ZDHHC18|HAVCR2|ZNRF1|RSA…	-5.6	MyList
Reactome Gene Sets	6	R-HSA-112316	Neuronal System		-7.2	2	6	30337	410	2355	64	2.7	0.34	107|114|773|817|1134|1135|1740|2569|2571|2743|2898|2899|2900|3084|3359|3736|3737|3747|3748|3752|3754|3755|3768|3772|3775|3786|4128|4193|5575|5579|5789|5924|6196|6505|6506|6507|6580|6714|6857|7881|8224|9066|9132|9229|9312|10645|26045|26251|26960|27012|27020|27133|51305|51807|55970|58512|80059|81539|83988|84790|93107|116443|127833|170850	ADCY1|ADCY8|CACNA1A|CAMK2D|CHRNA1|CHRNA2|DLG2|GABRR1|GAD1|GLRB|GRIK2|GRIK3|GRIK4|NRG1|HTR3A|KCNA1|KCNA2|KCNC2|KCNC3|KCND3|KCNF1|KCNG1|KCNJ12|KCNJ15|KCNK1|KCNQ3|MAOA|MDM2|PRKAR1B|PRKCB|PTPRD|RASGRF2|RPS6KA2|SLC1A1|SLC1A2|SLC1A3|SLC22A1|SRC|SYT1|KCNAB1|SYN3|SYT7|KCNQ4|DLGAP1|KCNB2|CAMKK2|LRRTM2|KCNG2|NBEA|KCNV1|NPTN|KCNH5|KCNK9|TUBA8|GNG12|DLGAP3|LRRTM4|SLC38A1|NCALD|TUBA1C|KCNG4|GRIN3A|SYT2|KCNG3	-5.6	MyList
GO Biological Processes	19	GO:0009896	positive regulation of catabolic process	19_GO:0048518 positive regulation of biological process	-7.2	1.8	5.8	30337	623	2355	87	3.7	0.39	134|150|580|665|677|868|1457|1601|1855|2168|2185|2308|2309|2926|3146|3162|3184|3320|3667|3791|3949|4092|4193|4478|4780|6832|7128|7430|7832|8313|8660|8767|8878|9337|9444|9655|9686|9709|10043|10221|10247|10533|10645|10769|10868|22954|23327|23367|23369|23677|25819|25898|25904|26353|26986|27185|28952|29116|51010|51322|51375|53373|55626|57154|57521|60673|64115|64127|64321|79670|79899|80149|80762|81542…	ADORA1|ADRA2A|BARD1|BNIP3L|ZFP36L1|CBLB|CSNK2A1|DAB2|DVL1|FABP1|PTK2B|FOXO1|FOXO3|GRSF1|HMGB1|HMOX1|HNRNPD|HSP90AA1|IRS1|KDR|LDLR|SMAD7|MDM2|MSN|NFE2L2|SUPV3L1|TNFAIP3|EZR|BTG2|AXIN2|IRS2|RIPK2|SQSTM1|CNOT8|QKI|SOCS5|VGLL4|HERPUD1|TOM1|TRIB1|RIDA|ATG7|CAMKK2|PLK2|USP20|TRIM32|NEDD4L|LARP1|PUM2|SH3BP4|NOCT|RCHY1|CNOT10|HSPB8|PABPC1|DISC1|CCDC22|MYLIP|EXOSC3|WAC|SNX7|TPCN1|AMBRA1|SMURF1|RPTOR|ATG10…	-5.6	MyList
Hallmark Gene Sets	23	M5902	HALLMARK APOPTOSIS		-7.2	2.7	6.3	30337	161	2355	34	1.4	0.25	301|330|467|665|836|839|840|894|960|1026|1611|1647|1649|1960|2012|2069|3162|3552|3725|3958|4092|4255|5327|5366|5664|7042|7078|7465|7832|8743|8837|8878|9638|54884	ANXA1|BIRC3|ATF3|BNIP3L|CASP3|CASP6|CASP7|CCND2|CD44|CDKN1A|DAP|GADD45A|DDIT3|EGR3|EMP1|EREG|HMOX1|IL1A|JUN|LGALS3|SMAD7|MGMT|PLAT|PMAIP1|PSEN2|TGFB2|TIMP3|WEE1|BTG2|TNFSF10|CFLAR|SQSTM1|FEZ1|RETSAT	-5.6	MyList
GO Biological Processes	19	GO:0045936	negative regulation of phosphate metabolic process	19_GO:0048519 negative regulation of biological process	-7.2	2.1	6	30337	375	2355	60	2.5	0.32	624|868|1026|1029|1030|1647|1843|1848|1855|2192|2776|2887|3486|3551|3624|3958|4092|4878|5144|5154|5478|5515|5575|5783|5787|5800|6456|7070|7498|8440|8613|8660|8826|9052|9655|9759|9770|10217|10221|10507|11116|11221|11314|23171|26228|54206|54431|56288|56940|79899|80149|84062|84676|91272|116496|140885|154043|200734|203228|401265	BDKRB2|CBLB|CDKN1A|CDKN2A|CDKN2B|GADD45A|DUSP1|DUSP6|DVL1|FBLN1|GNAQ|GRB10|IGFBP3|IKBKB|INHBA|LGALS3|SMAD7|NPPA|PDE4D|PDGFA|PPIA|PPP2CA|PRKAR1B|PTPN13|PTPRB|PTPRO|SH3GL2|THY1|XDH|NCK2|PLPP3|IRS2|IQGAP1|GPRC5A|SOCS5|HDAC4|RASSF2|CTDSPL|TRIB1|SEMA4D|CEP43|DUSP10|CD300A|GPD1L|STAP1|ERRFI1|DNAJC10|PARD3|DUSP22|PRR5L|ZC3H12A|DTNBP1|TRIM63|BOD1|NIBAN1|SIRPA|CNKSR3|SPRED2|C9orf72|KLHL31	-5.6	MyList
GO Biological Processes	19	GO:0060560	developmental growth involved in morphogenesis	19_GO:0040007 growth	-7.2	2.9	6.4	30337	139	2355	31	1.3	0.23	652|1435|1855|1901|1907|1946|2099|2131|2246|2263|3371|3676|6456|7481|8239|8482|8826|8828|9201|10413|23242|23566|23767|51199|51299|55083|56924|84298|144165|203228|342184	BMP4|CSF1|DVL1|S1PR1|EDN2|EFNA5|ESR1|EXT1|FGF1|FGFR2|TNC|ITGA4|SH3GL2|WNT11|USP9X|SEMA7A|IQGAP1|NRP2|DCLK1|YAP1|COBL|LPAR3|FLRT3|NIN|NRN1|KIF26B|PAK6|LLPH|PRICKLE1|C9orf72|FMN1	-5.6	MyList
GO Biological Processes	19	GO:0006813	potassium ion transport	19_GO:0051179 localization	-7.1	2.6	6.3	30337	184	2355	37	1.6	0.26	481|3736|3737|3747|3748|3752|3754|3755|3768|3772|3775|3786|6507|6549|7881|9033|9132|9187|9215|9312|10723|23704|26251|27012|27133|30818|30820|51305|55002|57419|80333|84679|93107|123041|157855|170850|283652	ATP1B1|KCNA1|KCNA2|KCNC2|KCNC3|KCND3|KCNF1|KCNG1|KCNJ12|KCNJ15|KCNK1|KCNQ3|SLC1A3|SLC9A2|KCNAB1|PKD2L1|KCNQ4|SLC24A1|LARGE1|KCNB2|SLC12A7|KCNE4|KCNG2|KCNV1|KCNH5|KCNIP3|KCNIP1|KCNK9|TMCO3|SLC24A3|KCNIP4|SLC9A7|KCNG4|SLC24A4|KCNU1|KCNG3|SLC24A5	-5.5	MyList
KEGG Pathway	24	hsa05145	Toxoplasmosis		-7.1	3.1	6.5	30337	111	2355	27	1.1	0.22	240|330|836|3551|3586|3588|3593|3655|3717|3909|3910|3911|3915|3949|4261|4790|4792|4843|5606|5608|6772|7042|7297|10000|10319|23533|23643	ALOX5|BIRC3|CASP3|IKBKB|IL10|IL10RB|IL12B|ITGA6|JAK2|LAMA3|LAMA4|LAMA5|LAMC1|LDLR|CIITA|NFKB1|NFKBIA|NOS2|MAP2K3|MAP2K6|STAT1|TGFB2|TYK2|AKT3|LAMC3|PIK3R5|LY96	-5.5	MyList
Reactome Gene Sets	6	R-HSA-9700206	Signaling by ALK in cancer		-7.1	3.4	6.6	30337	91	2355	24	1	0.21	238|1026|1213|1786|2335|3586|3667|3725|3831|4008|4193|4478|4627|5295|5495|5903|6772|7297|8878|9451|27436|29851|57674|192669	ALK|CDKN1A|CLTC|DNMT1|FN1|IL10|IRS1|JUN|KLC1|LMO7|MDM2|MSN|MYH9|PIK3R1|PPM1B|RANBP2|STAT1|TYK2|SQSTM1|EIF2AK3|EML4|ICOS|RNF213|AGO3	-5.5	MyList
Reactome Gene Sets	6	R-HSA-9725370	Signaling by ALK fusions and activated point mutants		-7.1	3.4	6.6	30337	91	2355	24	1	0.21	238|1026|1213|1786|2335|3586|3667|3725|3831|4008|4193|4478|4627|5295|5495|5903|6772|7297|8878|9451|27436|29851|57674|192669	ALK|CDKN1A|CLTC|DNMT1|FN1|IL10|IRS1|JUN|KLC1|LMO7|MDM2|MSN|MYH9|PIK3R1|PPM1B|RANBP2|STAT1|TYK2|SQSTM1|EIF2AK3|EML4|ICOS|RNF213|AGO3	-5.5	MyList
GO Biological Processes	19	GO:0010563	negative regulation of phosphorus metabolic process	19_GO:0048519 negative regulation of biological process	-7.1	2.1	6	30337	376	2355	60	2.5	0.32	624|868|1026|1029|1030|1647|1843|1848|1855|2192|2776|2887|3486|3551|3624|3958|4092|4878|5144|5154|5478|5515|5575|5783|5787|5800|6456|7070|7498|8440|8613|8660|8826|9052|9655|9759|9770|10217|10221|10507|11116|11221|11314|23171|26228|54206|54431|56288|56940|79899|80149|84062|84676|91272|116496|140885|154043|200734|203228|401265	BDKRB2|CBLB|CDKN1A|CDKN2A|CDKN2B|GADD45A|DUSP1|DUSP6|DVL1|FBLN1|GNAQ|GRB10|IGFBP3|IKBKB|INHBA|LGALS3|SMAD7|NPPA|PDE4D|PDGFA|PPIA|PPP2CA|PRKAR1B|PTPN13|PTPRB|PTPRO|SH3GL2|THY1|XDH|NCK2|PLPP3|IRS2|IQGAP1|GPRC5A|SOCS5|HDAC4|RASSF2|CTDSPL|TRIB1|SEMA4D|CEP43|DUSP10|CD300A|GPD1L|STAP1|ERRFI1|DNAJC10|PARD3|DUSP22|PRR5L|ZC3H12A|DTNBP1|TRIM63|BOD1|NIBAN1|SIRPA|CNKSR3|SPRED2|C9orf72|KLHL31	-5.5	MyList
Hallmark Gene Sets	23	M5939	HALLMARK P53 PATHWAY		-7.1	2.5	6.2	30337	200	2355	39	1.7	0.26	467|677|694|894|1026|1029|1030|1647|1649|1839|2040|2309|2353|3162|3552|3691|3725|4071|4193|4814|5154|5791|5912|6281|6382|7832|9314|10397|10544|10769|10904|23654|23657|25898|54884|55240|56997|64065|127544	ATF3|ZFP36L1|BTG1|CCND2|CDKN1A|CDKN2A|CDKN2B|GADD45A|DDIT3|HBEGF|STOM|FOXO3|FOS|HMOX1|IL1A|ITGB4|JUN|TM4SF1|MDM2|NINJ1|PDGFA|PTPRE|RAP2B|S100A10|SDC1|BTG2|KLF4|NDRG1|PROCR|PLK2|BLCAP|PLXNB2|SLC7A11|RCHY1|RETSAT|STEAP3|COQ8A|PERP|RNF19B	-5.5	MyList
GO Biological Processes	19	GO:0043270	positive regulation of monoatomic ion transport	19_GO:0051179 localization	-7.1	2.5	6.2	30337	208	2355	40	1.7	0.27	134|150|288|481|810|1080|1272|1392|1520|2316|2641|3747|3958|3973|4638|4842|4878|4923|5028|5530|6000|6347|6352|6373|6387|6717|6769|6865|7070|7222|7225|9472|23171|57158|57620|154043|162514|353514|387129|644139	ADORA1|ADRA2A|ANK3|ATP1B1|CALML3|CFTR|CNTN1|CRH|CTSS|FLNA|GCG|KCNC2|LGALS3|LHCGR|MYLK|NOS1|NPPA|NTSR1|P2RY1|PPP3CA|RGS7|CCL2|CCL5|CXCL11|CXCL12|SRI|STAC|TACR2|THY1|TRPC3|TRPC6|AKAP6|GPD1L|JPH2|STIM2|CNKSR3|TRPV3|LILRA5|NPSR1|PIRT	-5.5	MyList
GO Biological Processes	19	GO:0031099	regeneration	19_GO:0032502 developmental process	-7.1	2.7	6.3	30337	162	2355	34	1.4	0.25	301|688|861|928|983|1026|1719|2697|3371|3586|3717|4548|4781|4814|4815|4856|5530|5764|6387|7104|7298|8013|8324|8837|9076|9215|10413|23175|83606|84717|130827|136319|165904|349667	ANXA1|KLF5|RUNX1|CD9|CDK1|CDKN1A|DHFR|GJA1|TNC|IL10|JAK2|MTR|NFIB|NINJ1|NINJ2|CCN3|PPP3CA|PTN|CXCL12|TM4SF4|TYMS|NR4A3|FZD7|CFLAR|CLDN1|LARGE1|YAP1|LPIN1|GUCD1|HDGFL2|TMEM182|MTPN|XIRP1|RTN4RL2	-5.5	MyList
GO Biological Processes	19	GO:1903829	positive regulation of protein localization	19_GO:0051179 localization	-7.1	1.9	5.9	30337	485	2355	72	3.1	0.35	114|135|288|640|652|983|1080|1392|1855|2040|2042|2151|2182|2316|2641|2737|3320|3552|3670|3717|3958|4088|4193|4478|4804|4826|5295|5478|5494|5579|5743|6526|6714|6717|6769|7042|7130|7297|7430|7855|8111|8660|8878|9451|9695|10075|10160|10391|10413|10972|11069|11156|22841|23171|23184|23255|23682|25930|27032|27113|54984|55691|57602|57628|64083|65220|79608|79778|79899|80149|153241|338442	ADCY8|ADORA2A|ANK3|BLK|BMP4|CDK1|CFTR|CRH|DVL1|STOM|EPHA3|F2RL2|ACSL4|FLNA|GCG|GLI3|HSP90AA1|IL1A|ISL1|JAK2|LGALS3|SMAD3|MDM2|MSN|NGFR|NNAT|PIK3R1|PPIA|PPM1A|PRKCB|PTGS2|SLC5A3|SRC|SRI|STAC|TGFB2|TNFAIP6|TYK2|EZR|FZD5|GPR68|IRS2|SQSTM1|EIF2AK3|EDEM1|HUWE1|FARP1|CORO2B|YAP1|TMED10|RAPGEF4|PTP4A3|RAB11FIP2|GPD1L|MESD|MTCL1|RAB38|PTPN23|ATP2C1|BBC3|PINX1|FRMD4A|USP36|DPP10|GOLPH3|NADK|RIC3|MICALL2|P…	-5.5	MyList
Reactome Gene Sets	6	R-HSA-9013149	RAC1 GTPase cycle		-7.1	2.6	6.2	30337	185	2355	37	1.6	0.26	182|4689|5295|5337|5924|7204|7409|7444|7456|8826|8997|9639|9732|9855|9901|9938|10160|10395|10451|10810|10928|23092|23263|23348|26230|50508|55200|56924|57480|57522|57580|58504|79658|81624|94134|152273|221178	JAG1|NCF4|PIK3R1|PLD1|RASGRF2|TRIO|VAV1|VRK2|WIPF1|IQGAP1|KALRN|ARHGEF10|DOCK4|FARP2|SRGAP3|ARHGAP25|FARP1|DLC1|VAV3|WASF3|RALBP1|ARHGAP26|MCF2L|DOCK9|TIAM2|NOX3|PLEKHG6|PAK6|PLEKHG1|SRGAP1|PREX1|ARHGAP22|ARHGAP10|DIAPH3|ARHGAP12|FGD5|SPATA13	-5.5	MyList
GO Biological Processes	19	GO:0051603	proteolysis involved in protein catabolic process	19_GO:0008152 metabolic process	-7.1	1.8	5.8	30337	607	2355	85	3.6	0.38	899|1357|1513|1514|1520|1649|3309|4189|4193|4534|4780|5192|5366|5687|5695|5708|5887|6400|6907|7126|7128|7979|8239|8313|8452|8507|8878|8945|9246|9306|9695|9709|9870|10075|10116|10254|10892|11160|11173|11342|22954|23327|25897|25898|25930|26235|27185|27338|29116|51132|54431|54472|54476|54788|54926|54941|55626|57132|57154|57484|57674|64839|65264|79139|79720|80176|80267|80762|84236|84708|84937|90637|9…	CCNF|CPA1|CTSK|CTSL|CTSS|DDIT3|HSPA5|DNAJB9|MDM2|MTM1|NFE2L2|PEX10|PMAIP1|PSMA6|PSMB7|PSMD2|RAD23B|SEL1L|TBL1X|TNFAIP1|TNFAIP3|SEM1|USP9X|AXIN2|CUL3|ENC1|SQSTM1|BTRC|UBE2L6|SOCS6|EDEM1|HERPUD1|AREL1|HUWE1|FEM1B|STAM2|MALT1|ERLIN2|ADAMTS7|RNF13|TRIM32|NEDD4L|RNF19A|RCHY1|PTPN23|FBXL4|DISC1|UBE2S|MYLIP|RLIM|DNAJC10|TOLLIP|RNF216|DNAJB12|UBE2R2|RNF125|AMBRA1|CHMP1B|SMURF1|RNF150|RNF213|FBXL17|UBE2Z|…	-5.5	MyList
GO Biological Processes	19	GO:0010632	regulation of epithelial cell migration	19_GO:0040011 locomotion	-7.1	2.2	6	30337	299	2355	51	2.2	0.3	301|575|1647|1839|2185|2246|2252|2260|2549|3146|3162|3690|3791|4070|4163|4233|4318|4780|5606|5607|5629|5743|5764|5793|6714|7042|7101|7422|8613|8660|8766|8817|8828|9314|9734|10000|10769|10982|11221|22846|25930|27086|54453|55466|57381|64094|79812|80149|84913|147372|168667	ANXA1|ADGRB1|GADD45A|HBEGF|PTK2B|FGF1|FGF7|FGFR1|GAB1|HMGB1|HMOX1|ITGB3|KDR|TACSTD2|MCC|MET|MMP9|NFE2L2|MAP2K3|MAP2K5|PROX1|PTGS2|PTN|PTPRG|SRC|TGFB2|NR2E1|VEGFA|PLPP3|IRS2|RAB11A|FGF18|NRP2|KLF4|HDAC9|AKT3|PLK2|MAPRE2|DUSP10|VASH1|PTPN23|FOXP1|RIN2|DNAJA4|RHOJ|SMOC2|MMRN2|ZC3H12A|ATOH8|CCBE1|BMPER	-5.5	MyList
GO Biological Processes	19	GO:0061024	membrane organization	19_GO:0009987 cellular process	-7.1	1.7	5.7	30337	752	2355	100	4.2	0.42	288|481|575|665|928|948|983|1000|1514|1674|1855|2054|2055|2139|2515|2668|2743|3099|3320|4593|4627|4653|5205|5359|5366|5579|5789|5830|5913|6281|6900|7755|7852|7905|8292|8411|8452|8685|8724|8774|9066|9135|9215|9217|9697|9788|9804|9842|9844|9938|10043|10075|10254|10397|10451|10783|10972|22937|23175|23250|23355|23420|27032|54586|54927|55207|55353|55770|56907|57088|57132|57154|57205|64083|64225|65082|…	ANK3|ATP1B1|ADGRB1|BNIP3L|CD9|CD36|CDK1|CDH2|CTSL|DES|DVL1|STX2|CLN8|EYA2|ADAM2|GDNF|GLRB|HK2|HSP90AA1|MUSK|MYH9|MYOC|ATP8B1|PLSCR1|PMAIP1|PRKCB|PTPRD|PEX5|RAPSN|S100A10|CNTN2|ZNF205|CXCR4|REEP5|COLQ|EEA1|CUL3|MARCO|SNX3|NAPG|SYT7|RABEP1|LARGE1|VAPB|TRAM2|MTSS1|TOMM20|PLEKHM1|ELMO1|ARHGAP25|TOM1|HUWE1|STAM2|NDRG1|VAV3|NEK6|TMED10|SCAP|LPIN1|ATP11A|VPS8|NOMO1|ATP2C1|EQTN|CHCHD3|ARL8B|LAPTM4B|EXOC2…	-5.5	MyList
GO Biological Processes	19	GO:0097696	cell surface receptor signaling pathway via STAT	19_GO:0050896 response to stimulus	-7.1	4.2	6.9	30337	55	2355	18	0.76	0.18	1437|1600|2241|2688|3455|3600|3601|3717|4760|6347|6772|6775|6777|7066|7297|9306|9655|10617	CSF2|DAB1|FER|GH1|IFNAR2|IL15|IL15RA|JAK2|NEUROD1|CCL2|STAT1|STAT4|STAT5B|THPO|TYK2|SOCS6|SOCS5|STAMBP	-5.5	MyList
KEGG Pathway	24	hsa04934	Cushing syndrome		-7.1	2.7	6.3	30337	155	2355	33	1.4	0.24	107|114|196|775|779|817|1021|1026|1029|1030|1392|1394|1395|1855|1871|2776|3949|4158|4297|5087|5151|5908|7478|7481|7855|8313|8321|8324|9586|50940|57552|81029|90993	ADCY1|ADCY8|AHR|CACNA1C|CACNA1S|CAMK2D|CDK6|CDKN1A|CDKN2A|CDKN2B|CRH|CRHR1|CRHR2|DVL1|E2F3|GNAQ|LDLR|MC2R|KMT2A|PBX1|PDE8A|RAP1B|WNT8A|WNT11|FZD5|AXIN2|FZD1|FZD7|CREB5|PDE11A|NCEH1|WNT5B|CREB3L1	-5.5	MyList
GO Biological Processes	19	GO:0050730	regulation of peptidyl-tyrosine phosphorylation	19_GO:0008152 metabolic process	-7	2.4	6.1	30337	217	2355	41	1.7	0.27	868|948|960|1437|1839|1946|2252|2688|3280|3567|3570|3593|3600|3670|3690|3717|3815|4254|5154|5781|5912|6352|6714|6850|7422|8613|8767|8995|9052|9655|10507|11314|30844|51561|51704|54206|55024|56940|64127|146433|353514	CBLB|CD36|CD44|CSF2|HBEGF|EFNA5|FGF7|GH1|HES1|IL5|IL6R|IL12B|IL15|ISL1|ITGB3|JAK2|KIT|KITLG|PDGFA|PTPN11|RAP2B|CCL5|SRC|SYK|VEGFA|PLPP3|RIPK2|TNFSF18|GPRC5A|SOCS5|SEMA4D|CD300A|EHD4|IL23A|GPRC5B|ERRFI1|BANK1|DUSP22|NOD2|IL34|LILRA5	-5.5	MyList
GO Biological Processes	19	GO:0010634	positive regulation of epithelial cell migration	19_GO:0040011 locomotion	-7	2.6	6.2	30337	178	2355	36	1.5	0.25	301|1839|2185|2246|2252|2260|2549|3146|3162|3690|3791|4233|4318|4780|5606|5629|5743|6714|7042|7422|8613|8660|8766|8817|8828|9734|10000|10769|10982|27086|54453|57381|64094|80149|84913|147372	ANXA1|HBEGF|PTK2B|FGF1|FGF7|FGFR1|GAB1|HMGB1|HMOX1|ITGB3|KDR|MET|MMP9|NFE2L2|MAP2K3|PROX1|PTGS2|SRC|TGFB2|VEGFA|PLPP3|IRS2|RAB11A|FGF18|NRP2|HDAC9|AKT3|PLK2|MAPRE2|FOXP1|RIN2|RHOJ|SMOC2|ZC3H12A|ATOH8|CCBE1	-5.4	MyList
GO Biological Processes	19	GO:0044703	multi-organism reproductive process	19_GO:0022414 reproductive process	-7	2.5	6.2	30337	194	2355	38	1.6	0.26	116|150|639|1268|1392|1394|1594|2099|2182|2192|2353|2834|3020|3021|3488|3690|3691|4318|4878|5069|5368|5724|5743|5764|6670|6777|7372|10370|10916|29924|51673|53405|54206|64478|81539|84868|154865|730249	ADCYAP1|ADRA2A|PRDM1|CNR1|CRH|CRHR1|CYP27B1|ESR1|ACSL4|FBLN1|FOS|PRLHR|H3-3A|H3-3B|IGFBP5|ITGB3|ITGB4|MMP9|NPPA|PAPPA|PNOC|PTAFR|PTGS2|PTN|SP3|STAT5B|UMPS|CITED2|MAGED2|EPN1|TPPP3|CLIC5|ERRFI1|CSMD1|SLC38A1|HAVCR2|IQUB|ACOD1	-5.4	MyList
GO Biological Processes	19	GO:0043547	positive regulation of GTPase activity	19_GO:0065007 biological regulation	-7	2.5	6.1	30337	210	2355	40	1.7	0.27	116|2889|3655|4594|5909|5996|6000|6251|6281|6346|6347|6352|7070|7481|8477|8787|9639|9693|9712|9779|9938|10125|10507|10928|10982|11138|22841|23329|23348|25771|26230|55357|57186|57533|57580|58504|85360|128637|129049|203228	ADCYAP1|RAPGEF1|ITGA6|MMUT|RAP1GAP|RGS1|RGS7|RSU1|S100A10|CCL1|CCL2|CCL5|THY1|WNT11|GPR65|RGS9|ARHGEF10|RAPGEF2|USP6NL|TBC1D5|ARHGAP25|RASGRP1|SEMA4D|RALBP1|MAPRE2|TBC1D8|RAB11FIP2|TBC1D30|DOCK9|TBC1D22A|TIAM2|TBC1D2|RALGAPA2|TBC1D14|PREX1|ARHGAP22|SYDE1|TBC1D20|SGSM1|C9orf72	-5.4	MyList
GO Biological Processes	19	GO:0060041	retina development in camera-type eye	19_GO:0032502 developmental process	-7	2.7	6.3	30337	156	2355	33	1.4	0.24	491|639|1545|1826|2055|3280|4760|4774|4781|5629|5818|6505|7042|7068|7070|7101|9215|10312|10319|23554|25932|25945|49855|54806|55636|57381|65084|84062|84465|94137|123016|261734|343472	ATP2B2|PRDM1|CYP1B1|DSCAM|CLN8|HES1|NEUROD1|NFIA|NFIB|PROX1|NECTIN1|SLC1A1|TGFB2|THRB|THY1|NR2E1|LARGE1|TCIRG1|LAMC3|TSPAN12|CLIC4|NECTIN3|SCAPER|AHI1|CHD7|RHOJ|TMEM135|DTNBP1|MEGF11|RP1L1|TTC8|NPHP4|BARHL2	-5.4	MyList
Reactome Gene Sets	6	R-HSA-166520	Signaling by NTRKs		-7	2.9	6.3	30337	134	2355	30	1.3	0.23	116|135|1213|1846|1848|1958|1959|1960|2353|2549|2889|3667|4205|4803|5295|5515|5519|5607|5781|5800|6196|6446|6456|6714|7166|8660|9252|9261|10221|51231	ADCYAP1|ADORA2A|CLTC|DUSP4|DUSP6|EGR1|EGR2|EGR3|FOS|GAB1|RAPGEF1|IRS1|MEF2A|NGF|PIK3R1|PPP2CA|PPP2R1B|MAP2K5|PTPN11|PTPRO|RPS6KA2|SGK1|SH3GL2|SRC|TPH1|IRS2|RPS6KA5|MAPKAPK2|TRIB1|VRK3	-5.4	MyList
Reactome Gene Sets	6	R-HSA-418594	G alpha (i) signalling events		-7	2.1	6	30337	318	2355	53	2.3	0.31	107|114|134|150|301|624|718|817|1129|1132|1236|1268|1269|2587|2776|2781|4543|4852|5142|5144|5321|5367|5368|5515|5519|5530|5575|5995|5996|6000|6346|6352|6373|6374|6387|6714|7852|8787|9290|9630|10645|10803|23566|26960|27199|50865|55970|56477|56923|58191|59340|80834|338442	ADCY1|ADCY8|ADORA1|ADRA2A|ANXA1|BDKRB2|C3|CAMK2D|CHRM2|CHRM4|CCR7|CNR1|CNR2|GALR1|GNAQ|GNAZ|MTNR1A|NPY|PDE4B|PDE4D|PLA2G4A|PMCH|PNOC|PPP2CA|PPP2R1B|PPP3CA|PRKAR1B|RGR|RGS1|RGS7|CCL1|CCL5|CXCL11|CXCL5|CXCL12|SRC|CXCR4|RGS9|GPR55|GNA14|CAMKK2|CCR9|LPAR3|NBEA|OXGR1|HEBP1|GNG12|CCL28|NMUR2|CXCL16|HRH4|TAS1R2|HCAR2	-5.4	MyList
GO Biological Processes	19	GO:0045639	positive regulation of myeloid cell differentiation	19_GO:0002376 immune system process	-7	3.2	6.5	30337	106	2355	26	1.1	0.22	182|677|861|1435|2309|2353|3567|3593|3624|4254|4853|5530|6772|6777|6886|7066|7071|8111|10221|50487|51561|56998|57521|81501|85477|146433	JAG1|ZFP36L1|RUNX1|CSF1|FOXO3|FOS|IL5|IL12B|INHBA|KITLG|NOTCH2|PPP3CA|STAT1|STAT5B|TAL1|THPO|KLF10|GPR68|TRIB1|PLA2G3|IL23A|CTNNBIP1|RPTOR|DCSTAMP|SCIN|IL34	-5.4	MyList
GO Biological Processes	19	GO:0007204	positive regulation of cytosolic calcium ion concentration	19_GO:0065007 biological regulation	-7	2.7	6.2	30337	164	2355	34	1.4	0.25	114|116|624|773|775|948|1236|1238|2099|2185|2587|2830|3146|3685|3717|3814|3973|5028|5732|6346|7222|7225|7852|10803|23566|27020|56477|56704|57158|59340|60675|79608|84502|255061	ADCY8|ADCYAP1|BDKRB2|CACNA1A|CACNA1C|CD36|CCR7|ACKR2|ESR1|PTK2B|GALR1|GPR6|HMGB1|ITGAV|JAK2|KISS1|LHCGR|P2RY1|PTGER2|CCL1|TRPC3|TRPC6|CXCR4|CCR9|LPAR3|NPTN|CCL28|JPH1|JPH2|HRH4|PROK2|RIC3|JPH4|TAC4	-5.4	MyList
GO Biological Processes	19	GO:0008544	epidermis development	19_GO:0032502 developmental process	-6.9	2.1	5.9	30337	336	2355	55	2.3	0.31	182|242|301|474|652|836|1026|1490|1747|2012|2069|2131|2252|2260|2263|2355|2709|2736|3229|3280|3488|3552|3624|3664|3909|3911|4233|4804|5154|5530|7042|7053|8837|9076|9314|10413|23022|23254|23369|25833|25861|25932|26281|27032|51057|54888|56603|64332|92344|94234|112802|196374|204219|344167|353142	JAG1|ALOX12B|ANXA1|ATOH1|BMP4|CASP3|CDKN1A|CCN2|DLX3|EMP1|EREG|EXT1|FGF7|FGFR1|FGFR2|FOSL2|GJB5|GLI2|HOXC13|HES1|IGFBP5|IL1A|INHBA|IRF6|LAMA3|LAMA5|MET|NGFR|PDGFA|PPP3CA|TGFB2|TGM3|CFLAR|CLDN1|KLF4|YAP1|PALLD|KAZN|PUM2|POU2F3|WHRN|CLIC4|FGF20|ATP2C1|WDPCP|NSUN2|CYP26B1|NFKBIZ|GORAB|FOXQ1|KRT71|KRT78|CERS3|FOXI3|LCE3A	-5.4	MyList
KEGG Pathway	24	hsa04380	Osteoclast differentiation		-6.9	2.8	6.3	30337	142	2355	31	1.3	0.23	489|1435|1513|2274|2353|2355|3455|3551|3552|3690|3725|3937|4689|4790|4792|4982|5295|5530|5608|5971|6688|6772|6850|7042|7046|7297|8878|10000|29760|140885|353514	ATP2A3|CSF1|CTSK|FHL2|FOS|FOSL2|IFNAR2|IKBKB|IL1A|ITGB3|JUN|LCP2|NCF4|NFKB1|NFKBIA|TNFRSF11B|PIK3R1|PPP3CA|MAP2K6|RELB|SPI1|STAT1|SYK|TGFB2|TGFBR1|TYK2|SQSTM1|AKT3|BLNK|SIRPA|LILRA5	-5.4	MyList
GO Biological Processes	19	GO:1902895	positive regulation of miRNA transcription	19_GO:0048518 positive regulation of biological process	-6.9	4.1	6.8	30337	56	2355	18	0.76	0.18	688|1958|2309|2353|2908|3586|3725|4088|4609|4804|4853|5451|6688|7003|7042|9314|57496|84913	KLF5|EGR1|FOXO3|FOS|NR3C1|IL10|JUN|SMAD3|MYC|NGFR|NOTCH2|POU2F1|SPI1|TEAD1|TGFB2|KLF4|MRTFB|ATOH8	-5.4	MyList
GO Biological Processes	19	GO:0060675	ureteric bud morphogenesis	19_GO:0032502 developmental process	-6.9	4.1	6.8	30337	56	2355	18	0.76	0.18	652|2138|2246|2668|2737|3280|3911|4070|4609|5087|6943|7481|9241|55083|56998|80000|255743|342184	BMP4|EYA1|FGF1|GDNF|GLI3|HES1|LAMA5|TACSTD2|MYC|PBX1|TCF21|WNT11|NOG|KIF26B|CTNNBIP1|GREB1L|NPNT|FMN1	-5.4	MyList
GO Biological Processes	19	GO:0006937	regulation of muscle contraction	19_GO:0032501 multicellular organismal process	-6.9	2.6	6.2	30337	172	2355	35	1.5	0.25	134|136|150|481|775|779|817|845|1129|1907|3320|3736|3815|4092|4660|4842|4878|5142|5144|5724|5743|6336|6717|6865|7140|7168|9312|9732|29119|51086|56923|60675|80149|85366|255743	ADORA1|ADORA2B|ADRA2A|ATP1B1|CACNA1C|CACNA1S|CAMK2D|CASQ2|CHRM2|EDN2|HSP90AA1|KCNA1|KIT|SMAD7|PPP1R12B|NOS1|NPPA|PDE4B|PDE4D|PTAFR|PTGS2|SCN10A|SRI|TACR2|TNNT3|TPM1|KCNB2|DOCK4|CTNNA3|TNNI3K|NMUR2|PROK2|ZC3H12A|MYLK2|NPNT	-5.4	MyList
GO Biological Processes	19	GO:0007611	learning or memory	19_GO:0032501 multicellular organismal process	-6.9	2.2	6	30337	277	2355	48	2	0.29	107|114|378|836|894|1268|1392|1620|1959|2055|2353|2515|3269|3815|3949|4297|4593|4923|5575|5743|5764|5803|5896|6446|6505|6714|6865|7419|7832|9215|9241|10769|23385|23657|27023|56924|64478|65009|84062|84502|85461|92521|114781|266743|266977|338811|594857|729956	ADCY1|ADCY8|ARF4|CASP3|CCND2|CNR1|CRH|BRINP1|EGR2|CLN8|FOS|ADAM2|HRH1|KIT|LDLR|KMT2A|MUSK|NTSR1|PRKAR1B|PTGS2|PTN|PTPRZ1|RAG1|SGK1|SLC1A1|SRC|TACR2|VDAC3|BTG2|LARGE1|NOG|PLK2|NCSTN|SLC7A11|FOXB1|PAK6|CSMD1|NDRG4|DTNBP1|JPH4|TANC1|SPECC1|BTBD9|NPAS4|ADGRF1|TAFA2|NPS|SHISA7	-5.3	MyList
GO Biological Processes	19	GO:0046651	lymphocyte proliferation	19_GO:0002376 immune system process	-6.9	2.9	6.3	30337	128	2355	29	1.2	0.23	868|940|970|2000|2355|2697|3280|3586|3593|3600|4254|4478|6461|6556|6693|6777|8740|8767|8995|9047|10125|10892|23385|51561|56832|57678|64332|80762|83593	CBLB|CD28|CD70|ELF4|FOSL2|GJA1|HES1|IL10|IL12B|IL15|KITLG|MSN|SHB|SLC11A1|SPN|STAT5B|TNFSF14|RIPK2|TNFSF18|SH2D2A|RASGRP1|MALT1|NCSTN|IL23A|IFNK|GPAM|NFKBIZ|NDFIP1|RASSF5	-5.3	MyList
GO Biological Processes	19	GO:0010038	response to metal ion	19_GO:0050896 response to stimulus	-6.8	2.1	5.9	30337	347	2355	56	2.4	0.31	107|114|288|445|817|836|845|983|1357|1740|1800|1841|2185|2353|3162|3184|3552|3725|3736|3747|3786|3815|3981|4193|4205|4297|4318|4502|4520|4780|4982|5359|5515|5530|5743|6279|6382|6505|6556|6649|6857|7031|7222|7782|8826|9058|9076|9451|10312|10397|11093|23385|25932|120227|144402|375611	ADCY1|ADCY8|ANK3|ASS1|CAMK2D|CASP3|CASQ2|CDK1|CPA1|DLG2|DPEP1|DTYMK|PTK2B|FOS|HMOX1|HNRNPD|IL1A|JUN|KCNA1|KCNC2|KCNQ3|KIT|LIG4|MDM2|MEF2A|KMT2A|MMP9|MT2A|MTF1|NFE2L2|TNFRSF11B|PLSCR1|PPP2CA|PPP3CA|PTGS2|S100A8|SDC1|SLC1A1|SLC11A1|SOD3|SYT1|TFF1|TRPC3|SLC30A4|IQGAP1|SLC13A2|CLDN1|EIF2AK3|TCIRG1|NDRG1|ADAMTS13|NCSTN|CLIC4|CYP2R1|CPNE8|SLC26A5	-5.3	MyList
GO Biological Processes	19	GO:0050731	positive regulation of peptidyl-tyrosine phosphorylation	19_GO:0048518 positive regulation of biological process	-6.8	2.7	6.2	30337	158	2355	33	1.4	0.24	948|960|1437|1839|1946|2252|2688|3280|3567|3570|3593|3600|3670|3690|3717|3815|4254|5781|6352|6714|6850|7422|8613|8767|8995|10507|30844|51561|51704|55024|64127|146433|353514	CD36|CD44|CSF2|HBEGF|EFNA5|FGF7|GH1|HES1|IL5|IL6R|IL12B|IL15|ISL1|ITGB3|JAK2|KIT|KITLG|PTPN11|CCL5|SRC|SYK|VEGFA|PLPP3|RIPK2|TNFSF18|SEMA4D|EHD4|IL23A|GPRC5B|BANK1|NOD2|IL34|LILRA5	-5.3	MyList
GO Biological Processes	19	GO:0043523	regulation of neuron apoptotic process	19_GO:0050789 regulation of biological process	-6.8	2.3	6	30337	245	2355	44	1.9	0.28	135|836|839|840|1649|1958|2055|2185|2309|2668|2898|2908|3586|3670|3672|3717|3791|3981|4803|4880|5803|5913|5921|6347|6505|7042|7832|8321|8837|10617|10891|23129|26281|27023|27113|50487|54463|55074|55626|56751|84678|94234|112399|128434	ADORA2A|CASP3|CASP6|CASP7|DDIT3|EGR1|CLN8|PTK2B|FOXO3|GDNF|GRIK2|NR3C1|IL10|ISL1|ITGA1|JAK2|KDR|LIG4|NGF|NPPC|PTPRZ1|RAPSN|RASA1|CCL2|SLC1A1|TGFB2|BTG2|FZD1|CFLAR|STAMBP|PPARGC1A|PLXND1|FGF20|FOXB1|BBC3|PLA2G3|RETREG1|OXR1|AMBRA1|BARHL1|KDM2B|FOXQ1|EGLN3|VSTM2L	-5.3	MyList
GO Biological Processes	19	GO:0007259	cell surface receptor signaling pathway via JAK-STAT	19_GO:0050896 response to stimulus	-6.8	4.3	6.8	30337	51	2355	17	0.72	0.17	1437|1600|2241|2688|3455|3600|3601|3717|4760|6347|6772|6775|6777|7297|9306|9655|10617	CSF2|DAB1|FER|GH1|IFNAR2|IL15|IL15RA|JAK2|NEUROD1|CCL2|STAT1|STAT4|STAT5B|TYK2|SOCS6|SOCS5|STAMBP	-5.3	MyList
GO Biological Processes	19	GO:0042113	B cell activation	19_GO:0002376 immune system process	-6.8	2.5	6.1	30337	189	2355	37	1.6	0.26	602|970|1054|1316|2185|2355|3394|3586|3676|3815|3981|4189|4242|4853|5295|5579|5896|6461|6482|6670|6777|6850|9156|9734|9759|10125|10312|10892|29760|51010|55024|56832|56833|64332|112616|118460|359948	BCL3|CD70|CEBPG|KLF6|PTK2B|FOSL2|IRF8|IL10|ITGA4|KIT|LIG4|DNAJB9|MFNG|NOTCH2|PIK3R1|PRKCB|RAG1|SHB|ST3GAL1|SP3|STAT5B|SYK|EXO1|HDAC9|HDAC4|RASGRP1|TCIRG1|MALT1|BLNK|EXOSC3|BANK1|IFNK|SLAMF8|NFKBIZ|CMTM7|EXOSC6|IRF2BP2	-5.3	MyList
GO Biological Processes	19	GO:0042326	negative regulation of phosphorylation	19_GO:0048519 negative regulation of biological process	-6.8	2.1	5.9	30337	313	2355	52	2.2	0.3	624|868|1026|1029|1030|1647|1843|1848|1855|2192|2776|2887|3486|3624|4092|4878|5144|5478|5575|5783|5787|5800|6456|7070|7498|8440|8613|8660|9052|9655|9770|10217|10221|10507|11116|11221|11314|23171|26228|54206|54431|56288|56940|79899|80149|84062|116496|140885|154043|200734|203228|401265	BDKRB2|CBLB|CDKN1A|CDKN2A|CDKN2B|GADD45A|DUSP1|DUSP6|DVL1|FBLN1|GNAQ|GRB10|IGFBP3|INHBA|SMAD7|NPPA|PDE4D|PPIA|PRKAR1B|PTPN13|PTPRB|PTPRO|SH3GL2|THY1|XDH|NCK2|PLPP3|IRS2|GPRC5A|SOCS5|RASSF2|CTDSPL|TRIB1|SEMA4D|CEP43|DUSP10|CD300A|GPD1L|STAP1|ERRFI1|DNAJC10|PARD3|DUSP22|PRR5L|ZC3H12A|DTNBP1|NIBAN1|SIRPA|CNKSR3|SPRED2|C9orf72|KLHL31	-5.3	MyList
KEGG Pathway	24	hsa04660	T cell receptor signaling pathway		-6.8	3	6.3	30337	122	2355	28	1.2	0.22	868|940|1437|2353|3551|3567|3586|3725|3937|4790|4792|5133|5295|5515|5519|5521|5530|5781|7409|8440|9402|10000|10125|10451|10892|29851|55012|56924	CBLB|CD28|CSF2|FOS|IKBKB|IL5|IL10|JUN|LCP2|NFKB1|NFKBIA|PDCD1|PIK3R1|PPP2CA|PPP2R1B|PPP2R2B|PPP3CA|PTPN11|VAV1|NCK2|GRAP2|AKT3|RASGRP1|VAV3|MALT1|ICOS|PPP2R3C|PAK6	-5.2	MyList
GO Biological Processes	19	GO:0045582	positive regulation of T cell differentiation	19_GO:0002376 immune system process	-6.8	3	6.3	30337	122	2355	28	1.2	0.22	301|861|864|1960|2309|2736|2737|3566|3593|5896|6461|6595|6777|6850|8767|8808|9308|9655|10125|10892|11221|51561|55626|57492|64115|64332|84807|259307	ANXA1|RUNX1|RUNX3|EGR3|FOXO3|GLI2|GLI3|IL4R|IL12B|RAG1|SHB|SMARCA2|STAT5B|SYK|RIPK2|IL1RL2|CD83|SOCS5|RASGRP1|MALT1|DUSP10|IL23A|AMBRA1|ARID1B|VSIR|NFKBIZ|NFKBID|IL4I1	-5.2	MyList
Reactome Gene Sets	6	R-HSA-187037	Signaling by NTRK1 (TRKA)		-6.8	3	6.3	30337	115	2355	27	1.1	0.22	116|135|1213|1846|1848|1958|1959|1960|2353|2889|3667|4205|4803|5295|5515|5519|5607|6196|6446|6456|6714|7166|8660|9252|9261|10221|51231	ADCYAP1|ADORA2A|CLTC|DUSP4|DUSP6|EGR1|EGR2|EGR3|FOS|RAPGEF1|IRS1|MEF2A|NGF|PIK3R1|PPP2CA|PPP2R1B|MAP2K5|RPS6KA2|SGK1|SH3GL2|SRC|TPH1|IRS2|RPS6KA5|MAPKAPK2|TRIB1|VRK3	-5.2	MyList
GO Biological Processes	19	GO:0072171	mesonephric tubule morphogenesis	19_GO:0032502 developmental process	-6.8	4.1	6.7	30337	57	2355	18	0.76	0.18	652|2138|2246|2668|2737|3280|3911|4070|4609|5087|6943|7481|9241|55083|56998|80000|255743|342184	BMP4|EYA1|FGF1|GDNF|GLI3|HES1|LAMA5|TACSTD2|MYC|PBX1|TCF21|WNT11|NOG|KIF26B|CTNNBIP1|GREB1L|NPNT|FMN1	-5.2	MyList
GO Biological Processes	19	GO:1901342	regulation of vasculature development	19_GO:0032502 developmental process	-6.8	2	5.8	30337	366	2355	58	2.5	0.32	240|575|694|718|820|861|948|1545|1647|2185|2246|2296|2321|2549|3099|3162|3552|3586|3670|3690|3696|3791|4780|4814|5054|5579|6050|6301|6387|6772|7042|7046|7101|7128|7422|7852|8091|8817|8838|9314|9510|10000|10365|10457|10769|22846|23129|23166|23554|29924|57381|57556|64094|80149|90993|147372|168667|374887	ALOX5|ADGRB1|BTG1|C3|CAMP|RUNX1|CD36|CYP1B1|GADD45A|PTK2B|FGF1|FOXC1|FLT1|GAB1|HK2|HMOX1|IL1A|IL10|ISL1|ITGB3|ITGB8|KDR|NFE2L2|NINJ1|SERPINE1|PRKCB|RNH1|SARS1|CXCL12|STAT1|TGFB2|TGFBR1|NR2E1|TNFAIP3|VEGFA|CXCR4|HMGA2|FGF18|CCN6|KLF4|ADAMTS1|AKT3|KLF2|GPNMB|PLK2|VASH1|PLXND1|STAB1|TSPAN12|EPN1|RHOJ|SEMA6A|SMOC2|ZC3H12A|CREB3L1|CCBE1|BMPER|YJEFN3	-5.2	MyList
GO Biological Processes	19	GO:0050729	positive regulation of inflammatory response	19_GO:0048518 positive regulation of biological process	-6.8	2.7	6.1	30337	159	2355	33	1.4	0.24	136|718|836|940|1236|1268|1660|3593|3600|3603|3949|4258|4792|4814|5054|5743|6279|6346|6777|8840|9180|10318|26228|50487|51561|51704|54093|58484|64332|90865|283131|284467|353514	ADORA2B|C3|CASP3|CD28|CCR7|CNR1|DHX9|IL12B|IL15|IL16|LDLR|MGST2|NFKBIA|NINJ1|SERPINE1|PTGS2|S100A8|CCL1|STAT5B|CCN4|OSMR|TNIP1|STAP1|PLA2G3|IL23A|GPRC5B|SETD4|NLRC4|NFKBIZ|IL33|NEAT1|TAFA3|LILRA5	-5.2	MyList
GO Biological Processes	19	GO:0097305	response to alcohol	19_GO:0050896 response to stimulus	-6.8	2.3	5.9	30337	263	2355	46	2	0.29	107|114|196|641|983|1026|1080|1236|1268|1392|1394|1513|1545|1946|2185|2263|2309|2353|3184|3371|3624|3747|4193|4880|5579|5732|6000|6279|6338|6446|6480|6554|7046|7298|9076|9314|9962|10365|23367|51208|54464|54762|57476|64083|116443|266743	ADCY1|ADCY8|AHR|BLM|CDK1|CDKN1A|CFTR|CCR7|CNR1|CRH|CRHR1|CTSK|CYP1B1|EFNA5|PTK2B|FGFR2|FOXO3|FOS|HNRNPD|TNC|INHBA|KCNC2|MDM2|NPPC|PRKCB|PTGER2|RGS7|S100A8|SCNN1B|SGK1|ST6GAL1|SLC10A1|TGFBR1|TYMS|CLDN1|KLF4|SLC23A2|KLF2|LARP1|CLDN18|XRN1|GRAMD1C|GRAMD1B|GOLPH3|GRIN3A|NPAS4	-5.2	MyList
GO Biological Processes	19	GO:0043583	ear development	19_GO:0032502 developmental process	-6.8	2.4	6	30337	222	2355	41	1.7	0.27	182|474|652|653|1301|1855|2070|2103|2138|2260|2263|2737|3280|3638|4760|5205|5629|5781|6385|7042|9132|9241|9261|23493|25861|26018|26281|50508|51057|51141|53904|54806|55084|55636|65217|81624|123016|125488|140469|168667|375611	JAG1|ATOH1|BMP4|BMP5|COL11A1|DVL1|EYA4|ESRRB|EYA1|FGFR1|FGFR2|GLI3|HES1|INSIG1|NEUROD1|ATP8B1|PROX1|PTPN11|SDC4|TGFB2|KCNQ4|NOG|MAPKAPK2|HEY2|WHRN|LRIG1|FGF20|NOX3|WDPCP|INSIG2|MYO3A|AHI1|SOBP|CHD7|PCDH15|DIAPH3|TTC8|TTC39C|MYO3B|BMPER|SLC26A5	-5.2	MyList
GO Biological Processes	19	GO:0001547	antral ovarian follicle growth	19_GO:0048511 rhythmic process	-6.8	9.4	8.1	30337	11	2355	8	0.34	0.12	2069|2099|2309|2620|4880|7130|49855|344758	EREG|ESR1|FOXO3|GAS2|NPPC|TNFAIP6|SCAPER|GPR149	-5.2	MyList
GO Biological Processes	19	GO:0006470	protein dephosphorylation	19_GO:0008152 metabolic process	-6.8	2.8	6.2	30337	137	2355	30	1.3	0.23	1843|1846|1847|1848|1850|4534|5475|5494|5495|5515|5519|5530|5781|5783|5787|5789|5791|5793|5799|5800|5803|8945|9108|11221|27071|55917|56940|57546|84792|151649	DUSP1|DUSP4|DUSP5|DUSP6|DUSP8|MTM1|PPEF1|PPM1A|PPM1B|PPP2CA|PPP2R1B|PPP3CA|PTPN11|PTPN13|PTPRB|PTPRD|PTPRE|PTPRG|PTPRN2|PTPRO|PTPRZ1|BTRC|MTMR7|DUSP10|DAPP1|CTTNBP2NL|DUSP22|PDP2|FAM220A|PP2D1	-5.2	MyList
GO Biological Processes	19	GO:0008610	lipid biosynthetic process	19_GO:0008152 metabolic process	-6.8	1.8	5.6	30337	598	2355	83	3.5	0.38	32|240|242|335|1080|1119|1392|1594|1595|1717|1907|2055|2182|2224|2583|3293|3294|3628|3638|4534|5087|5281|5287|5295|5321|5337|5359|5742|5743|5825|6307|6342|6482|6487|6489|6713|6716|8540|8630|8776|8821|9108|9162|9215|9306|9334|9388|9444|9655|10170|23175|23446|23556|23600|26031|27306|50640|50700|51141|54206|54995|55301|55326|57107|57217|57678|64577|79611|80235|83394|84869|120227|145567|166929|197322…	ACACB|ALOX5|ALOX12B|APOA1|CFTR|CHKA|CRH|CYP27B1|CYP51A1|DHCR7|EDN2|CLN8|ACSL4|FDPS|B4GALNT1|HSD17B3|HSD17B2|INPP1|INSIG1|MTM1|PBX1|PIGF|PIK3C2B|PIK3R1|PLA2G4A|PLD1|PLSCR1|PTGS1|PTGS2|ABCD3|MSMO1|SCP2|ST3GAL1|ST3GAL3|ST8SIA1|SQLE|SRD5A2|AGPS|HSD17B6|MTMR1|INPP4B|MTMR7|DGKI|LARGE1|SOCS6|B4GALT5|LIPG|QKI|SOCS5|DHRS9|LPIN1|SLC44A1|PIGN|AMACR|OSBPL3|HPGDS|PNPLA8|RDH8|INSIG2|ERRFI1|OXSM|OLAH|AGPAT5|PDS…	-5.2	MyList
Reactome Gene Sets	6	R-HSA-8875878	MET promotes cell motility		-6.7	4.7	6.9	30337	41	2355	15	0.64	0.16	1278|1301|2335|2549|2889|3909|3910|3911|3915|4233|5908|6714|10319|64759|255631	COL1A2|COL11A1|FN1|GAB1|RAPGEF1|LAMA3|LAMA4|LAMA5|LAMC1|MET|RAP1B|SRC|LAMC3|TNS3|COL24A1	-5.2	MyList
GO Biological Processes	19	GO:1901888	regulation of cell junction assembly	19_GO:0050789 regulation of biological process	-6.7	2.4	6	30337	223	2355	41	1.7	0.27	40|575|1946|2042|2185|2239|2889|3551|3791|4088|4593|4653|5783|5789|5818|5908|5911|6092|6281|6385|6714|7070|7422|7855|8292|8321|9076|9693|10160|10395|10507|23767|23768|26045|51057|54674|56940|79191|79953|261734|342184	ASIC2|ADGRB1|EFNA5|EPHA3|PTK2B|GPC4|RAPGEF1|IKBKB|KDR|SMAD3|MUSK|MYOC|PTPN13|PTPRD|NECTIN1|RAP1B|RAP2A|ROBO2|S100A10|SDC4|SRC|THY1|VEGFA|FZD5|COLQ|FZD1|CLDN1|RAPGEF2|FARP1|DLC1|SEMA4D|FLRT3|FLRT2|LRRTM2|WDPCP|LRRN3|DUSP22|IRX3|SYNDIG1|NPHP4|FMN1	-5.2	MyList
GO Biological Processes	19	GO:0006874	intracellular calcium ion homeostasis	19_GO:0042592 homeostatic process	-6.7	2.5	6	30337	199	2355	38	1.6	0.26	114|134|481|489|491|794|817|845|1268|1907|2898|3357|4880|5028|5579|6346|6352|6387|7222|7225|8989|9187|9217|9709|9899|10312|27020|27032|27185|55858|57419|57620|63892|79572|84068|84239|123041|283652	ADCY8|ADORA1|ATP1B1|ATP2A3|ATP2B2|CALB2|CAMK2D|CASQ2|CNR1|EDN2|GRIK2|HTR2B|NPPC|P2RY1|PRKCB|CCL1|CCL5|CXCL12|TRPC3|TRPC6|TRPA1|SLC24A1|VAPB|HERPUD1|SV2B|TCIRG1|NPTN|ATP2C1|DISC1|TMEM165|SLC24A3|STIM2|THADA|ATP13A3|SLC10A7|ATP13A4|SLC24A4|SLC24A5	-5.1	MyList
GO Biological Processes	19	GO:0046632	alpha-beta T cell differentiation	19_GO:0002376 immune system process	-6.7	3.6	6.5	30337	76	2355	21	0.89	0.19	301|602|944|1514|2355|2737|3146|3566|3570|3593|4297|5971|6693|6775|6850|9308|26279|27086|57546|64332|91543	ANXA1|BCL3|TNFSF8|CTSL|FOSL2|GLI3|HMGB1|IL4R|IL6R|IL12B|KMT2A|RELB|SPN|STAT4|SYK|CD83|PLA2G2D|FOXP1|PDP2|NFKBIZ|RSAD2	-5.1	MyList
GO Biological Processes	19	GO:0110053	regulation of actin filament organization	19_GO:0050789 regulation of biological process	-6.7	2.2	5.9	30337	273	2355	47	2	0.29	119|335|389|1236|1490|1901|2006|2185|2241|2316|4070|4088|4233|4653|5295|5921|6050|6281|6385|6387|7046|7111|7168|7481|8440|8477|9168|9639|9788|9897|10391|10395|10810|11034|11346|23189|23671|56203|57580|81553|85477|89848|123016|136319|171024|203228|342184	ADD2|APOA1|RHOC|CCR7|CCN2|S1PR1|ELN|PTK2B|FER|FLNA|TACSTD2|SMAD3|MET|MYOC|PIK3R1|RASA1|RNH1|S100A10|SDC4|CXCL12|TGFBR1|TMOD1|TPM1|WNT11|NCK2|GPR65|TMSB10|ARHGEF10|MTSS1|WASHC5|CORO2B|DLC1|WASF3|DSTN|SYNPO|KANK1|TMEFF2|LMOD3|PREX1|CYRIA|SCIN|FCHSD1|TTC8|MTPN|SYNPO2|C9orf72|FMN1	-5.1	MyList
GO Biological Processes	19	GO:0060993	kidney morphogenesis	19_GO:0032502 developmental process	-6.7	3.3	6.4	30337	89	2355	23	0.98	0.2	652|2138|2246|2668|2737|3280|3911|4070|4609|5087|5530|6943|7481|9241|54806|55083|56998|79191|79192|80000|153572|255743|342184	BMP4|EYA1|FGF1|GDNF|GLI3|HES1|LAMA5|TACSTD2|MYC|PBX1|PPP3CA|TCF21|WNT11|NOG|AHI1|KIF26B|CTNNBIP1|IRX3|IRX1|GREB1L|IRX2|NPNT|FMN1	-5.1	MyList
GO Biological Processes	19	GO:0010256	endomembrane system organization	19_GO:0009987 cellular process	-6.7	1.8	5.6	30337	562	2355	79	3.4	0.37	288|527|779|928|983|1130|1674|2054|2515|3267|4627|5205|5359|5579|5830|6252|7852|7905|8411|8724|8766|8878|9066|9215|9217|9296|9451|9519|9697|9712|9788|9897|10075|10159|10254|10397|10783|10972|11196|23175|23317|23345|23420|23682|27314|50487|51606|54463|54586|55207|55353|57088|57132|57403|57511|57698|64083|64225|65977|79585|79628|79666|79720|83850|84062|85377|91949|92421|128637|143678|144717|148229|…	ANK3|ATP6V0C|CACNA1S|CD9|CDK1|LYST|DES|STX2|ADAM2|AGFG1|MYH9|ATP8B1|PLSCR1|PRKCB|PEX5|RTN1|CXCR4|REEP5|EEA1|SNX3|RAB11A|SQSTM1|SYT7|LARGE1|VAPB|ATP6V1F|EIF2AK3|TBPL1|TRAM2|USP6NL|MTSS1|WASHC5|HUWE1|ATP6AP2|STAM2|NDRG1|NEK6|TMED10|SEC23IP|LPIN1|DNAJC13|SYNE1|NOMO1|RAB38|RAB30|PLA2G3|ATP6V1H|RETREG1|EQTN|ARL8B|LAPTM4B|PLSCR4|CHMP1B|RAB22A|COG6|SHTN1|GOLPH3|ATL2|PLEKHA3|CORO7|SH3TC2|PLEKHF2|VPS37B|E…	-5.1	MyList
GO Biological Processes	19	GO:0048754	branching morphogenesis of an epithelial tube	19_GO:0032502 developmental process	-6.7	2.8	6.1	30337	138	2355	30	1.3	0.23	652|1435|2099|2131|2138|2246|2263|2668|2736|2737|3371|3791|3911|4233|4488|4609|4824|5087|6714|6943|7422|8945|9620|10413|23129|25932|56998|64478|80000|255743	BMP4|CSF1|ESR1|EXT1|EYA1|FGF1|FGFR2|GDNF|GLI2|GLI3|TNC|KDR|LAMA5|MET|MSX2|MYC|NKX3-1|PBX1|SRC|TCF21|VEGFA|BTRC|CELSR1|YAP1|PLXND1|CLIC4|CTNNBIP1|CSMD1|GREB1L|NPNT	-5.1	MyList
GO Biological Processes	19	GO:0042246	tissue regeneration	19_GO:0040007 growth	-6.7	3.7	6.5	30337	70	2355	20	0.85	0.19	301|688|861|928|1026|2697|4814|4815|4856|5530|5764|7104|8324|8837|9215|10413|84717|130827|136319|165904	ANXA1|KLF5|RUNX1|CD9|CDKN1A|GJA1|NINJ1|NINJ2|CCN3|PPP3CA|PTN|TM4SF4|FZD7|CFLAR|LARGE1|YAP1|HDGFL2|TMEM182|MTPN|XIRP1	-5.1	MyList
GO Biological Processes	19	GO:0072657	protein localization to membrane	19_GO:0051179 localization	-6.7	1.9	5.7	30337	469	2355	69	2.9	0.35	134|288|481|1000|1363|1740|1855|2316|2533|2743|2803|2898|3309|3320|3551|3676|3911|4301|4593|5028|5764|5830|5911|5913|6281|6505|6730|6747|7070|7430|8292|8631|8766|9135|9215|9312|9581|9693|9697|9804|10981|23420|23682|25945|30818|30844|50807|54206|56288|57154|57217|57628|64083|79683|79720|80333|84100|84243|85377|116372|123016|145567|165257|221079|285521|286753|340348|344892|729956	ADORA1|ANK3|ATP1B1|CDH2|CPE|DLG2|DVL1|FLNA|FYB1|GLRB|GOLGA4|GRIK2|HSPA5|HSP90AA1|IKBKB|ITGA4|LAMA5|AFDN|MUSK|P2RY1|PTN|PEX5|RAP2A|RAPSN|S100A10|SLC1A1|SRP68|SSR3|THY1|EZR|COLQ|SKAP1|RAB11A|RABEP1|LARGE1|KCNB2|PREPL|RAPGEF2|TRAM2|TOMM20|RAB32|NOMO1|RAB38|NECTIN3|KCNIP3|EHD4|ASAP1|ERRFI1|PARD3|SMURF1|TTC7A|DPP10|GOLPH3|ZDHHC14|VPS37B|KCNIP4|ARL6|ZDHHC18|MICALL1|LYPD1|TTC8|TTC7B|C1QL2|ARL5B|COX18|TR…	-5.1	MyList
GO Biological Processes	19	GO:1901875	positive regulation of post-translational protein modification	19_GO:0048518 positive regulation of biological process	-6.7	2.9	6.2	30337	131	2355	29	1.2	0.23	330|868|1029|1407|1958|3309|8452|8767|8945|9759|10075|10318|10892|23028|23551|25898|27338|54472|55765|57561|59343|64127|79139|80149|80762|83593|91947|92369|144165	BIRC3|CBLB|CDKN2A|CRY1|EGR1|HSPA5|CUL3|RIPK2|BTRC|HDAC4|HUWE1|TNIP1|MALT1|KDM1A|RASD2|RCHY1|UBE2S|TOLLIP|INAVA|ARRDC3|SENP2|NOD2|DERL1|ZC3H12A|NDFIP1|RASSF5|ARRDC4|SPSB4|PRICKLE1	-5.1	MyList
Reactome Gene Sets	6	R-HSA-450294	MAP kinase activation		-6.7	3.8	6.6	30337	64	2355	19	0.81	0.18	1846|1848|2353|3551|3656|3725|4205|4790|5515|5519|5606|5608|6196|8767|8945|9252|9261|51231|64127	DUSP4|DUSP6|FOS|IKBKB|IRAK2|JUN|MEF2A|NFKB1|PPP2CA|PPP2R1B|MAP2K3|MAP2K6|RPS6KA2|RIPK2|BTRC|RPS6KA5|MAPKAPK2|VRK3|NOD2	-5.1	MyList
GO Biological Processes	19	GO:0045165	cell fate commitment	19_GO:0032502 developmental process	-6.7	2.3	5.9	30337	257	2355	45	1.9	0.28	182|474|639|652|836|860|1514|2131|2138|2139|2263|2736|2737|3280|3570|3670|3791|4760|4774|4781|4853|5629|6693|6886|7046|7101|7478|7481|8521|8543|9095|9314|10215|10630|11108|23269|23493|56603|56833|64321|81029|84504|123169|343472|344167	JAG1|ATOH1|PRDM1|BMP4|CASP3|RUNX2|CTSL|EXT1|EYA1|EYA2|FGFR2|GLI2|GLI3|HES1|IL6R|ISL1|KDR|NEUROD1|NFIA|NFIB|NOTCH2|PROX1|SPN|TAL1|TGFBR1|NR2E1|WNT8A|WNT11|GCM1|LMO4|TBX19|KLF4|OLIG2|PDPN|PRDM4|MGA|HEY2|CYP26B1|SLAMF8|SOX17|WNT5B|NKX6-2|LEO1|BARHL2|FOXI3	-5.1	MyList
GO Biological Processes	19	GO:0140352	export from cell	19_GO:0051179 localization	-6.6	1.9	5.6	30337	488	2355	71	3	0.35	116|136|481|1080|1363|1394|1855|2054|2252|2697|3557|3624|3737|3752|3786|3815|4627|4756|4760|4843|4878|5743|5799|5874|5908|6352|6400|6850|6857|6865|7127|7166|7782|8013|8111|8224|8766|9066|9515|9699|10125|10928|10972|11069|22841|23704|50487|51030|54097|54586|54843|55207|55240|55770|56245|57586|64083|80223|81615|85477|90993|123041|127833|130399|134957|144165|153339|201475|286753|376267|388552	ADCYAP1|ADORA2B|ATP1B1|CFTR|CPE|CRHR1|DVL1|STX2|FGF7|GJA1|IL1RN|INHBA|KCNA2|KCND3|KCNQ3|KIT|MYH9|NEO1|NEUROD1|NOS2|NPPA|PTGS2|PTPRN2|RAB27B|RAP1B|CCL5|SEL1L|SYK|SYT1|TACR2|TNFAIP2|TPH1|SLC30A4|NR4A3|GPR68|SYN3|RAB11A|SYT7|STXBP5L|RIMS2|RASGRP1|RALBP1|TMED10|RAPGEF4|RAB11FIP2|KCNE4|PLA2G3|TVP23B|FAM3B|EQTN|SYTL2|ARL8B|STEAP3|EXOC2|EPCIP|SYT13|GOLPH3|RAB11FIP1|TMEM163|SCIN|CREB3L1|SLC24A4|SYT2|ACVR…	-5.1	MyList
[truncated: 2,242 more rows]

## Sheet: Sheet3
Dataset EV8: Reactome analysis of ATAC-seq Gene list (C4 vs C3) ( padj < .01, log2=2, n=2, Benjamini-Hochberg test)

## Sheet: Reactome 
Pathway identifier	Pathway name	#Entities found	#Entities total	Entities ratio	Entities pValue	Entities FDR	#Reactions found	#Reactions total	Reactions ratio	Species identifier	Species name	Submitted entities found	Mapped entities	Found reaction identifiers
[truncated: 1,848 more rows]
