# Supplementary material for: Programmed cell revival from imminent cell death enhances tissue repair and regeneration
Source: EMBO J. 2025 Aug 21;44(19):5244–89. doi: 10.1038/s44318-025-00540-y (PMC12489119; doi:10.1038/s44318-025-00540-y)
Supplement: Supplementary file 24 — Movie EV14 [file 44318_2025_540_MOESM24_ESM.zip]

Archive with 4 entries (3 files):
- Movie EV14/
- Movie EV14/desktop.ini
- Movie EV14/Movie EV14.doc
- Movie EV14/Movie EV14.mp4
