# Supplementary material for: Programmed cell revival from imminent cell death enhances tissue repair and regeneration
Source: EMBO J. 2025 Aug 21;44(19):5244–89. doi: 10.1038/s44318-025-00540-y (PMC12489119; doi:10.1038/s44318-025-00540-y)
Supplement: Supplementary file 27 — Source data Fig. 1 [file 44318_2025_540_MOESM27_ESM.zip]

Archive with 72 entries (60 files):
- SD Figure 1/
- SD Figure 1/1A/
- SD Figure 1/1A/desktop.ini
- SD Figure 1/1A/Microscopy MEF_0 h.JPG
- SD Figure 1/1A/Microscopy MEF_12 h.jpg
- SD Figure 1/1A/Microscopy MEF_18 h.jpg
- SD Figure 1/1A/Microscopy MEF_2 h.jpg
- SD Figure 1/1A/Microscopy MEF_3 h.jpg
- SD Figure 1/1A/Microscopy MEF_30 min.jpg
- SD Figure 1/1A/Microscopy MEF_6 h.jpg
- SD Figure 1/1C/
- SD Figure 1/1C/desktop.ini
- SD Figure 1/1C/Microscopy Numerical Data LLOMe_2mM_4mM.pzfx
- SD Figure 1/1C/Microscopy Numerical Data LLOMe_2mM_4mM.xlsx
- SD Figure 1/1D/
- SD Figure 1/1D/desktop.ini
- SD Figure 1/1D/Microscopy Numerical Data LLOMe and GPN.pzfx
- SD Figure 1/1D/Microscopy Numerical Data LLOMe and GPN.xlsx
- SD Figure 1/1E/
- SD Figure 1/1E/desktop.ini
- SD Figure 1/1E/Microscopy Numerical Data LLOMe and Sphingosine.pzfx
- SD Figure 1/1E/Microscopy Numerical Data LLOMe and Sphingosine.xlsx
- SD Figure 1/1F/
- SD Figure 1/1F/desktop.ini
- SD Figure 1/1F/Microscopy Numerical Data Figure 1F.xlsx
- SD Figure 1/1G/
- SD Figure 1/1G/desktop.ini
- SD Figure 1/1G/FACS Control.png
- SD Figure 1/1G/FACS CXH+LLOMe 16h.png
- SD Figure 1/1G/FACS LLOMe_16h.png
- SD Figure 1/1G/FACS LLOMe_30 min.png
- SD Figure 1/1H/
- SD Figure 1/1H/desktop.ini
- SD Figure 1/1H/Microscopy Annexin FITC_12mM.tif
- SD Figure 1/1H/Microscopy Annexin FITC_4mM.tif
- SD Figure 1/1H/Microscopy Hoechst_Annexin FITC_12mM.tif
- SD Figure 1/1H/Microscopy Hoechst_Annexin FITC_4mM.tiff
- SD Figure 1/1I/
- SD Figure 1/1I/desktop.ini
- SD Figure 1/1I/Microscopy 12mM_DIL.tif
- SD Figure 1/1I/Microscopy 12mM_FITC.tif
- SD Figure 1/1I/Microscopy 12mM_merge.tif
- SD Figure 1/1I/Microscopy Annexin FITC+DIL+DAPI_4mM.tif
- SD Figure 1/1I/Microscopy Annexin FITC_4mM.tif
- SD Figure 1/1I/Microscopy DIL_4mM.tif
- SD Figure 1/1J/
- SD Figure 1/1J/desktop.ini
- SD Figure 1/1J/Microscopy 12mM merge.tif
- SD Figure 1/1J/Microscopy 12mM_Annexin FITC.tif
- SD Figure 1/1J/Microscopy 12mM_EtBr.tif
- SD Figure 1/1J/Microscopy 4mM LLOMe_EtBr.tif
- SD Figure 1/1J/Microscopy 4mM_Annexin FITC.tif
- SD Figure 1/1J/Microscopy 4mM_merge.tif
- SD Figure 1/1K/
- SD Figure 1/1K/desktop.ini
- SD Figure 1/1K/Microscopy Mitotracker 0 min.tif
- SD Figure 1/1K/Microscopy Mitotracker 6h.tif
- SD Figure 1/1K/Microscopy Mitotracker and Rhod 2AM merge-1 5 min.tif
- SD Figure 1/1K/Microscopy Mitotracker and Rhod-2AM merge 0 min.tif
- SD Figure 1/1K/Microscopy Mitotracker and Rhod2AM merge-2 5 min.tif
- SD Figure 1/1K/Microscopy Mitotracker _Rhod-2AM 6h.tif
- SD Figure 1/1K/Microscopy Mitotracker-2 5 min.tif
- SD Figure 1/1K/Microscopy Mitotracker_1 5 min.tif
- SD Figure 1/1K/Microscopy Rhod 2AM 0 min.tif
- SD Figure 1/1K/Microscopy Rhod-2AM 6h.tif
- SD Figure 1/1K/Microscopy Rhod2AM-2 5 min.tif
- SD Figure 1/1K/Microscopy Rhod2AM_1 5 min.tif
- SD Figure 1/1L and 1M/
- SD Figure 1/1L and 1M/desktop.ini
- SD Figure 1/1L and 1M/Western Blot.ai
- SD Figure 1/1L and 1M/Western Blot.pdf
- SD Figure 1/desktop.ini
