# Supplementary material for: Programmed cell revival from imminent cell death enhances tissue repair and regeneration
Source: EMBO J. 2025 Aug 21;44(19):5244–89. doi: 10.1038/s44318-025-00540-y (PMC12489119; doi:10.1038/s44318-025-00540-y)
Supplement: Supplementary file 27 — Source data Fig. 1 [file 44318_2025_540_MOESM27_ESM.zip › SD Figure 1/1C/Microscopy Numerical Data LLOMe_2mM_4mM.xlsx]

## Sheet: Sheet1
	Elapsed	2mM Mean	4mM Mean	Control	2mM SD	4mM SD	Control SD
	0	447294400	476896800	443871400	13395840	18411490	20665560
	0.166667	449672200	479625300	443562300	14996290	19206090	20172400
	0.333333	457846700	483707500	450021800	14226320	19774120	19961940
	0.5	463222900	490926500	451787700	15921570	20011960	20022540
	0.666667	303672600	252723500	449008000	19977480	24760300	22432170
	0.833333	135453000	134396000	455926200	10237130	12193040	23267020
	1	130645100	130884900	457457800	8722956	11231460	23321230
	1.16667	127959600	125925000	466816200	8391033	9322663	22772740
	1.33333	126484000	122950700	468193600	8134964	9022496	23545600
	1.5	125621000	120874400	469786700	7642156	8486175	22220110
	1.66667	126640300	119377800	472067700	7665122	8307320	22113070
	1.83333	127569800	117140500	478069300	7975373	8055315	22063180
	2	133517900	116629700	481976200	7924288	7696234	21228980
	2.16667	143325600	117518800	483282400	8800995	7949112	22470260
	2.33333	158353600	118316500	487679600	9533099	7999622	22628100
	2.5	179091300	120452100	490444400	10480920	7784624	22731570
	2.66667	203572300	124715600	494825100	12174520	8297063	22429810
	2.83333	231684800	129348500	501702800	13705270	8545692	23499010
	3	258387300	134915100	501759400	14035610	9187679	24066600
	3.16667	287696400	142028700	507326000	15710520	9936584	23688410
	3.33333	315501900	151628700	514474200	16531510	10616210	23642230
	3.5	338365600	162269600	518099300	17133170	11178210	22872510
	3.66667	358916800	174593100	522575000	17828290	11688900	25775690
	3.83333	377341600	189293200	526159600	18999660	12480050	23213210
	4	394472800	201267000	533151100	19226740	13016190	22583910
	4.16667	408292100	218090600	535315500	20638370	13418960	23569430
	4.33333	422574000	234814600	541357000	21107440	14236860	23162840
	4.5	433571500	252862000	550028000	20745330	14452850	24043130
	4.66667	445122300	269373900	554630100	21380320	14858290	23764580
	4.83333	453336600	284893500	559348300	21505180	15285480	23692380
	5	460983000	298489300	562940200	21044980	15172230	23848300
	5.16667	469239200	314477200	569198700	21809070	15869860	24473910
	5.33333	473471800	327936500	568895300	22117320	15158550	23094210
	5.5	478067600	340229200	574425800	21955060	14603240	23724010
	5.66667	481806800	353974900	571815700	21465870	14763790	24067810
	5.83333	487371000	363402600	571962900	20739340	14237710	24274210
	6	488610800	372546700	571644900	20840850	14805770	23811490
	6.16667	494452900	380581400	573797000	20984310	14515480	25006540
	6.33333	501094800	390790300	582758700	21273000	15132560	25746990
	6.5	503920100	398343600	590646500	21358460	15961360	24359700
	6.66667	510625500	403151000	594852400	20683640	15676430	25599390
	6.83333	514046000	409428000	600334300	21616710	16647210	23791290
	7	520495000	413844400	604887500	21265030	16415420	25075840
	7.16667	525116700	419131100	609818000	21278870	17394290	24254070
	7.33333	530507000	424092600	614443400	20648210	18524030	24052850
	7.5	533659400	430000800	618592500	21330520	17261290	23570630
	7.66667	539472600	435266200	622637300	22258280	17791170	24964020
	7.83333	544421200	440858000	634505300	22579230	18398820	24108960
	8	549091600	446721600	630610600	23742280	19398190	25050990
	8.16667	550523700	452777800	636692200	23562510	19702870	25251330
	8.33333	554222800	458756200	642620900	23682540	20868270	24638850
	8.5	557807700	461625700	643871200	23409610	21306320	26040520
	8.66667	563934300	466295200	653677600	21935100	21450010	26445550
	8.83333	568938900	469466800	652888800	21762950	21649220	25530770
	9	578063900	473294000	659474800	21892710	21780290	26838380
	9.16667	577839200	472506100	662093800	19960430	22972160	27797380
	9.33333	584946400	476833900	665994400	20102320	21674670	28268910
	9.5	589266800	475247000	671809300	19280020	21839280	26809480
	9.66667	590930200	476164800	676001500	19374360	22250900	26649880
	9.83333	598007500	485467200	680400900	19415330	22903550	27221670
	10	603497300	486608500	684817500	20879600	21303740	27126900
	10.1667	604664300	487605800	684119700	20980710	21502350	27396630
	10.3333	607726300	489747000	692504000	21851440	20832200	26973690
	10.5	612400100	492118200	691245500	21186560	22401370	28481990
	10.6667	619025700	493698800	700252300	20864440	22784530	28582650
	10.8333	620966100	496989300	703372600	22820790	22807650	27019370
	11	625307400	501889900	713940400	22512470	21638900	25735420
	11.1667	632504600	508029100	718399900	23427850	21877470	23958890
	11.3333	636839000	511190800	723780600	22671850	21221470	25866230
	11.5	642930600	515906400	727820900	22704140	22305580	25551380
	11.6667	649628000	521964300	732141700	23616020	23105500	24962710
	11.8333	651177500	523652200	738701900	22773690	22853320	24721900
	12	657128100	528743200	745171000	22947780	22066000	23658380
	12.1667	660883800	530151800	745086900	22747340	21828480	24958010
	12.3333	665691600	530601400	752110700	22765000	20644050	25098440
	12.5	668772500	534266000	752207800	22295710	21504030	23635010
	12.6667	673243900	538778300	760022800	21210220	20927780	23049930
	12.8333	677721300	542153700	767614100	19890710	21455620	22483610
	13	682680400	544172300	764314900	19822810	21351330	22279580
	13.1667	683932200	550573500	770077700	19380920	20519460	22411360
	13.3333	685097700	558040600	772981600	19515460	21903850	22717100
	13.5	686652900	559008700	777316400	20320940	21310600	21350280
	13.6667	687908200	560579500	784754800	19546400	22409530	21397540
	13.8333	692523300	568157200	793663600	19767870	22576570	23372670
	14	700455000	572099700	792133800	20031520	22932130	23255420
	14.1667	707548800	571172700	794504400	21526390	23562700	24331550
	14.3333	711908800	572886000	800419600	19472470	22612890	23829130
	14.5	721455000	576726100	807627300	19741530	21698690	23265160
	14.6667	728011300	578293000	811993700	19535760	21081830	23880980
	14.8333	729478000	577148700	807708000	19297840	22538290	25452010
	15	734741800	583017000	817621600	19165820	21873600	22936660
	15.1667	734106800	583960500	814195400	19702690	21048100	23281210
	15.3333	736489800	581168800	821019000	19392970	21098860	21276560
	15.5	743464300	590448300	817283500	19119790	20835130	21223370
	15.6667	748474300	595127200	823385300	18390970	21041480	20839950
	15.8333	751651600	596066400	829042000	17729770	22223470	21447010
	16	758902100	601095200	834749200	17401960	21734990	20164870
	16.1667	763226700	608282400	839319900	18614120	21076310	20163690
	16.3333	766925600	611898000	840491600	17824820	21188000	20997660
	16.5	772918900	611060000	846764700	16779450	20413650	20345060
	16.6667	779289300	615918300	849514800	16732010	20292660	19058410
	16.8333	782601300	614732900	849297700	15815040	19798120	19256690
	17	789534100	617015200	854744800	16089780	20414980	18525250
	17.1667	793008300	621339600	853898900	15672970	21264560	17896110
	17.3333	798663400	627129300	860781800	15951440	19910330	18226180
	17.5	798810200	626826000	863470000	15853130	20410900	18358410
	17.6667	801075600	626265600	861259100	15873090	19592890	18965130
	17.8333	801966500	628479300	862766400	15247470	19854550	18593860
	18	802975500	632324000	866037600	16660960	20661230	17565780
	18.1667	808138800	639931800	868483700	16427850	20583870	18150370
	18.3333	818824500	645025100	869633000	16704410	21986350	18792870
	18.5	820138600	650260500	873818200	16852910	22610140	17255880
	18.6667	824429200	650328100	875206900	16864120	22111500	16934770
	18.8333	828405000	649178800	879578000	16126850	22564220	16873830
	19	830821600	657838300	882184300	14806760	22806050	16071250
	19.1667	832135000	660827600	881542300	15108090	22876020	15923470
	19.3333	840430300	675873500	887419300	15381090	22185480	15416000
	19.5	843551000	673971400	887604500	14794360	20529030	14512020
	19.6667	845340000	685203900	888881500	15132540	20828330	14239560
	19.8333	845261100	686286500	891759900	14078570	22396000	14449190
	20	848325100	693352500	892133100	14704100	20862730	14281700
	20.1667	854303400	696008100	896824000	14064550	19586630	13552900
	20.3333	856955300	699118600	898476200	14526730	18026770	13615210
	20.5	861757100	704509200	901969200	13909170	18592900	12526950
	20.6667	865742500	705572000	903260500	13606960	19713920	12216910
	20.8333	863177600	707615300	904522700	14766210	22300440	12511130
	21	865411800	715427200	906119500	14612130	20550000	13736670
	21.1667	867946800	715495900	910007700	14140080	19236290	12472760
	21.3333	869756900	720502000	915067600	14946800	19737310	9962227
	21.5	873704300	720772900	917296400	14991310	20959600	9465529
	21.6667	872180500	728712400	917700700	14682830	20142680	9170679
	21.8333	874626400	725321700	916979900	15350900	20128520	9209785
	22	878816500	729834400	919750700	13646190	19857260	9040123
	22.1667	876254100	729486300	921409800	14207880	20654200	8740103
	22.3333	882139500	737740100	921961700	12752250	21224920	8004427
	22.5	883867700	743005800	923485800	13382700	22766810	7845617
	22.6667	888509900	744354600	925501200	13458770	22719270	7009373
	22.8333	888034200	747060700	928159700	14685700	22015020	6965859
	23	886896000	751839100	928253800	13565120	20917330	6257257
	23.1667	893174800	757835600	928336100	12335470	19114300	6009522
	23.3333	894685800	763792700	929360400	12566430	18215590	6613202
	23.5	896669600	766249400	930604800	14051570	19459600	7300960
	23.6667	899598900	767284000	933487700	12294300	20652600	5967080
