# Supplementary material for: Programmed cell revival from imminent cell death enhances tissue repair and regeneration
Source: EMBO J. 2025 Aug 21;44(19):5244–89. doi: 10.1038/s44318-025-00540-y (PMC12489119; doi:10.1038/s44318-025-00540-y)
Supplement: Supplementary file 27 — Source data Fig. 1 [file 44318_2025_540_MOESM27_ESM.zip › SD Figure 1/1D/Microscopy Numerical Data LLOMe and GPN.xlsx]

## Sheet: Sheet1
Elapsed	LLOMe Mean	GPN Mean	LLOMe SD	GPN SD
0	365455000	346192400	50343950	38120030
0.25	370197800	351145200	50427580	39635130
0.5	381467000	364033700	51216670	40952890
0.75	118731000	73547870	20676860	6635656
1	114884400	67816460	17147590	4700668
1.25	109733100	60702280	16682740	3646001
1.5	103979500	55741060	15396590	2698132
1.75	102383400	51242700	15050810	2445720
2	100954600	51024560	14942130	3433418
2.25	103028600	48305810	15494020	2650945
2.5	103887200	47242290	18211340	2417911
2.75	107024300	50501630	20081260	2733064
3	114380600	52018150	23043070	2855584
3.25	122564800	58700290	26746630	3592957
3.5	129113600	68468680	29277450	4543142
3.75	140338300	81654030	33074910	5447009
4	153273900	94778640	36673810	6702256
4.25	168318300	109701300	40719300	7840537
4.5	182567300	123347900	44471230	8866217
4.75	198001300	136607800	46980040	10051260
5	212341900	149454200	48389410	10797750
5.25	224932100	162988100	49740030	12049800
5.5	238716000	173640800	51627560	13297570
5.75	250044300	183198800	53712480	14181270
6	259466600	193419900	54889690	15916540
6.25	268928000	202044900	55606540	17194020
6.5	275282300	211555000	55684420	18682390
6.75	284170600	218844900	55975670	19590150
7	292822400	223921900	58118090	20873260
7.25	299487500	230877900	58067360	22295000
7.5	306879400	237048600	58873340	22526410
7.75	312625800	241812300	60070060	23517940
8	318398800	244811600	60768660	24779760
8.25	326282000	250231500	61591430	25448460
8.5	331089900	254500800	61155070	26359910
8.75	336644000	257812300	62034130	26615510
9	342133200	261624700	61421690	27772000
9.25	345601400	269835000	61840460	28084420
9.5	347971600	275405900	61013480	28589210
9.75	350094500	279973300	61701150	29237450
10	352534500	278197600	61080030	30163620
10.25	360149200	283313200	61834620	31165340
10.5	363469400	284767000	61945920	30483030
10.75	365340000	289281200	61946960	31836960
11	369598700	292402300	62955540	32071370
11.25	376644400	295465400	62908080	32732360
11.5	380827600	298271500	62876080	32745880
11.75	386602800	299523300	63107230	32811300
12	390092100	302150400	63918400	33319430
12.25	395442400	304712900	65166680	33434550
12.5	398708500	307393900	66030050	33136020
12.75	402407300	311491400	66191840	34399250
13	405092200	311865400	66315010	34868150
13.25	409765900	316232600	67118700	35337800
13.5	411901000	323898600	67939890	35348260
13.75	415061000	321013000	68110900	35247000
14	417038000	321625800	67992520	35117040
