# Supplementary material for: Programmed cell revival from imminent cell death enhances tissue repair and regeneration
Source: EMBO J. 2025 Aug 21;44(19):5244–89. doi: 10.1038/s44318-025-00540-y (PMC12489119; doi:10.1038/s44318-025-00540-y)
Supplement: Supplementary file 27 — Source data Fig. 1 [file 44318_2025_540_MOESM27_ESM.zip › SD Figure 1/1E/Microscopy Numerical Data LLOMe and Sphingosine.xlsx]

## Sheet: Sheet1
Elapsed	LLOMe Mean	Sphingosine Mean	LLOMe SD	Sphingosine SD
0	278037900	263489300	33938050	34539960
0.166667	280365100	263846200	34570180	33687980
0.333333	287105600	271181400	35734340	35408830
0.5	291792200	276595000	35249970	37070440
0.666667	128468400	215609000	24751140	38555280
0.833333	77808470	185258500	12165660	35058800
1	75080960	182718600	10702110	34650710
1.16667	74032620	182138900	10634180	34899780
1.33333	73159490	181904000	10630240	34132610
1.5	74213660	179167200	9812221	33225310
1.66667	75819250	175297500	10095020	32725060
1.83333	72791550	171733800	10406220	31641010
2	73081740	167532000	10284910	30562520
2.16667	71691010	163087500	10837510	29405650
2.33333	72891940	162230400	10745620	29982370
2.5	71355420	160209600	10517550	29470820
2.66667	72575600	159989200	10399000	28761170
2.83333	72595900	158237900	9682997	28113400
3	73301780	158951000	10497880	27900670
3.16667	72661900	159477500	10407690	27506450
3.33333	75847280	159871900	10713630	27493980
3.5	74956120	160284700	10708870	26872020
3.66667	74497070	161234000	10002810	27515220
3.83333	75256530	163568500	10027330	27716690
4	77053160	164260900	10137760	27823490
4.16667	76100680	166063300	10040890	27853700
4.33333	76777060	167398800	9822560	27650720
4.5	79538590	168101300	10548850	27561900
4.66667	80419100	170902800	10465380	27427270
4.83333	82820860	171299800	10350060	27330600
5	86144880	172492500	10647030	27158090
5.16667	88855970	173803200	10554590	26927710
5.33333	90686830	176404300	10418890	27699920
5.5	95406550	179152000	11677900	27800210
5.66667	100477000	180183100	12942550	28039210
5.83333	100915700	181063800	11554650	27958810
6	104847100	184890900	11600650	28535300
6.16667	109160900	186908600	11594190	28437870
6.33333	115058100	188579700	12766650	29052550
6.5	118218500	188576000	13226930	28630570
6.66667	124236200	190852300	13976780	29279290
6.83333	129953900	192359200	14664140	29582220
7	132781500	193485000	14694910	29628960
7.16667	137411500	194421300	15718390	29969780
7.33333	142099000	197978500	16316800	30897980
7.5	147051300	197153400	16903930	30562380
7.66667	151270600	199674800	16972910	31292450
7.83333	154993000	199337800	17723260	31277270
8	157817800	202557900	17613480	31773290
8.16667	163132200	204012200	17832560	31946030
8.33333	166876000	206457600	18410710	32660760
8.5	170535500	209082700	18662030	33277570
8.66667	172980700	209485600	18776370	33554230
8.83333	176166200	211437400	19100770	33347990
9	178709100	214396000	19295120	33703380
9.16667	181444800	216105300	19037870	33835150
9.33333	184465000	220323200	19651420	34981200
9.5	188037400	221161100	19670090	34861950
9.66667	189426500	224098700	19952440	35173460
9.83333	193287900	227084300	20374340	35254340
10	195214300	229602500	20310420	36066010
10.1667	197322700	232991600	21190330	36619180
10.3333	202219800	234652700	22026030	36941340
10.5	202351000	237895800	21525830	37836120
10.6667	205397900	240647600	21667880	38383390
10.8333	208190400	242101400	22233380	38019160
11	209105000	247344600	21609390	39192460
11.1667	211814600	250455400	22217650	40055590
11.3333	216538000	254717700	23410250	40293830
11.5	217311300	257346700	23184230	40491410
11.6667	217322400	261695600	22889410	41794890
11.8333	218949200	265517200	22695480	42107960
12	220921100	266768100	22547760	42585120
12.1667	221293400	273145700	22762450	44270370
12.3333	225751300	275526100	23154550	45268770
12.5	225568000	280485800	23504800	46472290
12.6667	228370000	283477200	24424620	45685580
12.8333	231071500	288269900	25262490	47353980
13	232928200	295671300	26366550	48606370
13.1667	231547400	296085300	24854390	48439010
13.3333	236001300	303822300	26723070	49938300
13.5	235492200	306270600	25125870	50374400
13.6667	237267000	310076400	25510400	51717050
13.8333	238682000	314336100	25850490	51751320
14	241298100	319815000	26058320	51996810
