# Supplementary material for: Programmed cell revival from imminent cell death enhances tissue repair and regeneration
Source: EMBO J. 2025 Aug 21;44(19):5244–89. doi: 10.1038/s44318-025-00540-y (PMC12489119; doi:10.1038/s44318-025-00540-y)
Supplement: Supplementary file 27 — Source data Fig. 1 [file 44318_2025_540_MOESM27_ESM.zip › SD Figure 1/1F/Microscopy Numerical Data Figure 1F.xlsx]

## Sheet: Sheet1
	% of cell floating
Control	5					% of floating cell revived
Alum (50 ul)	10				GPN	90
GPN (200 uM)	80				Siramesine (200 uM)	4
Silica (1200 ug/ml)	5				LLoMe	92
Siramesine (200 uM)	100				Sphingosine	80
LLoMe	95
Sphingosine	85
