# Supplementary material for: Programmed cell revival from imminent cell death enhances tissue repair and regeneration
Source: EMBO J. 2025 Aug 21;44(19):5244–89. doi: 10.1038/s44318-025-00540-y (PMC12489119; doi:10.1038/s44318-025-00540-y)
Supplement: Supplementary file 28 — Source data Fig. 2 [file 44318_2025_540_MOESM28_ESM.zip]

Archive with 64 entries (55 files):
- SD Figure 2/
- SD Figure 2/2B/
- SD Figure 2/2B/desktop.ini
- SD Figure 2/2B/Microscopy 16h Golgi.tif
- SD Figure 2/2B/Microscopy 16h Microtubules.tif
- SD Figure 2/2B/Microscopy 16h Mitochondria.tif
- SD Figure 2/2B/Microscopy 2h 30 min Golgi.tif
- SD Figure 2/2B/Microscopy 2h 30 min Mitochondria.tif
- SD Figure 2/2B/Microscopy 2h 30 Mins Microtubules.tif
- SD Figure 2/2B/Microscopy 30 min Golgi.tif
- SD Figure 2/2B/Microscopy 30 min Mitochondria.tif
- SD Figure 2/2B/Microscopy 30 Mins Microtubules.tif
- SD Figure 2/2B/Microscopy 5 min Golgi.tif
- SD Figure 2/2B/Microscopy 5 min Mitochondria.tif
- SD Figure 2/2B/Microscopy 5 Mins Microtubules.tif
- SD Figure 2/2B/Microscopy Control Golgi.tif
- SD Figure 2/2B/Microscopy Control Microtubules.tif
- SD Figure 2/2B/Microscopy Control Mitochondria.tif
- SD Figure 2/2C/
- SD Figure 2/2C/desktop.ini
- SD Figure 2/2C/Microscopy 16h.tif
- SD Figure 2/2C/Microscopy 2h 30 min.tif
- SD Figure 2/2C/Microscopy 30 min.tif
- SD Figure 2/2C/Microscopy 5 min.tif
- SD Figure 2/2C/Microscopy Control.tif
- SD Figure 2/2D/
- SD Figure 2/2D/desktop.ini
- SD Figure 2/2D/Microscopy 16h Late Endosome.tif
- SD Figure 2/2D/Microscopy 16h Lysosome.tif
- SD Figure 2/2D/Microscopy 2h 30 min Late Endosome.tif
- SD Figure 2/2D/Microscopy 2h 30 min Lysosome.tif
- SD Figure 2/2D/Microscopy 30 min Late Endosome.tif
- SD Figure 2/2D/Microscopy 30 min Lysosome.tif
- SD Figure 2/2D/Microscopy 5 min Late Endosome.tif
- SD Figure 2/2D/Microscopy 5 min Lysosome.tif
- SD Figure 2/2D/Microscopy Control Late Endosome.tif
- SD Figure 2/2D/Microscopy Control Lysosome.tif
- SD Figure 2/2E/
- SD Figure 2/2E/desktop.ini
- SD Figure 2/2E/Microscopy MEF_6hr Lysotracker Red.tif
- SD Figure 2/2E/Microscopy MEF_6hr_RAB7 AND Lysotracker Red.tif
- SD Figure 2/2E/Microscopy MEF_6hr_RAB7.tif
- SD Figure 2/2F/
- SD Figure 2/2F/desktop.ini
- SD Figure 2/2F/Microscopy MEF_LLOMe Lysotracker Green_6 hours Recovery.tif
- SD Figure 2/2F/Microscopy MEF_LLOMe_Magic Red 6 hours Recovery.tif
- SD Figure 2/2F/Microscopy MEF_LLOMe_Magic Red_Lysotracker Green_6 hours Recovery.tif
- SD Figure 2/2G/
- SD Figure 2/2G/desktop.ini
- SD Figure 2/2G/Microscopy Lysotracker Red_Mitotracker _6H .tif
- SD Figure 2/2G/Microscopy Mitotracker.tif
- SD Figure 2/2H/
- SD Figure 2/2H/desktop.ini
- SD Figure 2/2H/FACS 16h.png
- SD Figure 2/2H/FACS 2h 30min.png
- SD Figure 2/2H/FACS 30min.png
- SD Figure 2/2H/FACS 5min.png
- SD Figure 2/2H/FACS 6h.png
- SD Figure 2/2H/FACS Control.png
- SD Figure 2/2I/
- SD Figure 2/2I/desktop.ini
- SD Figure 2/2I/Numerical Data JC-1.pzfx
- SD Figure 2/2I/Numerical Data JC-1.xlsx
- SD Figure 2/desktop.ini
