# Supplementary material for: Programmed cell revival from imminent cell death enhances tissue repair and regeneration
Source: EMBO J. 2025 Aug 21;44(19):5244–89. doi: 10.1038/s44318-025-00540-y (PMC12489119; doi:10.1038/s44318-025-00540-y)
Supplement: Supplementary file 28 — Source data Fig. 2 [file 44318_2025_540_MOESM28_ESM.zip › SD Figure 2/2I/Numerical Data JC-1.xlsx]

## Sheet: Sheet1
		control	5 min	30 min	2 h 30 min	6 h	16 h
	Expt -1	64.7	60	45	90	94.2	70
	Expt -2	74	65	41	96	95	80
	Expt -3	81	64	45	98	95	78
