# Supplementary material for: Programmed cell revival from imminent cell death enhances tissue repair and regeneration
Source: EMBO J. 2025 Aug 21;44(19):5244–89. doi: 10.1038/s44318-025-00540-y (PMC12489119; doi:10.1038/s44318-025-00540-y)
Supplement: Supplementary file 29 — Source data Fig. 3 [file 44318_2025_540_MOESM29_ESM.zip]

Archive with 6 entries (4 files):
- SD Figure 3/
- SD Figure 3/3L/
- SD Figure 3/3L/desktop.ini
- SD Figure 3/3L/Western Blot.ai
- SD Figure 3/3L/Western Blot.pdf
- SD Figure 3/desktop.ini
