# Supplementary material for: Programmed cell revival from imminent cell death enhances tissue repair and regeneration
Source: EMBO J. 2025 Aug 21;44(19):5244–89. doi: 10.1038/s44318-025-00540-y (PMC12489119; doi:10.1038/s44318-025-00540-y)
Supplement: Supplementary file 30 — Source data Fig. 5 [file 44318_2025_540_MOESM30_ESM.zip]

Archive with 35 entries (27 files):
- SD Figure 5/
- SD Figure 5/5A/
- SD Figure 5/5A/desktop.ini
- SD Figure 5/5A/Numerical Data HCS Compounds Post Treatment_1.pzfx
- SD Figure 5/5A/Numerical Data HCS Compounds Post Treatment_1.xlsx
- SD Figure 5/5A/Numerical Data HCS Compounds Post Treatment_2.pzfx
- SD Figure 5/5A/Numerical Data HCS Compounds Post Treatment_2.xlsx
- SD Figure 5/5B/
- SD Figure 5/5B/desktop.ini
- SD Figure 5/5B/Numerical Data HCS Compounds Pre-treatment.pzfx
- SD Figure 5/5B/Numerical Data HCS Compounds Pre-treatment.xlsx
- SD Figure 5/5C/
- SD Figure 5/5C/desktop.ini
- SD Figure 5/5C/Numerical Data HCS Inhibitors.pzfx
- SD Figure 5/5C/Numerical Data HCS Inhibitors.xlsx
- SD Figure 5/5D/
- SD Figure 5/5D/desktop.ini
- SD Figure 5/5D/Numerical Data HCS Compounds Post Treatment.pzfx
- SD Figure 5/5D/Numerical Data HCS Compounds Post Treatment.xlsx
- SD Figure 5/5E/
- SD Figure 5/5E/desktop.ini
- SD Figure 5/5E/Numerical Data HCS Compounds Pre-Treatment.pzfx
- SD Figure 5/5E/Numerical Data HCS Compounds Pre-Treatment.xlsx
- SD Figure 5/5F/
- SD Figure 5/5F/desktop.ini
- SD Figure 5/5F/Numerical Data HCS Compound Post Treatment.pzfx
- SD Figure 5/5F/Numerical Data HCS Compound Post Treatment.xlsx
- SD Figure 5/5F/Numerical Data HCS Compound Pre-treatment.pzfx
- SD Figure 5/5F/Numerical Data HCS Compound Pre-treatment.xlsx
- SD Figure 5/5H/
- SD Figure 5/5H/desktop.ini
- SD Figure 5/5H/Numerical Data HCS MEF_siRNA_2mM_4mM.pzfx
- SD Figure 5/5H/Numerical Data HCS siRNA_2mM.xlsx
- SD Figure 5/5H/Numerical Data HCS siRNA_4mM.xlsx
- SD Figure 5/desktop.ini
