# Supplementary material for: Programmed cell revival from imminent cell death enhances tissue repair and regeneration
Source: EMBO J. 2025 Aug 21;44(19):5244–89. doi: 10.1038/s44318-025-00540-y (PMC12489119; doi:10.1038/s44318-025-00540-y)
Supplement: Supplementary file 30 — Source data Fig. 5 [file 44318_2025_540_MOESM30_ESM.zip › SD Figure 5/5A/Numerical Data HCS Compounds Post Treatment_1.xlsx]

## Sheet: Sheet3
				LLOMe	Dynasore Hydrate	3-MA	BAPTA	Cytochalasin-D	Nocodazole	HCQ	Bafilomycin
			Expt 1	89.8286	8.68571	28.2143	1.18571	32.6286	15.8857	10.0286	7.95714
			Expt 2	92.0286	14	23	0	32.2429	14.4714	16	17
			Expt 3	95.8857	8.22857	28.3429	1.08571	42	22	12.5714	12.7714
			Expt 4	82	5	27	1.52857	20.1571	12.9286	9.02857	12.1857
