# Supplementary material for: Programmed cell revival from imminent cell death enhances tissue repair and regeneration
Source: EMBO J. 2025 Aug 21;44(19):5244–89. doi: 10.1038/s44318-025-00540-y (PMC12489119; doi:10.1038/s44318-025-00540-y)
Supplement: Supplementary file 30 — Source data Fig. 5 [file 44318_2025_540_MOESM30_ESM.zip › SD Figure 5/5A/Numerical Data HCS Compounds Post Treatment_2.xlsx]

## Sheet: Sheet1
			LLOMe	CCCP	MDIVI	Mito Tempo	NAC
		Expt 1	88.75	2.66667	15.1167	105.317	101.05
		Expt 2	88.8667	2.2	15.9	107.417	98.4333
		Expt 3	90.6333	1.96667	13.45	95.25	106.15
		Expt 4	88.1667	3.36667	13.8833	95.7	105.483
