# Supplementary material for: Programmed cell revival from imminent cell death enhances tissue repair and regeneration
Source: EMBO J. 2025 Aug 21;44(19):5244–89. doi: 10.1038/s44318-025-00540-y (PMC12489119; doi:10.1038/s44318-025-00540-y)
Supplement: Supplementary file 30 — Source data Fig. 5 [file 44318_2025_540_MOESM30_ESM.zip › SD Figure 5/5B/Numerical Data HCS Compounds Pre-treatment.xlsx]

## Sheet: Sheet1
		LLOMe	Dynasore Hydrate	3-MA	BAPTA	Cytochalasin-D	Nocodazole	HCQ	Bafilomycin
	Expt 1	77.9286	15.8857	52.0714	0	40	22	55.8714	33
	Expt 2	76.2	25	65	0	26.0286	24.2	51	41.2714
	Expt 3	89	15.2571	56.5571	0	25	26	45	48
	Expt 4	83.6857	26	46	0.671429	25.9429	28.2	46.9429	46.2714
