# Supplementary material for: Programmed cell revival from imminent cell death enhances tissue repair and regeneration
Source: EMBO J. 2025 Aug 21;44(19):5244–89. doi: 10.1038/s44318-025-00540-y (PMC12489119; doi:10.1038/s44318-025-00540-y)
Supplement: Supplementary file 30 — Source data Fig. 5 [file 44318_2025_540_MOESM30_ESM.zip › SD Figure 5/5C/Numerical Data HCS Inhibitors.xlsx]

## Sheet: Sheet1
	Elapsed	LLOMe Mean	LLOMe+BAY-11-7085 Mean	LLOMe+BAPTA-AM Mean	LLOMe SD	LLOMe+BAY 11-7085 SD	LLOMe+BAPTA-AM SD
	0	365455000	352644000	317730800	50343950	60697520	57368450
	0.25	370197800	362612600	339032200	50427580	62709540	61953380
	0.5	381467000	374913200	343113300	51216670	64137110	62177180
	0.75	118731000	122904900	84180480	20676860	24362940	12587980
	1	114884400	114560800	80610140	17147590	19503580	7594226
	1.25	109733100	111762500	84059520	16682740	17003890	8597409
	1.5	103979500	108699700	84972510	15396590	16836080	11015820
	1.75	102383400	104609300	85231160	15050810	14909200	12308740
	2	100954600	103850800	81435100	14942130	14186860	13221860
	2.25	103028600	99556620	77230270	15494020	14231640	15226170
	2.5	103887200	90207850	77622590	18211340	15781390	14618630
	2.75	107024300	87617370	73403030	20081260	16614460	15095350
	3	114380600	85748460	72806220	23043070	15467100	14176990
	3.25	122564800	86058440	70735680	26746630	15895860	15204730
	3.5	129113600	81636940	67346090	29277450	17495710	14675720
	3.75	140338300	80716290	67611460	33074910	17665780	15447030
	4	153273900	82039780	69272820	36673810	16991030	15756310
	4.25	168318300	79630940	66548740	40719300	16529890	15729060
	4.5	182567300	83701730	65208830	44471230	16131840	16019900
	4.75	198001300	83507240	64773140	46980040	15776550	16116280
	5	212341900	79164810	66181750	48389410	15543550	16770210
	5.25	224932100	79682480	66378060	49740030	15358180	16761540
	5.5	238716000	78176410	66459320	51627560	15335920	16910560
	5.75	250044300	80492610	65917780	53712480	15441060	16195660
	6	259466600	80174020	66794620	54889690	16092310	17391610
	6.25	268928000	81496420	67228780	55606540	16981870	17511330
	6.5	275282300	80136200	66681100	55684420	16133640	17577770
	6.75	284170600	81930130	66339660	55975670	17236380	17681680
	7	292822400	78948060	66398290	58118090	16088850	18046770
	7.25	299487500	79153570	67940570	58067360	16285150	17989680
	7.5	306879400	78008720	65783160	58873340	16248970	18217990
	7.75	312625800	77103390	65738180	60070060	15076080	18446140
	8	318398800	80495170	65623480	60768660	17165300	18043230
	8.25	326282000	81294850	65834980	61591430	18328960	18736370
	8.5	331089900	79209700	64456810	61155070	17313190	18102760
	8.75	336644000	78262260	64637870	62034130	16085970	18845600
	9	342133200	79970700	64152530	61421690	17452880	18873850
	9.25	345601400	66905220	70672670	61840460	16634520	19721730
	9.5	347971600	66483700	69108570	61013480	19097110	20767970
	9.75	350094500	67494150	69380360	61701150	18347690	20803780
	10	352534500	66296950	70350520	61080030	18445510	21092320
	10.25	360149200	64570550	69787290	61834620	19929140	21146260
	10.5	363469400	62467460	70676980	61945920	20919990	21243840
	10.75	365340000	60492760	69889120	61946960	21878680	21344030
	11	369598700	61802450	69191070	62955540	20479090	21002510
	11.25	376644400	59530280	68284700	62908080	21811750	20642720
	11.5	380827600	60631760	68617460	62876080	21806830	21104280
	11.75	386602800	60028170	70314590	63107230	21690900	20402180
	12	390092100	60297620	71232030	63918400	21106630	20095800
	12.25	395442400	60877420	71780880	65166680	20519430	20286550
	12.5	398708500	61649000	72899380	66030050	20296640	20827450
	12.75	402407300	59985890	72084210	66191840	20020730	20858260
	13	405092200	59442010	68973790	66315010	20126660	20351740
	13.25	409765900	62220910	67391290	67118700	20442960	20515720
	13.5	411901000	61228120	66386890	67939890	20551840	20496900
	13.75	415061000	60852960	66340390	68110900	21218280	20483310
	14	417038000	60004730	66523190	67992520	21156230	21086160
	14.25	419212800	61813620	66601670	68466540	21186730	20580050
	14.5	420202100	61544970	66820390	68021730	21189950	20826630
	14.75	424999500	61093140	66610580	69402120	21177630	20908280
	15	429926300	62335960	66908520	70904870	21536700	21380240
	15.25	432539500	61687110	67422180	69599380	21280840	21562860
	15.5	437402600	62334150	67225060	69962450	21426750	21322020
	15.75	437803800	60766010	65864780	70106610	20480890	20789700
	16	438223700	62352100	64949520	71370010	21243970	21139660
	16.25	443524900	60594080	64227950	71149970	20921590	20808560
	16.5	446504300	60893920	64928190	71964090	20966260	21206290
	16.75	445892000	62670910	65858630	70010580	21681390	21395490
	17	446533200	62872840	66712050	71186460	21165550	21564980
	17.25	447811700	63215150	66475670	71320260	21021260	20896700
	17.5	450767200	64686040	65616180	73243830	20920300	20594780
	17.75	454038500	65755850	65496460	73066580	22137170	20280630
	18	455865000	64996020	65074130	74026980	21804800	19994660
	18.25	459760700	63575300	65596690	74169380	21474180	20027580
	18.5	460457400	63572220	65929810	73294470	21282790	20051750
	18.75	466560500	65906600	65996680	73710380	22530960	19846000
	19	468175200	63937530	66980780	74176760	21911850	19923120
	19.25	468961900	62907370	67099340	75090530	21136890	20111330
	19.5	472622000	61913490	67094590	75112540	20635100	19532900
	19.75	478797200	62082720	67973930	76005580	20627770	20204410
	20	482519700	62793120	67938380	76587580	20969440	20273240
	20.25	483402800	65223940	68529490	76520130	22204530	20058350
	20.5	484420600	64454480	67991160	76206940	21469270	20089930
	20.75	487872500	64929660	68377790	76288140	21817320	20023250
	21	492193500	68162640	69349110	75673580	23413770	19946970
	21.25	493969500	68056800	70222310	75120250	23409940	19741160
	21.5	496638500	68195570	70297950	74509400	23591770	19195890
	21.75	498383600	69792690	69960090	74884790	24576650	19042150
	22	507933100	68822020	69733110	76296620	23003880	18931700
	22.25	509798000	70777220	69491100	76053180	24425010	18653510
	22.5	513350300	70299040	70326490	76134010	24437770	19128630
	22.75	520358600	50390300	56666610	76556420	21174860	17209780
	23	522255600	48959280	60040210	78153680	19969070	17647330
	23.25	524458800	51222400	59896250	77478850	20647180	17327160
	23.5	529484200	54274040	60807630	77397660	21648150	17436290
	23.75	537532400	35797070	54649210	78167950	14887210	15540040
	24	544267600	37364320	54462900	77394070	14914360	15520250
