# Supplementary material for: Programmed cell revival from imminent cell death enhances tissue repair and regeneration
Source: EMBO J. 2025 Aug 21;44(19):5244–89. doi: 10.1038/s44318-025-00540-y (PMC12489119; doi:10.1038/s44318-025-00540-y)
Supplement: Supplementary file 30 — Source data Fig. 5 [file 44318_2025_540_MOESM30_ESM.zip › SD Figure 5/5D/Numerical Data HCS Compounds Post Treatment.xlsx]

## Sheet: Sheet1
		Expt 1	Expt 2	Expt 3	Expt 4
	LLOMe	101.3	96.4667	91.9333	92.9
	AY9944-5uM	74.7333	61.1167	65.8	58.7833
	AY9944-10uM	34.2667	27.5	25.8333	24.6
	AY9944-20uM	8.11667	8.98333	10	10.6833
	Fatostatin-10uM	71.2167	62.3	67.0833	59.1167
	Fatostatin-20uM	61	54.4833	56.8333	49.4167
	Fatostatin-50uM	24.6167	22.7	24.9833	20.7833
	KU5593-10uM	38.1333	33.7333	33.2333	29.5
	KU5593-20uM	25.8833	21.1167	19.7167	20.4
	KU5593-50uM	11.8333	11.0667	11.3833	11.7
	GSK690693-2.5uM	103.1	96.0833	97.0333	95.1
	GSK690693-5uM	69.3167	76.0333	75.0333	79.5167
	GSK690693-10uM	38.8167	49.3167	29.4167	38.4333
	IWP-4-5uM	99.3667	99.5667	94.65	96.6167
	IWP-4-20uM	85.3833	85.2333	87.2667	85.8833
	IWP-4-50uM	73.6833	63.75	70.8833	73.9167
	Epigallocatechin gallate (EGCG)-50uM	64.35	77.2333	73.3333	79.6
	Epigallocatechin gallate (EGCG)-100uM	56.65	51.5833	56.1833	60.45
	Epigallocatechin gallate (EGCG)-200uM	0.516667	1.53333	2.58333	0.733333
	Amelaxanox-50uM	96.5167	93.8	95.3	94.7667
	Amelaxanox-100uM	69.2167	67.2	65.3	68.85
	Amelaxanox-200uM	57.35	53.8167	31.1167	40.05
	H-151-5uM	87.35	88.2833	84.75	83.25
	H-151-10uM	76.25	76.1667	79.8833	73.05
	H-151-20uM	72.8833	64.6333	59.5667	62.3333
	Bay-11-7085-5uM	16.0333	14.6167	5.06667	2.73333
	Bay-11-7085-10uM	0.0166667	0.0666667	0.0333333	0.0166667
	Bay-11-7085-20uM	0.05	0.05	0.0666667	0.05
	Ca074-Me-5uM	69.6333	71.1	65.8667	69.1
	Ca074-Me-10uM	62.7667	59.9667	69.8	66.2
	Ca074-Me-20uM	1.71667	1.4	1.01667	1.85
	ML385 (5uM)	85.1857	91.4143	94.1857	88.5714
	ML385 (10uM)	95.8286	72.0429	87.2571	67.2429
