# Supplementary material for: Programmed cell revival from imminent cell death enhances tissue repair and regeneration
Source: EMBO J. 2025 Aug 21;44(19):5244–89. doi: 10.1038/s44318-025-00540-y (PMC12489119; doi:10.1038/s44318-025-00540-y)
Supplement: Supplementary file 30 — Source data Fig. 5 [file 44318_2025_540_MOESM30_ESM.zip › SD Figure 5/5E/Numerical Data HCS Compounds Pre-Treatment.xlsx]

## Sheet: Sheet1
		Expt 1	Expt 2	Expt 3	Expt 4
	LLOMe	102.78	98.16	97.62	97.28
	AY9944-5uM	84.24	84.86	91.3	94.54
	AY9944-10uM	87.82	81.8	88.78	87.06
	AY9944-20uM	63.04	64.76	65.58	68.88
	Fatostatin-10uM	87.48	87.24	90.92	90.44
	Fatostatin-20uM	79.46	76.02	71.28	75.38
	Fatostatin-50uM	45.72	47.22	49.22	46.74
	KU5593-10uM	82.54	84.24	81.68	83.48
	KU5593-20uM	64.96	66.08	70.64	75.38
	KU5593-50uM	41.18	38.12	35.42	37.38
	GSK690693-2.5uM	91.4	93.1	96.34	90.68
	GSK690693-5uM	97.44	96.02	87.34	91.86
	GSK690693-10uM	57.52	56.14	59.52	55.44
	IWP-4-5uM	80.32	78.32	79.74	79.82
	IWP-4-20uM	80.28	82.38	88.12	84.9
	IWP-4-50uM	64.82	68.56	71.38	77.2
	Epigallocatechin gallate (EGCG)-50uM	100.4	102.44	102.28	92.84
	Epigallocatechin gallate (EGCG)-100uM	92.32	84.22	80.84	87.76
	Epigallocatechin gallate (EGCG)-200uM	52.2	56.28	52.64	54.92
	Azacytidine-1uM	48	45.28	47.94	45.32
	Azacytidine-5uM	31.06	35.24	31.06	35.56
	Azacytidine-10uM	21.26	22.62	23.7	20.24
	Amelaxanox-50uM	82.36	76.68	77.62	81.8
	Amelaxanox-100uM	81.42	76.88	81.02	82.34
	Amelaxanox-200uM	51.76	48.48	58.76	48.54
	H-151-5uM	62.34	55.24	73.36	74.48
	H-151-10uM	58.6	60	64.92	68.4
	H-151-20uM	62.42	59.52	63.24	66.34
	Bay-11-7085-5uM	0.56	0.18	0.68	0.1
	Bay-11-7085-10uM	0.1	0.1	0	0.08
	Bay-11-7085-20uM	0.3	0.2	0.08	0.22
	Ca074-Me-5uM	20.9	22.96	27.16	25.04
	Ca074-Me-10uM	13.54	12.26	12.9	14.38
	Ca074-Me-20uM	11.9	11.32	13.2	11.16

## Sheet: Plate-3
	4872	4801	4367	4593		3973	3801	3564	3769
	4570	4655	4817	4534		4374	4362	4546	4522
	2059	1906	1771	1869		3152	3238	3279	3444
	3248	3304	3532	3769		4391	4090	4439	4353
	4127	4212	4084	4174		4212	4243	4565	4727
	2286	2361	2461	2337		4616	4211	4042	4388

## Sheet: Plate-2
	4457	4222	4465	4522		5348	5516	5520	5267
	4517	4282	4321	4625		5622	5137	5327	5334
	1699	1688	1859	1638		3822	3982	4123	4360
	2216	2470	2264	2438		4663	4796	4974	4839
	3015	2899	3100	2933		4581	4487	4472	4512
	2883	3066	2980	3024		3347	3397	3389	3279
Azacytidine	1063	1131	1185	1012
	1553	1762	1553	1778
	2400	2264	2397	2266
	4071	3844	4051	4117		5020	5122	5114	4908
	4118	3834	3881	4090		5139	4642	4881	4864
	1063	1131	1185	1012		3241	3428	3569	3860
	1553	1762	1553	1778		4014	4119	4406	4245
	2400	2264	2397	2266		4016	3916	3987	3991
	2610	2814	2632	2746		2876	2807	2976	2772

## Sheet: Plate-1
						5	5	0	4
						28	9	34	5
	595	566	660	558		3121	2976	3162	3317
	677	613	645	719		2930	3000	3246	3420
	1045	1148	1358	1252		3117	2762	3668	3724
	15	10	4	11		2588	2424	2938	2427
