# Supplementary material for: Programmed cell revival from imminent cell death enhances tissue repair and regeneration
Source: EMBO J. 2025 Aug 21;44(19):5244–89. doi: 10.1038/s44318-025-00540-y (PMC12489119; doi:10.1038/s44318-025-00540-y)
Supplement: Supplementary file 30 — Source data Fig. 5 [file 44318_2025_540_MOESM30_ESM.zip › SD Figure 5/5F/Numerical Data HCS Compound Post Treatment.xlsx]

## Sheet: Sheet1
		Expt 1	Expt 2	Expt 3	Expt 4
	LLOMe	85.9571	85	86.4857	86.3857
	TORIN	17.3857	14.8286	14.3	16.3857
	pp242	6.94286	6.9	6.51429	6.85714
	Rapamycin	40.2286	54.0571	51.4857	39.8429
