# Supplementary material for: Programmed cell revival from imminent cell death enhances tissue repair and regeneration
Source: EMBO J. 2025 Aug 21;44(19):5244–89. doi: 10.1038/s44318-025-00540-y (PMC12489119; doi:10.1038/s44318-025-00540-y)
Supplement: Supplementary file 30 — Source data Fig. 5 [file 44318_2025_540_MOESM30_ESM.zip › SD Figure 5/5F/Numerical Data HCS Compound Pre-treatment.xlsx]

## Sheet: Sheet1
		Expt 1	Expt 2	Expt 3	Expt 4
	LLOMe	88.76	88.86	90.64	88.16
	TORIN	41.5	38.04	34.16	32.28
	pp242	16.8	20.46	19.12	17.16
	Rapamycin	73	94.2	87.34	74.6
