# Supplementary material for: Programmed cell revival from imminent cell death enhances tissue repair and regeneration
Source: EMBO J. 2025 Aug 21;44(19):5244–89. doi: 10.1038/s44318-025-00540-y (PMC12489119; doi:10.1038/s44318-025-00540-y)
Supplement: Supplementary file 30 — Source data Fig. 5 [file 44318_2025_540_MOESM30_ESM.zip › SD Figure 5/5H/Numerical Data HCS siRNA_2mM.xlsx]

## Sheet: Sheet1
	si-Cont	si-RORA	si-LIPIN1	si-PER1	si-EP300	si-FOXO3	si-CREBBP	si-NR4A3	si-ATF3	si-MAP3K8	si-TEF	si-FOS	si-NFkb
Expt 1	110.614	83.9857	21.2571	52.5143	28.8286	75.1286	50.5143	33.6857	46.5143	53.0857	21.9143	58.5714	1.85714
Expt 2	96.5286	78.0714	25.8	58.1714	39.2571	83.0857	46.1571	46.3143	54.4714	64.5429	24.3143	63.1429	2.35714
Expt 3	98.2714	73.8429	24.7857	57.6429	41.2857	84.9429	48.7571	40.8714	53.8571	56.0714	23.0571	68.9571	1.51429
Expt 4	84.0857	70.3286	23.4714	53.0429	43.5286	84.9143	44.2143	47.4429	54.2714	49.2857	19.4286	60.6714	1.81429
