# Supplementary material for: Programmed cell revival from imminent cell death enhances tissue repair and regeneration
Source: EMBO J. 2025 Aug 21;44(19):5244–89. doi: 10.1038/s44318-025-00540-y (PMC12489119; doi:10.1038/s44318-025-00540-y)
Supplement: Supplementary file 30 — Source data Fig. 5 [file 44318_2025_540_MOESM30_ESM.zip › SD Figure 5/5H/Numerical Data HCS siRNA_4mM.xlsx]

## Sheet: Sheet1
	si-Control	si-Nr4a3	si-Atf3	si-Map3k8	si-Tef	si-Fos	si-Ep300	si-Foxo3	si-Crebbp	si-Ror-alpha	si-Lipin1	si-Per1	si-Nfkb (rel)
Expt-1	100	43.8638	54.2359	85.2468	23.5162	43.5471	25.5738	68.9549	24.1393	65.5403	20.769	49.7815	1.22
Expt-2	99.393	54.2096	52.3621	95.5925	14.9115	37.688	21.5369	69.7951	22.7049	61.2584	26.5366	39.6446	1.5
Expt-3	90.8947	46.2919	45.3418	61.3091	14.5156	48.2449	21.168	54.3033	23.0533	67.2881	24.5849	48.3833	2.3
Expt-4	84.7981	50.0396	46.4766	67.4848	9.0261	40.8287	20	55.0615	19.0574	52.9275	26.7405	37.2269	1.33
