# Supplementary material for: Programmed cell revival from imminent cell death enhances tissue repair and regeneration
Source: EMBO J. 2025 Aug 21;44(19):5244–89. doi: 10.1038/s44318-025-00540-y (PMC12489119; doi:10.1038/s44318-025-00540-y)
Supplement: Supplementary file 31 — Source data Fig. 6 [file 44318_2025_540_MOESM31_ESM.zip]

Archive with 76 entries (69 files):
- SD Figure 6/
- SD Figure 6/6A/
- SD Figure 6/6A/.DS_Store
- SD Figure 6/6A/desktop.ini
- SD Figure 6/6A/Macroscopic Photo 4mM LLOMe Day0.jpg
- SD Figure 6/6A/Macroscopic Photo 4mM LLOMe Day1.jpg
- SD Figure 6/6A/Macroscopic Photo 4mM LLOMe Day10.jpg
- SD Figure 6/6A/Macroscopic Photo 4mM LLOMe Day2.jpg
- SD Figure 6/6A/Macroscopic Photo 4mM LLOMe Day3.jpg
- SD Figure 6/6A/Macroscopic Photo 4mM LLOMe Day4.jpg
- SD Figure 6/6A/Macroscopic Photo 4mM LLOMe Day5.jpg
- SD Figure 6/6A/Macroscopic Photo 4mM LLOMe Day6.jpg
- SD Figure 6/6A/Macroscopic Photo 4mM LLOMe Day7.jpg
- SD Figure 6/6A/Macroscopic Photo 4mM LLOMe Day8.jpg
- SD Figure 6/6A/Macroscopic Photo 8mM LLOMe Day0.jpg
- SD Figure 6/6A/Macroscopic Photo 8mM LLOMe Day1.jpg
- SD Figure 6/6A/Macroscopic Photo 8mM LLOMe Day10.jpg
- SD Figure 6/6A/Macroscopic Photo 8mM LLOMe Day2.jpg
- SD Figure 6/6A/Macroscopic Photo 8mM LLOMe Day3.jpg
- SD Figure 6/6A/Macroscopic Photo 8mM LLOMe Day4.jpg
- SD Figure 6/6A/Macroscopic Photo 8mM LLOMe Day5.jpg
- SD Figure 6/6A/Macroscopic Photo 8mM LLOMe Day6.jpg
- SD Figure 6/6A/Macroscopic Photo 8mM LLOMe Day7.jpg
- SD Figure 6/6A/Macroscopic Photo 8mM LLOMe Day8.jpg
- SD Figure 6/6A/Macroscopic Photo Control Day0.jpg
- SD Figure 6/6A/Macroscopic Photo Control Day1.jpg
- SD Figure 6/6A/Macroscopic Photo Control Day10.jpg
- SD Figure 6/6A/Macroscopic Photo Control Day2.jpg
- SD Figure 6/6A/Macroscopic Photo Control Day3.jpg
- SD Figure 6/6A/Macroscopic Photo Control Day4.jpg
- SD Figure 6/6A/Macroscopic Photo Control Day5.jpg
- SD Figure 6/6A/Macroscopic Photo Control Day6.jpg
- SD Figure 6/6A/Macroscopic Photo Control Day7.jpg
- SD Figure 6/6A/Macroscopic Photo Control Day8.jpg
- SD Figure 6/6B/
- SD Figure 6/6B/desktop.ini
- SD Figure 6/6B/Numerical Data C57BL6_Wound healing.pzfx
- SD Figure 6/6B/Numerical Data Wound Healing Analysis.xlsx
- SD Figure 6/6D/
- SD Figure 6/6D/.DS_Store
- SD Figure 6/6D/.DS_Store (1)
- SD Figure 6/6D/desktop.ini
- SD Figure 6/6D/Macroscopic Photo Injured Control1 Day0.jpg
- SD Figure 6/6D/Macroscopic Photo Injured Control1 Day2.jpg
- SD Figure 6/6D/Macroscopic Photo Injured Control1 Day5.jpg
- SD Figure 6/6D/Macroscopic Photo Injured Control1 Day7.jpg
- SD Figure 6/6D/Macroscopic Photo Injured Control2 Day0.jpg
- SD Figure 6/6D/Macroscopic Photo Injured Control2 Day2.jpg
- SD Figure 6/6D/Macroscopic Photo Injured Control2 Day5.jpg
- SD Figure 6/6D/Macroscopic Photo Injured Control2 Day7.jpg
- SD Figure 6/6D/Macroscopic Photo Injured LLOMe1 Day0.jpg
- SD Figure 6/6D/Macroscopic Photo Injured LLOMe1 Day2.jpg
- SD Figure 6/6D/Macroscopic Photo Injured LLOMe1 Day5.jpg
- SD Figure 6/6D/Macroscopic Photo Injured LLOMe1 Day7.jpg
- SD Figure 6/6D/Macroscopic Photo Injured LLOMe2 Day0.jpg
- SD Figure 6/6D/Macroscopic Photo Injured LLOMe2 Day2.jpg
- SD Figure 6/6D/Macroscopic Photo Injured LLOMe2 Day5.jpg
- SD Figure 6/6D/Macroscopic Photo Injured LLOMe2 Day7.jpg
- SD Figure 6/6D/Macroscopic Photo Uninjured Control Day0.jpg
- SD Figure 6/6D/Macroscopic Photo Uninjured Control Day7.jpg
- SD Figure 6/6E/
- SD Figure 6/6E/desktop.ini
- SD Figure 6/6E/Numerical Data Alkali Burn Cornea.pzfx
- SD Figure 6/6E/Numerical Data Alkali Burn Cornea.xlsx
- SD Figure 6/6G/
- SD Figure 6/6G/desktop.ini
- SD Figure 6/6G/Macroscopic Photo Day 9.JPG
- SD Figure 6/6G/Numerical Data Tadpole_Tail_Regeneration.pzfx
- SD Figure 6/6G/Numerical Data Tail Regeneration_Tadpole_Length_Analysis.xlsx
- SD Figure 6/6I/
- SD Figure 6/6I/desktop.ini
- SD Figure 6/6I/Macroscopic Photo Day 7.jpg
- SD Figure 6/6I/Macroscopic Photo DAY-5.jpg
- SD Figure 6/6I/Numerical Data Tadpole_Inhibitors_Tail Length.pzfx
- SD Figure 6/6I/Numerical Data Tadpole_Inhibitors_Tail Length.xlsx
- SD Figure 6/desktop.ini
