# Supplementary material for: Programmed cell revival from imminent cell death enhances tissue repair and regeneration
Source: EMBO J. 2025 Aug 21;44(19):5244–89. doi: 10.1038/s44318-025-00540-y (PMC12489119; doi:10.1038/s44318-025-00540-y)
Supplement: Supplementary file 31 — Source data Fig. 6 [file 44318_2025_540_MOESM31_ESM.zip › SD Figure 6/6B/Numerical Data Wound Healing Analysis.xlsx]

## Sheet: Sheet1
Wound Healing: Wound area in percentage
Average					SD
Days	Control	4mM LLOMe	8mM LLOMe		Days	Control	4mM LLOMe	8mM LLOMe
Day-0	100	100	100		Day-0	6.22166	4.68482	7.40709
Day-1	97.1888	73.1081	55.8473		Day-1	7.58206	3.68104	6.09644
Day-2	87.1486	51.8919	34.4869		Day-2	7.61995	3.03378	4.56189
Day-3	77.1084	36.0811	22.1957		Day-3	10.0631	3.27385	3.08553
Day-4	66.5328	26.6216	16.2291		Day-4	9.10336	2.91813	4.25024
Day-5	55.5556	19.8649	11.8138		Day-5	7.38448	2.64969	3.52909
Day-6	45.1138	14.7297	8.91408		Day-6	6.05351	2.12216	3.64596
Day-7	35.0736	9.7027	6.99284		Day-7	5.19581	1.26244	3.48568
Day-8	25.8367	7	4.9284		Day-8	4.79211	1.30864	2.65399
Day-9	18.1392	4.25676	3.05489		Day-9	4.1651	1.29755	2.1316
Day-10	11.6466	2.38243	1.34367		Day-10	2.77516	1.46108	1.74419
No. of wounds	15	14	15
