# Supplementary material for: Programmed cell revival from imminent cell death enhances tissue repair and regeneration
Source: EMBO J. 2025 Aug 21;44(19):5244–89. doi: 10.1038/s44318-025-00540-y (PMC12489119; doi:10.1038/s44318-025-00540-y)
Supplement: Supplementary file 31 — Source data Fig. 6 [file 44318_2025_540_MOESM31_ESM.zip › SD Figure 6/6E/Numerical Data Alkali Burn Cornea.xlsx]

## Sheet: Sheet1
	Day	Control Treatment			4mM LLOMe
	0	1101	1282	1290	1324	1081	1190
	2	951	894	789	227	191	139
	5	509	702	507	0	0	0
	7	479	536	425	0	0	0
