# Supplementary material for: Programmed cell revival from imminent cell death enhances tissue repair and regeneration
Source: EMBO J. 2025 Aug 21;44(19):5244–89. doi: 10.1038/s44318-025-00540-y (PMC12489119; doi:10.1038/s44318-025-00540-y)
Supplement: Supplementary file 31 — Source data Fig. 6 [file 44318_2025_540_MOESM31_ESM.zip › SD Figure 6/6G/Numerical Data Tail Regeneration_Tadpole_Length_Analysis.xlsx]

## Sheet: Tadpole Tail Regeration
	Days	Control-Amputed	0.5mM LLOMe	1mM LLOMe	2mM LLOMe	4mM LLOMe
	Day-0	6.13333	5.70667	5.63333	5.76667	5.66667
	Day-1	6.66667	6.8	7.33333	6.96667	6.56667
	Day-3	8.9	10.1333	11.7667	12.4667	10.2667
	Day-5	13.1	15.3333	17.1818	19.4	15.8
	Day-7	17.2	19.5333	21.8	25.5333	22.4667
	Day-9	20.2	24.0333	25.9333	29.8667	29.0667
	Day-12	23.4333	27.1333	28.8667	33.3	34.0667
	Day-15	26.3	29.2667	31	35.7667	36.4333
