# Supplementary material for: Programmed cell revival from imminent cell death enhances tissue repair and regeneration
Source: EMBO J. 2025 Aug 21;44(19):5244–89. doi: 10.1038/s44318-025-00540-y (PMC12489119; doi:10.1038/s44318-025-00540-y)
Supplement: Supplementary file 31 — Source data Fig. 6 [file 44318_2025_540_MOESM31_ESM.zip › SD Figure 6/6I/Numerical Data Tadpole_Inhibitors_Tail Length.xlsx]

## Sheet: Analysis
Tadpole: Tail _Inhibitors: Length in millimetre
Days	Control-Amputed	2mM LLOMe	BAY-11	PP242	DYNASORE HYDRATE	BAPTA-AM
Day-1	5.85	5.75	5.95	5.9	5.95	5.9
Day-3	7.65	9.7	6.45	6.7	6.8	7.25
Day-5	10.95	10.95	7.5	8.5	8.7	9.55
Day-7	15.6	20.9	10.4	11.3	11.5	13.4
Day-9	18.65	26.15	14.7	16.2	16.3	17.55
Day-12	21	29.8	18.5	19.5	19.5	20.4
Tadpole: Tail_Inhibitors: SD of Length
Days	Control-Amputed	2mM LLOMe	BAY-11	PP242	DYNASORE HYDRATE	BAPTA-AM
Day-1	0.474342	0.424918	0.550252	0.516398	0.598609	0.459468
Day-3	0.838153	0.888194	0.598609	0.674949	0.421637	0.71686
Day-5	0.643342	1.0395	0.527046	1.08012	1.0328	0.724569
Day-7	1.07497	1.02198	1.26491	0.918937	1.05409	0.966092
Day-9	0.709068	0.668747	0.632456	0.856349	0.632456	1.09163
Day-12	1.41421	1.61933	0.781736	1.13039	1.07497	1.1005
