# Supplementary material for: Programmed cell revival from imminent cell death enhances tissue repair and regeneration
Source: EMBO J. 2025 Aug 21;44(19):5244–89. doi: 10.1038/s44318-025-00540-y (PMC12489119; doi:10.1038/s44318-025-00540-y)
Supplement: Supplementary file 32 — Source data Fig. 7 [file 44318_2025_540_MOESM32_ESM.zip]

Archive with 46 entries (36 files):
- SD Figure 7/
- SD Figure 7/7B/
- SD Figure 7/7B/desktop.ini
- SD Figure 7/7B/Microscopy 10mM LLOMe.tif
- SD Figure 7/7B/Microscopy Control.tif
- SD Figure 7/7C/
- SD Figure 7/7C/desktop.ini
- SD Figure 7/7C/Numerical Data Regrowth length.pzfx
- SD Figure 7/7C/Numerical Data Regrowth Length.xlsx
- SD Figure 7/7D/
- SD Figure 7/7D/desktop.ini
- SD Figure 7/7D/Numerical Data Recovery Index.pzfx
- SD Figure 7/7D/Numerical Data Recovery Index.xlsx
- SD Figure 7/7F/
- SD Figure 7/7F/desktop.ini
- SD Figure 7/7F/Microscopy 10X STATGFP Control_GFP.jpg
- SD Figure 7/7F/Microscopy 10X STATGFP Control_GFP_DAPI.jpg
- SD Figure 7/7F/Microscopy 10XSTATGFP LLOMe_GFP.tif
- SD Figure 7/7F/Microscopy 10XSTATGFP LLOMe_GFP_DAPI.tif
- SD Figure 7/7G/
- SD Figure 7/7G/desktop.ini
- SD Figure 7/7G/Numerical Data JAK STAT pathway.xlsx
- SD Figure 7/7G/Numerical Data JAK-STAT pathway reporter assay.pzfx
- SD Figure 7/7I/
- SD Figure 7/7I/desktop.ini
- SD Figure 7/7I/Microscopy Control H3P-DAPI.tif
- SD Figure 7/7I/Microscopy Control_tep4-GFP_DAPI.tif
- SD Figure 7/7I/Microscopy LLOMe 8mM_H3P DAPI.tif
- SD Figure 7/7I/Microscopy LLOMe8mM_tep4-GFP DAPI.tif
- SD Figure 7/7J/
- SD Figure 7/7J/desktop.ini
- SD Figure 7/7J/Numerical Data Blood Progenitor index per LG Lobe.xlsx
- SD Figure 7/7J/Numerical Data Hematopoietic Progenitors stem cells.pzfx
- SD Figure 7/7J/Numerical Data Mitotic Cells.pzfx
- SD Figure 7/7J/Numerical Data Mitotic Cells.xlsx
- SD Figure 7/7L/
- SD Figure 7/7L/desktop.ini
- SD Figure 7/7L/Microscopy Control_DAPI_Relish_tep4GFP.tif
- SD Figure 7/7L/Microscopy Control_Relish.tif
- SD Figure 7/7L/Microscopy LLOMe_Relish.tif
- SD Figure 7/7L/Microscopy LLOMe_Relish_DAPI_tep4GFP.tif
- SD Figure 7/7M/
- SD Figure 7/7M/desktop.ini
- SD Figure 7/7M/Numerical Data Relish graph.pzfx
- SD Figure 7/7M/Numerical Data Relish Graph.xlsx
- SD Figure 7/desktop.ini
