# Supplementary material for: Programmed cell revival from imminent cell death enhances tissue repair and regeneration
Source: EMBO J. 2025 Aug 21;44(19):5244–89. doi: 10.1038/s44318-025-00540-y (PMC12489119; doi:10.1038/s44318-025-00540-y)
Supplement: Supplementary file 32 — Source data Fig. 7 [file 44318_2025_540_MOESM32_ESM.zip › SD Figure 7/7C/Numerical Data Regrowth Length.xlsx]

## Sheet: Sheet1
	Control	LLOMe(10mM)
	56.57	91.76
	71.11	53.9
	96.03	109.85
	82.35	100.73
	83.75
	95.07
	67.89	74.23
	53.64	67.12
	54.59	131.09
	44.75	127.87
	49.61
	63.71
		45.45
	25.98	54.47
	52.98	144.38
	83.58
		70.74
	15.98	84.26
	69.17	80.14
	66.03	52.2
	55.43	81.85
	70.06	76.42
