# Supplementary material for: Programmed cell revival from imminent cell death enhances tissue repair and regeneration
Source: EMBO J. 2025 Aug 21;44(19):5244–89. doi: 10.1038/s44318-025-00540-y (PMC12489119; doi:10.1038/s44318-025-00540-y)
Supplement: Supplementary file 32 — Source data Fig. 7 [file 44318_2025_540_MOESM32_ESM.zip › SD Figure 7/7D/Numerical Data Recovery Index.xlsx]

## Sheet: Sheet1
	Control	LLOMe (10mM)
	1	1.16667
	1	1.4
	1.16667	2
	2	1.16667
	1.4	2.25
	1.4	1.6
	0.571429	2
	1	1.6
	1.4	1.6
	1.33333	1.4
	1.5	1.28571
	0.833333	1.5
	1	1.16667
		1.4
	0.666667
	1	1.4
	1	1
	1	1.16667
	1.4	1.33333
	0.666667	1.6
	0.666667	1.16667
	1.2	1.5
	2	1.16667
	1	1.66667
	0.714286	1.16667
	0.666667	1
	1.33333	1.5
	1
		1.2
	1.14286	1.14286
	1.16667	1.6
	0.857143	1.2
	0.666667	1
	1.6	1.4
	0.714286	1.33333
	1.4	1.16667
	1.16667	1.75
	1
	0.833333
	1
