# Supplementary material for: Programmed cell revival from imminent cell death enhances tissue repair and regeneration
Source: EMBO J. 2025 Aug 21;44(19):5244–89. doi: 10.1038/s44318-025-00540-y (PMC12489119; doi:10.1038/s44318-025-00540-y)
Supplement: Supplementary file 32 — Source data Fig. 7 [file 44318_2025_540_MOESM32_ESM.zip › SD Figure 7/7G/Numerical Data JAK STAT pathway.xlsx]

## Sheet: Sheet1
	10xStat-GFP (Control)	10xStat-GFP ( 8mM)
	13.259	58.356
	6.256	86.679
	1.672	19.315
	8.993	34.355
	3.383	88.214
	7.862	44.43
	2.809	69.466
	0.83	37.823
	8.84	22.177
	5.704	23.484
	8.667	18.834
	34.896	32.164
	8.89	33.078
	3.111	9.117
	1.565	26.434
	7.787	16.006
	6.463	36.342
	20.976	29.877
	12.575	29.843
	34.92	57.208
	45.307	35.601
	16.379	26.581
	6.146	29.076
	5.029	14.597
	5.347	36.584
		50.858
		61.95
		52.47
		57.448
		43.264
		60.851
