# Supplementary material for: Programmed cell revival from imminent cell death enhances tissue repair and regeneration
Source: EMBO J. 2025 Aug 21;44(19):5244–89. doi: 10.1038/s44318-025-00540-y (PMC12489119; doi:10.1038/s44318-025-00540-y)
Supplement: Supplementary file 32 — Source data Fig. 7 [file 44318_2025_540_MOESM32_ESM.zip › SD Figure 7/7J/Numerical Data Blood Progenitor index per LG Lobe.xlsx]

## Sheet: Sheet1
	Control	8mM LLOMe
	45.7792	71.172
	36.8831	73.222
	36.7168	93.184
	47.4456	89.388
	57.4175	59.102
	51.2106	77.66
	37.8696	68.161
	57.9219	70.085
	51.3439	54.858
	57.55	59.67
	64.1301	71.449
	62.8555	68.711
	46.8108	40.978
	60.306	83.369
	73.0451	80.905
	37.1005	61.857
	47.1689	47.477
	46.155	61.328
	4.988*	37.859
	42.5828	69.706
	53.668	66.23
	36.1281	58.945
	37.1467	67.304
	60.9233	67.437
	52.5977	50.491
	47.6453	66.544
	47.8174	59.594
		61.42
		57.777
		58.462
		45.962
		65.238
		58.352
		81.386
		61.314
