# Supplementary material for: Programmed cell revival from imminent cell death enhances tissue repair and regeneration
Source: EMBO J. 2025 Aug 21;44(19):5244–89. doi: 10.1038/s44318-025-00540-y (PMC12489119; doi:10.1038/s44318-025-00540-y)
Supplement: Supplementary file 32 — Source data Fig. 7 [file 44318_2025_540_MOESM32_ESM.zip › SD Figure 7/7J/Numerical Data Mitotic Cells.xlsx]

## Sheet: Sheet1
	Control	8mM
	3	3
	1	1
	0	3
	2	4
	3	3
	4	6
	0	2
	2	7
	1	5
	1	9
	2	10
	3	12
	1	7
	1	6
	1	3
	1	12
	3	4
	1	4
	0	2
	0	2
	0	0
	6	6
	2	3
	3	7
	1	8
	2	5
	1	3
		1
		1
		1
		1
		2
		1
		2
		1
