# Supplementary material for: Programmed cell revival from imminent cell death enhances tissue repair and regeneration
Source: EMBO J. 2025 Aug 21;44(19):5244–89. doi: 10.1038/s44318-025-00540-y (PMC12489119; doi:10.1038/s44318-025-00540-y)
Supplement: Supplementary file 32 — Source data Fig. 7 [file 44318_2025_540_MOESM32_ESM.zip › SD Figure 7/7M/Numerical Data Relish Graph.xlsx]

## Sheet: Sheet1
	tep4 gal4 X CS (Control)	tep4 gal4 X CS (8mM)
	200.548	135.443*
	202.231	159.425
	132.786	198.67
	205.272	170.674
	104.234	175.616
	169.514	155.873
	167.558	167.012
	162.518	176.534
	137	193.7
	125.936	197.184
	184.742	153.29
	176.989	165.041
	168.806	185.396
	187.609	201.586
	196.039	141.673
	189.153	178.442
	221.741*	236.326
	180.185	223.136
	214.758*	209.406
	180.498	148.293*
	109.734	162.737
	187.07	171.901
	161.894	235.672
	153.267	233.121
	145.464	161.892
	203.067	173.174
	160.465	228.541
	185.982	245.748
	161.113	231.29
	128.239	183.816
	137.032	203.423
	150.605	192.985
		202.41
		185.084
