# Supplementary material for: Programmed cell revival from imminent cell death enhances tissue repair and regeneration
Source: EMBO J. 2025 Aug 21;44(19):5244–89. doi: 10.1038/s44318-025-00540-y (PMC12489119; doi:10.1038/s44318-025-00540-y)
Supplement: Supplementary file 33 — Source data EV and Appendix [file 44318_2025_540_MOESM33_ESM.zip]

Archive with 474 entries (368 files):
- Source data EV and Appendix/
- Source data EV and Appendix/Appendix Figure S1/
- Source data EV and Appendix/Appendix Figure S1/40uM/
- Source data EV and Appendix/Appendix Figure S1/40uM/12H.jpg
- Source data EV and Appendix/Appendix Figure S1/40uM/24H.jpg
- Source data EV and Appendix/Appendix Figure S1/40uM/3H.tif
- Source data EV and Appendix/Appendix Figure S1/40uM/6H.jpg
- Source data EV and Appendix/Appendix Figure S1/40uM/desktop.ini
- Source data EV and Appendix/Appendix Figure S1/80uM/
- Source data EV and Appendix/Appendix Figure S1/80uM/12H.jpg
- Source data EV and Appendix/Appendix Figure S1/80uM/24H.jpg
- Source data EV and Appendix/Appendix Figure S1/80uM/3H.tif
- Source data EV and Appendix/Appendix Figure S1/80uM/6H.tif
- Source data EV and Appendix/Appendix Figure S1/80uM/desktop.ini
- Source data EV and Appendix/Appendix Figure S1/desktop.ini
- Source data EV and Appendix/Appendix Figure S2/
- Source data EV and Appendix/Appendix Figure S2/0.25mM.pzfx
- Source data EV and Appendix/Appendix Figure S2/0.5 mM.pzfx
- Source data EV and Appendix/Appendix Figure S2/desktop.ini
- Source data EV and Appendix/Appendix Figure S2/qRT-PCR.xlsx
- Source data EV and Appendix/Appendix Figure S5/
- Source data EV and Appendix/Appendix Figure S5/B/
- Source data EV and Appendix/Appendix Figure S5/B/Appendix Figure-S5_Panel-B.ai
- Source data EV and Appendix/Appendix Figure S5/B/desktop.ini
- Source data EV and Appendix/Appendix Figure S5/C/
- Source data EV and Appendix/Appendix Figure S5/C/desktop.ini
- Source data EV and Appendix/Appendix Figure S5/C/ULK1 KO/
- Source data EV and Appendix/Appendix Figure S5/C/ULK1 KO/desktop.ini
- Source data EV and Appendix/Appendix Figure S5/C/ULK1 KO/ULK1 KO 24 h.jpg
- Source data EV and Appendix/Appendix Figure S5/C/ULK1 KO/ULK1 KO 30 min.jpg
- Source data EV and Appendix/Appendix Figure S5/C/ULK1 KO/ULK1 KO Control.jpg
- Source data EV and Appendix/Appendix Figure S5/C/ULK1 WT/
- Source data EV and Appendix/Appendix Figure S5/C/ULK1 WT/desktop.ini
- Source data EV and Appendix/Appendix Figure S5/C/ULK1 WT/ULK1 WT 24 h.jpg
- Source data EV and Appendix/Appendix Figure S5/C/ULK1 WT/ULK1 WT 30 min.jpg
- Source data EV and Appendix/Appendix Figure S5/C/ULK1 WT/ULK1 WT Control.jpg
- Source data EV and Appendix/Appendix Figure S5/D/
- Source data EV and Appendix/Appendix Figure S5/D/desktop.ini
- Source data EV and Appendix/Appendix Figure S5/D/MEF ULK1 WT and KO.pzfx
- Source data EV and Appendix/Appendix Figure S5/D/MEF ULK1 WT and KO.xlsx
- Source data EV and Appendix/Appendix Figure S5/desktop.ini
- Source data EV and Appendix/Appendix Figure S5/E/
- Source data EV and Appendix/Appendix Figure S5/E/ATG5 KO/
- Source data EV and Appendix/Appendix Figure S5/E/ATG5 KO/ATG5 KO Control.jpg
- Source data EV and Appendix/Appendix Figure S5/E/ATG5 KO/ATG5KO 24 h.jpg
- Source data EV and Appendix/Appendix Figure S5/E/ATG5 KO/ATG5KO 30 min.jpg
- Source data EV and Appendix/Appendix Figure S5/E/ATG5 KO/desktop.ini
- Source data EV and Appendix/Appendix Figure S5/E/ATG5 WT/
- Source data EV and Appendix/Appendix Figure S5/E/ATG5 WT/ATG 5 WT Control.jpg
- Source data EV and Appendix/Appendix Figure S5/E/ATG5 WT/ATG5 WT 24h.jpg
- Source data EV and Appendix/Appendix Figure S5/E/ATG5 WT/ATG5 WT 30 min.jpg
- Source data EV and Appendix/Appendix Figure S5/E/ATG5 WT/desktop.ini
- Source data EV and Appendix/Appendix Figure S5/E/desktop.ini
- Source data EV and Appendix/Appendix Figure S5/F/
- Source data EV and Appendix/Appendix Figure S5/F/desktop.ini
- Source data EV and Appendix/Appendix Figure S5/F/MEF ATG5 WT and KO.pzfx
- Source data EV and Appendix/Appendix Figure S5/F/MEF ATG5 WT and KO.xlsx
- Source data EV and Appendix/desktop.ini
- Source data EV and Appendix/Figure EV 1/
- Source data EV and Appendix/Figure EV 1/1A/
- Source data EV and Appendix/Figure EV 1/1A/desktop.ini
- Source data EV and Appendix/Figure EV 1/1A/MEF_0 h (1).jpg
- Source data EV and Appendix/Figure EV 1/1A/MEF_24 h (1).jpg
- Source data EV and Appendix/Figure EV 1/1A/MEF_30 min (1).jpg
- Source data EV and Appendix/Figure EV 1/1B/
- Source data EV and Appendix/Figure EV 1/1B/0h.jpg
- Source data EV and Appendix/Figure EV 1/1B/15h.jpg
- Source data EV and Appendix/Figure EV 1/1B/1h 30min.jpg
- Source data EV and Appendix/Figure EV 1/1B/1h.jpg
- Source data EV and Appendix/Figure EV 1/1B/2h 30 min.jpg
- Source data EV and Appendix/Figure EV 1/1B/2h.jpg
- Source data EV and Appendix/Figure EV 1/1B/30 min.jpg
- Source data EV and Appendix/Figure EV 1/1B/4h.jpg
- Source data EV and Appendix/Figure EV 1/1B/6h.jpg
- Source data EV and Appendix/Figure EV 1/1B/desktop.ini
- Source data EV and Appendix/Figure EV 1/1C/
- Source data EV and Appendix/Figure EV 1/1C/desktop.ini
- Source data EV and Appendix/Figure EV 1/1C/MEF Replating_4mM.pzfx
- Source data EV and Appendix/Figure EV 1/1C/MEF_Replating 4mM.xlsx
- Source data EV and Appendix/Figure EV 1/1D/
- Source data EV and Appendix/Figure EV 1/1D/ALUM/
- Source data EV and Appendix/Figure EV 1/1D/ALUM/desktop.ini
- Source data EV and Appendix/Figure EV 1/1D/ALUM/MEF_0h.jpg
- Source data EV and Appendix/Figure EV 1/1D/ALUM/MEF_12h.jpg
- Source data EV and Appendix/Figure EV 1/1D/ALUM/MEF_24h.jpg
- Source data EV and Appendix/Figure EV 1/1D/ALUM/MEF_3h.jpg
- Source data EV and Appendix/Figure EV 1/1D/desktop.ini
- Source data EV and Appendix/Figure EV 1/1D/GPN/
- Source data EV and Appendix/Figure EV 1/1D/GPN/desktop.ini
- Source data EV and Appendix/Figure EV 1/1D/GPN/MEF_0 h.jpg
- Source data EV and Appendix/Figure EV 1/1D/GPN/MEF_1.5 h.jpg
- Source data EV and Appendix/Figure EV 1/1D/GPN/MEF_12 h.jpg
- Source data EV and Appendix/Figure EV 1/1D/GPN/MEF_24 h.jpg
- Source data EV and Appendix/Figure EV 1/1D/LLOMe/
- Source data EV and Appendix/Figure EV 1/1D/LLOMe/desktop.ini
- Source data EV and Appendix/Figure EV 1/1D/LLOMe/MEF_0 h.jpg
- Source data EV and Appendix/Figure EV 1/1D/LLOMe/MEF_12 h.jpg
- Source data EV and Appendix/Figure EV 1/1D/LLOMe/MEF_24 h.jpg
- Source data EV and Appendix/Figure EV 1/1D/LLOMe/MEF_30 min.jpg
- Source data EV and Appendix/Figure EV 1/1D/Silica/
- Source data EV and Appendix/Figure EV 1/1D/Silica/desktop.ini
- Source data EV and Appendix/Figure EV 1/1D/Silica/MEF_0 h.jpg
- Source data EV and Appendix/Figure EV 1/1D/Silica/MEF_12 h.jpg
- Source data EV and Appendix/Figure EV 1/1D/Silica/MEF_24 h .jpg
- Source data EV and Appendix/Figure EV 1/1D/Silica/MEF_3 h.jpg
- Source data EV and Appendix/Figure EV 1/1D/Siramesine/
- Source data EV and Appendix/Figure EV 1/1D/Siramesine/desktop.ini
- Source data EV and Appendix/Figure EV 1/1D/Siramesine/MEF_0 h.jpg
- Source data EV and Appendix/Figure EV 1/1D/Siramesine/MEF_12 h.jpg
- Source data EV and Appendix/Figure EV 1/1D/Siramesine/MEF_24h.jpg
- Source data EV and Appendix/Figure EV 1/1D/Siramesine/MEF_3 h.jpg
- Source data EV and Appendix/Figure EV 1/1D/Sphingosine/
- Source data EV and Appendix/Figure EV 1/1D/Sphingosine/desktop.ini
- Source data EV and Appendix/Figure EV 1/1D/Sphingosine/MEF_0 h.jpg
- Source data EV and Appendix/Figure EV 1/1D/Sphingosine/MEF_1 h 30 mins.jpg
- Source data EV and Appendix/Figure EV 1/1D/Sphingosine/MEF_12 h.jpg
- Source data EV and Appendix/Figure EV 1/1D/Sphingosine/MEF_24 h.jpg
- Source data EV and Appendix/Figure EV 1/1E/
- Source data EV and Appendix/Figure EV 1/1E/A549/
- Source data EV and Appendix/Figure EV 1/1E/A549/A549_0 h.jpg
- Source data EV and Appendix/Figure EV 1/1E/A549/A549_24 h.jpg
- Source data EV and Appendix/Figure EV 1/1E/A549/A549_30 min.jpg
- Source data EV and Appendix/Figure EV 1/1E/A549/desktop.ini
- Source data EV and Appendix/Figure EV 1/1E/BHK21/
- Source data EV and Appendix/Figure EV 1/1E/BHK21/BHK21_0 h.jpg
- Source data EV and Appendix/Figure EV 1/1E/BHK21/BHK21_24 h.jpg
- Source data EV and Appendix/Figure EV 1/1E/BHK21/BHK21_30 min.jpg
- Source data EV and Appendix/Figure EV 1/1E/BHK21/desktop.ini
- Source data EV and Appendix/Figure EV 1/1E/desktop.ini
- Source data EV and Appendix/Figure EV 1/1E/HEK 293T/
- Source data EV and Appendix/Figure EV 1/1E/HEK 293T/desktop.ini
- Source data EV and Appendix/Figure EV 1/1E/HEK 293T/HEK293T_0 h.jpg
- Source data EV and Appendix/Figure EV 1/1E/HEK 293T/HEK293T_24 h.jpg
- Source data EV and Appendix/Figure EV 1/1E/HEK 293T/HEK293T_30 min.jpg
- Source data EV and Appendix/Figure EV 1/1E/HeLa/
- Source data EV and Appendix/Figure EV 1/1E/HeLa/desktop.ini
- Source data EV and Appendix/Figure EV 1/1E/HeLa/HeLa_0 h.jpg
- Source data EV and Appendix/Figure EV 1/1E/HeLa/HeLa_24 h.jpg
- Source data EV and Appendix/Figure EV 1/1E/HeLa/HeLa_30 min.jpg
- Source data EV and Appendix/Figure EV 1/1E/HT-29/
- Source data EV and Appendix/Figure EV 1/1E/HT-29/desktop.ini
- Source data EV and Appendix/Figure EV 1/1E/HT-29/HT-29_0 h.jpg
- Source data EV and Appendix/Figure EV 1/1E/HT-29/HT-29_24 h.jpg
- Source data EV and Appendix/Figure EV 1/1E/HT-29/HT-29_30 min.jpg
- Source data EV and Appendix/Figure EV 1/1E/MDA-MB-231/
- Source data EV and Appendix/Figure EV 1/1E/MDA-MB-231/desktop.ini
- Source data EV and Appendix/Figure EV 1/1E/MDA-MB-231/MDA-MB-231_0 h.jpg
- Source data EV and Appendix/Figure EV 1/1E/MDA-MB-231/MDA-MB-231_24 h (1).jpg
- Source data EV and Appendix/Figure EV 1/1E/MDA-MB-231/MDA-MB-231_30 min.jpg
- Source data EV and Appendix/Figure EV 1/1E/MEF (1)/
- Source data EV and Appendix/Figure EV 1/1E/MEF (1)/desktop.ini
- Source data EV and Appendix/Figure EV 1/1E/MEF (1)/MEF_0 h.jpg
- Source data EV and Appendix/Figure EV 1/1E/MEF (1)/MEF_24 h.jpg
- Source data EV and Appendix/Figure EV 1/1E/MEF (1)/MEF_30 min.jpg
- Source data EV and Appendix/Figure EV 1/1E/NIH-3T3/
- Source data EV and Appendix/Figure EV 1/1E/NIH-3T3/desktop.ini
- Source data EV and Appendix/Figure EV 1/1E/NIH-3T3/NIH-3T3_0 h.jpg
- Source data EV and Appendix/Figure EV 1/1E/NIH-3T3/NIH-3T3_24 h.jpg
- Source data EV and Appendix/Figure EV 1/1E/NIH-3T3/NIH-3T3_30 min.jpg
- Source data EV and Appendix/Figure EV 1/1E/UM-UC3/
- Source data EV and Appendix/Figure EV 1/1E/UM-UC3/desktop.ini
- Source data EV and Appendix/Figure EV 1/1E/UM-UC3/UM-UC3_0 h.jpg
- Source data EV and Appendix/Figure EV 1/1E/UM-UC3/UM-UC3_24 h.jpg
- Source data EV and Appendix/Figure EV 1/1E/UM-UC3/UM-UC3_30 min.jpg
- Source data EV and Appendix/Figure EV 1/1G/
- Source data EV and Appendix/Figure EV 1/1G/0.25mM LLOMe/
- Source data EV and Appendix/Figure EV 1/1G/0.25mM LLOMe/0H (1).jpg
- Source data EV and Appendix/Figure EV 1/1G/0.25mM LLOMe/24H.jpg
- Source data EV and Appendix/Figure EV 1/1G/0.25mM LLOMe/30MIN.jpg
- Source data EV and Appendix/Figure EV 1/1G/0.25mM LLOMe/3H.jpg
- Source data EV and Appendix/Figure EV 1/1G/0.25mM LLOMe/6H.jpg
- Source data EV and Appendix/Figure EV 1/1G/0.25mM LLOMe/desktop.ini
- Source data EV and Appendix/Figure EV 1/1G/0.5mM LLOMe/
- Source data EV and Appendix/Figure EV 1/1G/0.5mM LLOMe/0H (1).jpg
- Source data EV and Appendix/Figure EV 1/1G/0.5mM LLOMe/24H.jpg
- Source data EV and Appendix/Figure EV 1/1G/0.5mM LLOMe/30 MINS.jpg
- Source data EV and Appendix/Figure EV 1/1G/0.5mM LLOMe/3H.jpg
- Source data EV and Appendix/Figure EV 1/1G/0.5mM LLOMe/6H.jpg
- Source data EV and Appendix/Figure EV 1/1G/0.5mM LLOMe/desktop.ini
- Source data EV and Appendix/Figure EV 1/1G/desktop.ini
- Source data EV and Appendix/Figure EV 1/desktop.ini
- Source data EV and Appendix/Figure EV 2/
- Source data EV and Appendix/Figure EV 2/2A/
- Source data EV and Appendix/Figure EV 2/2A/0 h.jpg
- Source data EV and Appendix/Figure EV 2/2A/1h.jpg
- Source data EV and Appendix/Figure EV 2/2A/24h.jpg
- Source data EV and Appendix/Figure EV 2/2A/30 min.jpg
- Source data EV and Appendix/Figure EV 2/2A/6h.jpg
- Source data EV and Appendix/Figure EV 2/2A/desktop.ini
- Source data EV and Appendix/Figure EV 2/2B/
- Source data EV and Appendix/Figure EV 2/2B/0h.jpg
- Source data EV and Appendix/Figure EV 2/2B/1h.jpg
- Source data EV and Appendix/Figure EV 2/2B/24h.jpg
- Source data EV and Appendix/Figure EV 2/2B/30 min.jpg
- Source data EV and Appendix/Figure EV 2/2B/6h.jpg
- Source data EV and Appendix/Figure EV 2/2B/desktop.ini
- Source data EV and Appendix/Figure EV 2/2C/
- Source data EV and Appendix/Figure EV 2/2C/desktop.ini
- Source data EV and Appendix/Figure EV 2/2C/Lysotracker Red Object Count Per well.pzfx
- Source data EV and Appendix/Figure EV 2/2C/Lysotracker Red Object Count per well.xlsx
- Source data EV and Appendix/Figure EV 2/2D/
- Source data EV and Appendix/Figure EV 2/2D/12mM/
- Source data EV and Appendix/Figure EV 2/2D/12mM/Annexin FITC+DIL+DAPI_12mM.tif
- Source data EV and Appendix/Figure EV 2/2D/12mM/Annexin FITC_12mM.tif
- Source data EV and Appendix/Figure EV 2/2D/12mM/desktop.ini
- Source data EV and Appendix/Figure EV 2/2D/12mM/DIL_12mM.tif
- Source data EV and Appendix/Figure EV 2/2D/4mM/
- Source data EV and Appendix/Figure EV 2/2D/4mM/Annexin FITC+DIL+DAPI_4mM.tif
- Source data EV and Appendix/Figure EV 2/2D/4mM/Annexin FITC.tif
- Source data EV and Appendix/Figure EV 2/2D/4mM/desktop.ini
- Source data EV and Appendix/Figure EV 2/2D/4mM/DIL_4mM.tif
- Source data EV and Appendix/Figure EV 2/2D/desktop.ini
- Source data EV and Appendix/Figure EV 2/2E/
- Source data EV and Appendix/Figure EV 2/2E/12mM/
- Source data EV and Appendix/Figure EV 2/2E/12mM/Annexin FITC+EtBr+Hoechst_12mM.tif
- Source data EV and Appendix/Figure EV 2/2E/12mM/Annexin FITC_12mM.tif
- Source data EV and Appendix/Figure EV 2/2E/12mM/desktop.ini
- Source data EV and Appendix/Figure EV 2/2E/12mM/EtBr_12mM.tif
- Source data EV and Appendix/Figure EV 2/2E/4mM/
- Source data EV and Appendix/Figure EV 2/2E/4mM/Annexin FITC+EtBr+Hoechst_4mM.tif
- Source data EV and Appendix/Figure EV 2/2E/4mM/Annexin FITC_4mM.tif
- Source data EV and Appendix/Figure EV 2/2E/4mM/desktop.ini
- Source data EV and Appendix/Figure EV 2/2E/4mM/EtBr_4mM.tif
- Source data EV and Appendix/Figure EV 2/2E/desktop.ini
- Source data EV and Appendix/Figure EV 2/2F/
- Source data EV and Appendix/Figure EV 2/2F/desktop.ini
- Source data EV and Appendix/Figure EV 2/2F/EtBr Analysis Data.xlsx
- Source data EV and Appendix/Figure EV 2/2F/EtBr_Analysis.pzfx
- Source data EV and Appendix/Figure EV 2/2G/
- Source data EV and Appendix/Figure EV 2/2G/12mM/
- Source data EV and Appendix/Figure EV 2/2G/12mM/Annexin FITC+PI+Hoechst_12mM.tif
- Source data EV and Appendix/Figure EV 2/2G/12mM/Annexin FITC_12mM.tif
- Source data EV and Appendix/Figure EV 2/2G/12mM/desktop.ini
- Source data EV and Appendix/Figure EV 2/2G/12mM/PI_12mM.tif
- Source data EV and Appendix/Figure EV 2/2G/4mM/
- Source data EV and Appendix/Figure EV 2/2G/4mM/Annexin FITC+PI+Hoechst_4mM.tif
- Source data EV and Appendix/Figure EV 2/2G/4mM/Annexin FITC_4mM.tif
- Source data EV and Appendix/Figure EV 2/2G/4mM/desktop.ini
- Source data EV and Appendix/Figure EV 2/2G/4mM/PI_4mM.tif
- Source data EV and Appendix/Figure EV 2/2G/desktop.ini
- Source data EV and Appendix/Figure EV 2/2G/Trypsinized Cells/
- Source data EV and Appendix/Figure EV 2/2G/Trypsinized Cells/Annexin FITC+PI+Hoechst_Trypsin.tif
- Source data EV and Appendix/Figure EV 2/2G/Trypsinized Cells/Annexin FITC_Trypsin.tif
- Source data EV and Appendix/Figure EV 2/2G/Trypsinized Cells/desktop.ini
- Source data EV and Appendix/Figure EV 2/2G/Trypsinized Cells/PI_Trypsin.tif
- Source data EV and Appendix/Figure EV 2/2H/
- Source data EV and Appendix/Figure EV 2/2H/desktop.ini
- Source data EV and Appendix/Figure EV 2/2H/Sytox Green .xlsx
- Source data EV and Appendix/Figure EV 2/2H/Sytox-Green.pzfx
- Source data EV and Appendix/Figure EV 2/2I/
- Source data EV and Appendix/Figure EV 2/2I/12mM/
- Source data EV and Appendix/Figure EV 2/2I/12mM/0h.jpg
- Source data EV and Appendix/Figure EV 2/2I/12mM/24h.jpg
- Source data EV and Appendix/Figure EV 2/2I/12mM/30 min.jpg
- Source data EV and Appendix/Figure EV 2/2I/12mM/desktop.ini
- Source data EV and Appendix/Figure EV 2/2I/8mM/
- Source data EV and Appendix/Figure EV 2/2I/8mM/8mM_0 h.jpg
- Source data EV and Appendix/Figure EV 2/2I/8mM/8mM_24 h.jpg
- Source data EV and Appendix/Figure EV 2/2I/8mM/8mM_30 min.jpg
- Source data EV and Appendix/Figure EV 2/2I/8mM/desktop.ini
- Source data EV and Appendix/Figure EV 2/2I/desktop.ini
- Source data EV and Appendix/Figure EV 2/2J/
- Source data EV and Appendix/Figure EV 2/2J/desktop.ini
- Source data EV and Appendix/Figure EV 2/2J/LLOMe 16h.png
- Source data EV and Appendix/Figure EV 2/2J/LLOMe 30 min.png
- Source data EV and Appendix/Figure EV 2/2K/
- Source data EV and Appendix/Figure EV 2/2K/Annexin FITC+Mitotracker Red+Hoechst_4mM.tif
- Source data EV and Appendix/Figure EV 2/2K/desktop.ini
- Source data EV and Appendix/Figure EV 2/2K/Mitotracker Red_4mM.tif
- Source data EV and Appendix/Figure EV 2/2K/Mitotracker_Control.tif
- Source data EV and Appendix/Figure EV 2/2L and 2M/
- Source data EV and Appendix/Figure EV 2/2L and 2M/desktop.ini
- Source data EV and Appendix/Figure EV 2/2L and 2M/Supplementary Figure-2_Panel-L and M.ai
- Source data EV and Appendix/Figure EV 2/2N/
- Source data EV and Appendix/Figure EV 2/2N/0uM/
- Source data EV and Appendix/Figure EV 2/2N/0uM/0h.tif
- Source data EV and Appendix/Figure EV 2/2N/0uM/12h.jpg
- Source data EV and Appendix/Figure EV 2/2N/0uM/24h.jpg
- Source data EV and Appendix/Figure EV 2/2N/0uM/30mins.tif
- Source data EV and Appendix/Figure EV 2/2N/0uM/3h.tif
- Source data EV and Appendix/Figure EV 2/2N/0uM/desktop.ini
- Source data EV and Appendix/Figure EV 2/2N/20uM/
- Source data EV and Appendix/Figure EV 2/2N/20uM/0h.tif
- Source data EV and Appendix/Figure EV 2/2N/20uM/12h.jpg
- Source data EV and Appendix/Figure EV 2/2N/20uM/24h.jpg
- Source data EV and Appendix/Figure EV 2/2N/20uM/30mins.tif
- Source data EV and Appendix/Figure EV 2/2N/20uM/3h.tif
- Source data EV and Appendix/Figure EV 2/2N/20uM/desktop.ini
- Source data EV and Appendix/Figure EV 2/2N/40uM/
- Source data EV and Appendix/Figure EV 2/2N/40uM/0h.tif
- Source data EV and Appendix/Figure EV 2/2N/40uM/12h.jpg
- Source data EV and Appendix/Figure EV 2/2N/40uM/24h.jpg
- Source data EV and Appendix/Figure EV 2/2N/40uM/30mins.tif
- Source data EV and Appendix/Figure EV 2/2N/40uM/3h.tif
- Source data EV and Appendix/Figure EV 2/2N/40uM/desktop.ini
- Source data EV and Appendix/Figure EV 2/2N/80uM/
- Source data EV and Appendix/Figure EV 2/2N/80uM/0h.tif
- Source data EV and Appendix/Figure EV 2/2N/80uM/12h.jpg
- Source data EV and Appendix/Figure EV 2/2N/80uM/24h.jpg
- Source data EV and Appendix/Figure EV 2/2N/80uM/30mins.tif
[truncated: 174 more entries]
