# Supplementary material for: Programmed cell revival from imminent cell death enhances tissue repair and regeneration
Source: EMBO J. 2025 Aug 21;44(19):5244–89. doi: 10.1038/s44318-025-00540-y (PMC12489119; doi:10.1038/s44318-025-00540-y)
Supplement: Supplementary file 33 — Source data EV and Appendix [file 44318_2025_540_MOESM33_ESM.zip › Source data EV and Appendix/Appendix Figure S2/qRT-PCR.xlsx]

## Sheet: 0.25 mM LLOMe
0.25mM LLOME
EXPT-1								EXPT-1								EXPT-1
ATF3	0H	ACTIN	17.726					FOS	0H	ACTIN	17.726					MAP3K8	0H	ACTIN	17.726
	0H	ACTIN	17.7876						0H	ACTIN	17.7876						0H	ACTIN	17.7876
	0H	ACTIN	17.7324	17.7486					0H	ACTIN	17.7324	17.7486					0H	ACTIN	17.7324	17.7486
	0H	ATF3	29.1992						0H	FOS	25.6553						0H	MAP3K	27.2963
	0H	ATF3	29.117						0H	FOS	25.1089						0H	MAP3K	26.9547
	0H	ATF3	29.0443	29.1202	11.3715	0	1		0H	FOS	25.5031	25.4224	7.67379	0	1		0H	MAP3K	27.1995	27.1501	9.4015	0	1
	0.25 mM 30 Mins	ACTIN	18.8011						0.25 mM 30 Mins	ACTIN	18.8011						0.25 mM 30 Mins	ACTIN	18.8011
	0.25 mM 30 Mins	ACTIN	18.7693						0.25 mM 30 Mins	ACTIN	18.7693						0.25 mM 30 Mins	ACTIN	18.7693
	0.25 mM 30 Mins	ACTIN	18.7677	18.7794					0.25 mM 30 Mins	ACTIN	18.7677	18.7794					0.25 mM 30 Mins	ACTIN	18.7677	18.7794
	0.25 mM 30 Mins	ATF3	30.0865						0.25 mM 30 Mins	FOS	27.5239						0.25 mM 30 Mins	MAP3K	28.7999
	0.25 mM 30 Mins	ATF3	30.0746						0.25 mM 30 Mins	FOS	27.321						0.25 mM 30 Mins	MAP3K	28.4234
	0.25 mM 30 Mins	ATF3	30.0847	30.0819	11.3026	-0.0689716	1.04897		0.25 mM 30 Mins	FOS	27.444	27.4297	8.6503	0.976502	0.50821		0.25 mM 30 Mins	MAP3K	28.5411	28.5881	9.80876	0.407253	0.754058
	0.25 mM 3H	ACTIN	17.607						0.25 mM 3H	ACTIN	17.607						0.25 mM 3H	ACTIN	17.607
	0.25 mM 3H	ACTIN	17.5843						0.25 mM 3H	ACTIN	17.5843						0.25 mM 3H	ACTIN	17.5843
	0.25 mM 3H	ACTIN	17.5832	17.5915					0.25 mM 3H	ACTIN	17.5832	17.5915					0.25 mM 3H	ACTIN	17.5832	17.5915
	0.25 mM 3H	ATF3	28.2594						0.25 mM 3H	FOS	27.0468						0.25 mM 3H	MAP3K	28.1022
	0.25 mM 3H	ATF3	28.8462						0.25 mM 3H	FOS	27.0202						0.25 mM 3H	MAP3K	27.925
	0.25 mM 3H	ATF3	28.7798	28.6284	11.037	-0.33459	1.26102		0.25 mM 3H	FOS	27.1551	27.074	9.48255	1.80875	0.285438		0.25 mM 3H	MAP3K	27.9701	27.9991	10.4076	1.00612	0.497883
	0.25 mM 6H	ACTIN	17.4981						0.25 mM 6H	ACTIN	17.4981						0.25 mM 6H	ACTIN	17.4981
	0.25 mM 6H	ACTIN	17.5296						0.25 mM 6H	ACTIN	17.5296						0.25 mM 6H	ACTIN	17.5296
	0.25 mM 6H	ACTIN	17.5363	17.5214					0.25 mM 6H	ACTIN	17.5363	17.5214					0.25 mM 6H	ACTIN	17.5363	17.5214
	0.25 mM 6H	ATF3	30.4111						0.25 mM 6H	FOS	26.4786						0.25 mM 6H	MAP3K	28.3393
	0.25 mM 6H	ATF3	30.5893						0.25 mM 6H	FOS	26.6443						0.25 mM 6H	MAP3K	28.8024
	0.25 mM 6H	ATF3	30.6266	30.5423	13.021	1.64943	0.318765		0.25 mM 6H	FOS	26.6417	26.5882	9.06681	1.39302	0.380768		0.25 mM 6H	MAP3K	28.9308	28.6909	11.1695	1.768	0.293615
	0.25 mM 24H	ACTIN	16.705						0.25 mM 24H	ACTIN	16.705						0.25 mM 24H	ACTIN	16.705
	0.25 mM 24H	ACTIN	16.6533						0.25 mM 24H	ACTIN	16.6533						0.25 mM 24H	ACTIN	16.6533
	0.25 mM 24H	ACTIN	16.7184	16.6922					0.25 mM 24H	ACTIN	16.7184	16.6922					0.25 mM 24H	ACTIN	16.7184	16.6922
	0.25 mM 24H	ATF3	31.4989						0.25 mM 24H	FOS	25.7882						0.25 mM 24H	MAP3K	27.9443
	0.25 mM 24H	ATF3	30.8958						0.25 mM 24H	FOS	25.7765						0.25 mM 24H	MAP3K	28.264
	0.25 mM 24H	ATF3	30.8781	31.0909	14.3987	3.0272	0.122665		0.25 mM 24H	FOS	25.7515	25.7721	9.07986	1.40606	0.37734		0.25 mM 24H	MAP3K	28.0616	28.09	11.3978	1.99628	0.250646
EXPT-1								EXPT-1								EXPT-1
PER1	0H	ACTIN	17.726					NR4A3	0H	ACTIN	17.726					RSAD2	0H	ACTIN	17.726
	0H	ACTIN	17.7876						0H	ACTIN	17.7876						0H	ACTIN	17.7876
	0H	ACTIN	17.7324	17.7486					0H	ACTIN	17.7324	17.7486					0H	ACTIN	17.7324	17.7486
	0H	PER1	27.2539						0H	NR4A3	30.6235						0H	RSAD2	26.7883
	0H	PER1	27.3419						0H	NR4A3	30.8668						0H	RSAD2	26.5842
	0H	PER1	27.2091	27.2683	9.51964	0	1		0H	NR4A3	30.8619	30.784	13.0354	0	1		0H	RSAD2	26.651	26.6745	8.92589	0	1
	0.25 mM 30 Mins	ACTIN	18.8011						0.25 mM 30 Mins	ACTIN	18.8011						0.25 mM 30 Mins	ACTIN	18.8011
	0.25 mM 30 Mins	ACTIN	18.7693						0.25 mM 30 Mins	ACTIN	18.7693						0.25 mM 30 Mins	ACTIN	18.7693
	0.25 mM 30 Mins	ACTIN	18.7677	18.7794					0.25 mM 30 Mins	ACTIN	18.7677	18.7794					0.25 mM 30 Mins	ACTIN	18.7677	18.7794
	0.25 mM 30 Mins	PER1	28.7087						0.25 mM 30 Mins	NR4A3	32.4764						0.25 mM 30 Mins	RSAD2	27.7636
	0.25 mM 30 Mins	PER1	28.4887						0.25 mM 30 Mins	NR4A3	31.7911						0.25 mM 30 Mins	RSAD2	27.8893
	0.25 mM 30 Mins	PER1	28.486	28.5611	9.78178	0.262142	0.833849		0.25 mM 30 Mins	NR4A3		32.1338	13.3544	0.318981	0.801636		0.25 mM 30 Mins	RSAD2	28.0801	27.911	9.13161	0.205715	0.867109
	0.25 mM 3H	ACTIN	17.607						0.25 mM 3H	ACTIN	17.607						0.25 mM 3H	ACTIN	17.607
	0.25 mM 3H	ACTIN	17.5843						0.25 mM 3H	ACTIN	17.5843						0.25 mM 3H	ACTIN	17.5843
	0.25 mM 3H	ACTIN	17.5832	17.5915					0.25 mM 3H	ACTIN	17.5832	17.5915					0.25 mM 3H	ACTIN	17.5832	17.5915
	0.25 mM 3H	PER1	27.6886						0.25 mM 3H	NR4A3	28.2757						0.25 mM 3H	RSAD2	26.6554
	0.25 mM 3H	PER1	27.7055						0.25 mM 3H	NR4A3	28.5619						0.25 mM 3H	RSAD2	26.3287
	0.25 mM 3H	PER1	27.268	27.554	9.96251	0.44287	0.73567		0.25 mM 3H	NR4A3	28.75	28.5292	10.9377	-2.09772	4.28032		0.25 mM 3H	RSAD2	26.6868	26.557	8.96547	0.0395794	0.972939
	0.25 mM 6H	ACTIN	17.4981						0.25 mM 6H	ACTIN	17.4981						0.25 mM 6H	ACTIN	17.4981
	0.25 mM 6H	ACTIN	17.5296						0.25 mM 6H	ACTIN	17.5296						0.25 mM 6H	ACTIN	17.5296
	0.25 mM 6H	ACTIN	17.5363	17.5214					0.25 mM 6H	ACTIN	17.5363	17.5214					0.25 mM 6H	ACTIN	17.5363	17.5214
	0.25 mM 6H	PER1	28.4251						0.25 mM 6H	NR4A3	30.3022						0.25 mM 6H	RSAD2	26.2324
	0.25 mM 6H	PER1	28.4244						0.25 mM 6H	NR4A3	31.3074						0.25 mM 6H	RSAD2	26.1872
	0.25 mM 6H	PER1	28.5819	28.4771	10.9558	1.43612	0.369559		0.25 mM 6H	NR4A3	31.0689	30.8928	13.3715	0.336076	0.792193		0.25 mM 6H	RSAD2	26.1545	26.1914	8.67002	-0.255878	1.19406
	0.25 mM 24H	ACTIN	16.705						0.25 mM 24H	ACTIN	16.705						0.25 mM 24H	ACTIN	16.705
	0.25 mM 24H	ACTIN	16.6533						0.25 mM 24H	ACTIN	16.6533						0.25 mM 24H	ACTIN	16.6533
	0.25 mM 24H	ACTIN	16.7184	16.6922					0.25 mM 24H	ACTIN	16.7184	16.6922					0.25 mM 24H	ACTIN	16.7184	16.6922
	0.25 mM 24H	PER1	27.7826						0.25 mM 24H	NR4A3	33.0992						0.25 mM 24H	RSAD2	28.1366
	0.25 mM 24H	PER1	27.5669						0.25 mM 24H	NR4A3	32.9085						0.25 mM 24H	RSAD2	28.0149
	0.25 mM 24H	PER1	27.6539	27.6678	10.9756	1.45594	0.364518		0.25 mM 24H	NR4A3	32.4064	32.8047	16.1125	3.07708	0.118497		0.25 mM 24H	RSAD2	27.9555	28.0357	11.3435	2.41758	0.187169
EXPT-2								EXPT-2								EXPT-2
ATF3	0H	ACTIN	15.517					FOS	0H	ACTIN	15.517					MAP3K8	0H	ACTIN	15.517
	0H	ACTIN	15.1403						0H	ACTIN	15.1403						0H	ACTIN	15.1403
	0H	ACTIN	14.85	15.1691					0H	ACTIN		15.3286					0H	ACTIN	14.85	15.1691
	0H	ATF3	30.3944						0H	FOS	25.8119						0H	MAP3K	27.0687
	0H	ATF3	30.1744						0H	FOS	25.7861						0H	MAP3K	26.7567
	0H	ATF3	30.1711	30.2466	15.0776	0	1		0H	FOS	26.1159	25.9046	10.576	0	1		0H	MAP3K	27.0007	26.942	11.773	0	1
	0.25mM 30 MINS	ACTIN	16.3398						0.25mM 30 MINS	ACTIN	16.3398						0.25mM 30 MINS	ACTIN	16.3398
	0.25mM 30 MINS	ACTIN	16.4274						0.25mM 30 MINS	ACTIN	16.4274						0.25mM 30 MINS	ACTIN	16.4274
	0.25mM 30 MINS	ACTIN	16.8262	16.5311					0.25mM 30 MINS	ACTIN	16.8262	16.5311					0.25mM 30 MINS	ACTIN	16.8262	16.5311
	0.25mM 30 MINS	ATF3	31.099						0.25mM 30 MINS	FOS	27.4873						0.25mM 30 MINS	MAP3K	28.2704
	0.25mM 30 MINS	ATF3	31.1401						0.25mM 30 MINS	FOS	27.4928						0.25mM 30 MINS	MAP3K	28.709
	0.25mM 30 MINS	ATF3	30.9395	31.0595	14.5284	-0.549146	1.46322		0.25mM 30 MINS	FOS	27.4775	27.4859	10.9547	0.378732	0.769113		0.25mM 30 MINS	MAP3K	28.7191	28.5662	12.0351	0.262101	0.833872
	0.25mM 3H	ACTIN	15.1596						0.25mM 3H	ACTIN	15.1596						0.25mM 3H	ACTIN	15.1596
	0.25mM 3H	ACTIN	15.6234						0.25mM 3H	ACTIN	15.6234						0.25mM 3H	ACTIN	15.6234
	0.25mM 3H	ACTIN	14.8804	15.2211					0.25mM 3H	ACTIN	14.8804	15.2211					0.25mM 3H	ACTIN	14.8804	15.2211
	0.25mM 3H	ATF3	29.2788						0.25mM 3H	FOS	27.1856						0.25mM 3H	MAP3K	27.9887
	0.25mM 3H	ATF3	29.7682						0.25mM 3H	FOS	27.2429						0.25mM 3H	MAP3K	27.5585
	0.25mM 3H	ATF3	29.8058	29.6176	14.3964	-0.681126	1.60339		0.25mM 3H	FOS	27.2441	27.2242	12.003	1.42703	0.371896		0.25mM 3H	MAP3K	27.7918	27.7797	12.5585	0.785576	0.58012
	0.25mM 6H	ACTIN	15.2456						0.25mM 6H	ACTIN	15.2456						0.25mM 6H	ACTIN	15.2456
	0.25mM 6H	ACTIN	15.1586						0.25mM 6H	ACTIN	15.1586						0.25mM 6H	ACTIN	15.1586
	0.25mM 6H	ACTIN	15.2478	15.2173					0.25mM 6H	ACTIN	15.2478	15.2173					0.25mM 6H	ACTIN	15.2478	15.2173
	0.25mM 6H	ATF3	31.9019						0.25mM 6H	FOS	26.6631						0.25mM 6H	MAP3K	27.9861
	0.25mM 6H	ATF3	31.9549						0.25mM 6H	FOS	26.7918						0.25mM 6H	MAP3K	28.3
	0.25mM 6H	ATF3	32.0705	31.9758	16.7584	1.68087	0.311895		0.25mM 6H	FOS	26.7501	26.735	11.5177	0.941678	0.520627		0.25mM 6H	MAP3K	28.7358	28.3406	13.1233	1.35033	0.392202
	0.25mM 24H	ACTIN	14.3592						0.25mM 24H	ACTIN	14.3592						0.25mM 24H	ACTIN	14.3592
	0.25mM 24H	ACTIN	14.333						0.25mM 24H	ACTIN	14.333						0.25mM 24H	ACTIN	14.333
	0.25mM 24H	ACTIN	14.4157	14.3693					0.25mM 24H	ACTIN	14.4157	14.3693					0.25mM 24H	ACTIN	14.4157	14.3693
	0.25mM 24H	ATF3	32.423						0.25mM 24H	FOS	25.8387						0.25mM 24H	MAP3K	28.2599
	0.25mM 24H	ATF3	32.3269						0.25mM 24H	FOS	25.7652						0.25mM 24H	MAP3K	27.8505
	0.25mM 24H	ATF3	32.5324	32.4274	18.0581	2.98055	0.126697		0.25mM 24H	FOS	25.8484	25.8175	11.4481	0.87213	0.54634		0.25mM 24H	MAP3K	27.8549	27.9885	13.6191	1.8462	0.278124
EXPT-2								EXPT-2								EXPT-2
NR4A3	0H	ACTIN	15.517					PER1	0H	ACTIN	15.517					RSAD2	0H	ACTIN	15.517
	0H	ACTIN	15.1403						0H	ACTIN	15.1403						0H	ACTIN	15.1403
	0H	ACTIN	14.85	15.1691					0H	ACTIN		15.3286					0H	ACTIN		15.3286
	0H	NR4A3							0H	PER1	27.0614						0H	RSAD2	26.4537
	0H	NR4A3	29.9527						0H	PER1	26.8866						0H	RSAD2	26.2876
	0H	NR4A3	29.4189	29.6858	14.5167	0	1		0H	PER1	26.9109	26.953	11.6244	0	1		0H	RSAD2	26.2733	26.3382	11.0096	0	1
	0.25mM 30 MINS	ACTIN	16.3398						0.25mM 30 MINS	ACTIN	16.3398						0.25mM 30 MINS	ACTIN	16.3398
	0.25mM 30 MINS	ACTIN	16.4274						0.25mM 30 MINS	ACTIN	16.4274						0.25mM 30 MINS	ACTIN	16.4274
	0.25mM 30 MINS	ACTIN	16.8262	16.5311					0.25mM 30 MINS	ACTIN	16.8262	16.5311					0.25mM 30 MINS	ACTIN	16.8262	16.5311
	0.25mM 30 MINS	NR4A3	32.9709						0.25mM 30 MINS	PER1	27.9858						0.25mM 30 MINS	RSAD2	27.5187
	0.25mM 30 MINS	NR4A3	31.5101						0.25mM 30 MINS	PER1	28.3006						0.25mM 30 MINS	RSAD2	27.5359
	0.25mM 30 MINS	NR4A3	33.0785	32.5199	15.9887	1.47206	0.360467		0.25mM 30 MINS	PER1	27.7865	28.0243	11.4932	-0.131173	1.09518		0.25mM 30 MINS	RSAD2	27.558	27.5375	11.0064	-0.00315825	1.00219
	0.25mM 3H	ACTIN	15.1596						0.25mM 3H	ACTIN	15.1596						0.25mM 3H	ACTIN	15.1596
	0.25mM 3H	ACTIN	15.6234						0.25mM 3H	ACTIN	15.6234						0.25mM 3H	ACTIN	15.6234
	0.25mM 3H	ACTIN	14.8804	15.2211					0.25mM 3H	ACTIN	14.8804	15.2211					0.25mM 3H	ACTIN	14.8804	15.2211
	0.25mM 3H	NR4A3	27.7647						0.25mM 3H	PER1	27.5413						0.25mM 3H	RSAD2	26.375
	0.25mM 3H	NR4A3	27.9156						0.25mM 3H	PER1	27.4528						0.25mM 3H	RSAD2	26.1364
	0.25mM 3H	NR4A3	27.7242	27.8015	12.5804	-1.93633	3.82732		0.25mM 3H	PER1	27.4452	27.4798	12.2586	0.634256	0.644273		0.25mM 3H	RSAD2	25.9926	26.168	10.9469	-0.0627282	1.04444
	0.25mM 6H	ACTIN	15.2456						0.25mM 6H	ACTIN	15.2456						0.25mM 6H	ACTIN	15.2456
	0.25mM 6H	ACTIN	15.1586						0.25mM 6H	ACTIN	15.1586						0.25mM 6H	ACTIN	15.1586
	0.25mM 6H	ACTIN	15.2478	15.2173					0.25mM 6H	ACTIN	15.2478	15.2173					0.25mM 6H	ACTIN	15.2478	15.2173
	0.25mM 6H	NR4A3	30.2471						0.25mM 6H	PER1	28.1906						0.25mM 6H	RSAD2	25.6451
	0.25mM 6H	NR4A3	29.4427						0.25mM 6H	PER1	28.3226						0.25mM 6H	RSAD2	25.6142
	0.25mM 6H	NR4A3	30.0287	29.9062	14.6889	0.172164	0.88751		0.25mM 6H	PER1	28.4757	28.3297	13.1123	1.48798	0.356512		0.25mM 6H	RSAD2	25.7821	25.6805	10.4632	-0.546418	1.46045
	0.25mM 24H	ACTIN	14.3592						0.25mM 24H	ACTIN	14.3592						0.25mM 24H	ACTIN	14.3592
	0.25mM 24H	ACTIN	14.333						0.25mM 24H	ACTIN	14.333						0.25mM 24H	ACTIN	14.333
	0.25mM 24H	ACTIN	14.4157	14.3693					0.25mM 24H	ACTIN	14.4157	14.3693					0.25mM 24H	ACTIN	14.4157	14.3693
	0.25mM 24H	NR4A3	33.0795						0.25mM 24H	PER1	27.3104						0.25mM 24H	RSAD2	27.9686
	0.25mM 24H	NR4A3	33.6762						0.25mM 24H	PER1	27.4708						0.25mM 24H	RSAD2	27.9999
	0.25mM 24H	NR4A3	32.605	33.1202	18.7509	4.23423	0.0531337		0.25mM 24H	PER1	27.5436	27.4416	13.0723	1.44793	0.366546		0.25mM 24H	RSAD2	27.4772	27.8152	13.4459	2.43633	0.184752
EXPT-3								EXPT-3								EXPT-3
ATF3	0H	ACTIN	15.2904					FOS	0H	ACTIN	15.2904					MAP3K8	0H	ACTIN	15.2904
	0H	ACTIN	14.9783						0H	ACTIN	14.9783						0H	ACTIN	14.9783
	0H	ACTIN		15.1343					0H	ACTIN		15.1343					0H	ACTIN	16.3724	15.547
	0H	ATF3	30.9191						0H	FOS	26.3786						0H	MAP3K	27.3596
	0H	ATF3	31.1887						0H	FOS	26.2085						0H	MAP3K	27.3106
	0H	ATF3	30.5309	30.8796	15.7453	0	1		0H	FOS	26.1293	26.2388	11.1045	0	1		0H	MAP3K	27.3785	27.3496	11.8026	0	1
	0.25 mM 30 Mins	ACTIN	16.4854						0.25 mM 30 Mins	ACTIN	16.4854						0.25 mM 30 Mins	ACTIN	16.4854
	0.25 mM 30 Mins	ACTIN	16.6286						0.25 mM 30 Mins	ACTIN	16.6286						0.25 mM 30 Mins	ACTIN	16.6286
	0.25 mM 30 Mins	ACTIN	16.7664	16.6268					0.25 mM 30 Mins	ACTIN	16.7664	16.6268					0.25 mM 30 Mins	ACTIN	16.7664	16.6268
	0.25 mM 30 Mins	ATF3	31.7658						0.25 mM 30 Mins	FOS	27.873						0.25 mM 30 Mins	MAP3K	29.2216
	0.25 mM 30 Mins	ATF3	31.9841						0.25 mM 30 Mins	FOS	28.041						0.25 mM 30 Mins	MAP3K	28.515
	0.25 mM 30 Mins	ATF3	31.8165	31.8554	15.2286	-0.516628	1.43061		0.25 mM 30 Mins	FOS	27.8857	27.9333	11.3065	0.201958	0.86937		0.25 mM 30 Mins	MAP3K	28.6386	28.7917	12.1649	0.362373	0.777884
	0.25 mM 3H	ACTIN	15.2204						0.25 mM 3H	ACTIN	15.2204						0.25 mM 3H	ACTIN	15.2204
	0.25 mM 3H	ACTIN	15.1002						0.25 mM 3H	ACTIN	15.1002						0.25 mM 3H	ACTIN	15.1002
	0.25 mM 3H	ACTIN	14.698	15.0062					0.25 mM 3H	ACTIN	14.698	15.0062					0.25 mM 3H	ACTIN	14.698	15.0062
	0.25 mM 3H	ATF3	29.6561						0.25 mM 3H	FOS	27.3954						0.25 mM 3H	MAP3K	27.9157
	0.25 mM 3H	ATF3	30.0314						0.25 mM 3H	FOS	27.2983						0.25 mM 3H	MAP3K	28.0556
	0.25 mM 3H	ATF3	29.9577	29.8817	14.8755	-0.869716	1.8273		0.25 mM 3H	FOS	27.2499	27.3145	12.3083	1.20383	0.43412		0.25 mM 3H	MAP3K	27.7755	27.9156	12.9094	1.10687	0.464301
	0.25 mM 6H	ACTIN							0.25 mM 6H	ACTIN							0.25 mM 6H	ACTIN
	0.25 mM 6H	ACTIN	14.9764						0.25 mM 6H	ACTIN	14.9764						0.25 mM 6H	ACTIN	14.9764
	0.25 mM 6H	ACTIN	15.2395	15.1079					0.25 mM 6H	ACTIN	15.2395	15.1079					0.25 mM 6H	ACTIN	15.2395	15.1079
	0.25 mM 6H	ATF3	31.8735						0.25 mM 6H	FOS	27.1637						0.25 mM 6H	MAP3K	28.5497
	0.25 mM 6H	ATF3	31.5859						0.25 mM 6H	FOS	26.8729						0.25 mM 6H	MAP3K	28.379
	0.25 mM 6H	ATF3	31.5885	31.6826	16.5747	0.829442	0.562747		0.25 mM 6H	FOS	26.9941	27.0102	11.9023	0.797809	0.575222		0.25 mM 6H	MAP3K	28.8271	28.5853	13.4773	1.67478	0.313214
	0.25mM 24H	ACTIN	14.3358						0.25mM 24H	ACTIN	14.3358						0.25mM 24H	ACTIN	14.3358
	0.25mM 24H	ACTIN	14.1409						0.25mM 24H	ACTIN	14.1409						0.25mM 24H	ACTIN	14.1409
	0.25mM 24H	ACTIN		14.2383					0.25mM 24H	ACTIN		14.2383					0.25mM 24H	ACTIN		14.2383
	0.25mM 24H	ATF3	31.5845						0.25mM 24H	FOS	25.7225						0.25mM 24H	MAP3K	27.7902
	0.25mM 24H	ATF3	31.4704						0.25mM 24H	FOS	25.3758						0.25mM 24H	MAP3K	27.4525
	0.25mM 24H	ATF3	31.1567	31.4039	17.1655	1.42025	0.373648		0.25mM 24H	FOS	25.5598	25.5527	11.3144	0.209864	0.864619		0.25mM 24H	MAP3K	27.4997	27.5808	13.3425	1.5399	0.343908
EXPT-3								EXPT-3								EXPT-3
NR4A3	0H	ACTIN	15.2904					PER1	0H	ACTIN	15.2904					RSAD2	0H	ACTIN	15.2904
	0H	ACTIN							0H	ACTIN	14.9783						0H	ACTIN	14.9783
	0H	ACTIN	16.3724	15.8314					0H	ACTIN	16.3724	15.547					0H	ACTIN	16.3724	15.547
	0H	NR4A3	32.3714						0H	PER1	27.4722						0H	RSAD2	26.7132
	0H	NR4A3	30.985						0H	PER1	27.84						0H	RSAD2	26.6238
	0H	NR4A3	31.2463	31.5343	15.7029	0	1		0H	PER1	27.6329	27.6484	12.1014	0	1		0H	RSAD2	26.3976	26.5782	11.0312	0	1
	0.25 mM 30 Mins	ACTIN	16.4854						0.25 mM 30 Mins	ACTIN	16.4854						0.25 mM 30 Mins	ACTIN	16.4854
	0.25 mM 30 Mins	ACTIN	16.6286						0.25 mM 30 Mins	ACTIN	16.6286						0.25 mM 30 Mins	ACTIN	16.6286
	0.25 mM 30 Mins	ACTIN	16.7664	16.6268					0.25 mM 30 Mins	ACTIN	16.7664	16.6268					0.25 mM 30 Mins	ACTIN	16.7664	16.6268
	0.25 mM 30 Mins	NR4A3	30.9737						0.25 mM 30 Mins	PER1	29.0798						0.25 mM 30 Mins	RSAD2	27.9095
	0.25 mM 30 Mins	NR4A3	30.9128						0.25 mM 30 Mins	PER1	28.3552						0.25 mM 30 Mins	RSAD2	27.7283
	0.25 mM 30 Mins	NR4A3	31.7225	31.203	14.5762	-1.1267	2.18358		0.25 mM 30 Mins	PER1	28.8295	28.7548	12.128	0.0266418	0.981703		0.25 mM 30 Mins	RSAD2	27.652	27.7633	11.1365	0.105256	0.92964
	0.25 mM 3H	ACTIN	15.2204						0.25 mM 3H	ACTIN	15.2204						0.25 mM 3H	ACTIN	15.2204
	0.25 mM 3H	ACTIN	15.1002						0.25 mM 3H	ACTIN	15.1002						0.25 mM 3H	ACTIN	15.1002
	0.25 mM 3H	ACTIN	14.698	15.0062					0.25 mM 3H	ACTIN	14.698	15.0062					0.25 mM 3H	ACTIN	14.698	15.0062
	0.25 mM 3H	NR4A3	28.2489						0.25 mM 3H	PER1	27.3949						0.25 mM 3H	RSAD2	26.4438
	0.25 mM 3H	NR4A3	27.5532						0.25 mM 3H	PER1	27.6488						0.25 mM 3H	RSAD2	26.7123
	0.25 mM 3H	NR4A3	28.1471	27.9831	12.9769	-2.72602	6.61627		0.25 mM 3H	PER1	27.5372	27.5269	12.5208	0.419383	0.747744		0.25 mM 3H	RSAD2	26.1584	26.4382	11.432	0.40078	0.757448
	0.25 mM 6H	ACTIN							0.25 mM 6H	ACTIN							0.25 mM 6H	ACTIN
	0.25 mM 6H	ACTIN	14.9764						0.25 mM 6H	ACTIN	14.9764						0.25 mM 6H	ACTIN	14.9764
	0.25 mM 6H	ACTIN	15.2395	15.1079					0.25 mM 6H	ACTIN	15.2395	15.1079					0.25 mM 6H	ACTIN	15.2395	15.1079
	0.25 mM 6H	NR4A3	29.9343						0.25 mM 6H	PER1	28.5392						0.25 mM 6H	RSAD2	25.6901
	0.25 mM 6H	NR4A3	29.8093						0.25 mM 6H	PER1	28.4716						0.25 mM 6H	RSAD2	25.5519
	0.25 mM 6H	NR4A3	30.111	29.9515	14.8436	-0.859279	1.81413		0.25 mM 6H	PER1	28.2363	28.4157	13.3078	1.20638	0.433353		0.25 mM 6H	RSAD2	25.7372	25.6597	10.5518	-0.479404	1.39417
	0.25mM 24H	ACTIN	14.3358						0.25mM 24H	ACTIN	14.3358						0.25mM 24H	ACTIN	14.3358
	0.25mM 24H	ACTIN	14.1409						0.25mM 24H	ACTIN	14.1409						0.25mM 24H	ACTIN	14.1409
	0.25mM 24H	ACTIN		14.2383					0.25mM 24H	ACTIN		14.2383					0.25mM 24H	ACTIN		14.2383
	0.25mM 24H	NR4A3	31.4629						0.25mM 24H	PER1	27.2651						0.25mM 24H	RSAD2	27.6994
	0.25mM 24H	NR4A3	31.8855						0.25mM 24H	PER1	27.1073						0.25mM 24H	RSAD2	27.9663
	0.25mM 24H	NR4A3	31.2355	31.528	17.2896	1.58674	0.332922		0.25mM 24H	PER1	27.0807	27.1511	12.9127	0.81133	0.569856		0.25mM 24H	RSAD2	27.8027	27.8228	13.5844	2.55325	0.170371
Analysis
ATF3	ATF3	Experiment1	Experiment2	Experiment3
	0H	1	1	1
	0.25 mM 30 Mins	1.04897	1.46322	1.43061
	0.25 mM 3H	1.26102	1.60339	1.8273
	0.25 mM 6H	0.318765	0.311895	0.562747
	0.25 mM 24H	0.122665	0.126697	0.373648
FOS	FOS	Experiment1	Experiment2	Experiment3
	0H	1	1	1
	0.25 mM 30 Mins	0.50821	0.86937	0.769113
	0.25 mM 3H	0.285438	0.43412	0.371896
	0.25 mM 6H	0.380768	0.575222	0.520627
	0.25 mM 24H	0.37734	0.864619	0.54634
MAP3K8	MAP3K8	Experiment1	Experiment2	Experiment3
	0H	1	1	1
	0.25 mM 30 Mins	0.754058	0.833872	0.777884
	0.25 mM 3H	0.497883	0.58012	0.464301
	0.25 mM 6H	0.293615	0.392202	0.313214
	0.25 mM 24H	0.250646	0.278124	0.343908
NR4A3	NR4A3	Experiment1	Experiment2	Experiment3
	0H	1	1	1
	0.25 mM 30 Mins	0.801636	0.360467	2.18358
	0.25 mM 3H	4.28032	3.82732	6.61627
	0.25 mM 6H	0.792193	0.88751	1.81413
	0.25 mM 24H	0.118497	0.0531337	0.332922
PER1	PER1	Experiment1	Experiment2	Experiment3
	0H	1	1	1
	0.25 mM 30 Mins	0.833849	0.981703	1.09518
	0.25 mM 3H	0.73567	0.747744	0.644273
	0.25 mM 6H	0.369559	0.433353	0.356512
	0.25 mM 24H	0.364518	0.569856	0.366546
RSAD2	RSAD2	Experiment1	Experiment2	Experiment3
	0H	1	1	1
	0.25 mM 30 Mins	0.867109	1.00219	0.92964
	0.25 mM 3H	0.972939	1.04444	0.757448
	0.25 mM 6H	1.19406	1.46045	1.39417
	0.25 mM 24H	0.187169	0.184752	0.170371

## Sheet: 0.5 mM LLOMe
0.5mM LLOME
EXPT-1								EXPT-1								EXPT-1
ATF3	0H	ACTIN	17.726					FOS	0H	ACTIN	17.726					MAP3K8	0H	ACTIN	17.726
	0H	ACTIN	17.7876						0H	ACTIN	17.7876						0H	ACTIN	17.7876
	0H	ACTIN	17.7324	17.7486					0H	ACTIN	17.7324	17.7486					0H	ACTIN	17.7324	17.7486
	0H	ATF3	29.1992						0H	FOS	25.6553						0H	MAP3K	27.2963
	0H	ATF3	29.117						0H	FOS	25.1089						0H	MAP3K	26.9547
	0H	ATF3	29.0443	29.1202	11.3715	0	1		0H	FOS	25.5031	25.4224	7.67379	0	1		0H	MAP3K	27.1995	27.1501	9.4015	0	1
	0.5 mM 30 Mins	ACTIN	18.0331						0.5 mM 30 Mins	ACTIN	18.0331						0.5 mM 30 Mins	ACTIN	18.0331
	0.5 mM 30 Mins	ACTIN	17.9919						0.5 mM 30 Mins	ACTIN	17.9919						0.5 mM 30 Mins	ACTIN	17.9919
	0.5 mM 30 Mins	ACTIN	18.0057	18.0102					0.5 mM 30 Mins	ACTIN	18.0057	18.0102					0.5 mM 30 Mins	ACTIN	18.0057	18.0102
	0.5 mM 30 Mins	ATF3	30.6608						0.5 mM 30 Mins	FOS	26.9722						0.5 mM 30 Mins	MAP3K	29.0549
	0.5 mM 30 Mins	ATF3	30.7595						0.5 mM 30 Mins	FOS	27.0746						0.5 mM 30 Mins	MAP3K	28.5602
	0.5 mM 30 Mins	ATF3	30.6692	30.6965	12.6863	1.31479	0.401984		0.5 mM 30 Mins	FOS	26.8934	26.98	8.96984	1.29604	0.407241		0.5 mM 30 Mins	MAP3K	28.9531	28.8561	10.8459	1.44437	0.367452
	0.5 mM 3H	ACTIN	18.6485						0.5 mM 3H	ACTIN	18.6485						0.5 mM 3H	ACTIN	18.6485
	0.5 mM 3H	ACTIN	18.641						0.5 mM 3H	ACTIN	18.641						0.5 mM 3H	ACTIN	18.641
	0.5 mM 3H	ACTIN	18.7272	18.6722					0.5 mM 3H	ACTIN	18.7272	18.6722					0.5 mM 3H	ACTIN	18.7272	18.6722
	0.5 mM 3H	ATF3	32.4843						0.5 mM 3H	FOS	28.9089						0.5 mM 3H	MAP3K	30.2663
	0.5 mM 3H	ATF3	32.4871						0.5 mM 3H	FOS	29.3207						0.5 mM 3H	MAP3K	31.1755
	0.5 mM 3H	ATF3	32.4892	32.4868	13.8146	2.44309	0.18389		0.5 mM 3H	FOS	29.1433	29.1243	10.4521	2.77829	0.145764		0.5 mM 3H	MAP3K	30.8414	30.7611	12.0888	2.68733	0.15525
	0.5 mM 6H	ACTIN	17.6202						0.5 mM 6H	ACTIN	17.6202						0.5 mM 6H	ACTIN	17.6202
	0.5 mM 6H	ACTIN	17.5855						0.5 mM 6H	ACTIN	17.5855						0.5 mM 6H	ACTIN	17.5855
	0.5 mM 6H	ACTIN	17.5643	17.59					0.5 mM 6H	ACTIN	17.5643	17.59					0.5 mM 6H	ACTIN	17.5643	17.59
	0.5 mM 6H	ATF3	31.4718						0.5 mM 6H	FOS	28.9776						0.5 mM 6H	MAP3K	29.9421
	0.5 mM 6H	ATF3	31.7544						0.5 mM 6H	FOS	28.5528						0.5 mM 6H	MAP3K	30.1167
	0.5 mM 6H	ATF3	31.5138	31.58	13.99	2.61844	0.162844		0.5 mM 6H	FOS	28.9474	28.8259	11.2359	3.56213	0.0846629		0.5 mM 6H	MAP3K	29.1132	29.724	12.134	2.73249	0.150467
	0.5 mM 24H	ACTIN	18.6045						0.5 mM 24H	ACTIN	18.6045						0.5 mM 24H	ACTIN	18.6045
	0.5 mM 24H	ACTIN	18.5999						0.5 mM 24H	ACTIN	18.5999						0.5 mM 24H	ACTIN	18.5999
	0.5 mM 24H	ACTIN	18.5465	18.5836					0.5 mM 24H	ACTIN	18.5465	18.5836					0.5 mM 24H	ACTIN	18.5465	18.5836
	0.5 mM 24H	ATF3	34.4248						0.5 mM 24H	FOS	29.5471						0.25 mM 24H	MAP3K	31.3156
	0.5 mM 24H	ATF3	35.1507						0.5 mM 24H	FOS	29.3717						0.25 mM 24H	MAP3K	30.8302
	0.5 mM 24H	ATF3	34.5938	34.7231	16.1395	4.76794	0.0367035		0.5 mM 24H	FOS	29.8248	29.5812	10.9976	3.32382	0.0998689		0.25 mM 24H	MAP3K	30.8597	31.0018	12.4182	3.01674	0.123558
EXPT-1								EXPT-1								EXPT-1
PER1	0H	ACTIN	17.726					NR4A3	0H	ACTIN	17.726					RSAD2	0H	ACTIN	17.726
	0H	ACTIN	17.7876						0H	ACTIN	17.7876						0H	ACTIN	17.7876
	0H	ACTIN	17.7324	17.7486					0H	ACTIN	17.7324	17.7486					0H	ACTIN	17.7324	17.7486
	0H	PER1	27.2539						0H	NR4A3	30.6235						0H	RSAD2	26.7883
	0H	PER1	27.3419						0H	NR4A3	30.8668						0H	RSAD2	26.5842
	0H	PER1	27.2091	27.2683	9.51964	0	1		0H	NR4A3	30.8619	30.784	13.0354	0	1		0H	RSAD2	26.651	26.6745	8.92589	0	1
	0.5 mM 30 Mins	ACTIN	18.0331						0.5 mM 30 Mins	ACTIN	18.0331						0.5 mM 30 Mins	ACTIN	18.0331
	0.5 mM 30 Mins	ACTIN	17.9919						0.5 mM 30 Mins	ACTIN	17.9919						0.5 mM 30 Mins	ACTIN	17.9919
	0.5 mM 30 Mins	ACTIN	18.0057	18.0102					0.5 mM 30 Mins	ACTIN	18.0057	18.0102					0.5 mM 30 Mins	ACTIN	18.0057	18.0102
	0.5 mM 30 Mins	PER1	28.6167						0.5 mM 30 Mins	NR4A3	31.9811						0.5 mM 30 Mins	RSAD2	28.4482
	0.5 mM 30 Mins	PER1	28.6432						0.5 mM 30 Mins	NR4A3							0.5 mM 30 Mins	RSAD2	28.2152
	0.5 mM 30 Mins	PER1	28.506	28.5886	10.5784	1.05879	0.480035		0.5 mM 30 Mins	NR4A3	31.7306	31.8559	13.8457	0.810276	0.570273		0.5 mM 30 Mins	RSAD2	28.6159	28.4264	10.4162	1.49034	0.355928
	0.5 mM 3H	ACTIN	18.6485						0.5 mM 3H	ACTIN	18.6485						0.5 mM 3H	ACTIN	18.6485
	0.5 mM 3H	ACTIN	18.641						0.5 mM 3H	ACTIN	18.641						0.5 mM 3H	ACTIN	18.641
	0.5 mM 3H	ACTIN	18.7272	18.6722					0.5 mM 3H	ACTIN	18.7272	18.6722					0.5 mM 3H	ACTIN	18.7272	18.6722
	0.5 mM 3H	PER1	29.4386						0.5 mM 3H	NR4A3	30.2527						0.5 mM 3H	RSAD2	30.0297
	0.5 mM 3H	PER1	29.7629						0.5 mM 3H	NR4A3	30.4212						0.5 mM 3H	RSAD2	30.8625
	0.5 mM 3H	PER1	29.5521	29.5845	10.9123	1.39265	0.380864		0.5 mM 3H	NR4A3	30.3494	30.3411	11.6689	-1.36654	2.57852		0.5 mM 3H	RSAD2	30.6231	30.5051	11.8329	2.90699	0.133324
	0.5 mM 6H	ACTIN	17.6202						0.5 mM 6H	ACTIN	17.6202						0.5 mM 6H	ACTIN	17.6202
	0.5 mM 6H	ACTIN	17.5855						0.5 mM 6H	ACTIN	17.5855						0.5 mM 6H	ACTIN	17.5855
	0.5 mM 6H	ACTIN	17.5643	17.59					0.5 mM 6H	ACTIN	17.5643	17.59					0.5 mM 6H	ACTIN	17.5643	17.59
	0.5 mM 6H	PER1	28.774						0.25 mM 6H	NR4A3							0.5 mM 6H	RSAD2	29.0641
	0.5 mM 6H	PER1	29.0193						0.25 mM 6H	NR4A3	31.3074						0.5 mM 6H	RSAD2	28.6989
	0.5 mM 6H	PER1	28.6969	28.83	11.24	1.7204	0.303464		0.25 mM 6H	NR4A3	31.0689	31.1882	13.5982	0.562742	0.677014		0.5 mM 6H	RSAD2	28.7389	28.8339	11.2439	2.31804	0.200539
	0.5 mM 24H	ACTIN	18.6045						0.5 mM 24H	ACTIN	18.6045						0.5 mM 24H	ACTIN	18.6045
	0.5 mM 24H	ACTIN	18.5999						0.5 mM 24H	ACTIN	18.5999						0.5 mM 24H	ACTIN	18.5999
	0.5 mM 24H	ACTIN	18.5465	18.5836					0.5 mM 24H	ACTIN	18.5465	18.5836					0.5 mM 24H	ACTIN	18.5465	18.5836
	0.5 mM 24H	PER1	32.576						0.5 mM 24H	NR4A3	34.3412						0.5 mM 24H	RSAD2	29.9926
	0.5 mM 24H	PER1	32.6963						0.5 mM 24H	NR4A3	36.6574						0.5 mM 24H	RSAD2	31.1215
	0.5 mM 24H	PER1	32.7889	32.6871	14.1035	4.58382	0.0416996		0.5 mM 24H	NR4A3		35.4993	16.9157	3.88029	0.0679074		0.5 mM 24H	RSAD2	30.8248	30.6463	12.0627	3.13683	0.11369
EXPT-2								EXPT-2								EXPT-2
ATF3	0H	ACTIN	15.517					FOS	0H	ACTIN	15.517					MAP3K8	0H	ACTIN	15.517
	0H	ACTIN	15.1403						0H	ACTIN	15.1403						0H	ACTIN	15.1403
	0H	ACTIN	14.85	15.1691					0H	ACTIN	14.85	15.1691					0H	ACTIN	14.85	15.1691
	0H	ATF3	30.3944						0H	FOS	25.8119						0H	MAP3K	27.0687
	0H	ATF3	30.1744						0H	FOS	25.7861						0H	MAP3K	26.7567
	0H	ATF3	30.1711	30.2466	15.0776	0	1		0H	FOS	26.1159	25.9046	10.7356	0	1		0H	MAP3K	27.0007	26.942	11.773	0	1
	0.5 mM 30 Mins	ACTIN	15.3424						0.5 mM 30 Mins	ACTIN	15.3424						0.5 mM 30 Mins	ACTIN	15.3424
	0.5 mM 30 Mins	ACTIN	15.4303						0.5 mM 30 Mins	ACTIN	15.4303						0.5 mM 30 Mins	ACTIN	15.4303
	0.5 mM 30 Mins	ACTIN	15.2976	15.3567					0.5 mM 30 Mins	ACTIN	15.2976	15.3567					0.5 mM 30 Mins	ACTIN	15.2976	15.3567
	0.5 mM 30 Mins	ATF3	31.8504						0.5 mM 30 Mins	FOS	27.2485						0.5 mM 30 Mins	MAP3K	29.0824
	0.5 mM 30 Mins	ATF3	31.6572						0.5 mM 30 Mins	FOS	27.0429						0.5 mM 30 Mins	MAP3K	28.7477
	0.5 mM 30 Mins	ATF3	31.7046	31.7374	16.3806	1.30308	0.405261		0.5 mM 30 Mins	FOS	26.9582	27.0832	11.7265	0.99091	0.50316		0.5 mM 30 Mins	MAP3K	28.8545	28.8948	13.5381	1.76517	0.294193
	0.5 mM 3H	ACTIN	16.5463						0.5 mM 3H	ACTIN	16.5463						0.5 mM 3H	ACTIN	16.5463
	0.5 mM 3H	ACTIN	16.3152						0.5 mM 3H	ACTIN	16.3152						0.5 mM 3H	ACTIN	16.3152
	0.5 mM 3H	ACTIN	16.2227	16.3614					0.5 mM 3H	ACTIN	16.2227	16.3614					0.5 mM 3H	ACTIN	16.2227	16.3614
	0.5 mM 3H	ATF3	33.67						0.5 mM 3H	FOS	29.0003						0.5 mM 3H	MAP3K	30.2047
	0.5 mM 3H	ATF3	33.8911						0.5 mM 3H	FOS	29.2711						0.5 mM 3H	MAP3K	30.0157
	0.5 mM 3H	ATF3	33.7813	33.7808	17.4194	2.34181	0.197262		0.5 mM 3H	FOS	29.6419	29.3044	12.943	2.20744	0.216518		0.5 mM 3H	MAP3K	31.7601	30.6601	14.2987	2.52577	0.173647
	0.5 mM 6H	ACTIN	15.1153						0.5 mM 6H	ACTIN	15.1153						0.5 mM 6H	ACTIN	15.1153
	0.5 mM 6H	ACTIN	15.4208						0.5 mM 6H	ACTIN	15.4208						0.5 mM 6H	ACTIN	15.4208
	0.5 mM 6H	ACTIN	15.2604	15.2655					0.5 mM 6H	ACTIN	15.2604	15.2655					0.5 mM 6H	ACTIN	15.2604	15.2655
	0.5 mM 6H	ATF3	33.0973						0.5 mM 6H	FOS	28.6789						0.5 mM 6H	MAP3K	30.2096
	0.5 mM 6H	ATF3	33.1681						0.5 mM 6H	FOS	29.6418						0.5 mM 6H	MAP3K	29.012
	0.5 mM 6H	ATF3	32.5312	32.9322	17.6667	2.58918	0.16618		0.5 mM 6H	FOS	28.9293	29.0833	13.8179	3.08231	0.118068		0.5 mM 6H	MAP3K	29.4924	29.5713	14.3058	2.53289	0.172793
	0.5 mM 24H	ACTIN	15.7141						0.5 mM 24H	ACTIN	15.7141						0.5 mM 24H	ACTIN	15.7141
	0.5 mM 24H	ACTIN	16.3241						0.5 mM 24H	ACTIN	16.3241						0.5 mM 24H	ACTIN	16.3241
	0.5 mM 24H	ACTIN	15.9696	16.0026					0.5 mM 24H	ACTIN	15.9696	16.0026					0.5 mM 24H	ACTIN	15.9696	16.0026
	0.5 mM 24H	ATF3	36.2371						0.5 mM 24H	FOS	29.7572						0.5 mM 24H	MAP3K	32.2676
	0.5 mM 24H	ATF3	36.6922						0.5 mM 24H	FOS	29.9106						0.5 mM 24H	MAP3K	31.3034
	0.5 mM 24H	ATF3	36.0438	36.3244	20.3218	5.24421	0.0263837		0.5 mM 24H	FOS	30.0739	29.9139	13.9113	3.17572	0.110666		0.5 mM 24H	MAP3K	31.0448	31.5386	15.536	3.76303	0.0736573
EXPT-2								EXPT-2								EXPT-2
NR4A3	Sample 1	ACTIN	15.517					PER1	Sample 1	ACTIN	15.517					RSAD2	Sample 1	ACTIN	15.517
	Sample 1	ACTIN	15.1403						Sample 1	ACTIN	15.1403						Sample 1	ACTIN	15.1403
	Sample 1	ACTIN	14.85	15.1691					Sample 1	ACTIN	14.85	15.1691					Sample 1	ACTIN	14.85	15.1691
	Sample 1	NR4A3							Sample 1	PER1	27.0614						Sample 1	RSAD2	26.4537
	Sample 1	NR4A3	29.9527						Sample 1	PER1	26.8866						Sample 1	RSAD2	26.2876
	Sample 1	NR4A3	29.4189	29.6858	14.5167	0	1		Sample 1	PER1	26.9109	26.953	11.7839	0	1		Sample 1	RSAD2	26.2733	26.3382	11.1691	0	1
	0.5 mM 30 Mins	ACTIN	15.3424						0.5 mM 30 Mins	ACTIN	15.3424						0.5 mM 30 Mins	ACTIN	15.3424
	0.5 mM 30 Mins	ACTIN	15.4303						0.5 mM 30 Mins	ACTIN	15.4303						0.5 mM 30 Mins	ACTIN	15.4303
	0.5 mM 30 Mins	ACTIN	15.2976	15.3567					0.5 mM 30 Mins	ACTIN	15.2976	15.3567					0.5 mM 30 Mins	ACTIN	15.2976	15.3567
	0.5 mM 30 Mins	NR4A3	32.1543						0.5 mM 30 Mins	PER1	28.9688						0.5 mM 30 Mins	RSAD2	28.1195
	0.5 mM 30 Mins	NR4A3	31.966						0.5 mM 30 Mins	PER1	28.7385						0.5 mM 30 Mins	RSAD2	28.083
	0.5 mM 30 Mins	NR4A3	32.2971	32.1391	16.7824	2.26571	0.207947		0.5 mM 30 Mins	PER1	28.8876	28.8649	13.5082	1.7243	0.302646		0.5 mM 30 Mins	RSAD2	28.3833	28.1953	12.8385	1.6694	0.314384
	0.5 mM 3H	ACTIN	16.5463						0.5 mM 3H	ACTIN	16.5463						0.5 mM 3H	ACTIN	16.5463
	0.5 mM 3H	ACTIN	16.3152						0.5 mM 3H	ACTIN	16.3152						0.5 mM 3H	ACTIN	16.3152
	0.5 mM 3H	ACTIN	16.2227	16.3614					0.5 mM 3H	ACTIN	16.2227	16.3614					0.5 mM 3H	ACTIN	16.2227	16.3614
	0.5 mM 3H	NR4A3	29.235						0.5 mM 3H	PER1	29.5749						0.5 mM 3H	RSAD2	30.4478
	0.5 mM 3H	NR4A3	29.134						0.5 mM 3H	PER1	29.1649						0.5 mM 3H	RSAD2	30.0516
	0.5 mM 3H	NR4A3	29.4022	29.2571	12.8956	-1.62104	3.07597		0.5 mM 3H	PER1	29.721	29.4869	13.1255	1.3416	0.394583		0.5 mM 3H	RSAD2	29.7734	30.0909	13.7295	2.56038	0.16953
	0.5 mM 6H	ACTIN	15.1153						0.5 mM 6H	ACTIN	15.1153						0.5 mM 6H	ACTIN	15.1153
	0.5 mM 6H	ACTIN	15.4208						0.5 mM 6H	ACTIN	15.4208						0.5 mM 6H	ACTIN	15.4208
	0.5 mM 6H	ACTIN	15.2604	15.2655					0.5 mM 6H	ACTIN	15.2604	15.2655					0.5 mM 6H	ACTIN	15.2604	15.2655
	0.5 mM 6H	NR4A3	29.6238						0.5 mM 6H	PER1	28.9785						0.5 mM 6H	RSAD2	28.6758
	0.5 mM 6H	NR4A3	29.4272						0.5 mM 6H	PER1	28.5504						0.5 mM 6H	RSAD2	28.445
	0.5 mM 6H	NR4A3	29.5265	29.5258	14.2604	-0.256318	1.19443		0.5 mM 6H	PER1	28.4016	28.6435	13.378	1.59413	0.331223		0.5 mM 6H	RSAD2	28.3673	28.496	13.2306	2.06142	0.23958
	0.5 mM 24H	ACTIN	15.7141						0.5 mM 24H	ACTIN	15.7141						0.5 mM 24H	ACTIN	15.7141
	0.5 mM 24H	ACTIN	16.3241						0.5 mM 24H	ACTIN	16.3241						0.5 mM 24H	ACTIN	16.3241
	0.5 mM 24H	ACTIN	15.9696	16.0026					0.5 mM 24H	ACTIN	15.9696	16.0026					0.5 mM 24H	ACTIN	15.9696	16.0026
	0.5 mM 24H	NR4A3	33.7874						0.5 mM 24H	PER1	32.5417						0.5 mM 24H	RSAD2	30.9693
	0.5 mM 24H	NR4A3	33.9876						0.5 mM 24H	PER1	32.1084						0.5 mM 24H	RSAD2	30.411
	0.5 mM 24H	NR4A3	Undetermined	33.8875	17.8849	3.36822	0.0968419		0.5 mM 24H	PER1	32.8449	32.4983	16.4957	4.71183	0.0381591		0.5 mM 24H	RSAD2	31.3666	30.9156	14.913	3.74389	0.0746407
EXPT-3								EXPT-3								EXPT-3
ATF3	0H	ACTIN	15.2904					FOS	0H	ACTIN	15.2904					MAP3K8	0H	ACTIN	15.2904
	0H	ACTIN	14.9783						0H	ACTIN	14.9783						0H	ACTIN	14.9783
	0H	ACTIN	16.3724	15.547					0H	ACTIN	16.3724	15.547					0H	ACTIN	16.3724	15.547
	0H	ATF3	30.9191						0H	FOS	26.3786						0H	MAP3K	27.3596
	0H	ATF3	31.1887						0H	FOS	26.2085						0H	MAP3K	27.3106
	0H	ATF3	30.5309	30.8796	15.3326	0	1		0H	FOS	26.1293	26.2388	10.6918	0	1		0H	MAP3K	27.3785	27.3496	11.8026	0	1
	0.5 mM 30 Mins	ACTIN	16.345						0.5 mM 30 Mins	ACTIN	16.345						0.5 mM 30 Mins	ACTIN	16.345
	0.5 mM 30 Mins	ACTIN	15.6751						0.5 mM 30 Mins	ACTIN	15.6751						0.5 mM 30 Mins	ACTIN	15.6751
	0.5 mM 30 Mins	ACTIN	15.6667	15.8956					0.5 mM 30 Mins	ACTIN	15.6667	15.8956					0.5 mM 30 Mins	ACTIN	15.6667	15.8956
	0.5 mM 30 Mins	ATF3	31.9693						0.5 mM 30 Mins	FOS	27.1384						0.5 mM 30 Mins	MAP3K	29.0739
	0.5 mM 30 Mins	ATF3	32.0598						0.5 mM 30 Mins	FOS	27.1428						0.5 mM 30 Mins	MAP3K	28.5293
	0.5 mM 30 Mins	ATF3	32.1137	32.0476	16.152	0.819445	0.56666		0.5 mM 30 Mins	FOS	27.5771	27.2861	11.3905	0.698704	0.616126		0.5 mM 30 Mins	MAP3K	28.5695	28.7242	12.8287	1.02611	0.491032
	0.5 mM 3H	ACTIN	16.3242						0.5 mM 3H	ACTIN	16.3242						0.5 mM 3H	ACTIN	16.3242
	0.5 mM 3H	ACTIN	16.4472						0.5 mM 3H	ACTIN	16.4472						0.5 mM 3H	ACTIN	16.4472
	0.5 mM 3H	ACTIN	16.3759	16.3824					0.5 mM 3H	ACTIN	16.3759	16.3824					0.5 mM 3H	ACTIN	16.3759	16.3824
	0.5 mM 3H	ATF3	33.4665						0.5 mM 3H	FOS	29.7292						0.5 mM 3H	MAP3K	30.5822
	0.5 mM 3H	ATF3	33.6934						0.5 mM 3H	FOS	29.3692						0.5 mM 3H	MAP3K	30.8823
	0.5 mM 3H	ATF3	33.9953	33.7184	17.336	2.00343	0.249406		0.5 mM 3H	FOS	29.8778	29.6587	13.2763	2.58454	0.166716		0.5 mM 3H	MAP3K	30.6463	30.7036	14.3212	2.51866	0.174504
	0.5 mM 6H	ACTIN	15.3523						0.5 mM 6H	ACTIN	15.3523						0.5 mM 6H	ACTIN	15.3523
	0.5 mM 6H	ACTIN	15.3417						0.5 mM 6H	ACTIN	15.3417						0.5 mM 6H	ACTIN	15.3417
	0.5 mM 6H	ACTIN	15.3663	15.3534					0.5 mM 6H	ACTIN	15.3663	15.3534					0.5 mM 6H	ACTIN	15.3663	15.3534
	0.5 mM 6H	ATF3	32.081						0.5 mM 6H	FOS	28.939						0.5 mM 6H	MAP3K	29.5622
	0.5 mM 6H	ATF3	32.4738						0.5 mM 6H	FOS	28.5933						0.5 mM 6H	MAP3K	29.2819
	0.5 mM 6H	ATF3	32.1952	32.25	16.8966	1.56398	0.338216		0.5 mM 6H	FOS	28.938	28.8234	13.47	2.7782	0.145773		0.5 mM 6H	MAP3K	29.7419	29.5287	14.1752	2.3727	0.193084
	0.5 mM 24H	ACTIN	16.1825						0.5 mM 24H	ACTIN	16.1825						0.5 mM 24H	ACTIN	16.1825
	0.5 mM 24H	ACTIN	16.3838						0.5 mM 24H	ACTIN	16.3838						0.5 mM 24H	ACTIN	16.3838
	0.5 mM 24H	ACTIN	15.8149	16.1271					0.5 mM 24H	ACTIN	15.8149	16.1271					0.5 mM 24H	ACTIN	15.8149	16.1271
	0.5 mM 24H	ATF3	35.0734						0.5 mM 24H	FOS	29.5158						0.5 mM 24H	MAP3K	31.3156
	0.5 mM 24H	ATF3	34.8949						0.5 mM 24H	FOS	29.835						0.5 mM 24H	MAP3K	30.8302
	0.5 mM 24H	ATF3	35.4891	35.1525	19.0254	3.69285	0.0773288		0.5 mM 24H	FOS	29.3106	29.5538	13.4267	2.73493	0.150212		0.5 mM 24H	MAP3K	30.8597	31.0018	14.8748	3.07224	0.118895
EXPT-3								EXPT-3								EXPT-3
NR4A3	0H	ACTIN	15.2904					PER1	0H	ACTIN	15.2904					RSAD2	0H	ACTIN	15.2904
	0H	ACTIN							0H	ACTIN	14.9783						0H	ACTIN	14.9783
	0H	ACTIN	16.3724	15.8314					0H	ACTIN	16.3724	15.547					0H	ACTIN	16.3724	15.547
	0H	NR4A3							0H	PER1	27.4722						0H	RSAD2	26.7132
	0H	NR4A3	30.985						0H	PER1	27.84						0H	RSAD2	26.6238
	0H	NR4A3	31.2463	31.1157	15.2843	0	1		0H	PER1	27.6329	27.6484	12.1014	0	1		0H	RSAD2	26.3976	26.5782	11.0312	0	1
	0.5 mM 30 Mins	ACTIN	16.345						0.5 mM 30 Mins	ACTIN	16.345						0.5 mM 30 Mins	ACTIN	16.345
	0.5 mM 30 Mins	ACTIN	15.6751						0.5 mM 30 Mins	ACTIN	15.6751						0.5 mM 30 Mins	ACTIN	15.6751
	0.5 mM 30 Mins	ACTIN	15.6667	15.8956					0.5 mM 30 Mins	ACTIN	15.6667	15.8956					0.5 mM 30 Mins	ACTIN	15.6667	15.8956
	0.5 mM 30 Mins	NR4A3							0.5 mM 30 Mins	PER1	28.4148						0.5 mM 30 Mins	RSAD2	28.0504
	0.5 mM 30 Mins	NR4A3	31.3443						0.5 mM 30 Mins	PER1	28.3689						0.5 mM 30 Mins	RSAD2	27.9771
	0.5 mM 30 Mins	NR4A3	31.8224	31.5833	15.6878	0.403458	0.756044		0.5 mM 30 Mins	PER1	28.6853	28.4897	12.5941	0.492708	0.71069		0.5 mM 30 Mins	RSAD2	28.2571	28.0948	12.1993	1.16806	0.445018
	0.5 mM 3H	ACTIN	16.3242						0.5 mM 3H	ACTIN	16.3242						0.5 mM 3H	ACTIN	16.3242
	0.5 mM 3H	ACTIN	16.4472						0.5 mM 3H	ACTIN	16.4472						0.5 mM 3H	ACTIN	16.4472
	0.5 mM 3H	ACTIN	16.3759	16.3824					0.5 mM 3H	ACTIN	16.3759	16.3824					0.5 mM 3H	ACTIN	16.3759	16.3824
	0.5 mM 3H	NR4A3	29.1008						0.5 mM 3H	PER1	29.3236						0.5 mM 3H	RSAD2	30.3933
	0.5 mM 3H	NR4A3	29.0902						0.5 mM 3H	PER1	29.6714						0.5 mM 3H	RSAD2	29.7653
	0.5 mM 3H	NR4A3	29.3273	29.1727	12.7904	-2.49394	5.63314		0.5 mM 3H	PER1	29.7928	29.5959	13.2135	1.11214	0.462609		0.5 mM 3H	RSAD2	29.8333	29.9973	13.6149	2.58372	0.16681
	0.5 mM 6H	ACTIN	15.3523						0.5 mM 6H	ACTIN	15.3523						0.5 mM 6H	ACTIN	15.3523
	0.5 mM 6H	ACTIN	15.3417						0.5 mM 6H	ACTIN	15.3417						0.5 mM 6H	ACTIN	15.3417
	0.5 mM 6H	ACTIN	15.3663	15.3534					0.5 mM 6H	ACTIN	15.3663	15.3534					0.5 mM 6H	ACTIN	15.3663	15.3534
	0.5 mM 6H	NR4A3	29.56						0.5 mM 6H	PER1	28.2862						0.5 mM 6H	RSAD2	28.9308
	0.5 mM 6H	NR4A3	29.8866						0.5 mM 6H	PER1	28.6527						0.5 mM 6H	RSAD2	28.611
	0.5 mM 6H	NR4A3	29.8977	29.7814	14.428	-0.85627	1.81035		0.5 mM 6H	PER1	28.7113	28.5501	13.1967	1.09527	0.468047		0.5 mM 6H	RSAD2	28.8602	28.8007	13.4473	2.41605	0.187368
	0.5 mM 24H	ACTIN	16.1825						0.5 mM 24H	ACTIN	16.1825						0.5 mM 24H	ACTIN	16.1825
	0.5 mM 24H	ACTIN	16.3838						0.5 mM 24H	ACTIN	16.3838						0.5 mM 24H	ACTIN	16.3838
	0.5 mM 24H	ACTIN	15.8149	16.1271					0.5 mM 24H	ACTIN	15.8149	16.1271					0.5 mM 24H	ACTIN	15.8149	16.1271
	0.5 mM 24H	NR4A3	34.473						0.5 mM 24H	PER1	31.5126						0.5 mM 24H	RSAD2	30.5108
	0.5 mM 24H	NR4A3	34.6671						0.5 mM 24H	PER1	32.111						0.5 mM 24H	RSAD2	30.9576
	0.5 mM 24H	NR4A3		34.57	18.443	3.1587	0.111979		0.5 mM 24H	PER1	32.2318	31.9518	15.8247	3.72334	0.0757115		0.5 mM 24H	RSAD2	30.9316	30.8	14.6729	3.64174	0.0801174
Analysis
ATF3	ATF3	Experiment1	Experiment2	Experiment3
	0H	1	1	1
	0.5 mM 30 Mins	0.401984	0.405261	0.56666
	0.5 mM 3H	0.18389	0.197262	0.249406
	0.5 mM 6H	0.162844	0.16618	0.338216
	0.5 mM 24H	0.0367035	0.0263837	0.0773288
FOS	FOS	Experiment1	Experiment2	Experiment3
	0H	1	1	1
	0.5 mM 30 Mins	0.407241	0.50316	0.616126
	0.5 mM 3H	0.145764	0.216518	0.166716
	0.5 mM 6H	0.0846629	0.118068	0.145773
	0.5 mM 24H	0.0998689	0.110666	0.150212
MAP3K8	MAP3K8	Experiment1	Experiment2	Experiment3
	0H	1	1	1
	0.5 mM 30 Mins	0.367452	0.294193	0.491032
	0.5 mM 3H	0.15525	0.173647	0.174504
	0.5 mM 6H	0.150467	0.172793	0.193084
	0.5 mM 24H	0.123558	0.0736573	0.118895
NR4A3	NR4A3	Experiment1	Experiment2	Experiment3
	0H	1	1	1
	0.5 mM 30 Mins	0.570273	0.207947	0.756044
	0.5 mM 3H	2.57852	3.07597	5.63314
	0.5 mM 6H	0.677014	1.19443	1.81035
	0.5 mM 24H	0.0679074	0.0968419	0.111979
PER1	PER 1	Experiment1	Experiment2	Experiment3
	0H	1	1	1
	0.5 mM 30 Mins	0.480035	0.302646	0.71069
	0.5 mM 3H	0.380864	0.394583	0.462609
	0.5 mM 6H	0.303464	0.331223	0.468047
	0.5 mM 24H	0.0416996	0.0381591	0.0757115
RSAD2	RSAD2	Experiment1	Experiment2	Experiment3
	0H	1	1	1
	0.5 mM 30 Mins	0.355928	0.314384	0.445018
	0.5 mM 3H	0.133324	0.16953	0.16681
	0.5 mM 6H	0.200539	0.23958	0.187368
	0.5 mM 24H	0.11369	0.0746407	0.0801174
