# Supplementary material for: Programmed cell revival from imminent cell death enhances tissue repair and regeneration
Source: EMBO J. 2025 Aug 21;44(19):5244–89. doi: 10.1038/s44318-025-00540-y (PMC12489119; doi:10.1038/s44318-025-00540-y)
Supplement: Supplementary file 33 — Source data EV and Appendix [file 44318_2025_540_MOESM33_ESM.zip › Source data EV and Appendix/Appendix Figure S5/D/MEF ULK1 WT and KO.xlsx]

## Sheet: ULK1
		Expt 1	Expt 2	Expt 3	Expt 4
	ULK1WT Basal	100	98.4572	99.2041	93.9758
	ULK1 KO Basal	82.466	81.6334	82.4048	79.5396
	ULK1WT 4mM	100	93.3597	74.4538	81.3693
	ULK1 KO 4mM	67.4695	47.3766	59.453	51.9525
