# Supplementary material for: Programmed cell revival from imminent cell death enhances tissue repair and regeneration
Source: EMBO J. 2025 Aug 21;44(19):5244–89. doi: 10.1038/s44318-025-00540-y (PMC12489119; doi:10.1038/s44318-025-00540-y)
Supplement: Supplementary file 33 — Source data EV and Appendix [file 44318_2025_540_MOESM33_ESM.zip › Source data EV and Appendix/Appendix Figure S5/F/MEF ATG5 WT and KO.xlsx]

## Sheet: ATG5
		Expt 1	Expt 2	Expt 3	Expt 4
	ATG5WT Basal	100	98.8423	97.6845	98.6511
	ATG5KO Basal	91.0674	90.94	87.5305	84.0361
	ATG5WT 4mM	100	99.9611	101.205	101.594
	ATG5KO 4mM	83.0871	92.3795	82.776	79.3157
