# Supplementary material for: Programmed cell revival from imminent cell death enhances tissue repair and regeneration
Source: EMBO J. 2025 Aug 21;44(19):5244–89. doi: 10.1038/s44318-025-00540-y (PMC12489119; doi:10.1038/s44318-025-00540-y)
Supplement: Supplementary file 33 — Source data EV and Appendix [file 44318_2025_540_MOESM33_ESM.zip › Source data EV and Appendix/Figure EV 1/1C/MEF_Replating 4mM.xlsx]

## Sheet: Sheet1
		% Object Coverage
	Time	Expt 1	Expt 2	Expt 3
	0:00:00	20.0361	18.9398	18.5452
	0:30:00	28.8772	29.6701	26.2319
	1:00:00	34.4942	35.6947	33.4674
	1:30:00	39.0205	40.0602	38.1621
	2:00:00	43.8102	44.2737	43.0528
	2:30:00	45.9507	46.5692	46.4869
	3:00:00	49.9471	49.1537	47.5919
	3:30:00	53.556	51.3251	49.906
	4:00:00	55.8591	54.2948	53.6366
	4:30:00	56.9335	51.9191	55.0275
	5:00:00	57.6575	52.8135	55.1279
	5:30:00	58.9347	53.5515	57.3903
	6:00:00	60.4548	53.961	57.4843
	6:30:00	62.1289	54.3884	57.7581
	7:00:00	61.0107	54.6023	55.0419
	7:30:00	60.6501	55.7256	55.7069
	8:00:00	63.0889	55.7677	56.1458
	8:30:00	62.5722	60.3889	57.3783
	9:00:00	63.5934	61.3246	59.3353
	9:30:00	64.6094	62.62	62.2732
	10:00:00	68.5814	65.5822	62.1918
	10:30:00	70.165	67.9356	61.3941
	11:00:00	72.0684	70.5682	61.9252
	11:30:00	73.1426	73.0078	63.7332
	12:00:00	72.9945	73.9867	67.0364
	12:30:00	75.516	75.6563	68.5686
	13:00:00	75.0971	78.4673	71.3047
	13:30:00	75.5684	77.8656	71.697
	14:00:00	77.9357	79.0618	72.0149
	14:30:00	79.3957	78.8872	74.5668
	15:00:00	79.4285	79.6001	75.5214
	15:30:00	78.9482	79.7522	76.3354
	16:00:00	80.6555	79.8093	80.0012
	16:30:00	82.8841	80.4671	80.2929
	17:00:00	84.5675	81.9968	80.412
	17:30:00	85.6498	83.7402	82.0087
	18:00:00	88.1189	86.3707	84.2047
	18:30:00	88.0606	88.0793	86.6603
	19:00:00	90.8665	89.1906	87.2
	19:30:00	91.8649	90.2829	87.9936
	20:00:00	92.7741	91.7483	90.3281
	20:30:00	93.7825	91.8184	91.492
	21:00:00	94.761	93.0099	92.7635
	21:30:00	95.6533	93.4256	93.9677
	22:00:00	96.9083	94.9524	94.797
	22:30:00	97.4302	95.6138	96.0078
	23:00:00	97.0488	95.6658	96.2823
	23:30:00	97.691	96.1676	97.5226
