# Supplementary material for: Programmed cell revival from imminent cell death enhances tissue repair and regeneration
Source: EMBO J. 2025 Aug 21;44(19):5244–89. doi: 10.1038/s44318-025-00540-y (PMC12489119; doi:10.1038/s44318-025-00540-y)
Supplement: Supplementary file 33 — Source data EV and Appendix [file 44318_2025_540_MOESM33_ESM.zip › Source data EV and Appendix/Figure EV 2/2C/Lysotracker Red Object Count per well.xlsx]

## Sheet: Red Obj Count
	Elapsed	Control Mean	4mM LLOMe Mean	Control SD	4mM LLOMe SD
	0	1780367	1937552	448374	392405
	0.166667	1869998	2077377	475234	412635
	0.333333	1877546	2018315	469980	399438
	0.5	1825465	1931513	458718	395863
	0.666667	1624313	1065012	428502	391292
	0.833333	1993973	693276	524123	248705
	1	1876225	620628	474724	217374
	1.16667	1937175	541563	509914	191698
	1.33333	1925287	514957	485762	174140
	1.5	1918305	490992	500017	161604
	1.66667	1920003	479859	492847	159204
	1.83333	1934155	464952	511040	156202
	2	1783386	473066	474700	155715
	2.26667	1850185	484010	500086	172828
	2.51667	1887925	512126	509543	196715
	2.76667	1858110	558169	504595	236797
	3.01667	1837542	609872	503611	253491
	3.26667	1804142	681766	492922	300446
	3.51667	1789990	769133	484852	344822
	3.76667	1755270	853292	491728	379741
	4.01667	1784140	951227	484854	413555
	4.26667	1866035	1036141	531803	429258
	4.51667	1803765	1173136	501709	487537
	4.76667	1748288	1290883	474180	513502
	5.01667	1734324	1320509	479336	495107
	5.26667	1697151	1413349	470596	514813
	5.51667	1700359	1495243	482066	511412
	5.76667	1705831	1602424	490517	533096
	6.01667	1679413	1670733	434252	535579
	6.26667	1745646	1817351	475339	567599
	6.51667	1719606	1885660	474485	569469
	6.76667	1660732	1935288	449220	553839
	7.01667	1604500	1918116	450624	529964
	7.26667	1592234	2001898	454090	539123
	7.51667	1618086	2025297	451657	532729
	7.76667	1551098	2052469	436163	548538
	8.01667	1577705	2074736	457376	533283
	8.26667	1629974	2121721	474590	539510
	8.51667	1612425	2097945	468846	521525
	8.76667	1555627	2165877	450754	536997
	9.01667	1540531	2178520	470643	520414
	9.26667	1482035	2196446	421507	525280
	9.51667	1497508	2159084	443613	515645
	9.76667	1503546	2211919	465711	525372
	10.0167	1519586	2227581	474451	513307
	10.2667	1497885	2297777	447732	536870
	10.5167	1459957	2190407	442792	504216
	10.7667	1509773	2223996	477071	513711
	11.0167	1474676	2221165	454601	514651
	11.2667	1463165	2234374	451484	544002
	11.5167	1459202	2227015	463543	514461
	11.7667	1459014	2249281	456359	522908
	12.0167	1465052	2273057	478544	520584
	12.2667	1499018	2211542	481590	506888
	12.5167	1453541	2248715	465012	509752
	12.7667	1500716	2321175	492554	546864
	13.0167	1505622	2314571	509911	527524
	13.2667	1532228	2337403	503225	546352
	13.5167	1423727	2287776	454126	492760
	13.7667	1379194	2310231	467159	522686
	14.0167	1336360	2210976	452089	484001
	14.2667	1395234	2297588	459329	542077
	14.5167	1427501	2306457	472648	534927
	14.7667	1429765	2289285	489300	515588
	15.0167	1345229	2305325	444418	529059
	15.2667	1357683	2267397	444365	507360
	15.5167	1419764	2310608	480212	498302
	15.7667	1371269	2309476	449394	515230
	16.0167	1410141	2302683	485112	527665
	16.2667	1379194	2257961	467758	516000
	16.5167	1337115	2203050	458370	501018
	16.7667	1300318	2186256	438090	489406
	17.0167	1279750	2215127	460030	490761
	17.2667	1333907	2247583	456679	498316
	17.5167	1363155	2199842	480902	509380
	17.7667	1312206	2216448	461264	500391
	18.0167	1295224	2218712	436096	496864
	18.2667	1322207	2214938	457947	524792
	18.5167	1352022	2315137	453817	537359
	18.7667	1417877	2274378	505197	509521
	19.0167	1420142	2289851	483474	516338
	19.2667	1315792	2227769	455365	476548
	19.5167	1330321	2188521	486345	487385
	19.7667	1306168	2219656	464456	532616
	20.0167	1267674	2153611	442273	480665
	20.2667	1304470	2154177	474394	482586
	20.5167	1340134	2156442	500550	481511
	20.7667	1365797	2161914	471479	492434
	21.0167	1317113	2113419	450448	470656
	21.2667	1300696	2120023	466758	479831
	21.5167	1334850	2159838	484622	531833
	21.7667	1266542	2046808	453536	485828
	22.0167	1242765	2009446	445392	465536
	22.2667	1232198	2118325	424606	501123
	22.5167	1301073	2084736	464584	512964
	22.7667	1308244	2084925	499054	494749
