# Supplementary material for: Programmed cell revival from imminent cell death enhances tissue repair and regeneration
Source: EMBO J. 2025 Aug 21;44(19):5244–89. doi: 10.1038/s44318-025-00540-y (PMC12489119; doi:10.1038/s44318-025-00540-y)
Supplement: Supplementary file 33 — Source data EV and Appendix [file 44318_2025_540_MOESM33_ESM.zip › Source data EV and Appendix/Figure EV 2/2F/EtBr Analysis Data.xlsx]

## Sheet: Red Obj Count
	Elapsed	Untreated Ctrl Mean	4mM EtBr Mean	12mM EtBr Mean	Untreated Ctrl SD	4mM EtBr SD	12mM SD
	0	8868.33	7170.11	10000.6	1915.04	2151.44	1822.19
	0.166667	10189.1	7547.44	10755.6	1856.1	2176.12	2060.61
	0.333333	10566.6	7547.44	11321.6	1645.07	2120.19	2246.57
	0.5	11321.4	7547.56	12264.9	1834.41	1942.74	2132.75
	0.666667	8679.67	9056.89	9245.67	1370.43	2368.13	1677.19
	0.833333	10755.3	17737.1	86046	1386.68	5220.04	13230.8
	1	11698.7	111709	358715	1535.92	15362.4	38242.6
	1.16667	12642.2	246628	277008	1942.76	40561.5	69908.9
	1.33333	13019.7	354186	320975	1698.32	60839.4	81731
	1.5	13397	399096	360413	1949.62	68988.7	87376.2
	1.66667	13963	428344	390793	2113.89	74595.6	93514.6
	1.83333	13585.8	434383	414003	1698.26	76039	98941
	2	13774.4	424193	430420	1800.03	80843.4	101784
	2.26667	14717.9	415135	441364	2136.94	71990.9	98936.8
	2.51667	15284.1	401926	446459	2079.96	67441.9	99494
	2.76667	15472.9	382302	433816	2254.51	61610.4	97140.9
	3.01667	15850.1	358149	435137	2041.12	58109.1	96149.7
	3.26667	15850.2	337581	423438	2001.47	54108.6	96124.4
	3.51667	16793.5	311540	414003	2392.47	46876.7	94082.8
	3.76667	16038.7	291538	415890	2283.93	44590.5	95474.4
	4.01667	16038.7	272102	416079	2062.78	39749.5	96137.8
	4.26667	16038.6	260214	416834	2157.7	38955.5	106151
	4.51667	16604.8	238136	428722	2543.98	36023.5	110012
	4.76667	16604.8	236816	452498	2447.66	35501.9	115968
	5.01667	16227.6	223229	471179	2656.9	31945.6	119399
	5.26667	17548.3	213417	484954	2483.74	31523.8	121924
	5.51667	17925.8	211719	494200	2671.97	30243.7	126767
	5.76667	16604.9	206246	500427	2681.91	29683.7	126439
	6.01667	18680.5	198888	513447	2368.19	28666.7	125325
	6.26667	18303.2	189641	511937	2480.13	28289.2	128497
	6.51667	18303.1	177942	457215	2295.67	26730.8	166606
	6.76667	18869.2	171526	480991	2200.58	25607.6	172641
	7.01667	18680.5	166054	465329	2451.32	23736.8	174073
	7.26667	17737.1	159449	496653	2403.59	23549.9	188135
	7.51667	18303.1	163978	497219	2681.92	24719.5	187914
	7.76667	18303.2	152279	498917	2726.29	22414.4	190779
	8.01667	17548.5	151147	509107	2483.67	22369.7	189173
	8.26667	17926	159261	505711	2353.03	24153.4	193927
	8.51667	19812.9	152090	510239	2547.44	22116	184529
	8.76667	20190.2	147562	515523	2375.66	21749.4	189259
	9.01667	19246.7	149260	520052	2264.35	22016.7	189400
	9.26667	18869.5	144920	530053	2126.48	20142.1	198760
	9.51667	18491.9	146807	533827	2254.55	19958.6	198478
	9.76667	19246.5	153222	544205	2531.67	22026.4	194110
	10.0167	20378.8	152656	540620	2531.69	21732.8	198741
	10.2667	20379	151147	545148	2210.66	21181.3	194272
	10.5167	20378.9	149071	552508	2714.91	19843.2	194210
	10.7667	20756.3	150958	553262	2755.6	20690.5	199583
	11.0167	19058	149826	543639	2496.31	20380.9	196870
	11.2667	19624.1	147939	549300	2403.61	20761.9	194662
	11.5167	20944.9	154355	547979	2563.12	21590.5	195554
	11.7667	20378.9	155675	552319	2670.2	21595.2	195826
	12.0167	20756.2	156619	547979	2681.96	24437	191999
	12.2667	19058.2	158506	548168	2381.24	22222.4	196965
	12.5167	19813	168318	551564	2334.04	23515.8	197340
	12.7667	20001.3	167375	541186	2414.7	24636.6	194847
	13.0167	19246.7	171526	545903	2483.78	26382.6	189223
	13.2667	19812.9	171526	543639	2155.56	24546.9	193931
	13.5167	20378.9	176810	545714	1940.44	28376.1	192554
	13.7667	18869.5	177753	546658	1822.14	27439.6	191218
	14.0167	19624.2	174357	532128	1879.87	26402.4	188660
	14.2667	20001.5	180017	531562	1544.51	29366.1	186484
	14.5167	18869.3	184169	547413	1509.56	30491.8	190390
	14.7667	19812.8	186056	547601	1601.2	31668.6	191706
	15.0167	19624.1	191339	549111	1237.36	31344.2	195423
	15.2667	18869.3	198133	541752	1561.7	33175.7	188511
	15.5167	20379	195302	546469	1524.22	31579.7	187062
	15.7667	19812.8	195491	550621	1327.64	33260.7	192706
	16.0167	19057.9	195302	540809	838.619	32187.8	185592
	16.2667	20001.5	202284	557036	1193.44	36188.5	188210
	16.5167	19812.7	202284	554772	1020.53	34029.8	189300
	16.7667	20378.7	202661	550998	1059.05	33573	189658
	17.0167	18303.2	200963	552130	1124.34	34232.3	190823
	17.2667	18491.9	200397	554017	1037.82	33458.3	188518
	17.5167	19624.1	209454	560056	1603.93	35616.7	184574
	17.7667	19246.7	212662	557414	1698.28	32337.8	184159
	18.0167	18303.1	210775	562131	1620.46	30953.8	184705
	18.2667	18869.3	220399	561754	1561.77	32557.5	181344
	18.5167	19058.1	227947	643271	2132.79	33645.5	267850
	18.7667	19435.3	229456	680822	1858.47	33356.9	277373
	19.0167	20190.1	236250	622703	2289.83	37324.1	271027
	19.2667	19246.5	232287	635912	2264.4	34431.6	284902
	19.5167	19246.5	232853	624590	2578.65	32405.5	282286
	19.7667	20756.2	229456	625723	2242.62	31830.4	277669
	20.0167	19435.3	230777	635157	1792.6	32936.3	279784
	20.2667	18869.3	231721	626477	2236.64	32753	276401
	20.5167	20001.3	229456	632704	2224.74	33304	283273
	20.7667	19624	233042	633648	1603.94	32163.9	278121
	21.0167	19435.5	228513	624590	1836.74	32090.8	275771
	21.2667	20567.5	228890	637988	1822.18	30538.7	281332
	21.5167	21699.8	234551	631195	1997.04	33779.3	276218
	21.7667	21510.9	236250	633648	2434.83	33635.6	275924
	22.0167	22454.5	231909	636101	2798.82	32707.7	274033
	22.2667	22831.8	226060	635912	3338.41	30530.4	279099
	22.5167	20001.2	227758	626666	2855.52	32066.2	268491
	22.7667	20190.2	228513	634780	2779.73	30096.5	273719
