# Supplementary material for: Programmed cell revival from imminent cell death enhances tissue repair and regeneration
Source: EMBO J. 2025 Aug 21;44(19):5244–89. doi: 10.1038/s44318-025-00540-y (PMC12489119; doi:10.1038/s44318-025-00540-y)
Supplement: Supplementary file 33 — Source data EV and Appendix [file 44318_2025_540_MOESM33_ESM.zip › Source data EV and Appendix/Figure EV 2/2H/Sytox Green .xlsx]

## Sheet: Sheet1
	Elapsed	Control Mean	LLOMe Mean	Control SD	LLOMe SD
	0	96235.7	99443.3	6404.58	6578.05
	0.25	97556.4	100953	6156.63	8802.31
	0.5	102651	179640	6361.44	16701.7
	0.75	103595	918959	6366.94	65438.7
	1	105859	1253710	6037.54	93796.2
	1.25	106803	1280694	5993.94	108839
	1.5	108124	1219744	7940.49	101370
	1.75	108124	1066710	6335.5	90922.7
	2	109444	919148	7299.73	76766.7
	2.25	110576	781587	7448.27	61639.2
	2.5	111520	661952	7397.28	55085.8
	2.75	112275	591002	7394.24	51873.4
	3	118313	552885	9396.22	42834.8
	3.25	118879	532883	8015.75	39892.4
	3.5	120955	508352	7620.15	46401.5
	3.75	120766	491747	7274.06	43214.6
	4	118691	502880	7016.14	41059.8
	4.25	123219	503823	7885.38	43269.2
	4.5	123219	513636	9443.39	40776.6
	4.75	120955	503069	7817.32	37071.4
	5	124540	504578	7391.83	37896.1
	5.25	123219	502880	7042.77	37199.3
	5.5	125484	507031	9765.9	31497.3
	5.75	127371	499672	9374.82	25390.5
	6	127748	511183	8658.56	29396.1
	6.25	128692	504956	9763.19	26944.6
	6.5	129635	498729	10495.6	24355.2
	6.75	130201	494011	10102.8	22633.9
	7	130201	492313	8543.2	21100.7
	7.25	129635	499672	8760.81	21485
	7.5	127937	492313	9128.04	24784.7
	7.75	132277	498729	9129.93	23021
	8	133975	508918	8817.49	24427.5
	8.25	131145	502125	9201.32	25482.1
	8.5	130390	498540	8481	25498
	8.75	131333	511371	9017.69	24191
	9	136994	512504	9975.14	23876.4
	9.25	132843	514768	8004.67	23817.1
	9.5	133220	508918	8305.97	25524.5
	9.75	138127	518919	8276.43	27493.6
	10	133975	517032	7084.33	25573.2
	10.25	135673	517976	8803.86	28304.7
	10.5	138504	500993	8315.6	23069.7
	10.75	136051	523259	8273.78	28190.5
	11	131145	516844	7667.28	28124.4
	11.25	131522	513070	8358.83	26395.5
	11.5	131900	514957	8585.3	28243.5
	11.75	133032	508918	8339.08	29996.3
	12	131899	509673	7782.48	28083.7
	12.25	135673	515334	8479.37	30337.7
	12.5	134730	518731	8415.66	28106
	12.75	134541	515145	8686.31	29666
	13	134730	514957	9008.71	28977.2
	13.25	137560	515711	7610.77	24652.7
	13.5	138504	520618	8031.28	30368.2
	13.75	138315	523825	9573.94	26508.6
	14	140391	520995	8095.38	29190.6
	14.25	141712	525146	10933.5	29824.6
	14.5	136994	507597	9518.99	29899.3
	14.75	133409	522882	9594.89	28476.1
	15	140580	511749	11117.7	26130.9
	15.25	139259	518542	8887.84	28001.6
	15.5	135862	512692	9527.33	25611.5
	15.75	135862	514202	8650.31	26994.7
	16	135862	510994	10914.7	26832
	16.25	136617	514013	9220.15	29485.9
	16.5	135485	511371	8054.57	26070.3
	16.75	130013	519863	6945.35	27485.5
	17	128503	520618	6546.95	30278.2
	17.25	129824	514391	4952.17	28877
	17.5	130012	509296	7205.83	27080.2
	17.75	130390	506843	7192.88	28034.7
	18	132088	503446	7593.84	27328.5
	18.25	133786	504201	7572.65	30249.6
	18.5	132466	507975	9193.54	32558.3
	18.75	133975	509296	8190.96	27886.2
	19	134919	512503	7956.15	27842.1
	19.25	133409	509862	8738.41	30993
	19.5	132088	504767	8922.9	34947.8
	19.75	128314	509296	8534.34	29381.6
	20	127560	507786	8249.53	30130.9
	20.25	129069	512692	6898.42	27871.8
	20.5	128692	514768	5806.13	28577.2
	20.75	129824	510994	7526.68	29290.2
	21	126050	518353	8466.68	28274.7
	21.25	123597	500049	7444.65	28744.4
	21.5	126805	497408	9017.68	26010.2
	21.75	124540	499672	7155.01	28846.9
	22	122653	504767	9722.09	29894.3
	22.25	124729	519108	9124.03	27265.2
	22.5	125861	514768	8278.52	27591.7
	22.75	126616	519674	8870.32	27554.6
	23	125295	516844	9331.03	25526
	23.25	123785	509485	9376.73	28798.5
	23.5	125295	509673	8787.17	28622
	23.75	122087	520240	9920.57	27781.9
	24	122276	511183	9430.22	31371
