# Supplementary material for: Programmed cell revival from imminent cell death enhances tissue repair and regeneration
Source: EMBO J. 2025 Aug 21;44(19):5244–89. doi: 10.1038/s44318-025-00540-y (PMC12489119; doi:10.1038/s44318-025-00540-y)
Supplement: Supplementary file 33 — Source data EV and Appendix [file 44318_2025_540_MOESM33_ESM.zip › Source data EV and Appendix/Figure EV 3/3L/Cell Rox .xlsx]

## Sheet: Sheet1
	Time	LLOMe (Mean)	S.D.
	0	188.667	188.667
	0.166667	566	400.222
	0.333333	0	0
	0.5	188.667	188.667
	0.666667	2264.22	938.739
	0.833333	14906.8	2056.25
	1	16416.2	2578.61
	1.16667	13208.2	1159.41
	1.33333	8113.44	1595.58
	1.5	6792.56	1265.76
	1.66667	6226.56	1470.67
	1.83333	3584.89	718.545
	2	3773.56	789.356
	2.16667	3585	1310.68
	2.33333	4151	1330.89
	2.5	2830.11	748.821
	2.66667	3396.22	895.03
	2.83333	3962.44	1721.65
	3	3773.67	1320.82
	3.16667	3962.44	1650.33
	3.33333	2830.11	1265.71
	3.5	2830.11	1058.96
	3.66667	2641.44	1136.02
	3.83333	2641.44	1100.2
	4	2830.22	1166.97
	4.16667	2830.22	1386.54
	4.33333	3962.33	1415.15
	4.5	3396.33	1415.15
	4.66667	2452.78	1204.46
	4.83333	3396.33	1721.64
	5	3018.89	1408.82
	5.16667	3585	1399.34
	5.33333	4339.67	1653
	5.5	2641.44	1136.02
	5.66667	3773.78	1544.53
	5.83333	2641.44	984.951
	6	3585	1182.13
	6.16667	4528.56	1497.66
	6.33333	3962.44	1524.17
	6.5	3584.89	1279.72
	6.66667	4528.44	1767.57
	6.83333	4339.78	1653.08
	7	4905.89	1685.08
	7.16667	4528.44	1981.23
	7.33333	5094.44	2210.62
	7.5	5849.44	3228.61
	7.66667	5283.22	2920.2
	7.83333	5660.67	2787.66
	8	5849.22	3153.2
	8.16667	6038.11	2888.01
	8.33333	6415.44	3261.52
	8.5	7358.89	3569.05
	8.66667	5471.89	3084.72
	8.83333	5283.22	2409.06
	9	5283.11	3027.93
	9.16667	5660.67	3126.28
	9.33333	6038.11	2888.01
	9.5	5472	2726.32
	9.66667	6415.44	2965.55
	9.83333	5472	2621.37
	10	5094.56	2968.57
	10.1667	6226.67	2886.47
	10.3333	6793	3126.34
	10.5	6226.67	3061.55
	10.6667	6792.78	3074.6
	10.8333	7547.56	3165.86
	11	6981.56	3401.79
	11.1667	6604.22	2974.6
	11.3333	7359	3512.53
	11.5	5660.56	2773.19
	11.6667	6604.11	3342.39
	11.8333	5660.67	2655.14
	12	5849.33	2716.45
	12.1667	5094.56	2858.53
	12.3333	4905.89	2272.16
	12.5	5283.22	2736.03
	12.6667	4717.11	2651.75
	12.8333	4339.89	1814.78
	13	5094.44	2246.47
	13.1667	4717.11	2347.31
	13.3333	4717.22	2206.56
	13.5	6604.22	2988
	13.6667	6604.22	3366.24
	13.8333	4528.56	2578.61
	14	4528.56	2434.82
	14.1667	4905.89	2145.2
	14.3333	4528.56	2316.79
	14.5	4339.78	2176.09
	14.6667	4151.11	2101.22
	14.8333	5094.56	2368.11
	15	4528.44	2281.9
	15.1667	6038.11	3277.78
	15.3333	7170.44	3763.29
	15.5	5849.44	3216.08
	15.6667	5472	3199.43
	15.8333	5472.11	3032.36
	16	5283.44	2961.06
	16.1667	4528.44	2368.07
	16.3333	4151.11	2301.37
	16.5	4339.78	2420.12
	16.6667	3585.11	2425.64
	16.8333	3773.67	1996.97
	17	3396.33	2384.93
	17.1667	2452.89	1330.88
	17.3333	2830.33	1650.39
	17.5	2830.33	1877.44
	17.6667	2641.56	1603.81
	17.8333	2830.22	1575.82
	18	3585	1990.2
	18.1667	3019	1716.47
	18.3333	4339.78	1603.84
	18.5	3396.33	1265.76
	18.6667	3396.22	1166.96
	18.8333	3773.78	1380.15
	19	3962.33	1550.21
	19.1667	3962.33	1550.21
	19.3333	3773.67	1491.69
	19.5	3962.33	1575.83
	19.6667	3962.33	1524.16
	19.8333	2830.22	1200.8
	20	2452.78	1063.16
	20.1667	2452.78	1170.74
	20.3333	2830.11	1296.97
	20.5	3396.22	1497.62
	20.6667	3584.89	1248.04
	20.8333	3585	1215.55
	21	2830.33	1167
	21.1667	2830.33	1200.82
	21.3333	3207.56	1455.44
	21.5	2264.22	1233.71
	21.6667	2830.33	1167
	21.8333	2641.67	1204.53
	22	2264.22	1096.19
	22.1667	2075.56	1050.58
	22.3333	1886.89	998.467
	22.5	2264.22	1020.49
	22.6667	2075.56	1050.58
	22.8333	2264.22	1166.97
	23	2075.56	1124.25
	23.1667	1886.78	957.45
	23.3333	2264.22	1020.49
	23.5	1509.44	869.795
	23.6667	1132	632.807
	23.8333	2264.22	1020.49
	24	1698.11	800.533
