# Supplementary material for: Programmed cell revival from imminent cell death enhances tissue repair and regeneration
Source: EMBO J. 2025 Aug 21;44(19):5244–89. doi: 10.1038/s44318-025-00540-y (PMC12489119; doi:10.1038/s44318-025-00540-y)
Supplement: Supplementary file 33 — Source data EV and Appendix [file 44318_2025_540_MOESM33_ESM.zip › Source data EV and Appendix/Figure EV 6/6A/MTT Assay_Analysis.xlsx]

## Sheet: Sheet1
Control
		SET-1	SET-2	SET-3	Avg	Sd
	Day-1	0.053	0.05	0.0541667	0.0515	0.0021495
	Day-2	0.227667	0.233	0.222	0.230333	0.00550084
	Day-3	0.398	0.376333	0.387333	0.387167	0.0108338
	Day-4	0.675	0.692	0.713667	0.6835	0.0193802
	Day-5	0.835	0.822667	0.83	0.828833	0.00620334
LLOMe Treated
		SET-1	SET-2	SET-3	Avg	Sd
	Day-1	0.0293333	0.027	0.025	0.0281667	0.0021688
	Day-2	0.151667	0.170667	0.157667	0.161167	0.00971253
	Day-3	0.305333	0.282	0.303667	0.293667	0.0130171
	Day-4	0.531	0.546	0.501	0.5385	0.0229129
	Day-5	0.630333	0.633667	0.647333	0.632	0.00900823
Analysis
	Control	LLOMe
Day-1	0.0515	0.0281667
Day-2	0.230333	0.161167
Day-3	0.387167	0.293667
Day-4	0.6835	0.5385
Day-5	0.828833	0.632
